# Supplementary material for: MKL1-actin pathway restricts chromatin accessibility and prevents mature pluripotency activation
Source: Nat Commun. 2019 Apr 12;10:1695. doi: 10.1038/s41467-019-09636-6 (PMC6461646; doi:10.1038/s41467-019-09636-6)
Supplement: Supplementary file 4 — Supplementary Data 1 [file 41467_2019_9636_MOESM4_ESM.xlsx]

## Sheet: DiffExpr D6
Supplementary Data 1. Differential gene expression by mRNA-seq between control- and caMKL1 expressing cells at two time points.
	baseMean	log2FoldChange	lfcMLE	lfcSE	stat	pvalue	padj	caMKL1 D6-1	caMKL1 D6-2	Control D6-1	Control D6-2
Prepl	10040.3	-2.89353	-2.93921	0.0921826	-31.3891	2.85e-216	3.58e-212	13.7063	13.6573	11.8156	11.7972
Cnn1	9345	-7.00446	-8.0196	0.240857	-29.0814	6.17e-186	3.88e-182	13.5241	13.068	9.0156	8.91049
Myh11	19019.3	-7.91772	-9.69344	0.273475	-28.9523	2.63e-184	1.1e-180	14.5994	13.8277	9.37061	9.35493
Sh3bgr	1215.25	-6.63638	-7.81269	0.242456	-27.3715	5.99e-165	1.88e-161	10.3331	10.4467	7.00348	7.09005
Nptx2	1899.49	-7.07104	-8.66891	0.261391	-27.0516	3.66e-161	9.19e-158	11.1791	10.8333	7.23844	7.25454
Mrvi1	1316.42	-6.91136	-8.66239	0.265896	-25.9928	5.98e-149	1.25e-145	10.583	10.393	7.01801	6.9615
Trpv2	1125.11	-6.17931	-7.36744	0.254723	-24.259	5.32e-130	9.55e-127	10.417	10.1385	7.03157	7.08013
Ryr3	933.15	-6.0778	-7.30699	0.25741	-23.6113	2.95e-123	4.63e-120	10.1168	9.90125	6.89407	6.98047
Dstn	37054.2	-2.51204	-2.56852	0.109318	-22.9791	7.54e-117	1.05e-113	15.5857	15.5542	13.958	13.8507
Arpc5	13756.6	-1.89292	-1.91722	0.083386	-22.7007	4.41e-114	5.54e-111	14.1138	14.1064	12.8579	12.8819
Abracl	7244.8	-2.31345	-2.3615	0.105238	-21.9831	4.18e-107	4.78e-104	13.1892	13.2154	11.732	11.6555
Tnik	1109.59	-4.18887	-4.51702	0.19138	-21.8877	3.4e-106	3.56e-103	10.4597	10.3017	7.99836	7.93705
Vps13a	10440	-1.93872	-1.96902	0.0917481	-21.1309	4.14e-99	4e-96	13.6854	13.7421	12.4382	12.4518
Ehbp1l1	3777.35	-2.27726	-2.33026	0.111109	-20.4958	2.35e-93	2.11e-90	12.285	12.2199	10.8121	10.7715
Kcnmb1	466.909	-6.21349	-10.9645	0.306443	-20.2762	2.09e-91	1.75e-88	9.02061	8.91144	6.36227	6.40932
Entpd1	1812.19	-4.95777	-5.84686	0.262028	-18.9207	7.7e-80	6.04e-77	10.8279	11.2168	7.99026	7.81392
Ankrd44	2870.1	-2.14482	-2.20081	0.117316	-18.2825	1.14e-74	8.43e-72	11.8389	11.8542	10.4448	10.5178
Perp	16344.7	-1.69044	-1.7181	0.0938229	-18.0173	1.43e-72	9.95e-70	14.3813	14.3041	13.2266	13.2305
Bves	582.781	-5.4068	-7.48848	0.307801	-17.5659	4.49e-69	2.97e-66	9.48461	9.10212	6.62853	6.58265
Itgb4	6755.27	1.60106	1.62776	0.0946792	16.9104	3.77e-64	2.37e-61	12.0132	12.0097	13.0287	13.0812
Fermt2	17037.9	-1.5534	-1.57786	0.0921013	-16.8662	7.98e-64	4.77e-61	14.3912	14.388	13.3959	13.3321
Stbd1	1092.57	-3.4357	-3.74656	0.20448	-16.8021	2.35e-63	1.34e-60	10.4774	10.3095	8.39923	8.2571
Rsu1	6980.97	-2.16438	-2.24299	0.13707	-15.7903	3.63e-56	1.98e-53	13.2003	13.084	11.7743	11.6429
Prkab2	1785.22	-1.91234	-1.97559	0.131171	-14.579	3.82e-48	2e-45	11.1759	11.0993	9.96457	9.92507
Plac8	450.449	-3.38366	-3.82766	0.235476	-14.3694	8.05e-47	4.04e-44	8.99988	9.09335	7.25405	7.36598
Gabra2	4013.67	-2.28257	-2.4056	0.164117	-13.9082	5.65e-44	2.73e-41	12.2083	12.4611	10.8012	10.8601
Fblim1	3775.81	-2.23	-2.34535	0.16114	-13.8389	1.48e-43	6.91e-41	12.2797	12.2229	10.8754	10.6763
Itga1	854.172	-4.07686	-5.14479	0.295877	-13.7789	3.41e-43	1.53e-40	10.1256	9.74953	7.51502	7.30589
Padi2	602.153	-3.14739	-3.53531	0.231045	-13.6224	2.95e-42	1.28e-39	9.61884	9.37108	7.70372	7.77813
Larp1b	1320.99	-1.99875	-2.08336	0.147001	-13.5969	4.18e-42	1.75e-39	10.6601	10.7342	9.43846	9.50997
Rnft1	3121.95	-1.44244	-1.47342	0.106931	-13.4894	1.81e-41	7.32e-39	11.8966	11.9354	10.9763	11.0087
Tstd3	1437.98	-1.92243	-2.00259	0.146035	-13.1642	1.41e-39	5.53e-37	10.8763	10.7604	9.64427	9.62098
Bag2	3193.9	-1.62401	-1.67215	0.124639	-13.0297	8.29e-39	3.16e-36	12.0131	11.9235	10.9567	10.8845
Pbxip1	2630.75	-2.11888	-2.23312	0.164141	-12.9089	4.01e-38	1.48e-35	11.8308	11.5938	10.3466	10.3326
Cd34	6696.11	2.13681	2.2585	0.168238	12.7011	5.83e-37	2.09e-34	11.5412	11.7329	12.9865	13.1714
Mapkbp1	2188.56	-1.52517	-1.5673	0.12054	-12.6528	1.08e-36	3.77e-34	11.3891	11.4242	10.4129	10.4726
Rgs8	1051.73	3.03515	3.46437	0.24412	12.433	1.73e-35	5.87e-33	8.48712	8.37497	10.1334	10.5283
Acadl	5570.32	-1.13033	-1.14772	0.0910697	-12.4117	2.26e-35	7.47e-33	12.7233	12.7059	11.9749	11.9848
Xk	942.578	-2.32821	-2.50035	0.188302	-12.3642	4.08e-35	1.31e-32	10.1784	10.2269	8.72018	8.88295
Rab27a	894.066	-2.52253	-2.74924	0.204391	-12.3417	5.4e-35	1.7e-32	10.0552	10.1861	8.51772	8.68721
Msrb3	7638.67	-2.16456	-2.30821	0.180017	-12.0242	2.65e-33	8.12e-31	13.3758	13.1645	11.9021	11.682
Esrp1	275.663	3.15017	3.72262	0.264061	11.9297	8.28e-33	2.48e-30	6.90447	6.85403	8.25479	8.34707
Myl12b	1598.3	1.52937	1.57782	0.128551	11.897	1.23e-32	3.58e-30	9.96932	10.0274	10.948	10.9455
Vasp	4518.09	-1.15837	-1.17906	0.0978873	-11.8337	2.61e-32	7.46e-30	12.4109	12.4202	11.645	11.685
Dmpk	769.581	-2.07773	-2.20902	0.175933	-11.8097	3.48e-32	9.7e-30	9.93564	9.85121	8.64772	8.72878
Hopx	613.115	-2.2752	-2.4577	0.194849	-11.6768	1.68e-31	4.58e-29	9.52422	9.58268	8.21937	8.32951
Ptpla	839.615	-2.22358	-2.39331	0.190997	-11.642	2.52e-31	6.74e-29	9.93498	10.1134	8.74051	8.67335
Msrb1	2996.73	-2.26787	-2.45149	0.196044	-11.5682	5.97e-31	1.56e-28	12.0783	11.7202	10.3883	10.3976
Jph2	436.123	-3.99723	-6.47792	0.347714	-11.4958	1.39e-30	3.55e-28	9.20058	8.39569	6.52161	6.49143
Nipa2	3312.85	-1.39817	-1.43761	0.121741	-11.4848	1.57e-30	3.95e-28	11.9521	12.0427	11.0627	11.1258
Hspb6	1412.77	-2.53846	-2.82324	0.223996	-11.3326	9.05e-30	2.23e-27	10.9318	10.6618	9.25619	9.04307
Bok	1320.35	-2.69703	-3.05576	0.239205	-11.275	1.74e-29	4.21e-27	10.7437	10.6567	9.08023	8.77008
Lsr	285.821	3.15138	3.8542	0.282322	11.1623	6.23e-29	1.48e-26	6.82778	6.91197	8.24373	8.44713
Flna	154946	-1.66148	-1.73437	0.149573	-11.1081	1.15e-28	2.66e-26	17.669	17.5084	16.5432	16.3631
Tspan12	1637.45	-1.66906	-1.74325	0.150398	-11.0976	1.29e-28	2.94e-26	10.9352	11.052	9.903	9.98903
Fgfr2	1668.32	-2.14818	-2.32194	0.195952	-10.9628	5.77e-28	1.29e-25	10.9446	11.1454	9.74872	9.56238
Pcolce	2319.11	2.02273	2.16497	0.184553	10.9602	5.94e-28	1.31e-25	10.2524	10.1501	11.6568	11.388
Ppp1r12a	4066.33	-1.21072	-1.23865	0.11068	-10.9389	7.51e-28	1.63e-25	12.2923	12.2494	11.4492	11.521
Epcam	380.692	2.60749	2.95775	0.238927	10.9133	9.96e-28	2.12e-25	7.42436	7.55149	8.81283	8.83249
Smurf2	4661.03	-1.30066	-1.3358	0.119305	-10.902	1.13e-27	2.36e-25	12.5298	12.433	11.6665	11.5963
Tmem123	9218.28	-1.51768	-1.57509	0.139699	-10.8639	1.71e-27	3.53e-25	13.5546	13.4413	12.5572	12.403
Gm2373	347.045	-3.7074	-5.64842	0.341778	-10.8474	2.05e-27	4.16e-25	8.84627	8.14111	6.49601	6.53204
Adamts5	603.795	2.54488	2.87086	0.235352	10.8131	2.98e-27	5.95e-25	8.14	7.97459	9.43917	9.61062
Lrrc58	10757.3	-1.06091	-1.08005	0.0983423	-10.788	3.92e-27	7.7e-25	13.6886	13.6236	12.9806	12.9323
Grn	4667.07	-1.10267	-1.12448	0.102807	-10.7256	7.72e-27	1.49e-24	12.4467	12.4616	11.7063	11.7681
Tinagl1	677.703	2.20345	2.40446	0.2058	10.7067	9.46e-27	1.8e-24	8.50532	8.34973	9.73815	9.67458
Cacnb3	5282.21	1.06314	1.0828	0.0995381	10.6807	1.25e-26	2.35e-24	11.9139	11.9553	12.6056	12.6485
Srf	3376.5	-1.38534	-1.43015	0.129865	-10.6675	1.44e-26	2.67e-24	12.0923	11.9533	11.1123	11.138
Pygb	3620.15	-1.73427	-1.82576	0.1626	-10.6659	1.47e-26	2.68e-24	12.2763	12.0373	11.046	10.9817
Slc43a1	526.345	-2.84397	-3.36012	0.266807	-10.6593	1.58e-26	2.83e-24	9.23976	9.36137	7.76925	7.54989
Traf5	446.703	-3.5436	-5.07598	0.333549	-10.6239	2.31e-26	4.08e-24	9.06116	8.88904	6.97585	6.76123
Zak	5873.27	-1.04727	-1.06632	0.0987225	-10.6083	2.73e-26	4.76e-24	12.7668	12.7893	12.066	12.1224
Pnck	309.077	-3.60196	-5.41108	0.340371	-10.5825	3.59e-26	6.18e-24	8.62654	8.09135	6.53553	6.45638
Csrp1	27939.3	-2.28115	-2.52044	0.218326	-10.4484	1.49e-25	2.53e-23	15.2906	15.0034	13.6795	13.3355
Pip4k2a	1588.33	-1.26998	-1.30581	0.12175	-10.431	1.79e-25	3e-23	10.8997	10.9158	10.1154	10.1269
Mkl1	2122.99	-2.34977	-2.61697	0.225355	-10.427	1.87e-25	3.09e-23	11.5679	11.2201	9.91947	9.70714
Fkbp1a	21087.2	-0.826346	-0.835928	0.0793571	-10.413	2.16e-25	3.53e-23	14.5834	14.5856	14.0297	14.048
Myadm	23483.2	-1.1327	-1.1581	0.109201	-10.3726	3.31e-25	5.32e-23	14.7781	14.8167	14.0962	13.9846
Zfp644	3420.89	-1.12546	-1.15054	0.108857	-10.3389	4.7e-25	7.48e-23	12.0406	11.9721	11.2728	11.2901
Aldh1b1	620.702	-1.87199	-1.99871	0.181369	-10.3214	5.64e-25	8.85e-23	9.61239	9.51306	8.49786	8.52086
Pdcl3	5457.58	-1.39434	-1.44425	0.136158	-10.2406	1.3e-24	2.02e-22	12.8047	12.6383	11.8347	11.7675
Maoa	4363.77	-0.975443	-0.991938	0.0953323	-10.232	1.43e-24	2.18e-22	12.3445	12.325	11.7107	11.6964
Tmem47	3514.73	-1.93796	-2.0838	0.190107	-10.194	2.11e-24	3.19e-22	12.1982	12.0688	10.9516	10.6874
Bcl9l	755.171	1.69318	1.788	0.166846	10.1482	3.38e-24	5.05e-22	8.87156	8.86874	9.80806	9.89075
Zim1	227.674	-3.17135	-4.20351	0.313501	-10.1159	4.7e-24	6.94e-22	8.13133	7.78971	6.52101	6.56803
Npas4	315.576	-3.42574	-5.08376	0.339972	-10.0765	7.02e-24	1.02e-21	8.52229	8.3712	6.68564	6.52086
Cap1	17748.8	-1.27003	-1.30892	0.126581	-10.0333	1.09e-23	1.57e-21	14.4818	14.344	13.6125	13.5112
Wrb	2684.14	-1.28373	-1.32405	0.128087	-10.0223	1.22e-23	1.74e-21	11.6572	11.6978	10.9026	10.7991
St14	900.206	2.32292	2.60901	0.232189	10.0044	1.46e-23	2.06e-21	8.64137	8.72954	9.94785	10.2896
Actr3	9741.95	-1.11705	-1.14473	0.114496	-9.75625	1.73e-22	2.42e-20	13.462	13.5816	12.8075	12.757
Pawr	1772.24	-1.47043	-1.53609	0.150784	-9.75184	1.81e-22	2.5e-20	11.1065	11.0808	10.2295	10.0887
Fam49a	2045.73	-2.15955	-2.40149	0.224034	-9.63938	5.45e-22	7.44e-20	11.1389	11.5265	9.8097	9.96641
Cass4	199.431	-3.0862	-4.19261	0.320801	-9.6203	6.56e-22	8.87e-20	7.91938	7.59858	6.40561	6.46403
Rbpms2	778.51	-1.82262	-1.96202	0.191316	-9.52676	1.62e-21	2.17e-19	9.9737	9.82661	8.87182	8.77238
Bcar1	2600.3	1.04177	1.06538	0.109737	9.49336	2.24e-21	2.96e-19	10.9459	10.9158	11.5784	11.6106
Peg10	3179.49	-1.92949	-2.10028	0.203606	-9.47656	2.63e-21	3.44e-19	12.1521	11.7952	10.6114	10.7371
Abhd12	2094.98	-1.0567	-1.08153	0.11165	-9.46438	2.95e-21	3.82e-19	11.2877	11.276	10.6188	10.6136
Tet1	1114.89	-1.28936	-1.33632	0.137234	-9.39531	5.7e-21	7.31e-19	10.4065	10.3736	9.61201	9.61281
Nr5a2	179.128	2.75373	3.45203	0.293938	9.36841	7.36e-21	9.34e-19	6.50864	6.57905	7.64266	7.65119
Id3	2508.72	1.46073	1.53103	0.155976	9.36505	7.6e-21	9.55e-19	10.6167	10.6879	11.5037	11.6925
Hsd17b11	2057.48	-1.5551	-1.64253	0.167264	-9.29733	1.44e-20	1.79e-18	11.2712	11.3704	10.2228	10.4023
Mapre1	12299.7	-0.771133	-0.780936	0.0829987	-9.29091	1.53e-20	1.88e-18	13.7836	13.8049	13.2818	13.2921
Rab3c	97.1171	-3.28804	-5.85035	0.355456	-9.25021	2.24e-20	2.73e-18	6.66094	6.64894	5.66783	5.70899
Syde2	1409.36	-1.39865	-1.46208	0.151836	-9.21163	3.21e-20	3.88e-18	10.7427	10.7558	9.93834	9.8139
Prkag2	2541.55	-1.21895	-1.26041	0.132962	-9.16765	4.83e-20	5.78e-18	11.6122	11.5665	10.8609	10.7472
Picalm	31230.7	-1.2269	-1.2696	0.134395	-9.12903	6.91e-20	8.19e-18	15.1934	15.257	14.3041	14.4812
Rgs16	2872.33	1.94043	2.13124	0.212656	9.12472	7.19e-20	8.44e-18	10.6523	10.3608	11.73	11.9426
Khdrbs3	1910.7	-1.99071	-2.2005	0.218715	-9.10187	8.88e-20	1.03e-17	11.367	11.1068	10.0276	9.77827
Sh3bgrl	17917.8	-1.24684	-1.29249	0.137601	-9.0613	1.29e-19	1.49e-17	14.5087	14.3368	13.6386	13.5277
Cfl2	6505.1	-1.07052	-1.09901	0.11846	-9.03702	1.61e-19	1.84e-17	12.9725	12.8886	12.2713	12.1763
Pdlim7	2732.47	-2.05766	-2.29785	0.227825	-9.03179	1.69e-19	1.91e-17	11.883	11.6511	10.5019	10.1721
Dlk2	575.392	1.69421	1.82136	0.189651	8.9333	4.14e-19	4.64e-17	8.49768	8.48995	9.38329	9.4997
Bzw2	10511.2	-0.883157	-0.89928	0.0989221	-8.92781	4.35e-19	4.83e-17	13.5572	13.6232	13.0321	12.9826
Dmxl1	3943.57	-0.954032	-0.9745	0.106898	-8.92471	4.47e-19	4.92e-17	12.2198	12.1481	11.5586	11.5744
Gjb3	270.61	2.22958	2.56574	0.249869	8.92301	4.54e-19	4.96e-17	7.27326	7.23339	8.35785	8.24619
Klhl23	2535.62	-2.3891	-2.82489	0.268472	-8.89887	5.64e-19	6.11e-17	11.8014	11.5117	10.1313	9.69044
Hdac5	1057.13	1.25624	1.30537	0.141815	8.85834	8.12e-19	8.72e-17	9.567	9.53983	10.2909	10.3262
Tab2	8208.19	-0.875752	-0.891728	0.0988868	-8.85611	8.29e-19	8.82e-17	13.1962	13.2658	12.6717	12.639
Pak3	2991.12	-2.14059	-2.43674	0.243218	-8.80109	1.35e-18	1.43e-16	11.9729	11.8399	10.5823	10.1645
Wdr1	20413	-1.3759	-1.44245	0.156382	-8.79832	1.39e-18	1.45e-16	14.7267	14.5319	13.7756	13.6056
Sorbs1	5906.82	-1.09006	-1.12225	0.124421	-8.7611	1.93e-18	2.01e-16	12.8383	12.7502	12.1285	12.0192
Gnai1	2482.09	-1.49766	-1.58633	0.171177	-8.74918	2.15e-18	2.21e-16	11.5704	11.6119	10.4929	10.7128
Vcl	31163.9	-1.50653	-1.5969	0.172233	-8.74704	2.19e-18	2.24e-16	15.3436	15.1736	14.3368	14.0881
Lamb1	11971.4	-1.01519	-1.04157	0.117124	-8.66768	4.41e-18	4.47e-16	13.8443	13.7629	13.1811	13.0729
Zfp811	440.713	-2.09798	-2.39257	0.244041	-8.59682	8.2e-18	8.24e-16	9.15583	8.92742	7.83706	7.94379
Atp2a3	349.018	2.34412	2.79989	0.273215	8.57978	9.51e-18	9.48e-16	7.42453	7.46799	8.51883	8.83149
Actc1	25934.7	-3.18775	-8.39628	0.371649	-8.57732	9.71e-18	9.61e-16	14.8623	14.6726	10.2674	10.0062
Emd	5141.27	-0.84553	-0.860925	0.0987946	-8.55846	1.14e-17	1.12e-15	12.5189	12.5769	11.9982	11.997
Rragd	1588.56	-2.39932	-2.90077	0.280799	-8.54463	1.29e-17	1.26e-15	11.1564	10.7517	9.43066	9.04653
Pdha1	22325.9	-0.693987	-0.702467	0.0814118	-8.5244	1.54e-17	1.48e-15	14.6514	14.6256	14.1693	14.1902
Asb2	68.8872	-3.12739	-11.9643	0.369355	-8.46715	2.51e-17	2.41e-15	6.06758	6.18398	5.33856	5.34559
Tpm1	57113.8	-1.81086	-1.99222	0.214338	-8.44862	2.95e-17	2.8e-15	16.2902	16.0291	15.0301	14.6726
Fhl2	1148.13	-2.6385	-3.43648	0.31233	-8.44779	2.97e-17	2.8e-15	10.5794	10.3583	8.75415	8.26422
Pdlim3	249.145	-3.11893	-8.50076	0.371282	-8.40043	4.45e-17	4.17e-15	8.33233	7.39555	6.08013	6.06977
Ptprf	9165.88	0.899719	0.919269	0.107555	8.36519	6e-17	5.59e-15	12.847	12.754	13.3747	13.4176
4933404O12Rik	1972.64	-1.38794	-1.46463	0.166035	-8.35934	6.31e-17	5.83e-15	11.2862	11.1978	10.4316	10.254
Pstk	1047.7	-1.21057	-1.26025	0.145041	-8.34638	7.04e-17	6.45e-15	10.277	10.3017	9.5883	9.53131
Cfl1	31880.4	-0.67159	-0.679609	0.0805035	-8.34237	7.28e-17	6.63e-15	15.1484	15.1473	14.7197	14.6862
Elk1	1735.52	-1.1249	-1.16438	0.1349	-8.33876	7.51e-17	6.79e-15	11.0539	10.982	10.275	10.3472
Pon2	1761.77	-1.72662	-1.88614	0.207307	-8.32883	8.16e-17	7.33e-15	11.2007	11.0123	10.0862	9.83826
Atp2a2	26095.7	-0.860543	-0.877836	0.1036	-8.30636	9.87e-17	8.79e-15	14.8483	14.9498	14.3046	14.3482
Pitpna	10483.9	-1.06437	-1.09789	0.128258	-8.29869	1.05e-16	9.31e-15	13.6813	13.5588	12.9654	12.8521
H2-K1	578.353	1.61447	1.74316	0.194657	8.29393	1.1e-16	9.63e-15	8.5699	8.49896	9.38836	9.50145
Actb	72914.3	-1.04704	-1.07916	0.126672	-8.2658	1.39e-16	1.21e-14	16.5014	16.3317	15.7468	15.6775
Htra1	1604.5	1.30126	1.36601	0.158376	8.21627	2.1e-16	1.82e-14	10.1769	10.03	10.8968	10.9613
Ldb3	253.187	-2.73681	-3.85995	0.333289	-8.21152	2.18e-16	1.88e-14	8.35532	7.87363	6.76068	6.66697
Arpc4	5013.14	-0.767487	-0.779992	0.0936296	-8.19706	2.46e-16	2.11e-14	12.4836	12.5076	11.9881	12.0057
Adamts1	1349.04	1.11274	1.15239	0.135854	8.19068	2.6e-16	2.2e-14	9.99597	9.92894	10.655	10.6412
Aim1	432.369	2.03522	2.33587	0.248691	8.18373	2.75e-16	2.32e-14	7.94166	7.84958	8.89074	9.13588
Gng12	16482.2	-0.873383	-0.892158	0.107002	-8.16233	3.29e-16	2.75e-14	14.2831	14.1937	13.6223	13.6929
Pik3c2b	825.485	-1.85489	-2.0729	0.228384	-8.12184	4.59e-16	3.82e-14	10.1011	9.87215	8.93416	8.74301
Nefl	515.481	-1.55321	-1.67264	0.191716	-8.10159	5.42e-16	4.48e-14	9.30875	9.22456	8.38502	8.43962
Ptges3l	402.782	-2.03735	-2.35048	0.252497	-8.06882	7.1e-16	5.83e-14	9.0106	8.79877	7.85945	7.73343
Cemip	920.701	2.51918	3.29055	0.313335	8.0399	8.99e-16	7.33e-14	8.3996	8.26508	10.454	9.69379
4930429B21Rik	508.737	-1.59109	-1.72395	0.19859	-8.01192	1.13e-15	9.15e-14	9.31118	9.18587	8.38761	8.3565
F11r	1092.94	1.95372	2.22734	0.244184	8.00103	1.23e-15	9.94e-14	9.04052	9.22519	10.2144	10.5856
Rps6ka2	869.791	-1.49604	-1.60595	0.188138	-7.95183	1.84e-15	1.47e-13	10.1129	9.97601	9.20295	9.07907
Kif5b	17359.8	-0.800965	-0.816202	0.100901	-7.9381	2.05e-15	1.63e-13	14.3003	14.2981	13.7197	13.8128
Epha2	979.356	1.8792	2.12204	0.236923	7.93172	2.16e-15	1.71e-13	9.18935	8.88308	10.2756	10.2265
Dixdc1	3235.81	-1.94264	-2.21723	0.245217	-7.92212	2.33e-15	1.83e-13	11.7625	12.2199	10.4888	10.7516
Map4k3	6014.75	-0.902791	-0.924963	0.114022	-7.91769	2.42e-15	1.89e-13	12.8061	12.7685	12.141	12.2441
Capzb	15195.3	-0.64719	-0.655175	0.0818029	-7.91158	2.54e-15	1.97e-13	14.0806	14.0641	13.6547	13.6364
Tmem86a	745.437	1.43542	1.53267	0.181591	7.90468	2.69e-15	2.07e-13	9.03208	8.90317	9.8069	9.81741
Pfkfb3	1944.16	-1.31192	-1.38441	0.166042	-7.90115	2.76e-15	2.12e-13	11.2813	11.139	10.4367	10.2893
Tuba4a	3069.43	-1.44295	-1.54216	0.182842	-7.89178	2.98e-15	2.26e-13	12.0128	11.7658	10.8472	11.0071
Ccdc50	8495.04	-0.697614	-0.70771	0.0884032	-7.89128	2.99e-15	2.26e-13	13.2326	13.2546	12.7714	12.8005
Ate1	2832.41	-1.29934	-1.37033	0.165205	-7.86499	3.69e-15	2.78e-13	11.874	11.6336	10.92	10.8881
Crybg3	4465.87	-0.839667	-0.857671	0.106864	-7.85736	3.92e-15	2.93e-13	12.335	12.3517	11.7592	11.8337
Tmem38a	1174.24	-1.51632	-1.6359	0.193886	-7.82068	5.25e-15	3.91e-13	10.48	10.508	9.4224	9.64463
Mir143hg	349.153	-2.56706	-3.54259	0.329171	-7.79858	6.26e-15	4.63e-13	8.8631	8.38918	7.22438	7.03075
Scube3	619.864	1.6618	1.82676	0.213366	7.78852	6.78e-15	4.98e-13	8.66152	8.50796	9.61592	9.48927
Mcam	1983.58	-1.41284	-1.50836	0.181507	-7.78397	7.03e-15	5.13e-13	11.382	11.1099	10.3313	10.3321
Spint2	965.325	1.40115	1.49425	0.180055	7.78179	7.15e-15	5.19e-13	9.33373	9.3452	10.0961	10.2812
Depdc7	1440.09	-1.01292	-1.04608	0.130577	-7.75728	8.68e-15	6.27e-13	10.7125	10.7428	10.0761	10.1272
Atp1b1	537.133	1.54252	1.67202	0.199014	7.75079	9.13e-15	6.56e-13	8.52423	8.41	9.30931	9.35212
Ckmt1	144.187	2.31414	2.92597	0.299165	7.73535	1.03e-14	7.36e-13	6.467	6.44189	7.29572	7.35564
1500015A07Rik	556.591	-1.45147	-1.55758	0.187662	-7.73451	1.04e-14	7.37e-13	9.42907	9.31879	8.56075	8.56745
Tpm2	14256.7	-2.74196	-4.38253	0.355834	-7.70575	1.3e-14	9.18e-13	14.2275	14.0222	11.5965	11.0806
Gpr161	720.06	-1.51411	-1.63805	0.196992	-7.68611	1.52e-14	1.06e-12	9.8621	9.6613	8.87355	8.87085
Fgl2	671.927	-2.17356	-2.63853	0.282865	-7.6841	1.54e-14	1.08e-12	9.91549	9.38216	8.3056	8.26407
Limd2	6390.93	-0.869217	-0.890232	0.113173	-7.6804	1.59e-14	1.1e-12	12.8625	12.875	12.2413	12.3491
Mob3a	1512.28	-1.29671	-1.37119	0.16893	-7.67604	1.64e-14	1.13e-12	10.9195	10.7589	10.0745	9.9612
Cald1	33202.9	-0.973978	-1.00397	0.126905	-7.67487	1.66e-14	1.14e-12	15.3401	15.1976	14.6659	14.5607
Rps6ka3	6151.74	-0.771317	-0.785875	0.10052	-7.67327	1.68e-14	1.14e-12	12.756	12.8291	12.2909	12.2853
Mtmr14	1676.5	-1.00974	-1.0434	0.131699	-7.66702	1.76e-14	1.2e-12	10.9919	10.9061	10.3042	10.331
Fam118a	1330.4	-1.1423	-1.19202	0.149009	-7.66594	1.78e-14	1.2e-12	10.6841	10.5776	9.89402	9.95466
Zfp36	808.251	-1.19677	-1.25455	0.1562	-7.6618	1.83e-14	1.23e-12	9.8746	9.93354	9.20894	9.19783
Hspa4l	1168.33	-1.07455	-1.11573	0.140537	-7.64604	2.07e-14	1.39e-12	10.4378	10.4244	9.80788	9.74452
Lamc2	3208.55	1.75706	1.9673	0.230094	7.63626	2.24e-14	1.49e-12	10.6024	10.8985	11.8111	12.1483
Klf8	1234.16	-1.60959	-1.76542	0.211357	-7.61551	2.63e-14	1.74e-12	10.6212	10.531	9.664	9.40174
Rexo2	6120.26	-0.93709	-0.96429	0.123431	-7.59199	3.15e-14	2.07e-12	12.8538	12.7846	12.2582	12.1392
Pfn1	33514.5	-0.809955	-0.827466	0.107296	-7.5488	4.39e-14	2.87e-12	15.1949	15.305	14.7365	14.6826
Arhgef25	6616.13	-0.694192	-0.705096	0.0919897	-7.54641	4.47e-14	2.9e-12	12.902	12.8607	12.432	12.4232
Fam69a	379.876	-1.74712	-1.96004	0.23152	-7.5463	4.48e-14	2.9e-12	8.86212	8.76831	7.95053	7.83258
Hmgn5	1969.44	-1.29734	-1.37623	0.173276	-7.48713	7.04e-14	4.54e-12	11.3225	11.1289	10.4511	10.3195
Stk38l	1153.63	-1.84308	-2.10667	0.246272	-7.48392	7.21e-14	4.62e-12	10.692	10.2423	9.30193	9.23525
Ctgf	5975.88	-1.74128	-1.95556	0.232691	-7.48323	7.25e-14	4.62e-12	12.9186	12.8768	11.847	11.4003
Lap3	9177.99	-0.658267	-0.667767	0.0882845	-7.4562	8.91e-14	5.65e-12	13.3266	13.3664	12.9101	12.9184
Lgals3	5272.92	0.718232	0.730655	0.096374	7.45256	9.15e-14	5.78e-12	12.0716	12.1097	12.5725	12.5445
Pcdh7	2871.57	-0.775488	-0.791221	0.104071	-7.45154	9.23e-14	5.8e-12	11.7036	11.6756	11.1942	11.1933
Dnm1l	7883.46	-0.659487	-0.669065	0.0885559	-7.44712	9.54e-14	5.96e-12	13.1195	13.1346	12.68	12.7098
C1ql3	1379.67	-1.90486	-2.20895	0.256415	-7.42884	1.1e-13	6.81e-12	10.9537	10.5221	9.56586	9.33064
Rdh13	1519.39	-0.921916	-0.949021	0.124163	-7.42504	1.13e-13	6.98e-12	10.773	10.8084	10.221	10.2186
Ikbke	424.813	1.62634	1.79901	0.219163	7.4207	1.17e-13	7.17e-12	8.16009	8.05204	8.93745	9.02597
Dgkh	538.807	-1.32585	-1.41275	0.178979	-7.40783	1.28e-13	7.87e-12	9.3388	9.2914	8.57199	8.59354
Tdh	658.961	1.94723	2.28215	0.262959	7.40507	1.31e-13	7.96e-12	8.32601	8.55439	9.49453	9.7984
Lima1	12027.9	-0.686569	-0.69753	0.0927168	-7.40501	1.31e-13	7.96e-12	13.7295	13.7584	13.3188	13.262
Jak2	4068.84	-1.01184	-1.04852	0.136946	-7.38862	1.48e-13	8.96e-12	12.2462	12.2377	11.4943	11.6527
Fam43a	893.578	1.11166	1.16156	0.151106	7.35684	1.88e-13	1.13e-11	9.40914	9.35773	10.0513	10.0335
Plxnb2	11594.8	0.819793	0.839001	0.111501	7.35234	1.95e-13	1.17e-11	13.2327	13.1158	13.7248	13.7163
Tgfbr2	2081.91	1.0208	1.05904	0.139069	7.3402	2.13e-13	1.27e-11	10.6782	10.5523	11.2596	11.2784
Oat	6368.21	-1.11642	-1.16731	0.152228	-7.33388	2.24e-13	1.32e-11	13.0158	12.793	12.1951	12.1246
Aes	4217.45	0.752901	0.767849	0.103	7.30974	2.68e-13	1.58e-11	11.7834	11.7242	12.246	12.2396
Usp14	9786.51	-0.638301	-0.647317	0.0873663	-7.30603	2.75e-13	1.62e-11	13.4225	13.447	13.0007	13.0297
Tceb1	4560.84	-0.762646	-0.778252	0.104502	-7.29794	2.92e-13	1.71e-11	12.3898	12.3255	11.845	11.8786
Hhip	292.847	-2.32151	-3.08658	0.318768	-7.28275	3.27e-13	1.9e-11	8.26812	8.52208	7.00801	7.23935
Agl	2024.85	-0.962785	-0.995246	0.132421	-7.27064	3.58e-13	2.07e-11	11.2678	11.1655	10.6284	10.5838
Syne3	1168.01	1.47797	1.60831	0.203311	7.26953	3.61e-13	2.08e-11	9.66212	9.41412	10.4757	10.4931
Adamts7	5254.15	0.69993	0.712021	0.0963182	7.26685	3.68e-13	2.11e-11	12.1111	12.0756	12.5341	12.5647
Ugt8a	457.32	-1.47664	-1.60704	0.20332	-7.26262	3.8e-13	2.17e-11	9.01961	9.14152	8.28893	8.27412
Taf13	1027.08	-1.02168	-1.06102	0.140828	-7.25478	4.02e-13	2.29e-11	10.2179	10.2488	9.60957	9.63125
Ppic	11739.3	-0.685078	-0.696465	0.0945424	-7.24625	4.28e-13	2.42e-11	13.695	13.7221	13.224	13.2876
4931406P16Rik	3289.25	0.725883	0.739693	0.100907	7.19358	6.31e-13	3.56e-11	11.4223	11.3978	11.8743	11.8789
Dlg5	4024.72	0.797197	0.815745	0.111123	7.174	7.28e-13	4.09e-11	11.6809	11.6515	12.142	12.2255
Ak4	1536.63	-1.14279	-1.2004	0.159338	-7.17211	7.39e-13	4.12e-11	10.9085	10.7767	10.1734	10.0687
Snx18	4518.51	0.8643	0.888151	0.120516	7.17166	7.41e-13	4.12e-11	11.8237	11.7761	12.4218	12.3073
Faxc	4298.03	-1.19448	-1.26137	0.167052	-7.15035	8.66e-13	4.79e-11	12.4199	12.2821	11.6502	11.4419
Fzd7	2564.37	-0.829316	-0.850535	0.11627	-7.1327	9.84e-13	5.42e-11	11.5018	11.5703	11.0218	10.9906
Cic	1910	0.825411	0.846334	0.115745	7.13127	9.94e-13	5.46e-11	10.5932	10.5844	11.0935	11.1206
Snx13	1664.67	-0.852649	-0.875921	0.119881	-7.11244	1.14e-12	6.23e-11	10.8984	10.9248	10.3836	10.3774
Arhgef3	1907.45	1.24847	1.3271	0.175936	7.09617	1.28e-12	6.98e-11	10.2876	10.4403	11.0836	11.2637
Esyt2	5893.49	-0.769252	-0.786374	0.108798	-7.07044	1.54e-12	8.36e-11	12.7721	12.6883	12.2008	12.2512
Rtn4r	157.995	-2.38118	-3.39772	0.33685	-7.06896	1.56e-12	8.4e-11	7.53076	7.34654	6.47	6.34852
Tmem70	4031.96	-0.840719	-0.863283	0.118936	-7.06867	1.56e-12	8.4e-11	12.2458	12.1438	11.622	11.6732
Yaf2	1230.02	-0.976572	-1.01265	0.138173	-7.06776	1.57e-12	8.42e-11	10.5246	10.4568	9.88495	9.90346
Tjap1	1899.28	0.880908	0.907425	0.125545	7.0167	2.27e-12	1.21e-10	10.5619	10.5468	11.0702	11.1481
Mapk14	5852.59	-0.681944	-0.693961	0.0972435	-7.01275	2.34e-12	1.24e-10	12.7066	12.6965	12.2281	12.2834
Chn2	610.289	-1.45089	-1.5847	0.207058	-7.00715	2.43e-12	1.28e-10	9.59297	9.42951	8.61955	8.72613
Ajuba	2281.63	0.775957	0.79391	0.110825	7.00165	2.53e-12	1.33e-10	10.8795	10.8488	11.353	11.3592
Prune2	3155.6	-2.58058	-4.98517	0.369322	-6.98734	2.8e-12	1.47e-10	12.0999	11.647	9.15427	8.71518
Ptk2b	1753.71	-1.29023	-1.3812	0.184849	-6.97991	2.95e-12	1.54e-10	11.1577	10.9522	10.1399	10.2973
Erlin2	3883.21	-0.734796	-0.750218	0.105783	-6.94625	3.75e-12	1.95e-10	12.1525	12.085	11.6488	11.6377
Smpd3	389.419	2.13656	2.75309	0.308777	6.91941	4.54e-12	2.34e-10	7.7062	7.44768	8.99597	8.68802
Arpc2	13392.9	-0.649928	-0.660657	0.0942297	-6.89728	5.3e-12	2.73e-10	13.9252	13.8558	13.4492	13.4732
Kirrel3	119.088	2.35091	3.44117	0.34113	6.89155	5.52e-12	2.83e-10	6.1806	6.10276	7.09281	6.93478
Ccdc85b	341.185	-1.46961	-1.6154	0.213305	-6.88972	5.59e-12	2.85e-10	8.62213	8.6564	7.9158	7.87534
Mast4	6394.75	-1.17481	-1.24399	0.170822	-6.87738	6.1e-12	3.1e-10	12.9353	12.9186	11.9861	12.2529
Bin1	3235.57	-0.998019	-1.03957	0.14603	-6.83436	8.24e-12	4.17e-10	11.9864	11.822	11.2945	11.2094
Prkacb	3288.77	-0.769772	-0.788306	0.112964	-6.81429	9.47e-12	4.78e-10	11.9172	11.8538	11.4144	11.3626
Arl4d	1391.6	-1.37592	-1.49564	0.202235	-6.80359	1.02e-11	5.13e-10	10.7161	10.7476	9.96479	9.70097
Tmem38b	684.849	-1.25912	-1.34886	0.18568	-6.78115	1.19e-11	5.97e-10	9.73985	9.58928	8.92459	8.94386
F2rl1	3146.91	1.30375	1.40495	0.192665	6.76694	1.32e-11	6.56e-10	10.8887	11.1635	11.845	11.9848
Ly6a	5177.53	0.942204	0.977639	0.139322	6.76278	1.35e-11	6.72e-10	11.8818	12.0219	12.5219	12.6339
Wls	6375.29	-1.23583	-1.32071	0.1828	-6.76059	1.37e-11	6.8e-10	12.9945	12.8672	12.2146	11.9355
Myl7	62.1601	-2.51052	-6.07113	0.372039	-6.74799	1.5e-11	7.39e-10	5.99299	5.98683	5.31105	5.28656
Atp11c	1948.11	-0.810567	-0.832922	0.120484	-6.7276	1.72e-11	8.46e-10	11.1317	11.1347	10.6512	10.5921
Elovl5	5387.66	-0.620069	-0.629859	0.0922186	-6.7239	1.77e-11	8.65e-10	12.5712	12.5641	12.1769	12.1508
Dnajb5	1060.37	-1.7201	-1.99383	0.256186	-6.71424	1.89e-11	9.21e-10	10.5598	10.1125	9.28477	9.13399
Calu	32705.7	-0.634036	-0.644566	0.0945064	-6.70893	1.96e-11	9.51e-10	15.1799	15.1733	14.7944	14.7135
Cdh6	235.339	-2.18365	-2.97078	0.326089	-6.69649	2.13e-11	1.03e-09	8.26616	7.79996	6.94999	6.8962
1190002N15Rik	1905.38	-0.948018	-0.985368	0.142366	-6.65902	2.76e-11	1.33e-09	11.1307	11.124	10.5868	10.4571
Smim15	3336.2	-0.765331	-0.784608	0.115405	-6.63167	3.32e-11	1.59e-09	11.9456	11.8646	11.3887	11.4328
Grk6	5747.64	-0.649975	-0.661619	0.098022	-6.63091	3.34e-11	1.59e-09	12.6622	12.6743	12.2147	12.2719
Rhoj	1330.97	-0.982144	-1.02441	0.148274	-6.62386	3.5e-11	1.67e-09	10.6114	10.6062	10.0541	9.94154
Ppt1	2703.1	-0.964918	-1.00489	0.145701	-6.62258	3.53e-11	1.67e-09	11.5893	11.6887	11.0775	10.9426
Rccd1	650.831	-1.19693	-1.27778	0.181432	-6.59716	4.19e-11	1.98e-09	9.57583	9.59319	8.9473	8.83958
Ppp2r3a	1172.7	-1.31258	-1.42285	0.199281	-6.58656	4.5e-11	2.12e-09	10.5403	10.3993	9.73723	9.52993
Loxl3	2362.4	1.80525	2.15436	0.274195	6.58379	4.59e-11	2.15e-09	10.4131	9.98581	11.7355	11.324
Tppp	65.7888	-2.45203	-11.8991	0.372534	-6.58201	4.64e-11	2.17e-09	6.1935	5.82624	5.28115	5.28731
Rheb	4588.8	-0.758691	-0.777803	0.11541	-6.57385	4.9e-11	2.28e-09	12.3132	12.4177	11.8539	11.8871
Aoc3	327.616	-2.34557	-3.75852	0.356814	-6.57365	4.91e-11	2.28e-09	8.87133	7.9693	6.94557	6.92801
Nbn	1920.61	-0.81695	-0.841053	0.124377	-6.56835	5.09e-11	2.34e-09	11.0773	11.1492	10.6125	10.5839
Hook1	522.559	1.17482	1.25171	0.178863	6.56827	5.09e-11	2.34e-09	8.61853	8.59994	9.2452	9.26557
Ifitm1	362.589	1.64063	1.88523	0.249857	6.56628	5.16e-11	2.37e-09	7.92516	7.80535	8.64913	8.82962
Tmem176b	1296.48	1.42887	1.57756	0.217687	6.56387	5.24e-11	2.4e-09	9.82543	9.56434	10.7202	10.5419
Fam196a	562.872	-1.27303	-1.37364	0.194054	-6.56017	5.37e-11	2.45e-09	9.38976	9.36315	8.59522	8.71643
Fez1	2904.96	-1.40613	-1.54707	0.21441	-6.55815	5.45e-11	2.47e-09	11.9397	11.6728	10.699	10.9766
Ahdc1	417.188	1.30393	1.41337	0.199009	6.55215	5.67e-11	2.56e-09	8.23435	8.25019	8.96392	8.899
Lad1	61.5782	2.37141	4.18867	0.362378	6.54403	5.99e-11	2.7e-09	5.399	5.40654	6.04389	5.97069
Pde4a	577.006	-1.33785	-1.45756	0.204483	-6.54257	6.05e-11	2.71e-09	9.34713	9.48896	8.60166	8.70437
Ppp1cb	13754.8	-0.529908	-0.536318	0.0810119	-6.54111	6.11e-11	2.73e-09	13.8982	13.9027	13.5452	13.5575
Rin1	1169.7	1.09679	1.15918	0.1682	6.52073	7e-11	3.12e-09	9.82007	9.69422	10.489	10.3854
Erf	1304.78	0.884444	0.916428	0.136806	6.46497	1.01e-10	4.5e-09	10.0503	9.98619	10.577	10.5482
Itgb5	4439.93	0.633	0.64433	0.0979859	6.46011	1.05e-10	4.63e-09	11.8892	11.8709	12.3104	12.2709
Orc4	3357.11	-0.657388	-0.670158	0.101923	-6.44987	1.12e-10	4.93e-09	11.876	11.9065	11.4786	11.4576
Ctnnd1	20384.8	-0.554756	-0.56237	0.0861525	-6.43923	1.2e-10	5.27e-09	14.4585	14.491	14.1271	14.0876
Tceal8	5838.55	-0.932809	-0.971075	0.14504	-6.43138	1.26e-10	5.54e-09	12.8515	12.6422	12.1359	12.1219
Bcam	130.191	2.15187	3.04158	0.334811	6.42713	1.3e-10	5.67e-09	6.32225	6.2924	7.01001	7.28359
Svil	5186.29	-0.934579	-0.973235	0.145594	-6.4191	1.37e-10	5.96e-09	12.6751	12.4771	11.9865	11.9289
Phldb1	1047.08	1.08427	1.14657	0.168955	6.4175	1.39e-10	6e-09	9.63374	9.58637	10.3467	10.1949
Lims1	7702.58	-0.995899	-1.04338	0.155372	-6.40976	1.46e-10	6.29e-09	13.2802	13.0369	12.5189	12.4651
Cnn2	12183.3	-1.45303	-1.62054	0.226859	-6.40499	1.5e-10	6.47e-09	13.9994	13.7968	13.0418	12.6191
Tspan4	1843.19	0.84684	0.875349	0.132309	6.40048	1.55e-10	6.63e-09	10.4769	10.5723	11.0706	11.0496
Oxct1	14955.4	-0.945176	-0.985499	0.147681	-6.40012	1.55e-10	6.63e-09	14.1907	14.034	13.5533	13.3878
Chml	2376.34	-0.735196	-0.753539	0.114882	-6.39957	1.56e-10	6.64e-09	11.3796	11.4335	10.9234	10.9543
Stambp	1052.7	-0.966015	-1.00951	0.151343	-6.38294	1.74e-10	7.37e-09	10.2988	10.2232	9.64582	9.70673
Ptrf	26321.9	-0.691807	-0.707098	0.108438	-6.37978	1.77e-10	7.5e-09	14.8773	14.8767	14.4723	14.3538
Bnc2	81.4829	2.1906	3.25578	0.343818	6.37141	1.87e-10	7.9e-09	5.7969	5.78683	6.40486	6.48441
Runx2	1812.85	0.805806	0.830491	0.126586	6.3657	1.94e-10	8.17e-09	10.5119	10.53	10.9891	11.0653
6030419C18Rik	146.741	2.11671	2.96583	0.333202	6.35264	2.12e-10	8.86e-09	6.49998	6.40313	7.45848	7.21813
Flt1	93.8219	2.36399	5.45001	0.372287	6.34991	2.15e-10	8.99e-09	5.69378	5.64338	6.7623	6.40216
Lpp	13022.1	-1.54766	-1.7639	0.244325	-6.33445	2.38e-10	9.91e-09	14.1821	13.8067	13.0507	12.6402
Atoh8	154.066	1.78795	2.1708	0.282281	6.33392	2.39e-10	9.91e-09	6.72909	6.73113	7.41871	7.45572
Actg2	84376.9	-2.34841	-4.88595	0.371817	-6.31603	2.68e-10	1.11e-08	16.8613	16.4262	13.8318	13.2256
Pcx	1392.45	1.41773	1.57715	0.224578	6.31285	2.74e-10	1.12e-08	9.9079	9.68206	10.8717	10.5878
Ocln	130.414	2.11608	2.99263	0.335204	6.31281	2.74e-10	1.12e-08	6.36006	6.28744	7.2725	7.04124
Itgb3	860.707	-1.11808	-1.18957	0.17712	-6.31256	2.74e-10	1.12e-08	9.90626	10.0656	9.32821	9.3063
Ilk	6887.11	-0.95194	-0.994489	0.150868	-6.30974	2.8e-10	1.14e-08	13.0295	12.96	12.4522	12.2475
Itpkb	2501.79	-0.87692	-0.90973	0.138999	-6.30882	2.81e-10	1.14e-08	11.5828	11.434	10.9571	10.9324
Stxbp2	702.689	1.31311	1.43595	0.208315	6.30347	2.91e-10	1.18e-08	8.92954	8.93173	9.59086	9.82355
Tmem176a	447.149	1.54523	1.7639	0.245244	6.30081	2.96e-10	1.2e-08	8.26764	8.09736	9.13847	8.96802
Ggh	5726.44	-0.568838	-0.577446	0.0903383	-6.29675	3.04e-10	1.22e-08	12.6525	12.635	12.2679	12.2783
Nid1	18188.1	-0.70663	-0.723431	0.112289	-6.29297	3.11e-10	1.25e-08	14.3852	14.307	13.9246	13.8227
Atp1b3	5950.72	-0.740616	-0.760116	0.117859	-6.28393	3.3e-10	1.32e-08	12.6804	12.7953	12.2247	12.2771
C77080	718.506	1.49305	1.68775	0.237869	6.27678	3.46e-10	1.38e-08	8.97186	8.7001	9.72355	9.80685
Rnf34	1704.97	-0.784995	-0.808453	0.125122	-6.27385	3.52e-10	1.4e-08	10.9605	10.9069	10.4247	10.4608
Lamb2	2196.53	1.22465	1.32292	0.195446	6.26594	3.71e-10	1.47e-08	10.6167	10.5131	11.5229	11.2199
Azi2	2983.05	-0.683282	-0.698586	0.109121	-6.26171	3.81e-10	1.5e-08	11.7183	11.7334	11.2585	11.3152
St8sia2	253.189	2.02592	2.73959	0.324712	6.23914	4.4e-10	1.73e-08	7.18458	7.00637	8.35129	7.99279
Rock2	27205.2	-0.740272	-0.760041	0.118659	-6.23865	4.41e-10	1.73e-08	14.8898	14.9801	14.3776	14.4969
Gpr124	2068.2	1.27814	1.39297	0.204966	6.23586	4.49e-10	1.76e-08	10.5366	10.3477	11.4335	11.1523
Rb1	8955.5	-1.17088	-1.25684	0.188153	-6.22303	4.88e-10	1.9e-08	13.3173	13.5058	12.4531	12.7343
Epha1	160.76	2.14004	3.1679	0.344841	6.20588	5.44e-10	2.12e-08	6.44268	6.5121	7.23359	7.65747
Mxra8	765.593	1.45033	1.6322	0.234347	6.18881	6.06e-10	2.35e-08	9.07041	8.82758	9.93999	9.76655
Dmkn	645.423	1.55858	1.79647	0.25221	6.17969	6.42e-10	2.48e-08	8.53418	8.75425	9.47028	9.73281
Ppl	79.803	2.20206	3.5755	0.356618	6.17484	6.62e-10	2.55e-08	5.69696	5.7498	6.46795	6.33917
St3gal6	2218.57	-1.03372	-1.09209	0.16767	-6.16523	7.04e-10	2.7e-08	11.3178	11.4116	10.7829	10.5892
Mcc	419.018	1.39278	1.55238	0.226058	6.16117	7.22e-10	2.77e-08	8.20836	8.17092	8.85147	9.0344
Plcb3	4091.55	-1.17869	-1.269	0.191642	-6.15048	7.73e-10	2.95e-08	12.4162	12.1269	11.5598	11.3835
Glrx2	1211.91	-0.84345	-0.874335	0.137593	-6.13004	8.79e-10	3.34e-08	10.4274	10.4659	9.90631	9.95636
Aldh18a1	5429.03	-0.865606	-0.899126	0.141236	-6.12878	8.86e-10	3.36e-08	12.6748	12.5908	12.1363	11.9723
Arhgef1	2354.82	0.842939	0.874117	0.138242	6.09758	1.08e-09	4.07e-08	10.8654	10.883	11.3433	11.4852
Mapkapk2	5291.41	-0.881773	-0.917712	0.144613	-6.09747	1.08e-09	4.07e-08	12.6358	12.5625	12.0972	11.9197
Clic4	18314.7	-0.921895	-0.963427	0.151413	-6.08863	1.14e-09	4.28e-08	14.4216	14.386	13.8847	13.654
Ranbp2	13715.8	-0.574126	-0.583638	0.0943936	-6.08226	1.19e-09	4.44e-08	13.8725	13.9416	13.514	13.5413
Rapgef3	130.019	1.90423	2.49095	0.313534	6.07344	1.25e-09	4.68e-08	6.47977	6.41345	7.12448	7.21899
Pkp2	6417.64	-0.968284	-1.01744	0.159847	-6.05757	1.38e-09	5.15e-08	12.8534	12.9382	12.1239	12.3491
Pdlim5	8274.86	-1.32397	-1.46313	0.218637	-6.05557	1.4e-09	5.2e-08	13.4938	13.1267	12.5087	12.2356
Galnt15	210.027	1.98351	2.71558	0.327989	6.04748	1.47e-09	5.45e-08	6.81778	6.98097	7.72949	8.0447
Foxo4	2357.14	-0.68755	-0.70435	0.113748	-6.04451	1.5e-09	5.54e-08	11.4049	11.3648	10.9285	10.967
Snrnp70	11252.5	-0.588515	-0.598916	0.0973888	-6.04294	1.51e-09	5.58e-08	13.641	13.6091	13.2004	13.2711
Golph3l	4220	-1.15567	-1.24474	0.192103	-6.01591	1.79e-09	6.56e-08	12.2174	12.4186	11.3935	11.6537
Ddr1	999.76	0.972231	1.02282	0.161618	6.01561	1.79e-09	6.56e-08	9.63999	9.55634	10.2328	10.1415
Cpne3	11858.8	-0.784269	-0.809847	0.130381	-6.01519	1.8e-09	6.56e-08	13.8259	13.6611	13.2552	13.1848
Crip2	3593.13	0.674963	0.691159	0.112778	5.98488	2.17e-09	7.89e-08	11.5983	11.5136	11.9941	11.9945
Apcdd1	707.271	1.14826	1.23665	0.191909	5.98338	2.19e-09	7.94e-08	8.95786	9.09258	9.65585	9.74957
Tead1	15637.7	-0.685622	-0.702642	0.114616	-5.9819	2.21e-09	7.99e-08	14.1842	14.0601	13.6944	13.6371
Nebl	366.45	1.28789	1.419	0.215616	5.97309	2.33e-09	8.4e-08	8.09613	8.03802	8.77719	8.69398
Pak2	7739.25	-0.547875	-0.556451	0.091835	-5.96586	2.43e-09	8.76e-08	13.0638	13.0847	12.6932	12.7363
Hspg2	22099.1	0.558881	0.568029	0.093845	5.95536	2.59e-09	9.31e-08	14.2259	14.2172	14.5525	14.6315
Crk	10373	-0.514908	-0.522028	0.0864716	-5.95465	2.61e-09	9.33e-08	13.4709	13.5074	13.1529	13.1482
4930519F09Rik	772.056	-0.992443	-1.0478	0.16673	-5.95238	2.64e-09	9.43e-08	9.85913	9.7579	9.217	9.23784
Gdi2	17958.1	-0.541719	-0.550049	0.0910439	-5.95009	2.68e-09	9.54e-08	14.2551	14.3214	13.9367	13.923
Lcp1	329.289	-2.19894	-4.23109	0.370075	-5.94187	2.82e-09	1e-07	8.877	7.86782	6.62982	6.86974
Jag1	3449.77	-0.923608	-0.967862	0.155705	-5.9318	3e-09	1.06e-07	11.8873	12.0796	11.3247	11.4262
Ctnna2	262.247	-2.20101	-4.41859	0.371208	-5.92931	3.04e-09	1.07e-07	7.4634	8.51557	6.4106	6.55643
Sema4d	695.842	1.0578	1.12669	0.178554	5.92427	3.14e-09	1.1e-07	9.07071	9.03268	9.72463	9.60558
Kif3a	1813.55	-0.745142	-0.767786	0.126127	-5.90788	3.47e-09	1.22e-07	11.0547	10.9763	10.5506	10.5444
Pfdn4	2857.78	-0.905161	-0.94718	0.153489	-5.89722	3.7e-09	1.29e-07	11.8054	11.6066	11.095	11.1393
Nacc2	3348.84	-0.602231	-0.613981	0.102142	-5.89602	3.72e-09	1.3e-07	11.8873	11.8632	11.502	11.473
Gmpr	397.343	-1.97692	-2.77907	0.335606	-5.89061	3.85e-09	1.34e-07	9.1326	8.50703	7.66941	7.4536
Efnb2	457.875	1.44563	1.65051	0.245452	5.88966	3.87e-09	1.34e-07	8.36092	8.15809	9.14549	9.02387
Thsd1	635.338	-1.08398	-1.15984	0.18422	-5.88415	4e-09	1.38e-07	9.57905	9.4885	8.86768	8.9538
Anxa6	24859.6	-1.03108	-1.09543	0.175293	-5.88201	4.05e-09	1.4e-07	14.9619	14.7635	14.2674	14.0213
Morc4	1628.78	-0.750839	-0.774375	0.12796	-5.86777	4.42e-09	1.52e-07	10.8459	10.8754	10.3604	10.4226
Tgfbr3	249.963	1.75692	2.20937	0.299442	5.86733	4.43e-09	1.52e-07	7.35155	7.20513	8.29704	8.03918
Tmem63a	1952.54	-1.03869	-1.10504	0.177095	-5.86517	4.49e-09	1.54e-07	11.2755	11.0767	10.5719	10.4295
M6pr	5933.07	-0.860501	-0.896765	0.146842	-5.86003	4.63e-09	1.58e-07	12.7078	12.8126	12.0948	12.2696
AI414108	2173.19	-0.88246	-0.921821	0.150704	-5.85557	4.75e-09	1.62e-07	11.3637	11.2485	10.6741	10.7997
Spint1	937.11	1.6116	1.92874	0.275759	5.84423	5.09e-09	1.73e-07	8.83983	9.27505	10.1563	10.1895
Plekhb2	2209.92	-1.30793	-1.45378	0.223884	-5.84201	5.16e-09	1.75e-07	11.5763	11.1985	10.593	10.4127
Gnai2	10399	0.611875	0.624502	0.10493	5.83126	5.5e-09	1.86e-07	13.1286	13.0951	13.5641	13.4679
Rasgrp2	72.2942	-2.03665	-3.11011	0.349608	-5.82552	5.69e-09	1.92e-07	6.30215	6.21137	5.65913	5.68358
Iars	12306.4	-0.517811	-0.525405	0.0889787	-5.8195	5.9e-09	1.98e-07	13.763	13.7104	13.3995	13.3913
Tnfrsf10b	3053.15	-0.683373	-0.701234	0.117452	-5.81831	5.94e-09	1.99e-07	11.7979	11.7206	11.2929	11.3449
Olfm2	200.965	1.56458	1.8522	0.268991	5.81648	6.01e-09	2.01e-07	7.17792	7.11055	7.79769	7.88272
Irx1	118.039	1.83087	2.40434	0.314861	5.81487	6.07e-09	2.02e-07	6.32808	6.3915	7.00361	7.04812
Eogt	2563.08	-0.818857	-0.850435	0.140956	-5.80933	6.27e-09	2.08e-07	11.6077	11.4572	10.9813	11.0285
Jag2	541.473	1.41503	1.61146	0.243587	5.80915	6.28e-09	2.08e-07	8.61798	8.37089	9.30764	9.36469
Ndufa4	7109.99	-0.600662	-0.61269	0.103422	-5.80786	6.33e-09	2.09e-07	12.9721	12.9573	12.5275	12.6105
Itga7	117.663	2.01971	3.03818	0.347848	5.8063	6.39e-09	2.11e-07	6.20871	6.19911	7.14749	6.8106
Itga3	1700.95	1.4967	1.73921	0.257957	5.80212	6.55e-09	2.15e-07	10.1365	9.82278	10.8238	11.226
Rplp2	2818.34	0.727582	0.749444	0.125452	5.79969	6.64e-09	2.18e-07	11.1541	11.2142	11.7009	11.6046
Acta1	2067.51	-2.15744	-5.33811	0.372543	-5.79111	6.99e-09	2.29e-07	11.4843	10.959	8.45132	8.0186
Crispld2	135.821	-2.14303	-4.16764	0.37031	-5.78711	7.16e-09	2.34e-07	7.42814	6.71288	6.04211	6.0159
Eps8l2	46.2294	2.14087	4.36789	0.370321	5.78113	7.42e-09	2.42e-07	5.08912	5.09445	5.55659	5.60131
Csde1	13299.4	-0.521983	-0.529899	0.0904328	-5.77206	7.83e-09	2.54e-07	13.8217	13.8779	13.4945	13.5161
Mboat2	2437.31	-0.640226	-0.655133	0.11117	-5.759	8.46e-09	2.73e-07	11.4099	11.4367	11.0344	10.9965
Helz2	384.708	1.52618	1.79371	0.265011	5.75891	8.47e-09	2.73e-07	8.08863	7.85495	8.86092	8.79702
Itgb1	40353.1	-0.652856	-0.668741	0.113531	-5.75048	8.9e-09	2.87e-07	15.512	15.4574	15.1076	14.9827
Purb	13378.1	-0.561141	-0.571116	0.0976623	-5.74573	9.15e-09	2.94e-07	13.8815	13.8555	13.5348	13.4577
Csf1	6371.72	0.894522	0.937472	0.155858	5.73933	9.51e-09	3.05e-07	12.1649	12.3645	12.8117	12.9294
Dlat	5290.34	-0.645935	-0.661375	0.112564	-5.73836	9.56e-09	3.06e-07	12.5031	12.5911	12.0951	12.1528
Pltp	285.497	1.37636	1.56057	0.240062	5.73337	9.85e-09	3.14e-07	7.72963	7.64437	8.32808	8.40394
Wnt4	66.0634	2.0627	3.43416	0.359848	5.73213	9.92e-09	3.15e-07	5.54047	5.54288	6.19467	6.04271
Bspry	53.8159	2.07572	3.63984	0.363753	5.70639	1.15e-08	3.66e-07	5.30685	5.30668	5.82559	5.80593
Mvp	374.097	1.33174	1.49783	0.233758	5.69711	1.22e-08	3.86e-07	8.13675	7.98284	8.76752	8.7775
Ehmt2	4117.46	0.589021	0.60093	0.103901	5.66906	1.44e-08	4.53e-07	11.8191	11.759	12.1633	12.1802
Myo18a	1243.42	1.16141	1.26628	0.205397	5.65446	1.56e-08	4.92e-07	9.90365	9.67059	10.6134	10.4623
Ugp2	3174.86	-1.34074	-1.51446	0.237458	-5.64621	1.64e-08	5.15e-07	12.0307	11.8386	11.173	10.7597
Ly6c1	115.559	1.72658	2.2104	0.305913	5.64402	1.66e-08	5.2e-07	6.3792	6.38536	7.00608	6.98535
Alox15	78.2937	2.02624	3.35257	0.35974	5.63251	1.78e-08	5.55e-07	5.70276	5.74737	6.26545	6.47185
Prkd2	540.748	1.07318	1.15482	0.190957	5.61999	1.91e-08	5.95e-07	8.70736	8.6798	9.23712	9.34991
Ankmy2	1247.67	-0.760399	-0.787264	0.135333	-5.61873	1.92e-08	5.98e-07	10.5008	10.4461	9.99598	10.0206
Utp11l	4214.84	-0.655686	-0.672602	0.116725	-5.61734	1.94e-08	6.02e-07	12.1787	12.2622	11.7584	11.827
Epb4.1l2	18679.9	0.513343	0.521309	0.0914528	5.6132	1.99e-08	6.15e-07	13.9833	14.0133	14.3071	14.3693
Uba6	3131.71	-0.840984	-0.87811	0.15001	-5.60621	2.07e-08	6.38e-07	11.9259	11.7274	11.2781	11.2795
Lmnb2	1534.31	0.684522	0.704017	0.122313	5.59646	2.19e-08	6.74e-07	10.3275	10.3442	10.7534	10.7671
Arl8a	1929.84	-0.664555	-0.682392	0.118934	-5.58759	2.3e-08	7.07e-07	11.093	11.0861	10.6449	10.6968
Ints1	1705.46	0.694972	0.715532	0.124534	5.58057	2.4e-08	7.35e-07	10.5046	10.458	10.8975	10.9355
Rrp8	3956.13	-0.639351	-0.655232	0.114644	-5.57686	2.45e-08	7.49e-07	12.0764	12.173	11.6962	11.7227
Sat1	2896.24	-0.747708	-0.773661	0.13422	-5.57075	2.54e-08	7.73e-07	11.7086	11.6871	11.1431	11.2784
Dact3	390.571	-1.42005	-1.64325	0.25503	-5.56817	2.57e-08	7.83e-07	8.97443	8.68918	8.06782	8.0422
Akr1b10	918.857	-1.1659	-1.27649	0.209583	-5.56297	2.65e-08	8.05e-07	10.1631	10.0209	9.25662	9.4688
Tgfb1i1	3606.84	-2.04322	-3.64228	0.367389	-5.56144	2.68e-08	8.1e-07	12.1595	12.1627	10.182	9.55935
Rdh10	822.404	0.970927	1.03106	0.174622	5.56015	2.7e-08	8.14e-07	9.28244	9.36108	9.84201	9.95691
Hipk2	2237.79	-0.643791	-0.660131	0.115822	-5.55844	2.72e-08	8.2e-07	11.271	11.3287	10.8833	10.8996
Capn1	427.163	1.31748	1.48778	0.237069	5.55736	2.74e-08	8.23e-07	8.33042	8.14252	8.99595	8.94659
Tfrc	24811.2	-0.613505	-0.627589	0.110417	-5.55625	2.76e-08	8.26e-07	14.7071	14.8362	14.3717	14.3547
Ubr7	4087.2	-0.536357	-0.545668	0.0965521	-5.5551	2.77e-08	8.3e-07	12.1618	12.1344	11.7996	11.8027
Acta2	154623	-2.05664	-3.94247	0.370584	-5.54973	2.86e-08	8.54e-07	17.7246	17.4399	15.3416	14.653
Sostdc1	110	2.06284	4.41923	0.372294	5.5409	3.01e-08	8.96e-07	5.85308	5.97465	6.76901	6.95883
Lphn2	3011.77	0.809613	0.84343	0.146236	5.53633	3.09e-08	9.17e-07	11.2134	11.2627	11.6766	11.8526
Dpy19l3	1700.7	-1.02786	-1.10106	0.185702	-5.53501	3.11e-08	9.22e-07	11.1012	10.8375	10.3346	10.2834
Slc7a2	500.543	1.38424	1.59051	0.250132	5.53403	3.13e-08	9.25e-07	8.48809	8.31628	9.3282	9.08938
Ostm1	1594.46	-0.887466	-0.932862	0.160393	-5.53306	3.15e-08	9.27e-07	10.9446	10.7625	10.2973	10.2905
Ptk7	5512.15	0.909618	0.958775	0.164403	5.53286	3.15e-08	9.27e-07	12.0479	12.0543	12.5234	12.7912
Mtpn	13687	-0.471528	-0.477858	0.0852327	-5.53225	3.16e-08	9.28e-07	13.8833	13.8742	13.5864	13.5486
Notch3	353.844	1.1915	1.31322	0.21596	5.5172	3.44e-08	1.01e-06	8.10167	8.01788	8.67651	8.67402
Usp45	3308.17	-0.639576	-0.655888	0.11609	-5.50931	3.6e-08	1.05e-06	11.8744	11.8587	11.4072	11.4967
Stk3	2030.56	-0.63972	-0.656056	0.11616	-5.50724	3.65e-08	1.06e-06	11.1353	11.1805	10.7466	10.762
Trh	2233.45	1.49998	1.78433	0.27249	5.50471	3.7e-08	1.08e-06	10.0681	10.5639	11.3033	11.5712
Zfp521	589.622	0.96737	1.02837	0.176032	5.49543	3.9e-08	1.13e-06	8.8951	8.8295	9.40103	9.41612
Tnk2	2335.59	0.810098	0.844605	0.147572	5.48952	4.03e-08	1.17e-06	10.9522	10.7916	11.4084	11.3896
Vdr	50.7071	2.04437	4.72331	0.372655	5.48596	4.11e-08	1.19e-06	5.16677	5.14612	5.79607	5.5966
Card10	395.722	1.19585	1.32098	0.218088	5.48334	4.17e-08	1.2e-06	8.26322	8.14554	8.82368	8.86395
Grhl2	64.1505	2.02416	3.89551	0.369508	5.47799	4.3e-08	1.24e-06	5.43446	5.48501	6.15236	5.97234
Pvrl2	1071.75	1.25398	1.40203	0.228924	5.47772	4.31e-08	1.24e-06	9.42179	9.61357	10.1764	10.4726
Mov10	758.443	0.957818	1.01732	0.174898	5.47643	4.34e-08	1.24e-06	9.25272	9.1774	9.82881	9.72811
Klhdc10	3397.87	-0.583584	-0.596026	0.106582	-5.47544	4.36e-08	1.25e-06	11.9162	11.8677	11.5339	11.4971
Sned1	470.112	1.64659	2.07657	0.301028	5.4699	4.5e-08	1.28e-06	7.90101	8.27956	9.10602	9.17138
Myl6	2615	-1.22998	-1.36957	0.225464	-5.45535	4.89e-08	1.39e-06	11.8325	11.4033	10.8425	10.727
2700089E24Rik	2168.12	-0.611487	-0.62598	0.112115	-5.4541	4.92e-08	1.4e-06	11.2639	11.2298	10.8629	10.8574
Cul7	2305.16	0.679287	0.699416	0.124623	5.45075	5.02e-08	1.42e-06	10.8948	10.9405	11.3088	11.3928
Meg3	1178.68	1.18446	1.30715	0.217315	5.45046	5.02e-08	1.42e-06	9.68938	9.70965	10.6208	10.2824
Parva	10985.5	-0.493229	-0.500758	0.090725	-5.43653	5.43e-08	1.53e-06	13.5902	13.5431	13.257	13.2262
Agtrap	1434.34	-0.755188	-0.783504	0.139139	-5.42759	5.71e-08	1.61e-06	10.6397	10.713	10.238	10.1752
Prkcd	1396.11	0.75214	0.780163	0.138709	5.42242	5.88e-08	1.65e-06	10.1817	10.1592	10.5916	10.6808
Stox2	6244.78	-0.804078	-0.838746	0.148387	-5.41878	6e-08	1.68e-06	12.7823	12.8648	12.185	12.3767
Ddx26b	700.641	-1.05776	-1.14247	0.195251	-5.41745	6.05e-08	1.69e-06	9.76781	9.5779	9.04623	9.05884
Pdgfrl	1238.38	1.20159	1.33258	0.221828	5.41674	6.07e-08	1.69e-06	9.81929	9.68785	10.3638	10.6919
Stxbp3a	1390.19	-0.750051	-0.777896	0.138501	-5.4155	6.11e-08	1.7e-06	10.6657	10.5935	10.1921	10.1375
Gnb2	3667.55	0.737959	0.764563	0.136623	5.40142	6.61e-08	1.83e-06	11.6255	11.4786	12.0659	12.0112
Elavl4	1374.95	-1.37186	-1.58498	0.254083	-5.39926	6.69e-08	1.85e-06	10.4461	10.9305	9.71082	9.83446
Ncor2	2495.19	0.637697	0.654583	0.11818	5.39596	6.82e-08	1.88e-06	11.0871	11.0105	11.4509	11.4638
Mob4	3716.65	-0.533449	-0.543216	0.0990569	-5.38528	7.23e-08	1.99e-06	12.0148	12.005	11.6505	11.6807
Asns	4512.26	-0.624215	-0.64009	0.115945	-5.38372	7.3e-08	2.01e-06	12.3511	12.2733	11.9415	11.8663
Rps21	1774.89	0.810056	0.846131	0.150588	5.37929	7.48e-08	2.05e-06	10.4069	10.5555	10.9869	11.0114
Appl1	4073.71	-0.550417	-0.561229	0.102473	-5.37131	7.82e-08	2.14e-06	12.1185	12.1748	11.7975	11.7826
Il4ra	552.102	1.50855	1.82426	0.281462	5.3597	8.34e-08	2.28e-06	8.53767	8.30255	9.53817	9.17609
Psat1	15240.7	-0.585982	-0.599226	0.109603	-5.3464	8.97e-08	2.45e-06	14.0989	14.0266	13.7191	13.6246
Nup62cl	85.376	-1.80669	-2.57992	0.338467	-5.33787	9.4e-08	2.56e-06	6.50164	6.5414	5.96741	5.91918
Fbxo30	2237.21	-0.741516	-0.769258	0.139004	-5.3345	9.58e-08	2.6e-06	11.3653	11.2767	10.8968	10.7917
Obsl1	1081	1.04157	1.12502	0.195317	5.33275	9.67e-08	2.62e-06	9.76857	9.54379	10.3321	10.3009
Plekha7	1215.33	0.826815	0.866167	0.15521	5.32708	9.98e-08	2.7e-06	9.89727	9.97867	10.3971	10.4993
Ipo13	2065.14	0.610858	0.626075	0.114796	5.32124	1.03e-07	2.78e-06	10.7944	10.7868	11.156	11.1965
Sypl	3571.89	-0.543261	-0.553858	0.102124	-5.3196	1.04e-07	2.8e-06	11.9346	11.9748	11.5935	11.615
Traf4	2077.12	0.700333	0.723689	0.131733	5.31632	1.06e-07	2.84e-06	10.7457	10.7722	11.1495	11.2578
Mmgt1	3920.38	-0.514631	-0.523624	0.0968573	-5.31329	1.08e-07	2.88e-06	12.0769	12.0884	11.76	11.7399
Fam26e	100.889	-1.94484	-3.50194	0.367558	-5.29125	1.21e-07	3.25e-06	6.90058	6.53537	5.96932	5.88091
Fam129b	6068.46	0.935606	0.995171	0.176835	5.29085	1.22e-07	3.25e-06	12.3032	12.0213	12.8408	12.7805
Fam83h	242.158	1.38513	1.62099	0.262189	5.28296	1.27e-07	3.38e-06	7.46628	7.44095	8.02805	8.19895
Serf1	535.615	-1.00678	-1.08307	0.190711	-5.27909	1.3e-07	3.45e-06	9.2821	9.26107	8.75692	8.65492
Dok1	1691.94	0.855219	0.899994	0.162085	5.27636	1.32e-07	3.49e-06	10.4597	10.3204	10.9971	10.8772
Dennd2a	643.534	0.927667	0.986028	0.175845	5.27549	1.32e-07	3.5e-06	8.96042	9.03929	9.557	9.50674
l7Rn6	1747.49	-0.659347	-0.679059	0.125158	-5.26813	1.38e-07	3.64e-06	10.9107	10.9771	10.5404	10.5208
Il17ra	899.176	0.785384	0.819702	0.149276	5.26127	1.43e-07	3.77e-06	9.50776	9.55855	9.99371	10.0059
4930426L09Rik	48.6463	-1.9348	-3.57072	0.367975	-5.25798	1.46e-07	3.83e-06	5.64609	5.66351	5.17281	5.20122
Slc7a1	7206.6	-0.54977	-0.561068	0.104718	-5.25002	1.52e-07	3.99e-06	12.9618	12.9824	12.5661	12.6527
Ralgds	335.961	1.30359	1.49432	0.24839	5.24813	1.54e-07	4.02e-06	7.94991	7.89334	8.70657	8.4988
Mrc2	448.022	1.58436	2.00192	0.302005	5.24616	1.55e-07	4.06e-06	8.1869	7.94863	9.24557	8.83489
Slc22a21	295.266	-1.28339	-1.46403	0.244909	-5.24027	1.6e-07	4.18e-06	8.44449	8.37385	7.82115	7.70007
Acox1	2050	0.639429	0.657612	0.122227	5.23149	1.68e-07	4.37e-06	10.7677	10.7669	11.1338	11.2097
Pxylp1	532.921	-1.38826	-1.63222	0.265507	-5.2287	1.71e-07	4.43e-06	9.31137	9.31052	8.61022	8.29938
Arl5a	3830.2	-0.523936	-0.533779	0.100299	-5.22375	1.75e-07	4.53e-06	12.057	12.0457	11.7323	11.6923
Rps26	4563.86	0.520149	0.529776	0.0995747	5.22371	1.75e-07	4.53e-06	11.9639	11.968	12.2772	12.3304
Npdc1	384.502	1.31135	1.50947	0.251301	5.21823	1.81e-07	4.66e-06	7.9823	8.19299	8.83069	8.79532
Ston1	4251.92	-0.583965	-0.597765	0.111951	-5.21627	1.83e-07	4.7e-06	12.2041	12.2303	11.792	11.8797
Nfkbia	1580	0.985311	1.05837	0.188931	5.2152	1.84e-07	4.72e-06	10.1658	10.2807	10.7363	10.977
Txndc16	2996.78	-0.954446	-1.02024	0.183084	-5.21317	1.86e-07	4.76e-06	11.6474	11.9173	11.0867	11.2103
Pcnxl3	1680.94	0.625491	0.642599	0.12	5.21241	1.86e-07	4.77e-06	10.4768	10.5035	10.8723	10.8888
Vdac2	10971.4	-0.742581	-0.771948	0.14261	-5.20708	1.92e-07	4.9e-06	13.5255	13.7178	13.0774	13.1703
Smc4	13193.6	-0.441044	-0.446912	0.0848607	-5.19727	2.02e-07	5.15e-06	13.8016	13.8338	13.5177	13.5363
Slco4a1	50.4006	1.90413	3.42771	0.366455	5.19609	2.04e-07	5.18e-06	5.24103	5.26495	5.72954	5.7117
Larp4	5948.35	-0.705235	-0.730341	0.135816	-5.19258	2.07e-07	5.26e-06	12.6954	12.7675	12.1817	12.3385
Tpm4	26268	-1.05624	-1.14944	0.203465	-5.19128	2.09e-07	5.29e-06	14.9942	14.912	14.3796	13.9894
Galnt12	276.501	1.19607	1.33996	0.23044	5.19036	2.1e-07	5.3e-06	7.69434	7.75543	8.30874	8.30032
Col4a5	1609.65	0.836971	0.880305	0.161264	5.19006	2.1e-07	5.3e-06	10.4031	10.2512	10.8186	10.905
Gm608	5080.45	-0.535836	-0.546532	0.103265	-5.18895	2.11e-07	5.32e-06	12.4321	12.4933	12.0929	12.1334
Nppb	925.447	-1.31282	-1.51518	0.253369	-5.18143	2.2e-07	5.53e-06	10.3119	9.8958	9.19276	9.33002
Fbf1	1993.84	0.678362	0.700722	0.131026	5.17732	2.25e-07	5.64e-06	10.7582	10.6595	11.1285	11.1532
Col18a1	872.191	1.4136	1.68369	0.273223	5.1738	2.29e-07	5.74e-06	9.29195	8.87033	10.0232	10.0787
Mtch1	4638.26	0.520981	0.530885	0.100875	5.16463	2.41e-07	6.02e-06	12.0152	11.9616	12.3394	12.316
Itga5	3853.52	-1.47629	-1.80055	0.286071	-5.16059	2.46e-07	6.14e-06	12.5315	11.8357	11.2318	10.9421
Rock1	4260.8	-0.493388	-0.501806	0.0957419	-5.15332	2.56e-07	6.37e-06	12.2034	12.1923	11.8662	11.8903
Notch4	590.251	1.12805	1.24722	0.218972	5.15158	2.58e-07	6.41e-06	8.66776	8.87081	9.46017	9.40827
B230118H07Rik	881.791	-1.11228	-1.22586	0.216083	-5.14747	2.64e-07	6.54e-06	10.155	9.88045	9.38057	9.28218
E2f5	1008.32	-0.756499	-0.78848	0.147056	-5.14429	2.69e-07	6.64e-06	10.1982	10.1246	9.71082	9.70218
Homer1	2620.94	-0.567719	-0.580779	0.110529	-5.13638	2.8e-07	6.91e-06	11.5345	11.4895	11.1348	11.1643
Ltbp3	742.061	1.2169	1.37399	0.237065	5.13321	2.85e-07	7.02e-06	9.14377	8.90159	9.87961	9.68596
Efna3	223.532	1.3365	1.55959	0.260382	5.13285	2.85e-07	7.02e-06	7.40808	7.33758	7.9422	8.04224
Zfp608	1643.25	-0.692556	-0.716955	0.13515	-5.12434	2.99e-07	7.33e-06	10.8381	10.8858	10.3844	10.4694
Rfx7	10216.3	-0.624552	-0.642222	0.121943	-5.12169	3.03e-07	7.42e-06	13.4843	13.5059	13.0044	13.1481
Tfcp2l1	153.92	1.67943	2.29438	0.32799	5.12037	3.05e-07	7.45e-06	6.62612	6.73486	7.28797	7.54726
Ruvbl2	3869.76	0.543249	0.554728	0.106124	5.119	3.07e-07	7.49e-06	11.7296	11.7081	12.0382	12.1032
Vbp1	4170.87	-0.579876	-0.593941	0.113348	-5.1159	3.12e-07	7.6e-06	12.1527	12.2231	11.7768	11.8433
Med21	2646.16	-0.735181	-0.764791	0.143804	-5.11239	3.18e-07	7.73e-06	11.5279	11.6003	11.0129	11.1566
Gm10406	82.8603	-1.70362	-2.37885	0.333324	-5.11101	3.2e-07	7.77e-06	6.49589	6.46208	5.93362	5.96292
Pja2	5142.67	-0.827196	-0.870427	0.161966	-5.10723	3.27e-07	7.91e-06	12.6396	12.4496	12.0692	11.9079
Rpl41	2010.05	0.640674	0.659933	0.125474	5.10603	3.29e-07	7.95e-06	10.7579	10.718	11.1057	11.1815
Sipa1l3	1791.22	0.63907	0.658187	0.125182	5.10514	3.31e-07	7.97e-06	10.5539	10.5947	10.9467	11.0049
Tmem30a	5917.1	-0.494869	-0.503545	0.0970073	-5.10136	3.37e-07	8.12e-06	12.6784	12.6682	12.3217	12.3772
Ecm1	775.203	1.19468	1.34431	0.234326	5.09836	3.43e-07	8.23e-06	9.21722	8.97408	9.93967	9.75043
Pkd1	4758.1	-0.688532	-0.712757	0.135089	-5.09689	3.45e-07	8.26e-06	12.48	12.3247	11.9834	11.9151
Nfkb1	3486	0.508756	0.51822	0.0998187	5.0968	3.45e-07	8.26e-06	11.5755	11.5917	11.9227	11.8998
Shoc2	3553.53	-0.569936	-0.583373	0.111826	-5.09661	3.46e-07	8.26e-06	11.9307	11.9769	11.5503	11.6186
Nexn	3630.35	-1.89199	-3.67832	0.371326	-5.09524	3.48e-07	8.3e-06	12.2712	12.0512	10.177	9.51634
Prrc2a	11656	0.51025	0.519824	0.10024	5.0903	3.57e-07	8.51e-06	13.3523	13.2852	13.6852	13.6282
Sh3bp4	2320.43	0.573756	0.587523	0.112772	5.08774	3.62e-07	8.61e-06	10.996	10.9487	11.3349	11.3396
Igf2bp1	2601.73	1.03965	1.13269	0.204665	5.07973	3.78e-07	8.96e-06	11.0467	10.7196	11.6332	11.5706
Ets1	2478	0.646425	0.666475	0.127334	5.0766	3.84e-07	9.08e-06	10.982	11.0851	11.4654	11.4335
Tyw5	1006.86	-0.932074	-0.996782	0.183609	-5.0764	3.85e-07	9.08e-06	10.1285	10.2538	9.54143	9.68952
Golim4	6283.64	-0.873675	-0.926015	0.172153	-5.075	3.87e-07	9.13e-06	12.9647	12.7192	12.3281	12.1732
Agrn	3606.19	0.736341	0.766578	0.145112	5.07429	3.89e-07	9.15e-06	11.6032	11.4498	12.0622	11.9647
Nfic	1310.65	1.0711	1.17444	0.211128	5.07323	3.91e-07	9.18e-06	10.0108	9.79484	10.7108	10.4884
Aprt	2400.02	0.588491	0.60348	0.116011	5.07273	3.92e-07	9.19e-06	10.9989	11.0298	11.3592	11.4193
Gadd45b	595.236	1.11624	1.23564	0.220071	5.07216	3.93e-07	9.2e-06	8.70871	8.86498	9.35941	9.52489
Dusp16	2261.98	0.619431	0.63704	0.122221	5.06811	4.02e-07	9.38e-06	10.9167	10.916	11.3532	11.2668
Hif1a	8246.39	-0.453101	-0.459829	0.0895138	-5.0618	4.15e-07	9.68e-06	13.1556	13.1288	12.8293	12.8604
Fscn1	7618.32	0.799901	0.839499	0.158044	5.06126	4.16e-07	9.69e-06	12.6033	12.5353	13.2278	12.9817
Tspan2	4221.04	-1.87759	-3.65135	0.371361	-5.05598	4.28e-07	9.94e-06	12.5258	12.2301	10.3977	9.73867
Prr14	2097.83	-0.61755	-0.635097	0.122192	-5.05393	4.33e-07	1e-05	11.236	11.1645	10.7922	10.8261
Bicc1	253.473	1.3782	1.6414	0.272892	5.05036	4.41e-07	1.02e-05	7.50791	7.50102	8.29684	8.06061
Plch1	1630.49	-0.966229	-1.04012	0.191494	-5.04574	4.52e-07	1.04e-05	11.027	10.7699	10.3302	10.2202
Glipr1	1781.91	-1.87485	-4.72419	0.371702	-5.04395	4.56e-07	1.05e-05	11.3881	10.5808	8.5567	8.12652
Optc	130.416	-1.87692	-3.95952	0.37253	-5.03832	4.7e-07	1.08e-05	7.38358	6.5676	6.00713	5.99132
Scrib	2092.8	0.613786	0.631153	0.121953	5.03296	4.83e-07	1.11e-05	10.838	10.7762	11.2185	11.1746
Fhl1	14918.2	-1.09128	-1.20382	0.216987	-5.02923	4.92e-07	1.13e-05	14.2619	14.011	13.5298	13.1566
Actg1	719.316	-0.969646	-1.04502	0.192817	-5.02883	4.93e-07	1.13e-05	9.6239	9.7779	9.17351	9.08149
Srgap3	491.67	1.12155	1.24631	0.223591	5.01607	5.27e-07	1.2e-05	8.60984	8.43426	9.12382	9.19843
Cyth3	5061.8	0.494444	0.503416	0.0986302	5.01311	5.36e-07	1.22e-05	12.102	12.1481	12.4324	12.4624
Ssr3	22462.4	-0.429469	-0.435296	0.0856761	-5.01271	5.37e-07	1.22e-05	14.5569	14.6086	14.3013	14.2957
Inf2	1630.95	0.929688	0.995873	0.185673	5.00713	5.52e-07	1.26e-05	10.3956	10.1892	10.9672	10.8294
Ldlrap1	553.643	1.01313	1.10173	0.202588	5.00092	5.71e-07	1.29e-05	8.70022	8.79023	9.25344	9.38823
Dab2	1675.96	1.43954	1.7626	0.288004	4.99835	5.78e-07	1.31e-05	10.091	9.78909	11.2764	10.6763
Adcy6	3631.95	0.532824	0.544192	0.106617	4.99753	5.81e-07	1.31e-05	11.6347	11.6296	12.0094	11.9431
Sp6	160.099	1.52965	1.95629	0.306365	4.9929	5.95e-07	1.34e-05	6.83146	6.82696	7.3693	7.59554
Ehf	1907.53	0.806541	0.848477	0.161571	4.99187	5.98e-07	1.35e-05	10.5097	10.655	11.1657	11.0391
Krt8	289.432	1.37895	1.652	0.27629	4.99094	6.01e-07	1.35e-05	7.7545	7.57316	8.31128	8.46138
Tgm1	633.421	1.69799	2.4349	0.340777	4.98269	6.27e-07	1.41e-05	8.10337	8.44156	9.12701	9.8896
Rplp1	3197.79	0.995565	1.08005	0.200155	4.97398	6.56e-07	1.47e-05	11.3628	11.0413	11.8501	11.9373
Rpl8	24101.9	0.508314	0.518251	0.102236	4.97196	6.63e-07	1.48e-05	14.3884	14.3447	14.6569	14.7522
4833412C05Rik	44.219	-1.85099	-3.90783	0.372323	-4.97145	6.65e-07	1.48e-05	5.57053	5.42566	5.05493	5.03687
Stat5b	1647.57	-0.829904	-0.87631	0.166957	-4.97077	6.67e-07	1.49e-05	10.9565	10.8307	10.4364	10.2863
Atxn1	937.604	-1.08328	-1.19659	0.218212	-4.96433	6.89e-07	1.53e-05	10.2524	9.95328	9.4693	9.38935
Rian	1731.11	1.06889	1.17734	0.215521	4.95959	7.06e-07	1.57e-05	10.2324	10.3592	11.1714	10.8259
1110008F13Rik	5109	-0.602989	-0.619976	0.121697	-4.95485	7.24e-07	1.6e-05	12.4194	12.5525	12.0868	12.0954
Eva1b	99.9294	1.5711	2.07255	0.317084	4.95483	7.24e-07	1.6e-05	6.24139	6.23945	6.75439	6.7913
Rassf3	2709.05	-0.768252	-0.804931	0.155471	-4.94147	7.75e-07	1.71e-05	11.7022	11.5012	11.1252	11.0805
Kctd17	2114.92	-0.753347	-0.78781	0.152479	-4.94067	7.79e-07	1.72e-05	11.3246	11.1551	10.7859	10.7277
Snrpd1	4609.4	-0.487206	-0.496044	0.098622	-4.94014	7.81e-07	1.72e-05	12.3336	12.2862	11.985	12.0021
0610010F05Rik	2899.96	-0.525217	-0.536392	0.106475	-4.93277	8.11e-07	1.78e-05	11.6263	11.6708	11.3067	11.3175
Bri3bp	3824.53	-0.684137	-0.709654	0.138804	-4.92881	8.27e-07	1.81e-05	12.1655	12.0043	11.6674	11.6071
Cp	42.7335	1.83451	3.92379	0.372373	4.92653	8.37e-07	1.83e-05	5.04359	5.01669	5.49253	5.44239
Syt1	461.137	-1.2127	-1.38743	0.247031	-4.9091	9.15e-07	2e-05	9.05082	9.10008	8.25438	8.4916
Timm17a	2957.33	-0.665542	-0.689185	0.135679	-4.90526	9.33e-07	2.03e-05	11.6544	11.7642	11.228	11.3257
Mapk3	2092.59	0.585517	0.601387	0.119486	4.90029	9.57e-07	2.08e-05	10.7865	10.8511	11.1959	11.1842
Kbtbd11	307.477	1.24032	1.43169	0.253324	4.89617	9.77e-07	2.12e-05	7.91018	7.74169	8.47955	8.4613
2018-09-10	3031.82	-0.548398	-0.561369	0.11201	-4.89596	9.78e-07	2.12e-05	11.7396	11.6981	11.395	11.3359
Tgfbi	825.225	1.40005	1.70786	0.286074	4.89402	9.88e-07	2.14e-05	8.91033	9.10569	10.1935	9.67037
Plet1	92.486	1.7131	2.59826	0.350155	4.89242	9.96e-07	2.15e-05	6.01804	6.04358	6.50544	6.75395
Cep170b	2333.1	0.963295	1.04195	0.196918	4.89185	9.99e-07	2.16e-05	10.9151	10.6331	11.488	11.3684
Adam23	13592.8	-0.620813	-0.63994	0.126946	-4.89039	1.01e-06	2.17e-05	13.9843	13.8237	13.4608	13.5196
Mbd3	2492.05	0.574001	0.589007	0.117467	4.88648	1.03e-06	2.21e-05	11.107	11.0399	11.4235	11.4584
Scoc	1591.44	-0.586842	-0.602936	0.120158	-4.88392	1.04e-06	2.23e-05	10.7846	10.7999	10.4284	10.4265
Tcf3	2093.47	0.711903	0.741453	0.145834	4.8816	1.05e-06	2.26e-05	10.8106	10.7122	11.2776	11.1584
Ptges	234.174	1.57992	2.12286	0.323672	4.88123	1.05e-06	2.26e-05	7.10606	7.33642	7.93226	8.19298
Tgfb1	78.2917	1.76588	2.95165	0.362226	4.87508	1.09e-06	2.32e-05	5.82426	5.74766	6.46821	6.2944
Grb10	57435.5	0.497672	0.507378	0.102122	4.8733	1.1e-06	2.34e-05	15.5725	15.6719	15.9754	15.9366
Sord	713.004	-0.897351	-0.960071	0.184139	-4.87323	1.1e-06	2.34e-05	9.6484	9.70835	9.08485	9.2143
Alpk1	298.821	-1.71153	-2.60236	0.351713	-4.86627	1.14e-06	2.42e-05	8.65393	8.14063	7.45495	7.13884
Pdpn	2543.39	1.21087	1.38882	0.249014	4.86267	1.16e-06	2.46e-05	10.4741	10.9442	11.5537	11.6446
Gnptab	6033.23	-0.463451	-0.471288	0.095331	-4.86149	1.17e-06	2.47e-05	12.6685	12.7179	12.3991	12.3818
Cops4	8514.71	-0.68184	-0.707927	0.140441	-4.855	1.2e-06	2.55e-05	13.1612	13.3244	12.7284	12.8443
Kpna1	4368.67	-0.464534	-0.472461	0.09575	-4.85154	1.23e-06	2.59e-05	12.2124	12.2411	11.9209	11.9305
Eps8	1361.1	1.09285	1.21667	0.225284	4.85096	1.23e-06	2.59e-05	9.75857	10.0964	10.6894	10.6412
Unc5b	506.73	1.62425	2.27094	0.335025	4.84815	1.25e-06	2.62e-05	8.29733	7.85324	9.43629	9.01595
Emc2	2129.54	-0.603122	-0.620958	0.124511	-4.84394	1.27e-06	2.67e-05	11.1824	11.2554	10.8107	10.8611
Rps5	20997.5	0.451953	0.459299	0.0935265	4.83235	1.35e-06	2.83e-05	14.1776	14.2058	14.4552	14.5272
Trip6	1167.02	0.686814	0.713887	0.142394	4.82335	1.41e-06	2.96e-05	9.96298	9.92285	10.3959	10.3279
Itpr1	4377.65	-0.998992	-1.09105	0.207184	-4.82177	1.42e-06	2.97e-05	12.5166	12.1558	11.7381	11.5677
Fzd5	2654.34	-0.777459	-0.817826	0.161476	-4.81472	1.47e-06	3.08e-05	11.4616	11.6848	11.0757	11.0602
Map1b	10118.6	-0.771913	-0.811386	0.160383	-4.81293	1.49e-06	3.1e-05	13.5566	13.475	13.1039	12.8631
Ccdc107	681.046	-1.01884	-1.11789	0.21177	-4.81105	1.5e-06	3.12e-05	9.74289	9.50531	9.00209	9.04218
Spire2	55.1121	1.78016	3.39502	0.370083	4.81017	1.51e-06	3.13e-05	5.3407	5.33358	5.94805	5.72003
Aco1	4686.43	-0.505091	-0.51556	0.105157	-4.80322	1.56e-06	3.24e-05	12.3531	12.3245	12.0433	11.9746
Mknk2	2305.61	0.631125	0.652138	0.131632	4.79463	1.63e-06	3.37e-05	10.9047	10.9687	11.2905	11.3906
Stard7	5581.88	-0.552514	-0.566388	0.115239	-4.79451	1.63e-06	3.37e-05	12.5596	12.6462	12.2022	12.2773
Mapk13	195.131	1.58451	2.18247	0.330777	4.79025	1.67e-06	3.44e-05	7.04338	6.92163	7.58045	7.95669
Numa1	5157.95	0.497391	0.507448	0.103902	4.78711	1.69e-06	3.48e-05	12.1722	12.1286	12.4442	12.5063
Sh3gl3	118.681	-1.75331	-3.05889	0.366344	-4.78597	1.7e-06	3.5e-05	7.17899	6.75812	6.22994	6.10623
Fam65a	1117.34	0.691385	0.719589	0.144656	4.7795	1.76e-06	3.61e-05	9.90932	9.84769	10.2746	10.3249
Sptan1	23137.3	0.385117	0.389728	0.0806054	4.77781	1.77e-06	3.63e-05	14.3696	14.3482	14.6034	14.624
Impad1	9225.81	-0.460398	-0.468368	0.0964188	-4.77498	1.8e-06	3.68e-05	13.2723	13.3397	12.9902	13.0158
Rnf128	3742.26	-1.04352	-1.15318	0.218628	-4.77303	1.81e-06	3.7e-05	12.0195	12.2351	11.2131	11.5619
Coro1c	11443.5	-0.5386	-0.551539	0.112843	-4.77301	1.81e-06	3.7e-05	13.6992	13.5729	13.2887	13.2705
Fam49b	5061	-0.671933	-0.697786	0.140805	-4.77208	1.82e-06	3.71e-05	12.4151	12.562	11.9856	12.1004
Ube2g1	3311.46	-0.577512	-0.593592	0.121019	-4.77207	1.82e-06	3.71e-05	11.8048	11.9011	11.4524	11.5057
Atrx	15604.5	-0.422366	-0.428497	0.0885373	-4.77048	1.84e-06	3.73e-05	14.0388	14.0716	13.7535	13.7982
Por	947.542	0.741924	0.777402	0.15554	4.76998	1.84e-06	3.73e-05	9.59107	9.65476	10.0332	10.1037
Arap1	4945.66	0.709019	0.739709	0.148668	4.76913	1.85e-06	3.74e-05	12.0844	11.894	12.5008	12.4312
Tpx2	10971.4	-0.444826	-0.452033	0.093385	-4.76335	1.9e-06	3.84e-05	13.555	13.5504	13.2906	13.2267
Sorbs3	684.381	1.3254	1.59275	0.278256	4.76323	1.91e-06	3.84e-05	8.98369	8.6178	9.78231	9.57093
Aldh4a1	1650.02	-0.923707	-0.996791	0.194282	-4.75447	1.99e-06	4.01e-05	11.027	10.7929	10.228	10.3911
Hdac2	12450.8	-0.662895	-0.687866	0.139438	-4.75403	1.99e-06	4.01e-05	13.6826	13.8889	13.3299	13.3567
Ptger4	138.404	-1.59372	-2.23646	0.335423	-4.75137	2.02e-06	4.05e-05	7.08211	7.39978	6.53037	6.59129
Zyx	4272.88	-0.59756	-0.615694	0.126051	-4.74063	2.13e-06	4.27e-05	12.2839	12.1696	11.8734	11.7973
Lgr4	3435.82	-0.730953	-0.76524	0.154212	-4.73992	2.14e-06	4.28e-05	11.8695	12.0127	11.3818	11.5329
Ripk4	36.4316	1.76264	3.82918	0.372566	4.73107	2.23e-06	4.46e-05	4.85636	4.85334	5.25919	5.20492
Thbs2	2508.69	1.20176	1.38852	0.254188	4.72782	2.27e-06	4.53e-05	10.5153	10.8815	11.3705	11.7528
Mlec	26603.8	-0.380311	-0.384855	0.0805318	-4.72249	2.33e-06	4.64e-05	14.7989	14.8288	14.5683	14.556
Nfkb2	885.446	0.958597	1.04281	0.203077	4.72036	2.35e-06	4.68e-05	9.51585	9.31131	10.0624	9.95609
Scarf2	177.483	1.65555	2.5055	0.35074	4.72017	2.36e-06	4.68e-05	6.85661	6.67237	7.81619	7.41424
Snx12	2633.42	-0.58623	-0.603542	0.124445	-4.71076	2.47e-06	4.89e-05	11.5483	11.4994	11.1916	11.1002
Atg101	656.704	0.770001	0.811206	0.163649	4.7052	2.54e-06	5.01e-05	9.09369	9.09799	9.51836	9.55304
Mtmr7	245.588	1.44159	1.8413	0.306391	4.70507	2.54e-06	5.01e-05	7.48406	7.28342	8.24976	8.02209
Timp3	10277.6	-0.66746	-0.693614	0.142007	-4.70019	2.6e-06	5.12e-05	13.6066	13.4142	13.021	13.1068
Ppp1r9b	1358.11	0.602296	0.621232	0.128145	4.70013	2.6e-06	5.12e-05	10.1866	10.2026	10.5498	10.5807
Ap1m2	32.9976	1.74291	4.88941	0.371003	4.69785	2.63e-06	5.16e-05	4.68961	4.70937	5.05834	5.09586
Nampt	6365.66	-0.729984	-0.764801	0.15539	-4.69775	2.63e-06	5.16e-05	12.7481	12.9186	12.2604	12.4227
Stx7	2082.81	-0.53274	-0.545696	0.113496	-4.69393	2.68e-06	5.25e-05	11.1666	11.1748	10.817	10.8513
Cstf3	3222.47	-0.571565	-0.587694	0.121799	-4.69271	2.7e-06	5.28e-05	11.7595	11.8645	11.4612	11.4236
Palm2	1792.89	-1.05141	-1.16912	0.224279	-4.68795	2.76e-06	5.39e-05	11.2218	10.8735	10.4407	10.2489
Ppard	585.841	0.863938	0.924555	0.184459	4.68364	2.82e-06	5.5e-05	8.93317	8.85173	9.3492	9.41801
Naca	6092.97	-0.579767	-0.596712	0.123826	-4.6821	2.84e-06	5.53e-05	12.6794	12.7924	12.3091	12.3967
Sox13	1460.58	0.855392	0.914279	0.182956	4.67539	2.93e-06	5.71e-05	10.1402	10.212	10.6035	10.8346
Zbtb32	181.826	1.23713	1.45344	0.264668	4.67425	2.95e-06	5.73e-05	7.11879	7.16821	7.67608	7.673
Zfp281	3150.71	-0.475087	-0.484265	0.101658	-4.67341	2.96e-06	5.74e-05	11.7663	11.7468	11.4604	11.4424
Slc35a1	2249.47	-0.68739	-0.716478	0.147117	-4.67241	2.98e-06	5.76e-05	11.2409	11.3913	10.8389	10.91
Fzr1	1211.86	0.760887	0.801232	0.163005	4.66787	3.04e-06	5.88e-05	10.0309	9.88545	10.4139	10.4529
Slc16a7	131.785	-1.71973	-4.93142	0.368921	-4.66152	3.14e-06	6.06e-05	7.27734	6.90521	6.02353	5.89812
Eif5a2	1889.69	-0.545286	-0.559436	0.117051	-4.65851	3.19e-06	6.14e-05	11.0446	11.0201	10.674	10.7052
Urah	409.677	1.12299	1.27459	0.241128	4.65725	3.2e-06	6.17e-05	8.34216	8.18843	8.96535	8.80888
Ncln	1761	0.593187	0.611687	0.127657	4.64672	3.37e-06	6.48e-05	10.5577	10.5792	10.9024	10.9792
Caprin1	34528.4	-0.438256	-0.445521	0.0944236	-4.64138	3.46e-06	6.64e-05	15.1663	15.2445	14.8981	14.9303
Gcn1l1	4694.53	0.511482	0.523191	0.110274	4.63828	3.51e-06	6.73e-05	12.0489	11.9674	12.3223	12.3638
Pxn	997.234	0.672496	0.700148	0.145183	4.63204	3.62e-06	6.92e-05	9.70925	9.74239	10.1544	10.1046
Mfsd10	1110.16	0.637203	0.660527	0.137572	4.63177	3.63e-06	6.92e-05	9.8881	9.89781	10.2582	10.2997
Fam126b	905.319	-0.809908	-0.860215	0.17489	-4.63096	3.64e-06	6.93e-05	10.0566	9.97213	9.45992	9.5873
Rhbdf2	417.702	1.04302	1.16127	0.225229	4.63093	3.64e-06	6.93e-05	8.27831	8.3953	8.84128	8.97161
Xab2	1412	0.58982	0.608127	0.127375	4.6306	3.65e-06	6.93e-05	10.2642	10.2457	10.6014	10.637
Ncapg	5072.61	-0.448358	-0.456191	0.0968445	-4.62967	3.66e-06	6.95e-05	12.4145	12.4628	12.1507	12.1429
Leprel4	6231.91	-0.539258	-0.553118	0.11652	-4.62804	3.69e-06	6.99e-05	12.7714	12.7483	12.3441	12.4611
Myo5a	10249.9	-0.463293	-0.471972	0.100162	-4.62542	3.74e-06	7.07e-05	13.4906	13.4273	13.1816	13.1239
Polr2e	2397.81	0.602469	0.622088	0.130272	4.6247	3.75e-06	7.09e-05	10.9566	11.0522	11.3589	11.4243
Pef1	1505.62	0.690921	0.721158	0.149419	4.62405	3.76e-06	7.1e-05	10.3559	10.2439	10.7723	10.6975
Aldh2	2753.62	0.496651	0.507416	0.10743	4.62303	3.78e-06	7.12e-05	11.2665	11.2316	11.5545	11.5794
Gtf2e2	2786.94	-0.53334	-0.546789	0.115467	-4.619	3.86e-06	7.24e-05	11.5525	11.633	11.2506	11.251
Mphosph6	1151.01	-0.686904	-0.716667	0.148714	-4.61898	3.86e-06	7.24e-05	10.2924	10.3899	9.90335	9.93973
Phtf2	2575.78	-0.497792	-0.508664	0.10782	-4.6169	3.9e-06	7.3e-05	11.4672	11.4737	11.1702	11.1351
Hdac7	1562.82	1.02296	1.13427	0.221727	4.6136	3.96e-06	7.41e-05	10.2904	10.0395	10.9809	10.7164
Idh3a	9562.02	-0.510487	-0.522261	0.110665	-4.61289	3.97e-06	7.42e-05	13.3421	13.3998	12.9825	13.081
Megf8	2565.53	0.552956	0.568054	0.119913	4.6113	4e-06	7.47e-05	11.1502	11.0971	11.5129	11.4426
Tjp1	10947.6	0.462036	0.470721	0.100322	4.60554	4.11e-06	7.67e-05	13.2291	13.2675	13.5138	13.5932
Palm3	161.299	1.27022	1.52115	0.275859	4.6046	4.13e-06	7.69e-05	6.95169	6.98888	7.47122	7.51767
Ttc14	4569.45	-0.434427	-0.44162	0.0943669	-4.6036	4.15e-06	7.72e-05	12.2962	12.272	11.9978	12.0068
Letmd1	1476.3	-0.649129	-0.674181	0.141017	-4.6032	4.16e-06	7.72e-05	10.6652	10.7288	10.3333	10.2487
Ephb3	287.481	1.47568	1.96102	0.320628	4.60246	4.18e-06	7.73e-05	7.65134	7.40151	8.53432	8.2025
Cenpe	6518.33	-0.440534	-0.448046	0.0957192	-4.60236	4.18e-06	7.73e-05	12.8278	12.7701	12.5129	12.5088
Map2k2	1404.83	0.57921	0.596736	0.125865	4.60185	4.19e-06	7.74e-05	10.2564	10.2482	10.622	10.5968
Ptn	332.687	1.71427	3.56978	0.372623	4.60054	4.21e-06	7.77e-05	7.13297	6.80388	8.93733	7.8259
Wwtr1	6103.86	-0.480197	-0.49004	0.10459	-4.59125	4.41e-06	8.12e-05	12.7509	12.6773	12.3776	12.4214
Ptar1	495.831	-0.914737	-0.991713	0.199366	-4.58824	4.47e-06	8.22e-05	9.1434	9.14521	8.57455	8.69495
Ero1l	2647.89	-0.586268	-0.604604	0.127833	-4.58621	4.51e-06	8.29e-05	11.5361	11.528	11.0963	11.2096
Fras1	771.838	1.16038	1.33916	0.253379	4.57963	4.66e-06	8.54e-05	9.25387	8.91169	9.88464	9.79523
Nmt2	3606.12	-0.549652	-0.564744	0.120239	-4.57132	4.85e-06	8.88e-05	11.9738	11.9683	11.666	11.5576
Mybl2	2915.17	-0.532905	-0.546626	0.116614	-4.56983	4.88e-06	8.93e-05	11.6489	11.668	11.2733	11.3561
Nod1	385.611	1.04777	1.17207	0.229306	4.56933	4.89e-06	8.93e-05	8.2133	8.2389	8.69545	8.87545
Slc39a1	2040.67	-0.634479	-0.65818	0.138905	-4.56771	4.93e-06	8.99e-05	11.1484	11.1822	10.8198	10.6961
Gm10336	3499.64	-0.691234	-0.722342	0.151346	-4.56723	4.94e-06	9e-05	12.0289	11.8897	11.5744	11.4299
Myo1e	4523.43	-0.902159	-0.97637	0.197554	-4.56665	4.96e-06	9.01e-05	12.4753	12.2764	11.8919	11.6034
Wdr47	1011.92	-1.19672	-1.39938	0.262172	-4.56465	5e-06	9.08e-05	10.4499	9.99001	9.51407	9.35462
Tshz2	134.447	1.33054	1.6432	0.291508	4.56433	5.01e-06	9.08e-05	6.6857	6.72868	7.22851	7.21354
Mpzl2	1082.81	1.09627	1.24271	0.240199	4.56401	5.02e-06	9.08e-05	9.48652	9.71609	10.1594	10.4776
Tmsb4x	50703.9	-0.859866	-0.923183	0.188415	-4.56368	5.03e-06	9.09e-05	15.9943	15.7169	15.3745	15.1298
Rtel1	3839.89	-0.685058	-0.715367	0.150161	-4.56217	5.06e-06	9.14e-05	12.1832	11.9977	11.5944	11.6849
Rab10	6488.74	-0.409764	-0.415909	0.0899452	-4.5557	5.22e-06	9.41e-05	12.7695	12.7995	12.5177	12.5159
Ecscr	3095.94	-0.716233	-0.751329	0.157299	-4.55331	5.28e-06	9.5e-05	11.7121	11.8615	11.2386	11.3895
Kpna3	6877.73	-0.406364	-0.412362	0.0892559	-4.55279	5.29e-06	9.51e-05	12.865	12.8707	12.6161	12.5876
Mansc1	202.12	-1.14074	-1.31169	0.250633	-4.55141	5.33e-06	9.56e-05	7.81396	7.83662	7.32356	7.31718
Cc2d1b	1692.24	0.617695	0.639687	0.135813	4.54814	5.41e-06	9.7e-05	10.4771	10.5233	10.8412	10.9355
Ppp1r14a	91.6596	-1.53413	-2.17939	0.338134	-4.53705	5.7e-06	0.000102092	6.65652	6.60954	6.0603	6.14806
Mtdh	8931.47	-0.592679	-0.612124	0.130742	-4.5332	5.81e-06	0.00010382	13.2331	13.3511	12.8336	12.9576
Chchd3	3549.18	-0.473683	-0.483379	0.104527	-4.53168	5.85e-06	0.000104342	11.912	11.9454	11.6445	11.6004
Cdcp1	31.4323	1.68248	4.50021	0.371281	4.53155	5.86e-06	0.000104342	4.65294	4.64824	4.94864	5.0537
Sbf1	2397.49	0.518595	0.531481	0.114667	4.52262	6.11e-06	0.000108686	11.0699	11.0118	11.3809	11.3626
Chmp2b	5155.61	-0.556963	-0.573076	0.123234	-4.51956	6.2e-06	0.000110114	12.5381	12.4401	12.0757	12.169
Tyms	2325.92	-0.504056	-0.515904	0.111675	-4.51359	6.37e-06	0.000113102	11.3118	11.3363	11.0214	10.9858
Celf1	14200.3	-0.377841	-0.38274	0.0838032	-4.50867	6.52e-06	0.000115591	13.9022	13.912	13.6417	13.6738
Ly6g6c	32.0756	1.67837	4.00987	0.372552	4.50507	6.64e-06	0.000117242	4.69253	4.70468	5.03243	5.05334
Ccdc6	5687.44	-0.644288	-0.669925	0.143014	-4.50506	6.64e-06	0.000117242	12.5621	12.7382	12.1769	12.2687
Ackr3	107.7	1.65775	2.97525	0.368201	4.5023	6.72e-06	0.000118611	6.11938	6.04729	7.05836	6.56086
Alox12e	29.3344	1.67254	4.39718	0.371545	4.50157	6.75e-06	0.000118852	4.58166	4.5769	4.9074	4.91044
Wdfy1	1696.61	-1.06755	-1.20546	0.237216	-4.50035	6.78e-06	0.000119372	11.1787	10.7474	10.315	10.1859
Chrnb1	239.021	1.11053	1.27039	0.246875	4.49834	6.85e-06	0.000120337	7.57122	7.54018	8.02981	8.12421
Arhgef17	2881.99	0.823302	0.880044	0.183086	4.49681	6.9e-06	0.000121033	11.2821	11.0164	11.7501	11.6678
Celsr1	152.017	1.43828	1.90913	0.319948	4.49534	6.95e-06	0.000121701	6.77677	6.77686	7.53649	7.25626
Ppp1r3b	642.084	-0.82251	-0.879265	0.18312	-4.49164	7.07e-06	0.000123668	9.49162	9.53179	8.97884	9.09268
Sdc2	3678.13	-0.5174	-0.530411	0.115313	-4.48694	7.23e-06	0.00012625	11.9552	12.0267	11.6224	11.6875
Dock5	9151.26	-0.563819	-0.58082	0.125669	-4.48652	7.24e-06	0.000126319	13.3496	13.2932	13.015	12.8709
Pafah1b3	547.592	0.870414	0.939163	0.194105	4.48425	7.32e-06	0.000127384	8.76592	8.82225	9.34434	9.22339
Map3k11	699.923	0.804147	0.857041	0.179331	4.48414	7.32e-06	0.000127384	9.15588	9.17721	9.57002	9.69911
Csnk1a1	11590.6	-0.410733	-0.41714	0.0916836	-4.4799	7.47e-06	0.000129764	13.5922	13.6528	13.3465	13.3572
Gramd4	1434.22	0.646521	0.672762	0.144334	4.47933	7.49e-06	0.00012993	10.3052	10.1951	10.6661	10.6442
Apc	9339.38	-0.37572	-0.380603	0.0838979	-4.4783	7.52e-06	0.000130379	13.2959	13.3071	13.0529	13.0568
Herc3	1655.03	-0.719365	-0.756315	0.160681	-4.47699	7.57e-06	0.000131001	10.7966	10.9565	10.3756	10.4642
Lmf2	1352.61	0.580746	0.599506	0.129795	4.47435	7.66e-06	0.000132449	10.2132	10.181	10.5705	10.5389
Zfp770	1397.64	-0.56012	-0.576877	0.125198	-4.47389	7.68e-06	0.000132548	10.5945	10.6005	10.2608	10.2435
Cryz	1536.19	-0.543788	-0.559075	0.121579	-4.4727	7.72e-06	0.000133107	10.7404	10.7219	10.3943	10.3935
Acp6	3189.67	-0.747545	-0.789504	0.167237	-4.46997	7.82e-06	0.000134631	11.9293	11.7428	11.4189	11.2602
Sh3glb1	7050.48	-0.48536	-0.496159	0.108783	-4.46172	8.13e-06	0.000139733	12.9284	12.921	12.6535	12.5533
Slc12a6	3943.15	-0.521127	-0.534599	0.11684	-4.46019	8.19e-06	0.000140537	12.0863	12.1001	11.7015	11.8036
Ltbp4	433.06	1.09658	1.25269	0.246025	4.4572	8.3e-06	0.00014232	8.45777	8.23054	8.97064	8.97173
Arhgap23	1345.78	0.628577	0.652861	0.141057	4.45621	8.34e-06	0.000142783	10.149	10.1887	10.5136	10.6012
Gse1	1302.06	0.769939	0.816554	0.172922	4.45251	8.49e-06	0.000144902	10.0313	10.0792	10.44	10.6326
Pkp1	373.425	1.35329	1.71746	0.303941	4.45246	8.49e-06	0.000144902	7.77106	8.12712	8.75984	8.7914
Rusc1	458.135	1.23618	1.48426	0.277688	4.45169	8.52e-06	0.000145227	8.22015	8.4249	8.89697	9.21891
Tbc1d2	426.817	1.13602	1.31499	0.25532	4.44938	8.61e-06	0.000146599	8.31092	8.29771	8.79025	9.0928
Grpel2	1558.69	-0.593723	-0.614102	0.133526	-4.44649	8.73e-06	0.000148387	10.7925	10.7347	10.3605	10.4252
Exoc5	3542.4	-0.460124	-0.469381	0.103658	-4.43887	9.04e-06	0.000153343	11.9243	11.9209	11.6504	11.5998
Tnip1	1196.76	0.793383	0.845141	0.178737	4.43884	9.04e-06	0.000153343	10.0171	9.82282	10.4242	10.4208
Prox1	329.338	-1.20736	-1.43624	0.272407	-4.43218	9.33e-06	0.000157942	8.48405	8.64855	7.80361	8.0099
Pank3	4664.27	-0.412682	-0.419342	0.0932044	-4.42771	9.52e-06	0.000161037	12.3146	12.3017	12.0338	12.0469
Fgfbp1	1616.33	1.30024	1.61186	0.293986	4.42278	9.74e-06	0.00016453	9.82528	10.1062	10.578	11.2255
9430020K01Rik	3687.9	-0.870188	-0.941119	0.196794	-4.42182	9.79e-06	0.000165041	12.1521	11.9984	11.6201	11.3216
Cdc20	4522.63	0.513076	0.526148	0.116041	4.4215	9.8e-06	0.000165068	12.0056	11.8998	12.2819	12.2978
Ucp2	166.697	1.45942	2.00484	0.330214	4.41961	9.89e-06	0.00016614	6.87619	6.82831	7.34716	7.70652
Sgk1	184.367	1.45439	1.98877	0.329082	4.41952	9.89e-06	0.00016614	7.02371	6.93411	7.86755	7.49546
Myrf	136.301	1.56127	2.40536	0.35352	4.41635	1e-05	0.000168369	6.41217	6.59349	7.09539	7.35593
Tes	3771.77	-0.765151	-0.811669	0.173282	-4.41564	1.01e-05	0.000168698	12.2032	11.9573	11.6333	11.508
Col15a1	1103.94	0.945778	1.04039	0.214287	4.41361	1.02e-05	0.000170066	9.84101	9.59769	10.2471	10.4142
Rps9	11108.1	0.511636	0.524649	0.115948	4.41262	1.02e-05	0.000170612	13.3109	13.1804	13.5923	13.5845
Srebf2	4593.47	0.429318	0.436903	0.097371	4.4091	1.04e-05	0.000173179	12.0301	11.9927	12.2799	12.3011
Cln5	1872.05	-0.605921	-0.628089	0.137552	-4.40503	1.06e-05	0.000176234	10.9709	11.0926	10.6405	10.657
Dhrs3	665.39	-1.03597	-1.16733	0.235489	-4.39924	1.09e-05	0.00018058	9.7476	9.42945	8.98474	8.94911
Smc2	7689.08	-0.380881	-0.386162	0.0865803	-4.39917	1.09e-05	0.00018058	13.0123	13.0318	12.7709	12.7743
Slc22a4	105.473	-1.47717	-2.07754	0.336015	-4.39615	1.1e-05	0.000182864	6.82713	6.86734	6.23193	6.35169
Timm13	939.678	0.705913	0.742298	0.160914	4.38689	1.15e-05	0.000190569	9.60591	9.64363	9.99414	10.1036
Lrfn4	589.938	0.847761	0.91402	0.193264	4.38654	1.15e-05	0.000190628	8.93977	8.87279	9.45495	9.32586
Efna4	383.174	0.891939	0.971015	0.203793	4.3767	1.2e-05	0.000199177	8.3033	8.2809	8.79151	8.72569
Dcun1d4	1388.41	-0.580314	-0.599951	0.132648	-4.37485	1.22e-05	0.000200605	10.6257	10.5584	10.2284	10.2394
Stat3	3959.98	-0.664346	-0.694476	0.151884	-4.37404	1.22e-05	0.000201091	12.1642	12.1045	11.7861	11.5918
Fkbp8	2334.91	0.544655	0.560771	0.124554	4.37285	1.23e-05	0.000201922	11.0371	10.9442	11.3311	11.3489
Nit2	1293.59	-0.573177	-0.592098	0.131109	-4.37175	1.23e-05	0.000202456	10.4689	10.5066	10.1243	10.1479
Syncrip	18009.1	-0.360315	-0.36483	0.0824198	-4.3717	1.23e-05	0.000202456	14.2494	14.2413	14.0232	13.9911
Gjb4	152.233	1.25503	1.53526	0.287158	4.37052	1.24e-05	0.000203288	6.92102	6.86249	7.44359	7.36847
Irak2	270.734	-1.08502	-1.24342	0.248354	-4.36885	1.25e-05	0.000204586	8.32141	8.19903	7.76639	7.68378
B4galnt4	1110.93	0.637354	0.663871	0.145966	4.36646	1.26e-05	0.000206559	9.891	9.89365	10.2366	10.3229
Cotl1	327.775	-1.53309	-2.31883	0.3513	-4.36404	1.28e-05	0.000208593	8.81279	8.24994	7.68293	7.343
Mtmr10	2000.23	0.670665	0.701954	0.153827	4.35987	1.3e-05	0.00021233	10.688	10.7379	11.0561	11.2271
Uggt2	1644.99	-0.574566	-0.593756	0.131829	-4.35843	1.31e-05	0.000213452	10.7957	10.8789	10.4624	10.4932
Dcakd	2219.33	0.485838	0.497236	0.111571	4.35452	1.33e-05	0.000217018	10.9607	10.9269	11.253	11.2506
Limch1	4264.09	-0.52258	-0.536891	0.120083	-4.35181	1.35e-05	0.000219434	12.158	12.2541	11.8996	11.8292
Ipo4	5226.82	0.513935	0.527527	0.118109	4.35136	1.35e-05	0.000219607	12.1178	12.2034	12.4562	12.541
Bcl2l1	1923.74	0.684539	0.718097	0.157345	4.35056	1.36e-05	0.000220125	10.7357	10.5589	11.086	11.0972
Med16	538.002	0.803786	0.860498	0.184899	4.34716	1.38e-05	0.000223272	8.75881	8.83882	9.26594	9.23059
Ccl2	1458.56	1.29409	1.6181	0.29788	4.34433	1.4e-05	0.000225874	9.56016	10.0442	10.5494	11.0033
Atp12a	807.991	-1.15183	-1.35348	0.265202	-4.34322	1.4e-05	0.000226727	9.72159	10.0636	9.00205	9.27763
Chpf	455.758	0.915741	1.00394	0.210954	4.34094	1.42e-05	0.000228803	8.57026	8.46027	9.06771	8.97266
Slc25a10	724.624	0.701232	0.73782	0.161801	4.33391	1.46e-05	0.000235937	9.24879	9.27312	9.63879	9.69673
Igf2r	7724.92	0.797405	0.853069	0.184108	4.33118	1.48e-05	0.000238576	12.6766	12.4785	13.2589	12.9908
Lims2	100.691	-1.60347	-4.15265	0.370331	-4.32983	1.49e-05	0.000239738	6.93736	6.32445	5.82244	5.71437
Rplp0	18315.7	0.527876	0.542811	0.121946	4.32876	1.5e-05	0.000240591	14.0026	13.9168	14.2463	14.3794
Tob2	1198.37	0.594476	0.616187	0.137435	4.32551	1.52e-05	0.000243858	9.98947	10.0469	10.3913	10.3718
Psip1	10668.9	-0.523906	-0.538524	0.121146	-4.32458	1.53e-05	0.000244579	13.4709	13.5923	13.1401	13.2257
Nemf	4569.37	-0.547869	-0.564683	0.126708	-4.32388	1.53e-05	0.000245035	12.2633	12.3614	11.9015	12.0024
Naalad2	138.203	-1.44607	-2.01927	0.334633	-4.32135	1.55e-05	0.000247551	7.40292	7.07331	6.60729	6.62977
Popdc2	36.1745	-1.5853	-4.916	0.366971	-4.31997	1.56e-05	0.000248788	5.29952	5.00315	4.7395	4.73854
Ccnd1	23208.3	0.597794	0.620018	0.13859	4.31339	1.61e-05	0.000255991	14.3636	14.166	14.6524	14.6965
Bdnf	115.142	-1.34745	-1.75017	0.312514	-4.31165	1.62e-05	0.000257683	6.95518	7.0062	6.44156	6.51689
Rab11fip4	89.9568	1.5646	2.6094	0.362933	4.31099	1.63e-05	0.000258133	6.02665	5.94447	6.73174	6.4286
Mylip	248.221	1.04421	1.18741	0.242496	4.30611	1.66e-05	0.000263551	7.67049	7.59416	8.14398	8.11423
Ube2r2	6075.08	-0.393238	-0.399329	0.0913658	-4.30399	1.68e-05	0.000265749	12.681	12.6892	12.4439	12.4124
Rai1	1392.42	0.630766	0.657316	0.146768	4.29771	1.73e-05	0.000273048	10.2723	10.1555	10.61	10.6077
Golph3	12288.4	-0.594622	-0.616662	0.138394	-4.2966	1.73e-05	0.000274077	13.7291	13.7815	13.2566	13.4445
Dusp14	4569.93	0.439355	0.44795	0.10227	4.29603	1.74e-05	0.00027444	12.0187	11.9809	12.3114	12.2597
Hpse	887.904	-1.03764	-1.17832	0.241642	-4.2941	1.75e-05	0.000276483	10.1855	9.84388	9.43811	9.27504
Glis2	2332.5	0.548299	0.565428	0.127763	4.29153	1.77e-05	0.00027935	10.9686	11.0077	11.2881	11.3885
Satb1	277.832	-1.04394	-1.18844	0.243355	-4.28976	1.79e-05	0.000281002	8.2757	8.31719	7.71879	7.83692
Zeb1	2914.89	-0.94847	-1.05093	0.221106	-4.28967	1.79e-05	0.000281002	11.8524	11.6441	11.2525	10.9058
Zfp148	5386.78	-0.391945	-0.398017	0.0913812	-4.28912	1.79e-05	0.000281351	12.5187	12.5031	12.2634	12.2479
Thbs3	1117.98	0.753336	0.800627	0.175742	4.28661	1.81e-05	0.000284193	9.92996	9.7559	10.3363	10.2932
Trip13	2904.12	-0.558393	-0.576586	0.130314	-4.28499	1.83e-05	0.000285906	11.5919	11.7234	11.2892	11.3061
Rnf150	535.403	1.41494	1.94047	0.330303	4.28377	1.84e-05	0.000287131	8.42794	8.18327	9.60107	8.92243
Sf3b5	694.02	0.684526	0.719276	0.159829	4.28285	1.85e-05	0.000287956	9.21143	9.20363	9.61639	9.58646
Gas6	4140.81	0.784442	0.838584	0.183204	4.2818	1.85e-05	0.000288961	11.8164	11.5558	12.2994	12.1507
Nptn	9552.54	-0.404861	-0.411595	0.0945784	-4.28069	1.86e-05	0.000289929	13.3607	13.3233	13.1018	13.0481
Cyp2j6	790.398	-0.714639	-0.754624	0.166959	-4.28032	1.87e-05	0.000289929	9.75654	9.83779	9.34055	9.41033
Nucb1	3256.66	0.463217	0.473413	0.108222	4.28023	1.87e-05	0.000289929	11.5285	11.477	11.7832	11.8202
Bbip1	1338.86	-0.681858	-0.716218	0.159333	-4.27944	1.87e-05	0.000290597	10.6094	10.5141	10.1943	10.0737
Trak2	3020.54	-0.433079	-0.441372	0.101228	-4.27825	1.88e-05	0.0002918	11.6863	11.6835	11.4017	11.413
Meis3	185.83	1.18175	1.41599	0.276329	4.27661	1.9e-05	0.000293591	7.1262	7.234	7.68848	7.72045
Thsd4	3388.83	-1.08304	-1.24962	0.253304	-4.27564	1.91e-05	0.000294504	12.1099	11.8755	11.4202	10.9449
Celsr2	1151.22	0.649653	0.679173	0.152005	4.2739	1.92e-05	0.000296453	9.95494	9.91881	10.3886	10.2795
Dlg4	599.714	1.01023	1.13984	0.236556	4.27056	1.95e-05	0.000300567	8.9571	8.70224	9.48161	9.40685
Akr1e1	1000.32	-0.635119	-0.662681	0.148828	-4.26748	1.98e-05	0.000304194	10.1571	10.095	9.71871	9.76876
Bckdha	482.411	0.85034	0.921789	0.199267	4.26733	1.98e-05	0.000304194	8.67257	8.57556	9.06302	9.1267
Tenc1	326.243	1.45291	2.07872	0.340664	4.26494	2e-05	0.000307095	7.74551	7.49468	8.81159	8.24222
Ppm1b	1905.93	-0.519653	-0.534352	0.121938	-4.26162	2.03e-05	0.000311318	11.0708	11.0064	10.7211	10.7017
Il34	412.158	0.941728	1.04356	0.221115	4.259	2.05e-05	0.000314595	8.41657	8.30944	8.93275	8.81543
Mif	1572.19	0.607783	0.631902	0.142837	4.25508	2.09e-05	0.000319154	10.4543	10.3394	10.7681	10.7928
B4galnt3	60.9882	1.55334	2.66697	0.365059	4.25504	2.09e-05	0.000319154	5.53013	5.5503	5.89861	6.10181
Dusp2	54.5055	-1.5698	-2.85263	0.368934	-4.25497	2.09e-05	0.000319154	5.8914	5.77066	5.40925	5.35549
Tmem214	1779.07	0.508166	0.521929	0.119444	4.25442	2.1e-05	0.000319546	10.6228	10.6129	10.9158	10.9567
Ehd4	2375.76	0.494653	0.507338	0.116397	4.24969	2.14e-05	0.000325976	11.0589	11.0156	11.3264	11.3788
Alg10b	4904.43	-0.4164	-0.423856	0.0980026	-4.24887	2.15e-05	0.000326778	12.3603	12.4031	12.0964	12.125
Actn1	17959.2	-0.955605	-1.06342	0.224983	-4.24746	2.16e-05	0.000328307	14.537	14.2157	13.8628	13.4929
Rnd1	285.792	1.40714	1.93768	0.331304	4.24728	2.16e-05	0.000328307	7.66729	7.375	8.53033	8.1786
Fasn	11029.1	0.385814	0.391728	0.0909066	4.24407	2.2e-05	0.000332649	13.2896	13.2915	13.5154	13.5723
Fam78b	102.182	-1.5784	-3.10844	0.371957	-4.2435	2.2e-05	0.000333086	6.95523	6.49155	6.052	5.9252
Adm	346.795	-1.08069	-1.24988	0.254879	-4.24002	2.23e-05	0.000337585	8.71904	8.54325	8.12276	7.97354
Hsp90b1	57049.5	-0.467016	-0.477681	0.110147	-4.23995	2.24e-05	0.000337585	15.8701	16.0018	15.6326	15.6197
Pcnp	1790.49	-0.527173	-0.542754	0.124476	-4.23516	2.28e-05	0.000344454	10.9561	10.9441	10.5851	10.6518
Ltbr	1206.34	0.58912	0.61124	0.139213	4.23179	2.32e-05	0.000349233	10.0404	10.0185	10.3558	10.4237
Pou3f4	27.4046	-1.57116	-3.9844	0.37137	-4.23072	2.33e-05	0.000350481	4.81763	4.78105	4.49808	4.49769
Mpp6	3307.76	-0.4683	-0.479125	0.110793	-4.22679	2.37e-05	0.000356217	11.84	11.8112	11.5565	11.4885
Slc4a7	6318.99	-0.573074	-0.593414	0.135637	-4.22505	2.39e-05	0.000358567	12.873	12.6946	12.4181	12.3994
Col4a3bp	2839.49	-0.476485	-0.487922	0.112792	-4.22446	2.4e-05	0.00035907	11.5754	11.637	11.3182	11.2825
Porcn	339.313	0.891522	0.977687	0.211194	4.22134	2.43e-05	0.000363646	8.13807	8.10895	8.55372	8.60232
Ldb1	3148.04	0.500356	0.513701	0.11858	4.21957	2.45e-05	0.000366079	11.3912	11.4841	11.7484	11.7758
Ampd3	260.933	1.15961	1.38574	0.274951	4.21752	2.47e-05	0.000368984	7.54707	7.70425	8.13685	8.28949
Arl4a	1087.67	-1.11762	-1.31295	0.265077	-4.21622	2.48e-05	0.000370671	10.1598	10.4972	9.39402	9.73287
Llgl2	103.369	1.31466	1.7053	0.311877	4.2153	2.49e-05	0.000371751	6.36411	6.36152	6.80186	6.8402
Jam2	1816.69	-0.989431	-1.11391	0.234785	-4.21421	2.51e-05	0.000373103	10.876	11.2371	10.2644	10.5055
Coq10b	981.895	-0.593633	-0.616516	0.140933	-4.21217	2.53e-05	0.00037604	10.0888	10.0923	9.74732	9.72256
Zmiz2	2090.81	0.488524	0.500969	0.116026	4.21047	2.55e-05	0.000378434	10.8319	10.8816	11.1699	11.1621
Eml5	1093.15	-0.903202	-0.994306	0.215004	-4.20087	2.66e-05	0.000394386	10.1486	10.452	9.68445	9.77654
Stk17b	1022.86	-0.964243	-1.07886	0.229682	-4.19817	2.69e-05	0.000398637	10.2924	10.1549	9.73964	9.44125
Fhdc1	202.171	1.21057	1.485	0.288614	4.19443	2.74e-05	0.000404348	7.18101	7.34592	7.80759	7.86131
Fbxo16	164.146	-1.14277	-1.35952	0.27246	-4.19427	2.74e-05	0.000404348	7.53732	7.48441	7.04997	7.01961
Top2b	16644.4	-0.388229	-0.394406	0.0925645	-4.19415	2.74e-05	0.000404348	14.1049	14.1722	13.8935	13.8716
5730559C18Rik	215.055	1.05549	1.2157	0.251819	4.19145	2.77e-05	0.000408698	7.44068	7.42807	7.95435	7.87289
Als2cl	440.396	1.39087	1.91858	0.331898	4.19067	2.78e-05	0.000409639	8.29294	7.81722	9.12577	8.92139
Elavl2	579.889	-0.751084	-0.800396	0.17924	-4.19038	2.78e-05	0.00040968	9.33639	9.36265	8.96304	8.88463
Zmat2	4915.27	-0.409127	-0.416398	0.097646	-4.18991	2.79e-05	0.000410055	12.3595	12.4063	12.1076	12.1259
Rpusd1	515.023	0.855209	0.931358	0.204212	4.18785	2.82e-05	0.000413309	8.76513	8.6557	9.24387	9.14033
Madd	831.486	0.720403	0.763659	0.172277	4.18167	2.89e-05	0.000424211	9.40071	9.48573	9.82129	9.92478
Cyb5r4	1373.43	-0.543361	-0.560976	0.130013	-4.17928	2.92e-05	0.000428182	10.5462	10.5905	10.2465	10.2196
Tub	382.066	-1.48892	-2.32604	0.356298	-4.17885	2.93e-05	0.000428494	9.08967	8.38782	7.86428	7.49644
Rnf144b	210.171	1.38652	1.91512	0.331929	4.17714	2.95e-05	0.000431221	7.09173	7.2203	7.66362	8.082
Camkmt	219.917	-1.01206	-1.15051	0.242326	-4.17643	2.96e-05	0.000432064	7.94897	7.93436	7.48464	7.47872
Snx14	1744.69	-0.675038	-0.710237	0.161782	-4.17252	3.01e-05	0.000439047	10.8498	11.0364	10.4899	10.5385
Wdfy3	5288.75	-0.381328	-0.387269	0.0916248	-4.16184	3.16e-05	0.000459558	12.4775	12.4857	12.2432	12.2233
Dctn6	1731.78	-0.741088	-0.78905	0.178126	-4.16046	3.18e-05	0.000461813	11.0602	10.8297	10.5083	10.432
Pik3cb	2371.94	0.510627	0.525277	0.122746	4.16003	3.18e-05	0.000462145	11.028	11.0281	11.3074	11.3999
Suco	2516.98	-0.454078	-0.464271	0.109242	-4.15661	3.23e-05	0.000468571	11.4184	11.434	11.1176	11.1558
Ube2w	1448.4	-0.545999	-0.564105	0.131407	-4.15502	3.25e-05	0.000471306	10.676	10.6162	10.3246	10.2907
Rbm42	975.277	0.616718	0.643328	0.148447	4.15447	3.26e-05	0.000471907	9.73997	9.69094	10.1115	10.0602
Meox2	136.538	1.20241	1.47824	0.289567	4.15242	3.29e-05	0.000475601	6.74992	6.78895	7.25907	7.21872
Mapk9	3284.82	-0.472448	-0.483998	0.11379	-4.15193	3.3e-05	0.000476077	11.8365	11.7967	11.5475	11.4735
Rcbtb1	2533.47	-0.463321	-0.474199	0.111614	-4.1511	3.31e-05	0.000477254	11.4612	11.4145	11.1567	11.1277
Cdh20	38.151	-1.54613	-3.39618	0.372745	-4.14794	3.35e-05	0.000483325	5.35903	5.20638	4.90085	4.92658
Nrp1	478.632	1.47761	2.30954	0.356365	4.14636	3.38e-05	0.000486128	8.14843	7.7778	9.4727	8.64763
Eif4e	4433.72	-0.433335	-0.442218	0.104589	-4.14321	3.42e-05	0.000491343	12.2123	12.268	11.9362	11.9804
Myl9	17205.1	-1.48575	-5.75826	0.358601	-4.14317	3.43e-05	0.000491343	14.4382	14.1538	11.0914	10.2784
Trnp1	166.03	-1.22782	-1.53064	0.296352	-4.14312	3.43e-05	0.000491343	7.62264	7.43299	7.01878	6.97339
Gatad1	3465.97	-0.427167	-0.435675	0.103157	-4.14094	3.46e-05	0.00049548	11.8597	11.9051	11.6148	11.5991
Rph3al	39.5894	1.53953	3.06072	0.371817	4.14055	3.46e-05	0.000495752	5.01628	4.99291	5.3971	5.32894
Fundc1	1408.74	-0.57477	-0.596265	0.138957	-4.13632	3.53e-05	0.000504415	10.6318	10.5933	10.2128	10.2975
Dbnl	1995.46	0.475537	0.48742	0.114974	4.13603	3.53e-05	0.00050448	10.7995	10.7912	11.1128	11.0771
Rfc4	1962.96	-0.520954	-0.536745	0.125975	-4.13538	3.54e-05	0.000505329	11.0386	11.1246	10.759	10.746
Tbx2	306.473	1.15187	1.38643	0.279114	4.12689	3.68e-05	0.000523757	7.94392	7.71995	8.52184	8.39352
Pikfyve	3010.54	-0.512176	-0.527225	0.124133	-4.12602	3.69e-05	0.000524289	11.6833	11.7173	11.3149	11.4207
Ret	146.863	1.52377	2.77086	0.369312	4.12598	3.69e-05	0.000524289	6.36377	6.58472	7.07459	7.52091
St5	1284.56	0.609873	0.635949	0.147817	4.12587	3.69e-05	0.000524289	10.1354	10.0819	10.4353	10.536
Mrpl50	3500.91	-0.455064	-0.4655	0.110365	-4.12326	3.74e-05	0.000529661	11.8648	11.9427	11.6051	11.6146
Vps41	4118.29	-0.404598	-0.411865	0.0981508	-4.1222	3.75e-05	0.000531506	12.139	12.1131	11.8499	11.8781
Dot1l	2253.53	0.512609	0.527797	0.12462	4.11337	3.9e-05	0.000551649	10.9291	10.9779	11.24	11.3202
Prkra	1171.95	-0.625815	-0.654312	0.152157	-4.11297	3.91e-05	0.000551994	10.3175	10.3939	10.0137	9.92671
Ctbp2	4921.46	-0.47326	-0.485108	0.115078	-4.11252	3.91e-05	0.000552432	12.455	12.3447	12.096	12.0891
Rtn3	11626.6	-0.456132	-0.466704	0.110926	-4.11204	3.92e-05	0.000552778	13.5786	13.6966	13.3243	13.3502
Ppp1r26	324.734	0.97649	1.10322	0.237481	4.11186	3.92e-05	0.000552778	7.94933	8.08585	8.55314	8.49595
Ecsit	1164.7	-0.613401	-0.640168	0.149203	-4.11117	3.94e-05	0.000553812	10.3746	10.313	9.92501	10.0099
Ifrd1	3524.91	-0.423316	-0.43172	0.102994	-4.11009	3.95e-05	0.000555778	11.8837	11.9279	11.6223	11.6432
Asph	4123.04	-0.439905	-0.449373	0.107067	-4.1087	3.98e-05	0.000558513	12.1131	12.1608	11.8218	11.88
Col4a1	17983.2	-0.343276	-0.347703	0.0835806	-4.10713	4.01e-05	0.000561703	14.228	14.2491	13.9953	14.0278
Cobl	9545.08	-0.500415	-0.51456	0.12189	-4.10547	4.03e-05	0.000565119	13.3421	13.3906	12.9625	13.0994
Ogfrl1	462.535	-0.88572	-0.975819	0.215783	-4.10468	4.05e-05	0.000566419	9.08914	8.98505	8.60724	8.47937
Rab6a	5256.75	-0.438475	-0.447874	0.106858	-4.10335	4.07e-05	0.000569043	12.4713	12.505	12.2396	12.1612
Cdr2	1325.88	-0.592795	-0.616933	0.144556	-4.1008	4.12e-05	0.00057471	10.5684	10.4877	10.1956	10.1258
Espl1	2967.45	0.43202	0.441013	0.105365	4.10024	4.13e-05	0.000575476	11.3982	11.3656	11.6465	11.6718
Sh3glb2	971.325	0.687498	0.726352	0.167718	4.09914	4.15e-05	0.000577567	9.71225	9.64133	10.0315	10.1561
Vps18	527.269	0.727157	0.773896	0.177534	4.09587	4.21e-05	0.000585134	8.7839	8.82184	9.21054	9.20035
Cacybp	13752	-0.588007	-0.61163	0.143651	-4.09331	4.25e-05	0.000590991	13.8086	14.0119	13.4814	13.5581
Zmym2	4792.89	-0.411452	-0.419233	0.100614	-4.08941	4.32e-05	0.000600345	12.3163	12.3777	12.0789	12.0798
Ckap2	10736.1	-0.498053	-0.512121	0.121849	-4.08746	4.36e-05	0.000604738	13.5234	13.5483	13.1287	13.2734
Gpr50	152.724	1.18546	1.4594	0.290285	4.08377	4.43e-05	0.00061377	6.86842	6.9634	7.42254	7.39343
Xrcc1	1821.18	0.537293	0.555182	0.131645	4.08137	4.48e-05	0.000619442	10.6778	10.5971	10.9509	11.0041
Erlec1	1498.33	-0.509685	-0.524855	0.12489	-4.08106	4.48e-05	0.0006196	10.6731	10.7011	10.3567	10.3855
Sigirr	643.537	0.689003	0.728552	0.168891	4.07958	4.51e-05	0.000622869	9.12393	9.07108	9.50955	9.47394
Bmp2	74.0556	1.44549	2.24042	0.354426	4.0784	4.53e-05	0.000625351	5.8887	5.80344	6.33134	6.29785
Gas1	261.062	1.15865	1.40825	0.284226	4.07651	4.57e-05	0.000629749	7.65619	7.58127	8.34468	8.06947
C1galt1c1	973.333	-0.624047	-0.652886	0.153159	-4.07451	4.61e-05	0.000634495	10.048	10.1198	9.6791	9.73752
Tnfrsf22	360.364	-0.877173	-0.966027	0.21539	-4.07249	4.65e-05	0.000639333	8.69661	8.63326	8.24647	8.16716
Lonp2	3375.98	-0.525362	-0.542117	0.129016	-4.07206	4.66e-05	0.00063981	11.9102	11.8279	11.4737	11.5788
Cdc42bpg	2033.67	0.879278	0.968954	0.215988	4.07095	4.68e-05	0.00064216	10.6009	10.6525	11.007	11.378
Myo1b	3740.53	-0.517345	-0.53336	0.127235	-4.06605	4.78e-05	0.00065509	11.9772	12.0544	11.7307	11.6225
Man1a	494.608	-0.755932	-0.80994	0.18594	-4.06546	4.79e-05	0.000656042	9.07963	9.15037	8.70875	8.69053
Rhbdf1	699.199	0.879946	0.970188	0.216483	4.06473	4.81e-05	0.000657375	9.21593	9.01162	9.71091	9.58686
Cdk6	1116.42	-0.639795	-0.67119	0.157412	-4.06447	4.81e-05	0.000657401	10.3518	10.221	9.888	9.90387
Mrpl47	1004.97	-0.617978	-0.646124	0.152152	-4.06157	4.87e-05	0.000664881	10.081	10.1769	9.75317	9.75969
Rbbp7	12817.2	-0.580506	-0.60359	0.142975	-4.06019	4.9e-05	0.000667812	13.7017	13.9143	13.396	13.4445
Mif4gd	676.136	-0.658067	-0.692519	0.162084	-4.06004	4.91e-05	0.000667812	9.57143	9.54407	9.19469	9.16459
Prps1	4161.64	-0.538686	-0.556937	0.132719	-4.05883	4.93e-05	0.00067056	12.1012	12.2464	11.7913	11.8513
Gucy1a2	788.83	-1.26485	-1.63603	0.311716	-4.05771	4.96e-05	0.000673061	10.1382	9.54962	9.1219	8.80412
Ube2q2	1325.87	-0.52361	-0.540321	0.129064	-4.057	4.97e-05	0.000674386	10.5056	10.5198	10.2071	10.1741
Zfp64	667.484	0.662293	0.697557	0.163295	4.05581	5e-05	0.000677079	9.14226	9.17872	9.55073	9.52956
Nudt14	287.421	1.03584	1.19932	0.255441	4.05509	5.01e-05	0.000678431	7.74117	7.8968	8.3102	8.38743
Naa50	13186	-0.528003	-0.545196	0.130282	-4.05276	5.06e-05	0.000684495	13.7724	13.9049	13.4253	13.5432
Gdpd1	897.29	-0.699304	-0.741457	0.172584	-4.05195	5.08e-05	0.000686126	9.94116	10.0203	9.49694	9.61837
Smc6	8865.81	-0.420316	-0.428787	0.103746	-4.05139	5.09e-05	0.000687055	13.1991	13.2769	12.9345	12.987
Fundc2	3376.96	-0.489626	-0.503226	0.120886	-4.0503	5.12e-05	0.000689515	11.804	11.9156	11.5421	11.5444
Vps26a	3549.02	-0.39719	-0.404317	0.0981068	-4.04855	5.15e-05	0.000693944	11.9097	11.9083	11.6614	11.6446
Atg16l2	482.901	0.980655	1.11462	0.242293	4.04739	5.18e-05	0.000696649	8.61522	8.48301	9.22927	8.99385
Atn1	2167.95	0.528939	0.5463	0.130772	4.04474	5.24e-05	0.000703743	10.8936	10.8888	11.2834	11.1712
Glis3	115.1	1.29622	1.72309	0.320488	4.04451	5.24e-05	0.000703743	6.45868	6.52117	7.05027	6.90911
Spns1	1528.98	0.753314	0.807456	0.186419	4.04097	5.32e-05	0.000712965	10.2513	10.3196	10.6416	10.8896
Elmod1	971.618	0.978434	1.11188	0.242129	4.04096	5.32e-05	0.000712965	9.34734	9.65873	10.0514	10.247
Usp46	2803.03	-0.426192	-0.435086	0.105492	-4.04004	5.34e-05	0.000715008	11.5927	11.5571	11.3013	11.3035
Zfp395	429.887	0.893142	0.989706	0.221094	4.03964	5.35e-05	0.000715463	8.40647	8.4754	9.00964	8.84688
Sppl2b	752.844	0.654683	0.688968	0.162079	4.03929	5.36e-05	0.000715776	9.33516	9.33018	9.67689	9.75261
Plekhh2	1993.37	0.576275	0.599091	0.142679	4.03897	5.37e-05	0.000715984	10.7883	10.7099	11.0578	11.176
Csdc2	189.592	1.09627	1.3026	0.271657	4.03548	5.45e-05	0.000725943	7.2386	7.24276	7.65993	7.79153
U90926	64.428	1.47661	2.55875	0.366108	4.03326	5.5e-05	0.00073207	5.60972	5.61636	5.9501	6.20245
Rap1b	6867.89	-0.410336	-0.418302	0.101893	-4.02711	5.65e-05	0.000750517	12.8296	12.9035	12.614	12.5805
Ube3a	5488.86	-0.455071	-0.466039	0.113007	-4.02691	5.65e-05	0.000750517	12.516	12.5928	12.2181	12.2929
Tmem135	1295.87	-0.517132	-0.533541	0.128709	-4.01784	5.87e-05	0.000779158	10.4876	10.468	10.1521	10.1695
Pold1	1117.66	0.63763	0.66951	0.158757	4.0164	5.91e-05	0.000783106	9.94718	9.84734	10.3319	10.2467
Lars	10888	-0.393887	-0.400959	0.0981272	-4.01405	5.97e-05	0.000790137	13.5003	13.5555	13.2383	13.2968
Nedd4l	2897	-0.679492	-0.718693	0.169302	-4.01349	5.98e-05	0.000791183	11.7575	11.6091	11.3264	11.1342
Stx3	514.473	0.87526	0.966832	0.218226	4.01079	6.05e-05	0.000799439	8.78165	8.60254	9.22405	9.16747
Ephb4	2401.19	0.53766	0.55628	0.134092	4.00965	6.08e-05	0.000802466	11.0116	11.0551	11.439	11.3159
Abcc1	7245.6	-0.500696	-0.515599	0.124902	-4.0087	6.11e-05	0.00080484	13.0388	12.8912	12.6197	12.6538
Aebp1	712.41	1.44813	2.35504	0.361319	4.00789	6.13e-05	0.000806774	8.642	8.19863	10.13	9.09116
Synpo	237.526	1.47544	2.62294	0.368376	4.00524	6.2e-05	0.00081501	7.09643	6.89634	8.38521	7.53241
Net1	1446.48	-0.534482	-0.552805	0.133467	-4.00459	6.21e-05	0.000815965	10.6559	10.6282	10.3445	10.2744
Pde4b	1028.59	-0.958412	-1.08508	0.239336	-4.00447	6.22e-05	0.000815965	10.2571	10.2109	9.7661	9.41458
Tlk1	4949.49	-0.408776	-0.416751	0.102131	-4.00247	6.27e-05	0.000822017	12.3589	12.4265	12.1203	12.1328
Yipf3	1112.41	0.597124	0.623197	0.149234	4.00125	6.3e-05	0.000824944	9.87206	9.94605	10.2416	10.3058
Stk11	1401.13	0.52681	0.544355	0.131665	4.00114	6.3e-05	0.000824944	10.2855	10.2508	10.6202	10.5673
Igfbp4	162.856	1.48994	3.28343	0.372601	3.99877	6.37e-05	0.000832384	6.4664	6.26889	7.7698	6.9075
Trp53	5294.77	0.461306	0.472925	0.115405	3.99728	6.41e-05	0.000836763	12.1605	12.2415	12.5434	12.4646
Lypla2	857.275	0.60974	0.637685	0.152578	3.99624	6.44e-05	0.000839582	9.50528	9.56454	9.8916	9.90079
Gspt1	18553.7	-0.425756	-0.434835	0.106589	-3.99437	6.49e-05	0.000844974	14.2494	14.3599	14.0082	14.0383
Gale	306.484	0.972988	1.10792	0.243612	3.994	6.5e-05	0.000844974	7.95748	7.92198	8.52014	8.34853
Hecw2	215.926	1.43648	2.30515	0.35966	3.99398	6.5e-05	0.000844974	7.20475	6.87329	8.1065	7.73199
Tnfaip2	193.783	1.2438	1.60971	0.311616	3.99147	6.57e-05	0.000853107	7.19175	7.14015	7.91422	7.60038
Grhl3	122.231	1.34	1.88001	0.33578	3.9907	6.59e-05	0.000854992	6.52351	6.50558	6.9183	7.19825
Akap17b	636.412	-0.819187	-0.893083	0.20537	-3.98883	6.64e-05	0.000860857	9.5668	9.42889	9.08479	8.94646
Irs2	833.781	0.655857	0.691345	0.164477	3.98754	6.68e-05	0.000864666	9.47876	9.47218	9.80987	9.91833
Tjp2	7488.77	0.416474	0.424995	0.104499	3.98542	6.74e-05	0.000871528	12.7308	12.709	12.9481	13.037
Tmx3	5218.5	-0.439354	-0.449408	0.11025	-3.98506	6.75e-05	0.000871965	12.4648	12.4909	12.1432	12.235
Lmod1	2271.27	-1.4185	-5.76808	0.35599	-3.98467	6.76e-05	0.000871988	11.5813	11.0962	8.40062	7.84601
Lurap1l	1483.77	-0.924689	-1.03755	0.232068	-3.98456	6.76e-05	0.000871988	10.9477	10.5428	10.1871	10.0918
Dhx36	6162.09	-0.424628	-0.433696	0.106664	-3.98098	6.86e-05	0.000884205	12.6684	12.7573	12.4232	12.4484
Tmem150a	460.715	0.739007	0.791629	0.185644	3.98077	6.87e-05	0.000884205	8.61604	8.60159	8.99483	9.02226
Irf6	96.0013	1.33562	1.87348	0.335583	3.97999	6.89e-05	0.000886196	6.20882	6.25112	6.7857	6.61875
Kctd8	36.1334	-1.48045	-3.47539	0.372065	-3.97901	6.92e-05	0.000888042	5.11815	5.27726	4.85222	4.82778
Tnfrsf1a	1811.98	0.550532	0.57093	0.13836	3.97897	6.92e-05	0.000888042	10.5647	10.682	10.9772	10.9701
Aqp3	359.415	1.3312	1.85547	0.334577	3.97877	6.93e-05	0.000888042	7.62852	8.02707	8.53237	8.86853
Tlx2	22.6646	1.42373	6.40321	0.358091	3.97589	7.01e-05	0.000897953	4.2412	4.23468	4.49098	4.54913
Lhfpl2	322.942	1.2161	1.55043	0.306025	3.97386	7.07e-05	0.000904693	7.97258	7.68786	8.65826	8.41825
Meis1	793.671	0.873539	0.966942	0.220118	3.9685	7.23e-05	0.000924362	9.16647	9.41118	9.78204	9.88859
Il17rc	173.252	1.0584	1.24744	0.266854	3.96621	7.3e-05	0.000930981	7.16146	7.11944	7.59398	7.58526
Psmd3	5077.81	0.365737	0.371512	0.0922146	3.96616	7.3e-05	0.000930981	12.1722	12.1892	12.4122	12.4249
Cbr3	176.88	1.20123	1.52037	0.302878	3.96607	7.31e-05	0.000930981	7.16156	6.99971	7.67613	7.58721
Sbk1	1280.93	0.555289	0.576504	0.140358	3.95622	7.61e-05	0.00096888	10.1483	10.1077	10.5079	10.4313
Lpin1	856.733	0.821298	0.897365	0.207605	3.95606	7.62e-05	0.00096888	9.53884	9.31164	9.90157	9.97615
Cxcl12	146.774	1.45486	4.0016	0.367785	3.95575	7.63e-05	0.000969143	6.11177	5.96876	7.60357	6.52967
Ebf1	121.305	1.3621	1.98644	0.344488	3.95398	7.69e-05	0.000975387	6.49086	6.45875	7.20712	6.8745
Tcp1	30240.9	-0.420886	-0.429837	0.106455	-3.95365	7.7e-05	0.000975714	14.9521	15.0647	14.7114	14.7476
Bola2	496.408	0.721102	0.770412	0.182427	3.95282	7.72e-05	0.000978118	8.73808	8.70175	9.13085	9.10044
Osbpl9	3233.39	-0.487469	-0.501605	0.123381	-3.95092	7.79e-05	0.000984931	11.8498	11.7433	11.5046	11.4578
Hspa9	35649.2	-0.458181	-0.469845	0.115994	-3.95004	7.81e-05	0.000987582	15.1922	15.3201	14.9137	14.9856
Bag6	5342.9	0.367696	0.373635	0.0932386	3.9436	8.03e-05	0.00101346	12.254	12.2523	12.4757	12.5095
She	803.266	-0.74188	-0.796508	0.188364	-3.93854	8.2e-05	0.00103402	9.77287	9.8804	9.308	9.45052
Slc25a4	25485.7	-0.332472	-0.336848	0.084427	-3.93798	8.22e-05	0.00103527	14.7192	14.7578	14.5331	14.5043
2018-09-02	14914	-0.343124	-0.347944	0.0871382	-3.9377	8.23e-05	0.00103527	13.9872	13.949	13.7577	13.7262
Akap2	11084.7	-0.60035	-0.62781	0.152469	-3.93753	8.23e-05	0.00103527	13.7239	13.4795	13.2128	13.1888
Abce1	17234.5	-0.456939	-0.468589	0.116075	-3.93657	8.27e-05	0.0010384	14.1479	14.2661	13.8639	13.9406
Pdcd10	889.786	-0.666797	-0.70544	0.169602	-3.93155	8.44e-05	0.00105919	9.90287	10.0192	9.52352	9.59778
Ccna2	12611.2	-0.361575	-0.367252	0.0919727	-3.93133	8.45e-05	0.00105919	13.7236	13.7395	13.5225	13.4618
Csnk1g2	2241.65	0.511795	0.528436	0.1302	3.93085	8.46e-05	0.00106025	10.9897	10.9001	11.3054	11.2401
Ece2	853.962	0.597176	0.62431	0.151996	3.9289	8.53e-05	0.00106725	9.54164	9.52798	9.91539	9.85981
Eps15	4375.76	-0.380899	-0.387569	0.0969531	-3.9287	8.54e-05	0.00106725	12.2107	12.2045	11.9784	11.9422
Chtf18	970.086	0.562399	0.584827	0.143157	3.92854	8.55e-05	0.00106725	9.74828	9.71125	10.0612	10.0721
Atox1	1655.19	0.497797	0.513091	0.126765	3.92691	8.6e-05	0.00107312	10.4977	10.5378	10.8019	10.8563
St8sia1	30.4672	1.46363	3.23285	0.372732	3.92675	8.61e-05	0.00107312	4.67981	4.67733	4.97351	4.97581
Cand2	547.853	0.848915	0.935807	0.216306	3.92461	8.69e-05	0.00108164	8.84473	8.74196	9.37144	9.18995
Hsf2	1438.91	-0.487189	-0.501513	0.12418	-3.92325	8.74e-05	0.00108667	10.6288	10.6174	10.3307	10.3134
Nynrin	1159.88	0.873527	0.969675	0.222767	3.92126	8.81e-05	0.00109442	9.93815	9.69899	10.5053	10.2709
Sirpa	369.939	1.2984	1.78529	0.331137	3.92103	8.82e-05	0.00109442	8.08721	7.70421	8.91822	8.56498
Prkar2a	6857.8	-0.488243	-0.502682	0.124526	-3.92082	8.82e-05	0.00109442	12.9416	12.8271	12.6077	12.5138
Prkaa2	2250.22	-0.748293	-0.805132	0.19096	-3.91859	8.91e-05	0.00110351	11.4513	11.2043	10.9175	10.7478
Fsd1	117.714	1.17197	1.47117	0.299115	3.91814	8.92e-05	0.00110448	6.57989	6.58402	6.99931	7.02671
Mtf2	3418.42	-0.420186	-0.429267	0.107273	-3.91697	8.97e-05	0.00110879	11.8602	11.8616	11.5576	11.6208
Ept1	5529.86	-0.400261	-0.408081	0.102207	-3.91617	9e-05	0.00110976	12.5153	12.5861	12.2783	12.3004
Syne4	45.6395	1.44493	2.62725	0.368986	3.91594	9.01e-05	0.00110976	5.23156	5.19704	5.54548	5.61311
Zfp322a	2030.34	-0.45786	-0.469712	0.116923	-3.9159	9.01e-05	0.00110976	11.1222	11.1097	10.8507	10.8017
Fgf4	1799.93	0.573362	0.597378	0.146422	3.91581	9.01e-05	0.00110976	10.5753	10.6333	10.9006	11.0344
Nckap1	18416	-0.35935	-0.36497	0.091801	-3.91445	9.06e-05	0.00111495	14.2763	14.2788	14.0729	14.0046
Gnai3	11306.1	-0.378187	-0.384769	0.096667	-3.91227	9.14e-05	0.00112394	13.5401	13.6148	13.3189	13.3387
Asap3	121.996	1.21205	1.56231	0.309902	3.91109	9.19e-05	0.00112834	6.61449	6.59155	7.13336	6.99832
Cacna2d1	883.722	-1.11002	-1.34772	0.283914	-3.90971	9.24e-05	0.00113369	10.242	9.7769	9.40183	9.12072
Csrnp2	804.946	-0.636137	-0.669809	0.162874	-3.90571	9.39e-05	0.0011515	9.75955	9.85709	9.43454	9.43232
Mid2	1543.04	-0.565014	-0.588079	0.14472	-3.90418	9.45e-05	0.00115768	10.8044	10.6788	10.3994	10.3776
Eef2	82905.1	0.447215	0.458307	0.114565	3.9036	9.48e-05	0.00115933	16.2273	16.114	16.4279	16.5164
Spry1	318.64	0.877648	0.976657	0.224883	3.90269	9.51e-05	0.00116205	8.07873	7.99544	8.5112	8.45547
Rpl6	1734.34	0.476156	0.489647	0.122017	3.90239	9.52e-05	0.00116205	10.5741	10.6129	10.8744	10.9091
Krtdap	218.02	1.11313	1.35562	0.285248	3.90233	9.53e-05	0.00116205	7.45508	7.35074	8.03495	7.83753
Paf1	3816.82	-0.451001	-0.462399	0.115586	-3.90186	9.55e-05	0.00116245	12.0017	12.0548	11.6927	11.776
Kif21b	221.83	1.20638	1.55134	0.309187	3.90177	9.55e-05	0.00116245	7.27722	7.43186	7.82383	8.10196
Adam19	804.477	-1.01963	-1.19097	0.261531	-3.8987	9.67e-05	0.00117616	9.94358	9.81961	9.38548	9.0116
Slco2a1	7022.75	-0.65418	-0.691212	0.167861	-3.89716	9.73e-05	0.00118148	12.8674	13.0499	12.4089	12.6147
Cbln1	26.6139	1.41991	4.59789	0.364348	3.89713	9.73e-05	0.00118148	4.45571	4.44241	4.81791	4.68911
Ctdp1	1461.71	-0.508216	-0.524802	0.130423	-3.89668	9.75e-05	0.00118148	10.6828	10.6184	10.3439	10.3276
Cdc42ep1	325.918	1.10651	1.34393	0.283964	3.89667	9.75e-05	0.00118148	8.01528	7.84309	8.67505	8.39993
Emilin1	271.465	1.44108	2.63388	0.369897	3.89588	9.78e-05	0.00118419	7.38965	6.92662	8.48371	8.01985
Nmnat2	280.33	1.04297	1.231	0.267786	3.89478	9.83e-05	0.00118792	7.69251	7.85351	8.23933	8.38203
Ssb	15723	-0.487618	-0.502207	0.125202	-3.89465	9.83e-05	0.00118792	14.0042	14.1572	13.726	13.789
Slfn9	121.011	1.15489	1.44139	0.296605	3.8937	9.87e-05	0.00119145	6.61409	6.63518	7.05241	7.05587
Ppan	1803.44	0.56081	0.583507	0.144124	3.89116	9.98e-05	0.00120285	10.5626	10.6612	10.9209	11.0159
Ppp3r1	7140.54	-0.490965	-0.505908	0.126216	-3.88987	0.000100299	0.00120811	12.888	12.9991	12.5642	12.6704
Emc10	1292.79	0.507291	0.523865	0.130487	3.88768	0.000101206	0.00121786	10.1779	10.1441	10.4815	10.4633
Nt5c3	2545.9	-0.62085	-0.652337	0.159769	-3.88593	0.000101941	0.00122553	11.3978	11.5647	11.0117	11.1398
Id1	2781.29	0.803872	0.877724	0.206911	3.88512	0.00010228	0.00122844	10.929	11.2576	11.5909	11.7172
Pex6	695.984	0.617578	0.648563	0.158987	3.88446	0.000102558	0.0012299	9.24055	9.23376	9.6045	9.58092
Cnih1	4917.18	-0.393668	-0.401225	0.101347	-3.88437	0.000102598	0.0012299	12.3959	12.3634	12.1503	12.0951
Rgag4	137.628	-1.17741	-1.49197	0.303338	-3.88152	0.000103805	0.00124318	7.31703	7.16799	6.74477	6.79259
Sema3b	277.624	0.992309	1.14932	0.255732	3.88027	0.00010434	0.00124841	7.72487	7.85697	8.34807	8.23417
Stk39	1642.88	-0.66114	-0.699855	0.170433	-3.87918	0.000104808	0.00125281	10.9082	10.8042	10.5172	10.3407
Adamts6	516.823	-0.796352	-0.868215	0.20532	-3.87859	0.000105062	0.00125465	9.1888	9.18768	8.66117	8.81135
Hs6st1	1624.25	0.499154	0.515007	0.128758	3.87668	0.000105892	0.00126337	10.4597	10.5199	10.7815	10.8228
Mtr	7251.65	-0.429065	-0.438967	0.110702	-3.87584	0.000106258	0.00126653	12.9996	12.8986	12.6891	12.6469
Lrrc41	2421.2	0.459158	0.47138	0.118477	3.87549	0.000106408	0.00126712	11.1095	11.0463	11.3939	11.349
Cwc27	1273.68	-0.512456	-0.52969	0.132262	-3.87457	0.000106815	0.00127076	10.4282	10.4749	10.1438	10.1309
Esd	12569.6	-0.40122	-0.409277	0.103565	-3.87409	0.000107024	0.00127204	13.7863	13.686	13.4763	13.4677
2018-09-07	11403	-0.350586	-0.35591	0.0905016	-3.87381	0.000107148	0.00127231	13.5613	13.6045	13.3696	13.3337
Rgl1	1091.32	0.849322	0.939322	0.219368	3.87167	0.000108092	0.00128231	9.84908	9.64598	10.1703	10.4165
Heg1	2691.55	0.597165	0.625195	0.154256	3.87126	0.000108276	0.00128328	11.1229	11.2124	11.4675	11.6447
Col5a3	369.607	0.813202	0.890752	0.210083	3.87085	0.000108455	0.00128352	8.27366	8.26664	8.73991	8.64754
Mob1b	1647.12	-0.515076	-0.532628	0.133069	-3.87075	0.000108501	0.00128352	10.8298	10.8229	10.4574	10.5475
Baiap2	2439.46	0.616697	0.647816	0.159405	3.86875	0.000109394	0.00129287	11.0064	11.0304	11.3124	11.521
Pik3r1	2835.89	-0.522072	-0.540422	0.135019	-3.86664	0.000110343	0.00130286	11.6785	11.551	11.2436	11.3112
Cdv3	5815.89	-0.499467	-0.515448	0.129214	-3.86541	0.000110901	0.00130821	12.574	12.7203	12.2913	12.349
Ndufv2	4631.19	-0.527923	-0.546955	0.136619	-3.86419	0.000111458	0.00131356	12.2406	12.4075	11.9602	12.0002
Cep83	2053.74	-0.52996	-0.549231	0.137169	-3.86355	0.000111749	0.0013152	11.0839	11.2134	10.8118	10.8123
Pfkp	4125.28	-0.898993	-1.00946	0.232693	-3.86343	0.000111807	0.0013152	12.4413	12.0144	11.7199	11.4793
Eml2	215.44	0.944665	1.07721	0.244608	3.86195	0.000112486	0.00132195	7.48546	7.47251	7.91075	7.90203
Idh1	10317.4	-0.498772	-0.514731	0.129214	-3.86005	0.000113365	0.00133103	13.4264	13.5289	13.0756	13.21
Ddr2	8602.86	-0.557975	-0.580716	0.144605	-3.85862	0.000114031	0.0013376	13.1644	13.2951	12.7707	12.9348
Rtkn	392.107	0.871605	0.971179	0.225986	3.85689	0.000114837	0.0013458	8.33281	8.30952	8.70195	8.87443
Gm13157	1243.9	-0.639215	-0.674416	0.165783	-3.85574	0.00011538	0.0013509	10.4002	10.4911	9.97639	10.1145
Snx33	504.349	0.727304	0.781102	0.188754	3.85319	0.00011659	0.00136379	8.75955	8.71633	9.17962	9.10003
1190002F15Rik	147.399	1.10041	1.34154	0.28563	3.85258	0.000116879	0.0013659	6.93512	6.87131	7.36099	7.33768
Arhgef40	670.433	1.23153	1.62984	0.319762	3.8514	0.000117443	0.00137081	8.94841	8.525	9.86011	9.36935
Pde1b	113.564	1.23368	1.6382	0.320332	3.85125	0.000117517	0.00137081	6.51774	6.4683	7.03027	6.88458
Ndufb6	2352.12	-0.515463	-0.533256	0.133897	-3.8497	0.00011826	0.0013782	11.3589	11.329	11.0711	10.9504
Malat1	58703.4	-0.410237	-0.418992	0.106638	-3.84701	0.000119566	0.00139213	15.9552	15.9743	15.6295	15.7472
Ocrl	2316.06	-0.435548	-0.446095	0.113275	-3.84506	0.000120521	0.00140195	11.3121	11.2903	11.047	11.0009
Arf4	11621.9	-0.3699	-0.376284	0.0962756	-3.84209	0.000121989	0.00141697	13.58	13.6501	13.3867	13.3566
Rbm41	982.38	-0.642455	-0.678523	0.167219	-3.842	0.000122038	0.00141697	10.1247	10.0798	9.64371	9.77568
Cetn2	1246.51	-0.526874	-0.546034	0.13718	-3.84075	0.000122661	0.00142289	10.4578	10.3888	10.1071	10.094
Mylk	657.588	-1.38005	-4.70258	0.359785	-3.83577	0.000125173	0.00145069	9.97152	8.77661	7.35754	7.0799
Ccne2	2356.91	-0.467276	-0.480471	0.121832	-3.83541	0.000125357	0.00145148	11.2892	11.3784	11.0398	11.0323
Jade3	1267.32	-0.524489	-0.543458	0.136827	-3.83323	0.000126473	0.00146305	10.4168	10.4773	10.143	10.1066
Rragb	566.994	-0.701212	-0.749486	0.182989	-3.83199	0.000127112	0.0014691	9.27089	9.34362	8.94312	8.8788
Sms	1972.17	-0.535267	-0.555522	0.13972	-3.83101	0.00012762	0.00147361	11.0398	11.1437	10.7101	10.7917
Zfml	7881.73	-0.398628	-0.406718	0.104092	-3.82957	0.000128367	0.00148088	13.0157	13.1075	12.7964	12.8047
Zfr	7183.94	-0.331051	-0.335627	0.0864535	-3.82924	0.000128541	0.00148153	12.9111	12.9092	12.6983	12.6898
2018-09-09	5508.72	0.451418	0.463321	0.117941	3.8275	0.000129451	0.00149065	12.2012	12.3202	12.568	12.5511
Myom1	174.792	-1.42557	-3.13594	0.372541	-3.82661	0.000129918	0.00149465	7.90422	6.85532	6.48722	6.37668
Sfn	134.22	1.31015	1.89057	0.342455	3.82576	0.000130367	0.00149845	6.69916	6.54719	7.08386	7.32628
Tcof1	3868.6	0.4015	0.409808	0.105067	3.82138	0.000132705	0.00152393	11.7997	11.7495	12.0547	12.0151
Pdzd4	1041.45	0.65205	0.69035	0.170645	3.82109	0.000132864	0.00152436	9.8639	9.70985	10.1765	10.2048
Sgce	653.69	-0.901816	-1.01693	0.236159	-3.81867	0.00013417	0.00153794	9.62443	9.48234	9.12096	8.87191
E330020D12Rik	28.6432	-1.39299	-4.27749	0.364867	-3.81779	0.000134651	0.00154204	4.93995	4.7197	4.50618	4.51262
Foxk1	3692.02	-0.410654	-0.419582	0.107588	-3.81692	0.000135128	0.0015461	11.999	11.94	11.7235	11.6839
Slc38a10	2611.52	0.476301	0.490455	0.124809	3.81623	0.000135507	0.00154902	11.2296	11.1266	11.478	11.4937
Slc35g1	2795.51	-0.563155	-0.587178	0.147664	-3.81376	0.000136871	0.001563	11.5252	11.6816	11.1917	11.283
Phc3	3570.44	-0.420048	-0.429641	0.110146	-3.81356	0.000136979	0.001563	11.9624	11.8841	11.6571	11.6468
Tcirg1	733.093	0.793857	0.867942	0.208214	3.81269	0.00013746	0.00156707	9.1898	9.25916	9.58595	9.81139
Krt20	119.676	-1.40147	-2.46277	0.367696	-3.8115	0.000138128	0.00157325	7.22159	6.72726	6.23339	6.37174
Serpinf1	126.508	1.40656	3.64049	0.369238	3.80935	0.000139335	0.00158557	6.10193	5.94358	7.35502	6.49076
Aqp5	86.4902	1.39328	4.04809	0.365842	3.80843	0.000139853	0.00159002	5.59764	5.71806	6.13248	6.69987
Cope	1367.74	0.506302	0.523522	0.132963	3.80784	0.000140184	0.00159235	10.269	10.2135	10.5707	10.5377
Rras	1420.41	-0.877646	-0.982917	0.230508	-3.80744	0.000140412	0.00159349	10.8387	10.5223	10.212	9.98197
Edf1	786.925	0.590396	0.618459	0.15513	3.80581	0.000141343	0.00160261	9.40361	9.43849	9.74905	9.78479
Prrx2	192.68	1.41616	2.78111	0.372149	3.80536	0.000141598	0.00160406	6.88944	6.56223	7.99309	7.38448
Ska2	1689.28	-0.525376	-0.54476	0.138113	-3.80395	0.000142404	0.00161065	10.8873	10.8441	10.5839	10.4825
Ndst1	4454.28	0.366419	0.37275	0.0963272	3.8039	0.000142436	0.00161065	11.9896	11.9939	12.2469	12.2117
Setd8	6498.37	-0.366459	-0.372799	0.0963877	-3.80192	0.000143577	0.00162209	12.7503	12.7998	12.5184	12.5518
Anxa5	18880.2	-0.754614	-0.817398	0.19851	-3.80139	0.000143887	0.00162412	14.5188	14.3038	14.0334	13.707
Socs5	2986.61	0.408449	0.417351	0.107714	3.79198	0.000149452	0.00168543	11.426	11.3736	11.6569	11.6682
Rab18	5634.5	-0.370657	-0.377263	0.0977829	-3.79061	0.000150278	0.00169322	12.5959	12.5441	12.3144	12.3419
Apod	297.41	1.31244	1.92696	0.346306	3.78983	0.000150753	0.00169705	7.73012	7.3899	8.62865	8.16311
Mfsd7a	64.4416	-1.3554	-2.14499	0.357684	-3.78936	0.000151034	0.00169869	6.17341	6.0025	5.68122	5.68166
Ccdc126	207.809	-1.14417	-1.44445	0.301997	-3.78869	0.000151443	0.00170177	8.00639	7.70496	7.3156	7.29472
Abcb8	739.548	0.650122	0.688814	0.171614	3.78829	0.000151691	0.00170303	9.31107	9.3033	9.63097	9.74379
Snai1	44.2186	1.4073	3.36027	0.371588	3.78725	0.000152325	0.00170862	5.13546	5.07154	5.57089	5.47049
Cldn4	52.2778	1.40125	3.57146	0.370088	3.78625	0.000152937	0.00171396	5.1925	5.24247	5.50721	5.89847
Coro1b	4215.76	0.411216	0.420343	0.108654	3.78463	0.000153938	0.00172364	11.9317	11.8557	12.1765	12.1475
Xrn2	10344.8	-0.376341	-0.38329	0.0994627	-3.78374	0.000154487	0.00172825	13.424	13.4747	13.1674	13.2335
Desi2	3267.07	-0.479564	-0.494301	0.12679	-3.78233	0.000155364	0.00173651	11.7455	11.8713	11.5087	11.4911
Ythdf3	6549.38	-0.360845	-0.366961	0.0954465	-3.7806	0.000156453	0.00174713	12.8125	12.7563	12.5461	12.5521
Mt1	1508.84	-0.611376	-0.643261	0.161823	-3.77804	0.000158066	0.00176357	10.7882	10.6516	10.3883	10.2776
Col16a1	107.681	1.39573	3.57277	0.369531	3.77704	0.000158705	0.00176913	5.97456	5.83418	7.08513	6.34491
Prdx3	5750.66	-0.429227	-0.439702	0.113688	-3.77546	0.000159711	0.00177877	12.5632	12.6649	12.3111	12.3564
Per1	670.477	0.715096	0.768521	0.189537	3.77286	0.000161389	0.00179551	9.12226	9.15605	9.47741	9.63295
Fam98a	3716.37	-0.387022	-0.394642	0.102585	-3.77268	0.000161501	0.00179551	11.9862	11.9597	11.701	11.7444
Mrpl42	2290.53	-0.44983	-0.461976	0.119278	-3.77127	0.000162421	0.00180415	11.2499	11.3264	10.9967	11.0076
Ssh3	100.029	1.21812	1.63223	0.323171	3.76927	0.000163725	0.00181703	6.3691	6.30284	6.79807	6.73922
Nars	13701.7	-0.326558	-0.331101	0.0867291	-3.76526	0.000166375	0.0018448	13.8532	13.8292	13.6066	13.6454
Nln	3535.2	-0.434509	-0.445465	0.115475	-3.7628	0.000168019	0.0018614	11.8892	11.9374	11.6711	11.5902
Atl3	6430.84	-0.459192	-0.472214	0.122083	-3.76133	0.000169013	0.00187076	12.8407	12.7272	12.5212	12.4399
Manea	1549.88	-0.499752	-0.516743	0.132947	-3.75902	0.000170579	0.00188643	10.705	10.7632	10.452	10.3914
Snx8	460.407	0.729354	0.786935	0.194097	3.75767	0.000171503	0.00189498	8.63937	8.57823	9.03625	8.97605
Setd7	8301	-0.321955	-0.326325	0.0856906	-3.75719	0.000171835	0.00189698	13.1124	13.1204	12.914	12.8973
Rgs2	1425.94	-0.706829	-0.758751	0.188218	-3.75537	0.000173085	0.0019091	10.7821	10.525	10.1976	10.2158
Slc37a1	49.5011	1.36082	2.25731	0.362513	3.75387	0.000174126	0.00191746	5.34573	5.37194	5.71992	5.69379
Arhgap17	1872.04	-0.439688	-0.451114	0.11713	-3.75384	0.000174148	0.00191746	11.0073	10.9797	10.7036	10.7311
Rarg	1738.56	0.606858	0.638511	0.161797	3.75074	0.000176311	0.00193957	10.461	10.6107	10.8708	10.9813
Stard13	942.94	0.632797	0.669032	0.168728	3.75039	0.000176559	0.00194056	9.67155	9.6438	10.1097	9.96773
Pdgfra	33.6022	1.39223	3.39924	0.371267	3.74995	0.000176867	0.00194056	4.77894	4.76073	5.18788	5.01376
Eng	616.035	0.81869	0.904466	0.218329	3.7498	0.000176978	0.00194056	9.00083	8.93398	9.33141	9.56214
Isyna1	1336.19	0.993333	1.16654	0.264907	3.74974	0.000177019	0.00194056	9.73097	10.0995	10.4391	10.7857
Rbbp8	1975.5	-0.495984	-0.512675	0.132297	-3.74901	0.000177537	0.00194455	11.0347	11.1348	10.7485	10.7926
Zfp184	853.161	-0.743994	-0.805922	0.198514	-3.74781	0.000178382	0.0019521	9.79576	10.0207	9.46116	9.47016
Lsm8	2820.41	-0.397447	-0.405838	0.106079	-3.7467	0.000179179	0.00195912	11.5757	11.5775	11.3026	11.3416
Ktn1	8360.23	-0.425899	-0.4363	0.113724	-3.74502	0.000180378	0.00197051	13.0972	13.21	12.8505	12.897
Opa1	5430.91	-0.379575	-0.386865	0.101366	-3.74458	0.000180695	0.00197226	12.4979	12.5409	12.2441	12.2983
Firre	2275.08	0.420288	0.430281	0.112279	3.74325	0.000181656	0.00198103	11.0253	10.9837	11.2661	11.277
H2-D1	476.732	0.80282	0.883409	0.214533	3.74217	0.000182435	0.00198779	8.61293	8.63012	8.97827	9.15617
H1fx	124.075	1.17632	1.53444	0.314397	3.74152	0.000182911	0.00199126	6.66201	6.59765	7.16052	7.01922
Camk4	41.0186	1.38938	3.34694	0.371395	3.74097	0.000183313	0.00199391	5.04398	4.98762	5.35375	5.45959
Pola1	4726.93	-0.38841	-0.396255	0.10385	-3.74012	0.00018393	0.00199889	12.2852	12.3557	12.0611	12.076
Capza2	14937.3	-0.411032	-0.42038	0.109927	-3.73913	0.00018466	0.00200508	13.9419	14.0356	13.6769	13.7534
Ppig	4201.63	-0.381295	-0.388714	0.102004	-3.73803	0.000185468	0.00201212	12.1246	12.173	11.8854	11.9175
Kdm5b	4518.77	-0.438176	-0.449586	0.117245	-3.73727	0.000186029	0.00201646	12.23	12.3078	11.9414	12.0225
Taf15	9673.1	-0.372883	-0.379819	0.0998181	-3.73563	0.000187248	0.00202541	13.331	13.3722	13.0691	13.1407
Fst	1562.06	-1.11756	-1.4009	0.299164	-3.73561	0.000187257	0.00202541	11.1106	10.5799	10.2325	9.77946
Zfp523	419.821	0.734755	0.794615	0.196695	3.73551	0.000187338	0.00202541	8.50938	8.44673	8.8651	8.87709
Gxylt2	64.6213	1.39134	3.02847	0.372669	3.73344	0.000188879	0.00204032	5.6012	5.49646	6.19941	5.95058
Pcbp4	3591.73	0.618645	0.652677	0.165738	3.73266	0.000189469	0.00204493	11.6358	11.5005	12.0824	11.8748
Pmpcb	4101.47	-0.375083	-0.382159	0.100501	-3.73213	0.000189868	0.00204748	12.0869	12.137	11.8697	11.8697
Rwdd4a	1702.35	-0.455422	-0.468355	0.122164	-3.72796	0.000193033	0.00207982	10.8405	10.8787	10.591	10.5581
Bcl2	2926.95	-0.510354	-0.528834	0.136911	-3.72763	0.000193288	0.00208079	11.7308	11.5814	11.3413	11.3161
Chpf2	848.873	0.56476	0.590288	0.151619	3.72487	0.000195414	0.00210187	9.52967	9.5474	9.84712	9.89722
Dcun1d3	1446.04	-0.481957	-0.49744	0.129455	-3.72297	0.000196894	0.00211598	10.6438	10.6143	10.3051	10.3557
Gas7	252.519	1.3626	2.33253	0.366041	3.72255	0.000197224	0.00211771	6.9656	7.42505	8.01606	8.31152
Siva1	681.733	0.600635	0.631802	0.161426	3.72081	0.000198585	0.00213051	9.23035	9.19711	9.56759	9.55082
Ttc28	1696.69	-0.740457	-0.802452	0.19905	-3.71995	0.000199264	0.00213596	11.0263	10.8083	10.5321	10.3273
Blvra	1616.86	-0.544539	-0.567341	0.146412	-3.71923	0.000199828	0.00214019	10.8515	10.76	10.4128	10.5114
Pot1b	858.588	-0.919712	-1.05233	0.247345	-3.71834	0.000200537	0.00214595	10.1269	9.76525	9.44293	9.28248
Neil3	555.182	-0.71539	-0.77079	0.192527	-3.71579	0.000202569	0.00216585	9.34505	9.20987	8.8769	8.87173
Gm11627	84.6035	-1.24509	-1.74057	0.335123	-3.71534	0.000202932	0.00216789	6.45319	6.56244	6.11179	6.07944
Acvrl1	95.5606	1.265	1.81019	0.340544	3.71465	0.000203486	0.00217195	6.26585	6.20534	6.78383	6.6018
Anapc10	722.352	-0.597021	-0.627742	0.160809	-3.7126	0.000205138	0.00218774	9.63572	9.64969	9.26826	9.32387
Tle2	53.8618	1.38022	2.73241	0.372116	3.70911	0.000207991	0.00221628	5.34969	5.4357	5.76568	5.87701
Rad18	1763.09	-0.468844	-0.48317	0.12646	-3.70744	0.000209363	0.002229	10.9314	10.8966	10.6515	10.5859
Fam92a	2350.66	-0.422006	-0.432333	0.113843	-3.70692	0.000209795	0.00223171	11.3367	11.3016	11.0722	11.0286
Grip2	24.6853	-1.29981	-6.68153	0.350723	-3.70607	0.000210497	0.00223728	4.50163	4.69999	4.28577	4.29638
Sh3kbp1	5037.01	-0.595305	-0.625865	0.160652	-3.70556	0.000210928	0.00223997	12.4423	12.4921	11.9441	12.177
Rap2c	2876.91	-0.447432	-0.459845	0.120822	-3.70323	0.00021287	0.00225869	11.5687	11.6663	11.3431	11.3165
Rnpepl1	969.359	0.557261	0.582068	0.150587	3.70058	0.000215108	0.00228051	9.76299	9.69535	10.0852	10.0439
Ddx58	1125.21	0.807368	0.891943	0.21838	3.69708	0.00021809	0.00231017	9.91329	9.70773	10.4532	10.2078
Echdc1	2193.62	-0.437941	-0.449603	0.118494	-3.69589	0.000219116	0.00231908	11.2256	11.2206	10.9109	10.9782
Cdkl2	294.058	0.918836	1.05352	0.248718	3.69428	0.000220506	0.00233184	7.95436	7.84555	8.30282	8.43333
Tspyl2	1844.2	-0.425678	-0.436384	0.115325	-3.69113	0.000223258	0.00235895	10.9592	10.9776	10.7048	10.6978
Ppp6c	2292.74	-0.43077	-0.441881	0.116724	-3.69049	0.000223821	0.00236291	11.2665	11.3041	11.0376	10.984
Mettl14	1750.59	-0.462888	-0.47679	0.125439	-3.69014	0.000224129	0.00236418	10.9272	10.8767	10.6355	10.5869
Tmbim6	4645.5	0.448029	0.460593	0.121436	3.68943	0.000224756	0.00236709	11.9549	12.078	12.3035	12.3211
Calm1	26312.8	-0.399235	-0.408021	0.108211	-3.6894	0.000224782	0.00236709	14.7458	14.858	14.561	14.5132
Strn3	5396.97	-0.336926	-0.342141	0.0913334	-3.68897	0.000225162	0.0023691	12.4932	12.504	12.2702	12.2891
Fgf13	254.5	-1.16149	-1.51589	0.31495	-3.68784	0.000226162	0.00237763	8.36365	7.93973	7.5592	7.51209
Mgat4a	690.028	0.700623	0.75327	0.190035	3.68681	0.000227086	0.00238535	9.13289	9.23607	9.65865	9.53287
Celf4	461.754	1.0226	1.22704	0.277474	3.68539	0.000228351	0.00239493	8.34753	8.52581	8.87031	9.218
Cab39	7716.28	-0.420018	-0.430321	0.113969	-3.68536	0.000228379	0.00239493	13.0966	12.9754	12.7648	12.7568
Ddah2	1206.9	0.897987	1.02246	0.243701	3.6848	0.000228884	0.00239822	9.99987	9.68915	10.5843	10.3175
Cul3	8121	-0.430739	-0.441894	0.116942	-3.68336	0.00023018	0.00240979	13.054	13.1717	12.8015	12.8577
Tgfbr1	3917.45	-0.404074	-0.413227	0.109716	-3.68292	0.000230577	0.00241194	12.0627	12.0451	11.7515	11.8302
Cdk17	3082.52	-0.459475	-0.473143	0.124861	-3.67989	0.000233331	0.00243872	11.6886	11.7537	11.3749	11.4708
Gucy1b3	361.903	-1.02784	-1.23735	0.279387	-3.67891	0.000234232	0.0024461	8.81546	8.55713	8.20458	8.00332
2310022B05Rik	6310.24	0.406419	0.415763	0.110501	3.67798	0.00023509	0.00245237	12.4644	12.4894	12.7931	12.6913
Polr2m	12031.6	-0.32366	-0.3283	0.0880029	-3.67783	0.000235223	0.00245237	13.6389	13.6667	13.4589	13.4204
Cyp2s1	249.262	1.02706	1.2368	0.279308	3.67716	0.000235848	0.00245685	7.55639	7.67471	8.02496	8.23349
Lypla1	3505.29	-0.406222	-0.415566	0.110521	-3.67551	0.000237376	0.00247071	11.9129	11.874	11.5969	11.6638
Uqcrb	1237.59	-0.662716	-0.706848	0.180333	-3.67495	0.000237897	0.00247409	10.3697	10.5152	9.94815	10.1003
Pgs1	1949.96	0.419576	0.429912	0.114193	3.67426	0.000238536	0.00247868	10.7774	10.7901	11.037	11.0586
Tank	2424.4	-0.775895	-0.850774	0.211196	-3.67382	0.000238954	0.00248098	11.622	11.2459	10.9541	10.8867
Vcpkmt	425.78	-0.719663	-0.777721	0.19592	-3.67326	0.000239479	0.00248438	8.90698	8.86998	8.53106	8.47358
Atxn3	2088.19	-0.513436	-0.532882	0.139785	-3.67303	0.000239693	0.00248454	11.2284	11.11	10.8066	10.8769
Aldh16a1	548.742	0.677701	0.725295	0.18455	3.67218	0.000240495	0.00249054	8.90403	8.84547	9.21848	9.29252
Gprin3	718.86	0.72768	0.788015	0.198175	3.67191	0.000240746	0.00249054	9.26876	9.18738	9.56937	9.74986
Gigyf1	1024.65	0.557253	0.582495	0.151766	3.67178	0.000240867	0.00249054	9.76233	9.85229	10.1323	10.1589
Gpr183	21.5307	-1.27131	-10.2879	0.346437	-3.66967	0.000242862	0.00250911	4.48916	4.33401	4.13237	4.13446
Gfm1	4928.21	-0.432738	-0.444146	0.117931	-3.66942	0.000243099	0.00250949	12.3504	12.4352	12.0677	12.1498
Usp20	613.752	0.670856	0.716973	0.182844	3.66901	0.000243496	0.00251153	9.06154	9.00718	9.36729	9.46943
Cetn3	3601.21	-0.421838	-0.432382	0.114985	-3.66864	0.000243848	0.00251309	11.8887	11.9822	11.6544	11.6727
Nagk	405.518	-0.810119	-0.897376	0.220842	-3.66832	0.000244154	0.00251418	8.81379	8.85044	8.46113	8.3186
Phc2	2549.37	0.484645	0.500913	0.132152	3.66732	0.000245107	0.00252193	11.1892	11.0899	11.4917	11.4133
Cops2	10862.2	-0.413026	-0.422912	0.112636	-3.66691	0.0002455	0.00252391	13.5031	13.5569	13.1995	13.3092
Stam	2262.44	-0.4398	-0.451823	0.119983	-3.66552	0.000246836	0.00253509	11.3045	11.2311	10.9744	11.0024
Gsdmd	310.029	0.932084	1.07726	0.254295	3.66536	0.000246991	0.00253509	7.93735	7.98916	8.33959	8.55046
Ranbp9	3112.73	-0.398019	-0.406851	0.108637	-3.66377	0.000248533	0.00254883	11.7107	11.7284	11.4337	11.4925
Ndufs7	754.09	0.579717	0.608536	0.158332	3.6614	0.000250837	0.00257037	9.35692	9.37235	9.72965	9.6748
Pcnt	3074.82	0.395525	0.404203	0.108054	3.66043	0.00025179	0.00257803	11.428	11.4654	11.6787	11.7235
Sf3a2	1567.12	0.448322	0.461141	0.122551	3.65826	0.00025393	0.00259782	10.4584	10.4601	10.7208	10.755
Ramp3	580.985	0.819986	0.911788	0.224205	3.6573	0.000254886	0.00260548	8.76866	8.98793	9.33366	9.40042
Hdac4	613.113	0.607577	0.641204	0.166162	3.65653	0.000255651	0.00261117	9.07105	9.05113	9.40717	9.40311
Wfdc2	328.695	1.36106	3.03571	0.372304	3.65577	0.00025641	0.0026168	6.90809	7.31987	7.69446	8.9429
Pml	2449.47	0.698152	0.751262	0.191054	3.6542	0.000257981	0.00263055	10.9436	11.0149	11.2856	11.5882
Tbc1d25	538.336	0.635315	0.674254	0.173868	3.65401	0.000258176	0.00263055	8.86962	8.86428	9.21433	9.22478
Kat2a	3638.1	0.376371	0.383857	0.103085	3.65109	0.000261135	0.00265854	11.6707	11.7215	11.9411	11.938
Fastkd1	900.418	-0.557706	-0.58333	0.152774	-3.65052	0.000261708	0.00266221	9.92267	9.99006	9.64149	9.60621
Stard10	533.076	0.933343	1.08082	0.255779	3.64902	0.000263238	0.00267561	8.80767	8.57358	9.36552	9.14333
Fgfbp3	196.759	-0.93232	-1.07985	0.255773	-3.64511	0.000267276	0.00271446	7.74222	7.79166	7.33438	7.37312
Dctn1	2427.63	0.436534	0.448424	0.119773	3.64468	0.000267724	0.00271682	11.1306	11.0494	11.3639	11.376
Mad2l1	3664.34	-0.402326	-0.411561	0.110413	-3.64382	0.000268626	0.00272177	11.9154	11.9961	11.6999	11.6931
Man1a2	4293.29	-0.343751	-0.349439	0.0943387	-3.6438	0.000268646	0.00272177	12.1631	12.1769	11.9437	11.951
Zranb2	6652.77	-0.347772	-0.35367	0.0954656	-3.64291	0.000269576	0.00272899	12.8316	12.7754	12.571	12.5822
Gtse1	4415.72	0.468947	0.483836	0.128745	3.64244	0.000270066	0.00273175	11.9228	11.9505	12.1695	12.3132
Rbm7	3201.74	-0.383315	-0.391304	0.105432	-3.63567	0.000277262	0.00280229	11.7775	11.735	11.4955	11.524
Slain2	3235.67	-0.36927	-0.376395	0.101594	-3.63476	0.00027824	0.00280991	11.7602	11.7758	11.5435	11.5174
Atp5d	3248.32	0.381372	0.389255	0.105013	3.63166	0.000281601	0.00284157	11.5466	11.5159	11.7572	11.7965
Tgfb2	697.742	0.788689	0.870271	0.217254	3.63026	0.000283138	0.00285479	9.19386	9.11453	9.74736	9.50174
Ccdc43	2408.62	-0.495778	-0.513641	0.136577	-3.63002	0.000283404	0.00285518	11.3143	11.4297	11.0156	11.0913
Naa20	1435.8	-0.496008	-0.513909	0.136686	-3.62881	0.00028473	0.00286623	10.5765	10.6666	10.3173	10.3107
Csnk1g1	2917.94	-0.431735	-0.443336	0.119011	-3.6277	0.000285957	0.00287628	11.679	11.588	11.3429	11.3716
Sssca1	572.864	0.654534	0.698252	0.180549	3.62524	0.000288689	0.00290005	8.92121	8.96861	9.27622	9.3522
Prkca	1122.1	-0.99708	-1.19087	0.275044	-3.62516	0.000288781	0.00290005	10.4393	10.301	9.88574	9.40896
Abhd13	2155.72	-0.492052	-0.50955	0.135748	-3.62474	0.00028925	0.00290243	11.1604	11.2607	10.8573	10.935
Pvr	2061.34	-0.505895	-0.525023	0.139668	-3.62212	0.000292201	0.00292786	11.1504	11.15	10.7587	10.8908
2610002M06Rik	1103.28	-0.561881	-0.588574	0.155127	-3.62207	0.00029225	0.00292786	10.3091	10.197	9.93299	9.88743
Lrp1	11934.7	0.516924	0.53741	0.142753	3.6211	0.000293351	0.00293655	13.434	13.2479	13.7409	13.6459
Zfp36l2	1381.46	0.696665	0.750539	0.192425	3.62046	0.000294083	0.00293942	10.1822	10.148	10.738	10.4726
Lpar1	117.831	1.29051	2.01815	0.356471	3.62025	0.000294314	0.00293942	6.45028	6.39179	7.18433	6.77812
Mapk12	171.56	0.990322	1.18033	0.273552	3.62023	0.00029434	0.00293942	7.14027	7.15134	7.61814	7.51806
Sik1	1131.89	0.999384	1.19605	0.276117	3.61942	0.00029526	0.00294519	9.45464	9.87228	10.2172	10.5301
Tmem65	2150.72	-0.430783	-0.442362	0.119024	-3.61931	0.000295386	0.00294519	11.1652	11.2199	10.9399	10.8982
S100a14	47.4674	1.34514	3.12337	0.371938	3.61657	0.000298529	0.00297416	5.15858	5.22907	5.51121	5.7122
Sh3gl1	1604.73	0.506621	0.525913	0.140143	3.61502	0.000300323	0.00298967	10.519	10.4154	10.8082	10.7655
Nanog	69.6835	1.2685	1.91747	0.350962	3.61434	0.000301112	0.00299515	5.85401	5.80039	6.17381	6.26591
Pde9a	2592.8	0.411321	0.421384	0.113815	3.61396	0.000301556	0.00299719	11.1758	11.2149	11.4314	11.4853
Thop1	2384.47	0.451201	0.464633	0.124906	3.61233	0.000303454	0.00301367	11.0955	11.0206	11.315	11.3796
Sos2	1623.97	-0.44127	-0.453805	0.122187	-3.61144	0.000304499	0.00302166	10.7933	10.7825	10.532	10.493
Foxj1	65.2138	1.32924	2.35624	0.368102	3.61108	0.00030493	0.00302355	5.65885	5.64544	5.94611	6.23288
Fnip1	1422.13	-0.508984	-0.528649	0.141071	-3.60801	0.000308557	0.0030571	10.6306	10.5923	10.2468	10.3412
Tle6	73.683	1.22704	1.75465	0.34018	3.60703	0.000309716	0.00306617	5.91454	5.94099	6.27332	6.33756
Immt	9843.37	-0.393831	-0.402674	0.109252	-3.60479	0.000312407	0.00309036	13.3327	13.4299	13.094	13.1497
Atad2	7836.08	-0.358449	-0.365066	0.0994508	-3.60429	0.000313007	0.00309387	13.0058	13.0796	12.7969	12.8191
Tap1	325.953	1.0705	1.33633	0.297118	3.60295	0.000314621	0.00310737	7.90565	7.95334	8.32005	8.72379
Zmynd8	2418.22	0.663758	0.710181	0.184268	3.60213	0.000315614	0.00311474	11.0705	10.8795	11.5187	11.3137
Dgka	1275.81	0.563959	0.591318	0.156586	3.60158	0.000316289	0.00311816	10.1375	10.0941	10.3967	10.5333
Lzts2	799.34	0.604231	0.638395	0.167775	3.60144	0.000316457	0.00311816	9.4353	9.43636	9.84888	9.73476
Nfix	3772.91	0.525115	0.546914	0.14583	3.60086	0.000317169	0.00312272	11.6045	11.759	11.9774	12.0831
Ttyh3	1186.47	0.772658	0.850208	0.214617	3.60017	0.00031801	0.00312711	9.99047	9.81785	10.533	10.2666
Dmxl2	2971.73	-0.366999	-0.37413	0.101942	-3.60009	0.000318113	0.00312711	11.6409	11.6477	11.4167	11.4014
Clcn2	459.573	0.670366	0.718444	0.186244	3.59939	0.000318964	0.00313039	8.63781	8.62342	9.01118	8.97523
Tdp2	2223.36	-0.477771	-0.493964	0.132739	-3.59932	0.000319055	0.00313039	11.1975	11.3058	10.9202	10.9734
Il17d	87.9816	-1.15892	-1.54628	0.321995	-3.5992	0.000319193	0.00313039	6.57725	6.5599	6.17976	6.19627
Spire1	3775.27	-0.503989	-0.523147	0.140037	-3.59897	0.000319479	0.00313075	12.0811	11.97	11.7581	11.6279
Rab11a	3654.49	-0.383554	-0.391737	0.10662	-3.59739	0.000321422	0.00314733	11.9776	11.9174	11.6848	11.7146
Psmd14	7698.12	-0.391907	-0.400663	0.108994	-3.59566	0.000323567	0.00316587	12.9823	13.0704	12.7383	12.7977
Lpin3	45.8489	1.31879	2.31377	0.367288	3.59061	0.000329907	0.00322333	5.27625	5.23721	5.59867	5.58434
Pcdh1	255.838	1.33222	2.49643	0.371032	3.59057	0.000329953	0.00322333	6.90597	7.33443	7.78096	8.45083
Prss35	1967.34	-0.576591	-0.606234	0.160773	-3.58636	0.000335329	0.00327234	11.1934	10.9978	10.7466	10.7081
Eno3	1512.62	-0.951076	-1.11733	0.265202	-3.58623	0.000335491	0.00327234	11.0436	10.4832	10.1335	10.119
Uba3	8514.19	-0.399551	-0.408901	0.111436	-3.58546	0.000336482	0.00327946	13.1354	13.213	12.8671	12.9519
Cd276	371.601	1.32537	2.40053	0.369706	3.58492	0.000337178	0.0032837	7.88624	7.28609	8.99338	8.44301
Sox2	1667.31	0.564663	0.59241	0.157524	3.58462	0.00033757	0.00328496	10.5611	10.4289	10.9092	10.8019
Hmgn3	2875.4	-0.466473	-0.481649	0.130224	-3.58208	0.000340868	0.00331449	11.5556	11.6849	11.3291	11.3136
Slc16a2	291.132	1.00962	1.22153	0.281891	3.58161	0.000341485	0.00331792	7.80393	7.84656	8.20144	8.50731
Ccar1	10888.2	-0.400133	-0.409554	0.111761	-3.58025	0.00034326	0.00333259	13.4714	13.5853	13.2431	13.2861
Ccl20	42.6574	1.31749	3.53419	0.36806	3.57956	0.000344173	0.00333888	5.07941	5.01397	5.52285	5.40227
Rpf2	1962.98	-0.495904	-0.514345	0.138596	-3.57806	0.000346159	0.00335555	11.0136	11.1366	10.7399	10.7812
Fam172a	1552.81	-0.474135	-0.49015	0.132547	-3.5771	0.000347434	0.0033648	10.756	10.7056	10.467	10.4017
Bmp1	1432.39	0.601462	0.635638	0.16815	3.57693	0.000347649	0.0033648	10.2513	10.2758	10.7363	10.5441
Cdon	996.007	0.734016	0.800203	0.205305	3.57525	0.000349892	0.0033839	9.76062	9.5961	10.0361	10.2417
Naa30	2108.72	-0.417542	-0.428332	0.116831	-3.5739	0.000351708	0.00339885	11.1831	11.1381	10.9135	10.8789
Rps15	6240.02	0.531153	0.554135	0.148638	3.57347	0.000352284	0.0034018	12.4956	12.3049	12.7139	12.8065
Ahr	212.127	1.28937	2.085	0.360857	3.57307	0.000352815	0.00340431	7.14424	7.01167	8.17515	7.48443
Rsf1	4135.57	-0.424339	-0.435702	0.118805	-3.57172	0.000354647	0.00341937	12.1184	12.157	11.8069	11.9119
Ankrd35	111.14	1.0898	1.38759	0.305169	3.57114	0.000355431	0.0034243	6.50932	6.54489	6.91177	6.93313
Prr12	1101.83	0.500273	0.519359	0.140252	3.56697	0.000361134	0.00347657	9.90751	9.96189	10.2481	10.2286
Gatm	258.551	-0.909989	-1.05291	0.255163	-3.5663	0.00036206	0.00348282	8.09145	8.25181	7.75318	7.69787
Mycl	737.382	-0.58033	-0.611019	0.1628	-3.56468	0.000364295	0.00350164	9.65702	9.68203	9.29626	9.36542
Fam111a	8491.46	-0.613072	-0.649735	0.172013	-3.56411	0.000365096	0.00350666	13.127	13.3196	12.6911	12.9117
Myo6	1019.73	-0.541886	-0.566537	0.152068	-3.56343	0.000366036	0.003513	10.1533	10.1162	9.76259	9.84977
Ccdc88a	2403.52	-0.501048	-0.520267	0.140625	-3.563	0.000366642	0.00351613	11.4181	11.324	11.104	10.9896
Sh3bp2	858.475	-0.68604	-0.739207	0.192607	-3.56187	0.000368217	0.00352853	10.0083	9.80754	9.52394	9.47526
Efnb1	1437.9	0.733793	0.800562	0.206112	3.56017	0.000370616	0.00354882	10.3175	10.0691	10.7629	10.5922
Rab1	15076.2	-0.423223	-0.434573	0.118895	-3.55964	0.000371367	0.0035533	13.9379	14.07	13.6917	13.7555
Ipo7	20037.6	-0.429218	-0.441082	0.120609	-3.55877	0.000372594	0.00356233	14.3425	14.489	14.1056	14.1568
Dbt	1879.33	-0.506456	-0.526409	0.142357	-3.55764	0.000374201	0.00357497	11.0578	10.973	10.6401	10.7453
Nkap	1456.19	-0.452835	-0.466896	0.127405	-3.55429	0.000379005	0.00361673	10.6077	10.6566	10.3458	10.3579
Rnf7	1835.5	-0.469695	-0.485464	0.132152	-3.55419	0.000379148	0.00361673	10.9234	11.0201	10.6592	10.6922
Erbb3	68.0838	1.24439	1.87229	0.350209	3.55327	0.000380479	0.00362667	5.82637	5.78595	6.13715	6.23179
Sppl2a	3230.41	-0.355502	-0.362153	0.100097	-3.55157	0.000382947	0.00364743	11.7648	11.7591	11.5416	11.5253
Zfp160	1423.15	-0.611517	-0.648181	0.172224	-3.5507	0.000384204	0.00365663	10.7277	10.5387	10.2878	10.2083
Thumpd1	5120.03	-0.463165	-0.47829	0.130452	-3.55047	0.000384538	0.00365704	12.4058	12.506	12.0898	12.2086
Tomm40	3048.28	0.406527	0.416607	0.114543	3.54912	0.000386516	0.00367307	11.4067	11.4521	11.6567	11.7258
Ripk3	881.693	0.941183	1.10596	0.265278	3.5479	0.000388308	0.00368732	9.26544	9.47896	9.77788	10.1933
Zfp120	845.024	-0.553879	-0.580595	0.156172	-3.5466	0.00039024	0.00370286	9.85251	9.87382	9.49849	9.57076
Mfsd6	4454.84	-0.475651	-0.492147	0.134174	-3.54504	0.000392548	0.00372195	12.2947	12.2222	11.8717	12.0141
Cars	2897.34	-0.415612	-0.426433	0.117245	-3.54483	0.000392873	0.00372222	11.6636	11.5747	11.3501	11.3569
Fam168a	4897.86	-0.38566	-0.394244	0.108803	-3.54459	0.000393223	0.00372273	12.4035	12.3398	12.151	12.0878
Gch1	557.597	-0.840924	-0.94961	0.237288	-3.5439	0.000394254	0.00372968	9.43892	9.16243	8.85133	8.76749
Lemd2	800.528	0.592703	0.625991	0.167265	3.54349	0.000394871	0.0037327	9.49169	9.38989	9.77582	9.81068
Macrod2	189.933	-1.01631	-1.24117	0.28684	-3.54312	0.000395421	0.00373509	7.77986	7.66417	7.31801	7.19091
Usp12	2229.09	-0.424371	-0.435956	0.119898	-3.53943	0.00040099	0.00378485	11.204	11.2808	10.9692	10.9767
Osbpl3	2668.33	0.747942	0.820251	0.211351	3.53886	0.00040186	0.00379021	11.1956	10.9304	11.7084	11.4439
Stap2	77.1074	1.23316	1.83812	0.348623	3.53723	0.000404343	0.00380897	5.94971	5.97648	6.28318	6.44931
Synj2bp	3090.26	-0.479159	-0.496122	0.135464	-3.53716	0.000404455	0.00380897	11.6866	11.7729	11.3567	11.4766
Arvcf	827.07	0.778757	0.862067	0.220238	3.53598	0.000406273	0.00382323	9.44947	9.33817	10.0076	9.73565
Ppap2c	470.235	0.902102	1.04373	0.25518	3.53515	0.000407537	0.00383225	8.58067	8.49743	9.21099	8.90324
Senp5	4521.6	-0.331321	-0.336731	0.093733	-3.53473	0.000408192	0.00383554	12.2365	12.2463	12.0346	12.0191
Ctr9	3318.96	-0.365266	-0.372573	0.103383	-3.53312	0.000410679	0.00385602	11.8089	11.7986	11.5894	11.547
Tmtc2	529.042	-0.974703	-1.16607	0.275973	-3.53187	0.000412627	0.00387142	9.39733	9.09071	8.76852	8.51168
Zfp711	497.251	-1.01566	-1.24242	0.287756	-3.52959	0.000416197	0.00390201	9.32418	8.98685	8.65829	8.38583
Dab2ip	1206.29	0.499217	0.518619	0.141474	3.52869	0.000417625	0.00391247	10.1022	10.0245	10.3803	10.3601
Kdm7a	3838.26	-0.778267	-0.861885	0.220616	-3.5277	0.000419192	0.00392422	12.095	12.1428	11.346	11.7578
Bad	244.493	0.861147	0.981247	0.244126	3.52746	0.000419562	0.00392476	7.65879	7.69574	8.13303	8.03802
Ifi204	50.3647	1.30027	2.33251	0.368714	3.52651	0.000421075	0.00393598	5.33582	5.39773	5.77314	5.68315
Sod2	3321.53	-0.426844	-0.438745	0.121096	-3.52484	0.000423732	0.00395788	11.8086	11.834	11.4909	11.5955
Pcsk6	1580	0.887574	1.02196	0.251858	3.52411	0.000424905	0.00396588	10.4348	9.98607	10.8187	10.8862
Parn	2235.9	-0.398226	-0.407839	0.1131	-3.52099	0.000429933	0.00400983	11.2615	11.2193	10.9781	10.9979
Zfp266	6111.39	-0.34022	-0.34614	0.0966577	-3.51985	0.000431795	0.00402421	12.6928	12.666	12.4817	12.4313
C1qtnf6	487.1	0.906982	1.05345	0.257714	3.51933	0.000432636	0.00402907	8.48243	8.67618	8.98707	9.24078
Psmc6	9746.08	-0.455471	-0.470104	0.129462	-3.5182	0.000434492	0.00404335	13.3099	13.4559	13.035	13.1243
Usp15	6400.89	-0.422806	-0.434408	0.120195	-3.51767	0.000435359	0.00404627	12.7173	12.8186	12.445	12.5322
Gprc5a	946.291	1.07115	1.35976	0.304511	3.51761	0.00043545	0.00404627	9.56774	9.08697	10.3161	9.91726
Ccnh	1405.97	-0.459145	-0.474159	0.130547	-3.51708	0.000436321	0.00405137	10.5608	10.6049	10.3184	10.279
Shb	791.728	0.604985	0.641216	0.172107	3.51517	0.000439476	0.00407765	9.46461	9.37465	9.73591	9.82222
Peak1	4064.69	0.486783	0.504858	0.138503	3.51459	0.000440428	0.00408346	11.7311	11.8805	12.0896	12.1681
Aacs	1578.81	0.431918	0.444358	0.122973	3.51229	0.000444265	0.0041138	10.4948	10.4569	10.7407	10.7491
Tuft1	590.278	-1.11714	-1.47048	0.318078	-3.51216	0.000444484	0.0041138	9.67337	9.13444	8.80994	8.47484
Api5	8382.42	-0.409261	-0.419782	0.116531	-3.51203	0.000444697	0.0041138	13.0909	13.2147	12.8634	12.9043
Ccz1	4340.4	-0.433995	-0.446626	0.12358	-3.51184	0.00044501	0.0041138	12.1493	12.2671	11.8984	11.9538
Nrn1	178.694	1.21738	1.79165	0.346696	3.51138	0.000445784	0.00411793	6.86525	7.1164	7.48352	7.78192
Tcerg1	9169.83	-0.442786	-0.456255	0.126181	-3.50913	0.000449581	0.00414808	13.2326	13.352	12.9442	13.0499
Oplah	74.8443	1.20564	1.75077	0.343579	3.50905	0.000449709	0.00414808	5.92363	5.96924	6.28215	6.37221
Ccny	4247.35	-0.347786	-0.354167	0.0991628	-3.50722	0.000452815	0.00417091	12.1731	12.1379	11.9149	11.9451
Fxyd6	5350.96	0.72688	0.793914	0.207254	3.5072	0.000452847	0.00417091	11.8951	12.2359	12.489	12.6793
Rps2	7294.15	0.316633	0.32142	0.0902982	3.50653	0.00045399	0.00417837	12.706	12.7363	12.9401	12.9162
Nus1	6099.88	-0.436254	-0.44914	0.124449	-3.50549	0.000455776	0.00419174	12.6504	12.7534	12.3626	12.4636
Ptbp1	12318.3	0.302921	0.307108	0.0864545	3.50382	0.000458634	0.00421494	13.4609	13.502	13.6781	13.6839
Vgll4	345.808	0.729563	0.797684	0.20827	3.50297	0.000460108	0.00422539	8.21656	8.20265	8.60828	8.55787
P4ha1	2700.6	-0.507711	-0.528507	0.144954	-3.50257	0.000460797	0.00422863	11.5851	11.4989	11.2811	11.138
Ncapg2	4960.39	-0.329473	-0.334893	0.0940719	-3.50235	0.000461169	0.00422896	12.3727	12.3772	12.1763	12.1447
AU015836	157.066	1.29241	3.29238	0.369045	3.50203	0.000461726	0.00423098	6.17968	6.47073	6.89684	7.69234
Cpeb2	790.444	-0.780405	-0.866549	0.222975	-3.49996	0.000465326	0.00426086	9.73285	9.88903	9.20627	9.43925
Usp47	7846.64	-0.300631	-0.304735	0.0859401	-3.49814	0.000468511	0.00428504	13.0213	13.037	12.8324	12.8326
Hs3st3b1	1156.55	-0.817211	-0.918635	0.233618	-3.49806	0.000468649	0.00428504	10.4345	10.3249	9.99724	9.65667
Vps4a	2240.15	-0.391748	-0.401013	0.112006	-3.49756	0.000469528	0.00428876	11.2428	11.2408	11.0126	10.9734
Copg2	2601.22	-0.367717	-0.375337	0.10514	-3.49741	0.000469791	0.00428876	11.4542	11.4493	11.2095	11.2251
Notch1	1069.07	0.752683	0.828749	0.215221	3.49725	0.00047008	0.00428876	9.86404	9.66556	10.3605	10.131
Nacc1	3468.11	0.366307	0.373841	0.10476	3.49664	0.000471149	0.00429539	11.6579	11.6038	11.866	11.8695
Lin9	1238.33	-0.462817	-0.478414	0.13239	-3.49585	0.000472549	0.00430502	10.378	10.4202	10.115	10.1172
Plxna1	6003.97	0.505163	0.525756	0.144629	3.49283	0.000477935	0.00435094	12.445	12.2691	12.745	12.6504
Thsd7a	143.173	-1.24884	-1.97149	0.358011	-3.48829	0.000486126	0.0044223	7.50871	7.00578	6.68699	6.61552
Rpl18	3517.73	0.532583	0.557033	0.152714	3.48745	0.000487645	0.00443291	11.62	11.5406	11.8312	12.0222
Eml4	4822.99	-0.382877	-0.391566	0.109813	-3.48662	0.000489158	0.00444345	12.316	12.3812	12.0656	12.1309
Celrr	42.8907	-1.29593	-2.51012	0.371857	-3.48501	0.000492113	0.00446706	5.52968	5.42259	5.16102	5.11436
Ksr1	72.1935	1.18477	1.69462	0.340373	3.48081	0.000499907	0.00453454	5.92144	5.90401	6.24474	6.3038
Rabep1	4598.78	-0.346988	-0.353433	0.0997538	-3.47844	0.000504335	0.0045714	12.2799	12.2609	12.0696	12.0192
Smagp	129.327	1.0091	1.24143	0.290139	3.47798	0.000505206	0.00457599	6.74676	6.77148	7.1527	7.13923
F2r	2839.13	0.725181	0.793095	0.208593	3.47653	0.000507946	0.0045975	11.2439	11.0941	11.829	11.4811
Kdm6a	3501.6	-0.376946	-0.385281	0.108454	-3.47562	0.000509673	0.00460981	11.8704	11.8983	11.6083	11.6722
Mmd	2686.23	-0.86338	-0.989417	0.248473	-3.47474	0.000511347	0.00462162	11.417	11.7917	10.8093	11.1633
Pard6b	298.783	0.841857	0.957075	0.242389	3.47317	0.000514345	0.00464537	7.88226	8.02467	8.39171	8.37614
Ppp3cc	711.715	-0.572573	-0.603741	0.164928	-3.47165	0.000517279	0.00466852	9.6192	9.61318	9.24633	9.32032
Dnm1	46.7226	1.29258	2.89039	0.372357	3.47135	0.000517851	0.00467033	5.19443	5.1649	5.72501	5.4196
Trabd	773.161	0.559063	0.587927	0.161066	3.47103	0.000518474	0.00467259	9.44337	9.36911	9.7273	9.74296
Cd151	3489.92	0.398054	0.40795	0.114698	3.47047	0.00051955	0.00467893	11.6677	11.5853	11.9046	11.866
Mllt3	3640.63	-0.600521	-0.636919	0.173052	-3.47018	0.000520101	0.00468054	12.1168	11.8671	11.65	11.5381
Tmem132a	1185.59	0.614862	0.654184	0.177198	3.46991	0.000520624	0.00468159	10.0457	9.92518	10.448	10.2911
Dynlt3	3529.77	-0.620574	-0.66111	0.178853	-3.46974	0.000520963	0.00468159	12.0915	11.8086	11.5772	11.5033
Gys1	2133.17	-0.652751	-0.700661	0.188158	-3.46916	0.000522086	0.00468833	11.3718	11.0811	10.82	10.7869
Ptgr1	747.361	-0.834736	-0.946662	0.24067	-3.46839	0.000523592	0.00469849	9.88044	9.5829	9.30018	9.12672
Csk	1522.19	0.54131	0.567375	0.15608	3.46816	0.000524034	0.0046991	10.4327	10.318	10.7721	10.6632
Ak1	2233.37	0.424725	0.436862	0.122528	3.46634	0.0005276	0.0047277	11.0168	10.9324	11.2459	11.2465
Tmem184b	1345.72	0.65265	0.700632	0.188293	3.46614	0.000527982	0.00472775	10.2283	10.0614	10.6513	10.4733
Keap1	1431.99	0.432589	0.445451	0.124826	3.46554	0.000529178	0.00473508	10.326	10.346	10.5957	10.6108
Trpm7	6685.52	-0.335809	-0.341684	0.0969115	-3.46511	0.000530009	0.00473833	12.7773	12.8373	12.5787	12.5973
Mef2c	75.3138	1.24971	2.02355	0.360669	3.46497	0.000530295	0.00473833	5.9333	5.8905	6.20053	6.42627
Ccnd2	47292.8	0.403733	0.414126	0.116608	3.46233	0.000535524	0.00478166	15.3724	15.3872	15.5737	15.7239
Rapgef5	120.338	1.28437	2.41627	0.371142	3.46059	0.000539	0.00480927	6.22587	6.4133	6.72823	7.23504
Ctnnal1	3352.52	0.531657	0.556406	0.153694	3.45918	0.000541814	0.00483095	11.502	11.52	11.9622	11.7523
Mtss1l	787.525	-0.643389	-0.689379	0.186034	-3.45845	0.000543287	0.00484065	9.80229	9.75803	9.47056	9.31171
Slc35f2	460.908	1.03639	1.30132	0.299859	3.45626	0.000547736	0.00487574	8.53139	8.26076	9.23508	8.84818
Pde2a	487.961	1.18683	1.71546	0.3434	3.45612	0.000548002	0.00487574	8.50422	8.01618	9.38679	8.87983
Map2k6	332.426	-0.908814	-1.06407	0.263072	-3.45463	0.000551057	0.00489945	8.61018	8.49197	8.15653	7.95241
Ints5	1595.7	0.455652	0.470895	0.131931	3.4537	0.000552949	0.0049128	10.4392	10.5219	10.7625	10.77
Ap1ar	2621.39	-0.364482	-0.372099	0.105565	-3.45268	0.000555037	0.00492787	11.4552	11.4691	11.2387	11.2203
Nnt	4875.74	-0.363055	-0.370581	0.105159	-3.45244	0.000555534	0.00492879	12.3871	12.331	12.1489	12.0952
Hap1	997.996	0.568372	0.599219	0.164699	3.45097	0.000558574	0.00495227	9.71194	9.81378	10.0642	10.1544
Diap3	2438.67	-0.506725	-0.528104	0.146942	-3.44847	0.000563765	0.00499324	11.4516	11.3348	11.1247	11.0036
Rab31	2485.88	-0.572908	-0.604592	0.166139	-3.44837	0.00056399	0.00499324	11.4155	11.4628	11.1648	10.9488
Tmpo	17811.8	-0.294008	-0.29796	0.0852942	-3.44698	0.000566886	0.00501489	14.195	14.2265	14.0331	14
Synpo2	86.9053	-1.28308	-2.51843	0.372251	-3.44682	0.000567234	0.00501489	6.70469	6.27753	5.98964	5.86528
Med30	1094.4	-0.477044	-0.494732	0.138417	-3.44644	0.000568029	0.00501839	10.199	10.2465	9.9363	9.93148
Vars2	1021.07	0.520498	0.543823	0.151048	3.44592	0.00056912	0.00501909	9.85891	9.77419	10.1485	10.1165
Rala	3495.96	-0.41205	-0.423234	0.119584	-3.44569	0.000569606	0.00501909	11.9154	11.8675	11.6702	11.5753
Mapk8	1972.33	-0.442503	-0.456475	0.128424	-3.44565	0.000569682	0.00501909	11.1031	11.0368	10.8229	10.7554
Ttpa	343.891	-0.849826	-0.971459	0.246638	-3.44564	0.000569706	0.00501909	8.69385	8.48192	8.16563	8.11209
Fzd3	2658.99	-0.425146	-0.437504	0.12351	-3.44219	0.000577024	0.00507999	11.4454	11.5488	11.2201	11.2316
Cdc14b	3213.22	-0.378047	-0.386637	0.109879	-3.44058	0.000580471	0.00510676	11.7415	11.7789	11.4871	11.5454
Ano9	21.3614	1.25803	3.62421	0.366043	3.43684	0.000588536	0.00517182	4.21655	4.21968	4.42724	4.4659
Aldoc	112.915	1.22159	1.89493	0.355467	3.43658	0.000589099	0.00517182	6.50192	6.31925	6.85389	7.03507
Ormdl1	858.28	-0.519898	-0.543276	0.151283	-3.43658	0.000589101	0.00517182	9.85562	9.90122	9.58668	9.55424
Reep2	223.855	-0.972879	-1.17998	0.283222	-3.43504	0.000592459	0.00519766	8.033	7.89566	7.40897	7.5677
Taf1b	1118.75	-0.460018	-0.475935	0.134037	-3.43202	0.000599097	0.00525224	10.2574	10.2443	9.97603	9.96836
Arl4c	527.954	1.12465	1.52691	0.327817	3.43074	0.000601934	0.00527299	8.67467	8.24543	9.48202	9.01782
Fchsd2	1481.16	-0.480136	-0.498371	0.139958	-3.43057	0.000602304	0.00527299	10.6106	10.715	10.3539	10.3743
Dennd6a	2265.07	-0.470349	-0.487442	0.137122	-3.43016	0.00060323	0.00527742	11.2366	11.3183	10.922	11.0277
Itgb3bp	581.984	-0.618331	-0.6595	0.180326	-3.42896	0.000605908	0.00529716	9.2812	9.37802	8.97885	8.98145
Syngr2	4068.69	0.452072	0.467187	0.131897	3.42746	0.00060925	0.00532267	11.7808	11.8668	12.0574	12.1829
Rps14	6691.92	0.369342	0.377407	0.107806	3.42597	0.000612604	0.00534826	12.5806	12.5712	12.7683	12.8664
Rabggta	1231.34	0.511258	0.533599	0.149298	3.42442	0.000616109	0.00537512	10.0917	10.0854	10.3441	10.4575
Gm15421	2808.61	-0.48598	-0.505005	0.141937	-3.4239	0.000617289	0.00537903	11.5541	11.6326	11.2052	11.3454
Nrp2	8893.09	0.654736	0.704639	0.191228	3.42385	0.000617413	0.00537903	12.6856	12.9907	13.2135	13.3904
Nsa2	1148.15	-0.512444	-0.534966	0.149694	-3.42328	0.000618707	0.00538657	10.2494	10.3508	9.96909	10.0049
Dact2	486.339	0.836846	0.953947	0.244474	3.42304	0.000619242	0.00538749	8.49248	8.73531	9.06395	9.15127
Dram2	843.99	-0.549591	-0.577798	0.160626	-3.42155	0.000622645	0.00541335	9.81662	9.90312	9.51187	9.55607
Tmem115	850.109	0.513463	0.536168	0.150119	3.42037	0.000625351	0.00542996	9.58108	9.53872	9.86715	9.85994
Klf4	5186.5	0.378009	0.386703	0.110518	3.42034	0.000625419	0.00542996	12.2452	12.1636	12.4788	12.4265
Zfp219	895.706	0.621934	0.664209	0.181991	3.4174	0.000632231	0.00548531	9.66388	9.50191	9.99385	9.93461
Bbc3	397.642	0.888812	1.03609	0.260104	3.41714	0.000632836	0.00548676	8.29289	8.33249	8.65653	8.95549
Eef2k	5769.22	-0.349971	-0.356839	0.102431	-3.41666	0.000633942	0.00549256	12.5994	12.5988	12.4064	12.3318
Vamp5	150.322	1.10697	1.48535	0.324054	3.41599	0.0006355	0.00550226	6.97058	6.78862	7.4354	7.32405
Cyba	299.912	0.79145	0.887806	0.231774	3.41474	0.000638423	0.00552376	7.99012	7.97817	8.44088	8.31947
Inadl	976.196	0.666948	0.720435	0.195438	3.41257	0.000643527	0.00556409	9.77995	9.58157	10.1519	10.0467
Unc5d	1465.88	-0.804976	-0.907486	0.23591	-3.41222	0.000644361	0.00556528	10.5759	10.8559	10.0207	10.3173
Gls	8545.22	-0.314701	-0.319671	0.0922298	-3.41214	0.00064455	0.00556528	13.1317	13.1805	12.9615	12.938
Homer3	786.553	0.605935	0.644909	0.177642	3.41099	0.000647268	0.00558491	9.46854	9.34799	9.80687	9.73348
C330027C09Rik	6696.13	-0.389152	-0.398728	0.114138	-3.40949	0.000650854	0.00561199	12.765	12.8812	12.5585	12.5787
Map1s	416.065	0.676159	0.732481	0.198535	3.40575	0.000659838	0.00568535	8.45162	8.52134	8.83749	8.8585
Kifc1	986.799	0.516576	0.539948	0.151686	3.40557	0.000660266	0.00568535	9.74461	9.7953	10.0449	10.1176
Sdr39u1	214.763	1.02116	1.2831	0.299928	3.4047	0.000662371	0.00569593	7.33237	7.46988	7.78474	8.02142
Mthfd2	3048.33	-0.483509	-0.502455	0.142016	-3.4046	0.0006626	0.00569593	11.7898	11.6285	11.4226	11.3687
Fbxw9	820.258	0.671224	0.726198	0.197166	3.40436	0.000663188	0.00569593	9.50974	9.35989	9.77038	9.91758
Micall1	1336.72	-0.474539	-0.492405	0.139393	-3.40431	0.000663308	0.00569593	10.4779	10.5479	10.1916	10.2476
BC055324	1617.63	-0.436625	-0.450396	0.128344	-3.40199	0.00066896	0.00574054	10.7451	10.8162	10.5	10.5164
Bicd1	819.478	-0.559497	-0.589754	0.164474	-3.40173	0.000669609	0.00574218	9.87028	9.7672	9.50268	9.47328
Kctd12b	205.54	1.20571	1.85946	0.354852	3.39777	0.000679366	0.00582033	7.25848	6.99887	8.06079	7.58573
Htr1b	125.389	-1.22201	-1.95347	0.359664	-3.39766	0.000679649	0.00582033	7.19512	7.00325	6.6259	6.3982
Cst3	2283.42	-0.534111	-0.560247	0.15723	-3.39699	0.000681303	0.00582731	11.343	11.2687	11.0431	10.8669
Szt2	1840.35	0.454293	0.46994	0.133735	3.39696	0.000681391	0.00582731	10.6668	10.7039	10.9219	11.0221
Mgst3	739.449	1.0082	1.25717	0.296839	3.39644	0.000682684	0.00583439	9.26794	8.81182	9.8846	9.62156
Tbx18	889.924	-0.811321	-0.918099	0.238975	-3.395	0.000686298	0.00586129	10.0663	9.92032	9.61636	9.3056
Spryd7	735.135	-0.542707	-0.570269	0.159867	-3.39475	0.000686921	0.00586262	9.62819	9.68567	9.3323	9.35067
Mmadhc	3702.12	-0.394005	-0.404053	0.116092	-3.3939	0.000689038	0.0058767	11.921	12.0154	11.6971	11.7306
Rela	1709.57	0.447665	0.462642	0.131937	3.39301	0.000691285	0.00589186	10.537	10.627	10.8576	10.8711
Arhgap24	160.531	-1.10419	-1.48752	0.325449	-3.39282	0.000691774	0.00589204	7.5306	7.42213	7.05886	6.85363
Stmn2	3985.8	0.931585	1.1118	0.274625	3.3922	0.000693327	0.00590126	11.7529	11.1737	12.3371	12.0677
Bend4	2269.56	-0.52878	-0.55419	0.155919	-3.39138	0.000695426	0.00591322	11.1947	11.3887	10.9434	10.9613
9130008F23Rik	215.411	-0.959954	-1.16362	0.283065	-3.39128	0.000695672	0.00591322	7.96007	7.85429	7.52154	7.36326
Pcbp1	8068.6	0.324096	0.329614	0.0956472	3.38845	0.000702876	0.0059704	12.8449	12.8817	13.0494	13.1023
Cdkn2b	424.995	0.915507	1.08457	0.27026	3.38751	0.000705307	0.00598701	8.51791	8.23309	8.98061	8.86079
Btbd2	727.943	0.660593	0.713347	0.195084	3.38619	0.000708702	0.00601176	9.34378	9.20127	9.72651	9.60851
Ctnnbip1	1642.73	0.621109	0.664133	0.1835	3.38479	0.000712324	0.00603841	10.5031	10.3867	10.9552	10.7317
Ptpn6	82.3381	1.13748	1.59662	0.336184	3.3835	0.000715695	0.00606289	6.11216	6.08113	6.5221	6.41815
Etfdh	2875.93	-0.382077	-0.391275	0.112945	-3.38285	0.000717389	0.00607315	11.601	11.601	11.3192	11.3907
Il1rl1	90.3845	1.15768	6.08611	0.34237	3.38138	0.000721227	0.00610153	5.29293	5.26509	6.76196	5.54177
Aars2	405.584	0.65723	0.709328	0.194408	3.38067	0.000723094	0.00611321	8.45195	8.46686	8.79199	8.82172
Crmp1	61.9036	1.19886	1.85759	0.354943	3.3776	0.000731206	0.00617763	5.66877	5.71202	6.08618	5.99619
Syt13	52.2422	1.23975	3.35509	0.367094	3.37719	0.000732302	0.00618274	5.23152	5.32694	5.64325	5.85615
Rcc2	11221.9	0.377908	0.386838	0.111956	3.37552	0.000736775	0.00621632	13.3581	13.2734	13.6111	13.523
Cux2	53.0172	1.25098	2.33051	0.370675	3.37486	0.000738521	0.00622687	5.40984	5.41533	5.90783	5.66221
Dnajc2	3469.15	-0.450088	-0.465505	0.133396	-3.37408	0.000740622	0.00623821	11.8302	11.9479	11.5494	11.6411
Aida	2964.81	-0.360743	-0.368484	0.106919	-3.37399	0.000740859	0.00623821	11.6175	11.6608	11.4204	11.3948
Cdo1	919.506	0.930217	1.11248	0.275774	3.37311	0.00074324	0.00625406	9.62899	9.18932	9.97536	10.1547
Kirrel	14044.9	0.697012	0.760881	0.20671	3.37193	0.000746424	0.00627666	13.3507	13.5967	13.7889	14.1365
Ccdc117	1986.45	-0.428591	-0.441851	0.127184	-3.36986	0.00075206	0.00631982	11.0682	11.0861	10.7607	10.8487
Kctd15	1287.6	-0.635098	-0.681901	0.188501	-3.3692	0.000753873	0.00632861	10.5119	10.4837	10.2011	9.97079
Def6	1188.33	0.580887	0.615817	0.172416	3.36911	0.000754114	0.00632861	10.0185	9.9913	10.2719	10.4563
Lrmp	97.1786	1.25001	2.34272	0.371076	3.3686	0.000755506	0.00633606	6.18101	6.03101	6.88302	6.47019
Slc35a3	2360.86	-0.411671	-0.423384	0.122271	-3.36687	0.00076026	0.00637168	11.3492	11.2962	11.0236	11.0956
Sec14l1	10667.4	0.444177	0.459037	0.131939	3.36654	0.000761185	0.00637518	13.1758	13.2543	13.429	13.5895
Cul2	4051.43	-0.416623	-0.428796	0.123807	-3.36511	0.000765144	0.00640407	12.0401	12.1687	11.8253	11.8417
Slc35f1	295.889	1.07055	1.4102	0.318259	3.36376	0.000768887	0.00643111	7.94003	7.58055	8.43815	8.36677
Nckap5l	329.814	0.70439	0.771062	0.209428	3.3634	0.0007699	0.0064353	8.15155	8.15385	8.49536	8.52308
Lfng	1366.61	0.799273	0.903044	0.237669	3.36296	0.000771108	0.00644111	9.93772	10.2097	10.4581	10.7637
Pdk3	2383.89	-0.368586	-0.376918	0.109616	-3.36252	0.000772335	0.00644707	11.3427	11.3085	11.097	11.0858
Galnt10	544.134	0.837037	0.959868	0.248953	3.36222	0.000773181	0.00644985	8.8948	8.63426	9.34371	9.20309
Scap	2290.83	0.43912	0.453508	0.130651	3.36101	0.000776575	0.00647386	10.9612	11.048	11.2488	11.3235
Cdc42ep2	233.511	0.887877	1.04187	0.264261	3.35985	0.000779852	0.00649687	7.54203	7.64466	7.95694	8.08274
Gpm6b	6087.51	-0.904753	-1.07006	0.269324	-3.35935	0.000781267	0.00650435	12.6016	12.9987	11.8401	12.3551
Arl6ip6	1501.1	-0.426854	-0.440049	0.127132	-3.35758	0.000786283	0.00654177	10.6584	10.6818	10.3808	10.4291
Sirt6	319.647	0.724552	0.798451	0.215943	3.35529	0.000792821	0.0065918	8.0759	8.12518	8.48492	8.44716
Msl3	2136.47	-0.385482	-0.3951	0.114898	-3.35499	0.00079368	0.00659458	11.1697	11.1735	10.9509	10.9032
Nup37	1965.1	-0.387295	-0.397059	0.115464	-3.35426	0.000795764	0.00659734	11.0619	11.0397	10.8218	10.7915
Thoc7	4050.33	-0.347967	-0.354979	0.10374	-3.35424	0.000795846	0.00659734	12.0625	12.1109	11.8809	11.842
Tor4a	243.284	0.992211	1.23475	0.295809	3.35423	0.000795868	0.00659734	7.69942	7.45481	8.08556	8.11083
Wiz	1784.36	0.403823	0.414943	0.120395	3.35414	0.000796113	0.00659734	10.6845	10.639	10.9236	10.9072
Prkcsh	3821.53	0.344675	0.351488	0.102782	3.35345	0.000798099	0.00660944	11.7828	11.7759	11.9748	12.0285
Src	1613.4	0.727948	0.803112	0.217117	3.35279	0.000800012	0.00662092	10.5067	10.1936	10.9185	10.774
Kmt2d	3495.94	0.454591	0.470719	0.135603	3.35237	0.000801224	0.00662658	11.537	11.6695	11.863	11.9418
Snap23	1933.83	-0.388474	-0.398357	0.115964	-3.34995	0.000808267	0.00668043	11.0346	11.0212	10.8005	10.7656
Arhgef33	33.8622	-1.24811	-2.53697	0.372606	-3.34967	0.000809065	0.00668189	5.11427	5.1407	4.83002	4.86441
Kif26b	58.1458	1.23128	3.2613	0.367599	3.34952	0.000809506	0.00668189	5.39699	5.31693	6.08163	5.63353
9930104L06Rik	852.354	-0.587373	-0.624082	0.175389	-3.34898	0.000811104	0.00669068	9.94231	9.82172	9.48498	9.57496
Cpsf1	3840.16	0.327287	0.333115	0.0977341	3.34875	0.000811763	0.00669172	11.7901	11.7962	11.9908	12.0175
Frmd8	1561.24	0.573013	0.606897	0.171137	3.34827	0.000813172	0.00669614	10.3258	10.4638	10.6842	10.8379
Man2c1	1459.82	0.423977	0.436971	0.126628	3.34821	0.000813365	0.00669614	10.3876	10.3451	10.6355	10.623
Wipf1	1446.48	-0.418827	-0.431339	0.125114	-3.34757	0.000815227	0.00670707	10.6309	10.5976	10.3565	10.3543
Esco2	1748.38	-0.399725	-0.410549	0.119436	-3.34679	0.000817535	0.00672166	10.8787	10.8904	10.6154	10.653
Atg3	2044.88	-0.485998	-0.505995	0.145231	-3.34638	0.000818736	0.00672713	11.0842	11.1816	10.7634	10.8782
Abcg1	19.0742	1.2025	4.07474	0.359396	3.3459	0.00082016	0.00673252	4.05705	4.05942	4.2404	4.30804
Bcr	5751.55	0.357475	0.365136	0.106843	3.3458	0.000820464	0.00673252	12.3472	12.3776	12.5532	12.638
Smtn	1122.55	-0.841574	-0.96869	0.251665	-3.34403	0.000825707	0.00677112	10.5118	10.141	9.88966	9.64662
Myof	14025.6	0.686234	0.748043	0.20524	3.34356	0.000827109	0.00677406	13.637	13.3069	14.0887	13.8416
B3galnt1	2406	-0.444635	-0.459765	0.132983	-3.34355	0.000827144	0.00677406	11.3456	11.3725	11.0112	11.1321
Tmem79	147.693	1.06645	1.40924	0.319012	3.34299	0.000828816	0.00678333	6.79229	6.96565	7.31116	7.38961
Hsd17b12	8045.23	-0.429857	-0.443484	0.128654	-3.34119	0.000834212	0.00682305	13.04	13.1599	12.7577	12.8691
Bop1	3298.07	0.395757	0.406303	0.118532	3.33883	0.000841315	0.00687666	11.5451	11.5489	11.7509	11.852
Ophn1	404.196	-0.757985	-0.845564	0.227086	-3.33788	0.000844202	0.00689578	8.90239	8.72829	8.37169	8.43872
Smim13	1178.2	-0.440962	-0.455762	0.132141	-3.33705	0.000846714	0.00691181	10.3312	10.3121	10.0488	10.058
Mum1	1425.73	0.42798	0.441464	0.128286	3.33613	0.000849523	0.00693023	10.3468	10.3154	10.6148	10.5767
Vopp1	2028.14	-0.541435	-0.569867	0.162321	-3.33558	0.000851216	0.00693845	11.2203	11.0449	10.8358	10.732
Tmem173	1297.45	0.441833	0.456743	0.132466	3.33544	0.000851635	0.00693845	10.171	10.2103	10.4448	10.4797
Ticrr	2945.05	-0.444781	-0.460012	0.133379	-3.33472	0.000853859	0.00695206	11.5917	11.7094	11.3238	11.4011
Rnh1	2408.01	0.524255	0.549913	0.157238	3.33415	0.000855598	0.00696171	11.1085	10.9648	11.4469	11.3111
Spopl	788.825	-0.510526	-0.534119	0.153172	-3.33303	0.000859053	0.0069853	9.7638	9.74257	9.43766	9.47091
D8Ertd82e	867.84	0.655909	0.709421	0.196817	3.33259	0.000860417	0.00699186	9.4514	9.59086	9.83812	10.0068
Tubb4b	6679.02	0.440619	0.455431	0.132238	3.33202	0.000862181	0.00700167	12.5877	12.4944	12.7622	12.9045
Igsf10	181.253	1.18075	1.81583	0.354451	3.33122	0.000864667	0.00701732	7.14207	6.84864	7.80732	7.4996
Thrb	271.645	0.797596	0.903371	0.23951	3.33011	0.000868102	0.00704065	7.84953	7.83708	8.17351	8.29411
Plek2	118.077	1.09411	1.49136	0.328664	3.32897	0.00087168	0.0070609	6.6198	6.52719	7.098	6.92006
Camk2g	2175.44	-0.555052	-0.585996	0.166741	-3.32883	0.000872126	0.0070609	11.3193	11.1576	10.9508	10.8017
Vwa1	45.4914	-1.23729	-2.84367	0.371734	-3.32844	0.000873351	0.0070609	5.68172	5.34289	5.13623	5.12631
Gm7694	159.824	0.914022	1.09138	0.27461	3.32843	0.000873355	0.0070609	7.04939	7.10276	7.46746	7.44528
Pms1	1054.64	-0.566845	-0.6	0.170305	-3.32842	0.00087341	0.0070609	10.1257	10.2513	9.78834	9.89218
Capn15	487.734	0.61174	0.654302	0.18381	3.32811	0.000874366	0.00706409	8.71584	8.75468	9.08759	9.05273
Fkbp14	825.185	-0.552456	-0.582954	0.166008	-3.3279	0.000875044	0.00706503	9.85373	9.80352	9.54759	9.45034
Suclg2	2061.83	-0.395322	-0.40591	0.118817	-3.32716	0.000877355	0.00707498	11.1051	11.1397	10.8461	10.8981
Scaf1	1714.41	0.473882	0.492569	0.142429	3.32715	0.000877403	0.00707498	10.6312	10.5166	10.9015	10.8487
Plk4	2401.7	-0.425825	-0.439177	0.128008	-3.32655	0.000879275	0.00708552	11.3814	11.3215	11.1232	11.0318
Slc25a46	3124.74	-0.53061	-0.557426	0.159519	-3.32633	0.000879992	0.00708676	11.6652	11.8477	11.3442	11.4705
Ppp1r21	2222.64	-0.481565	-0.501252	0.144803	-3.32567	0.000882066	0.00709856	11.1787	11.3224	10.9129	10.9751
Ccnc	2283.46	-0.395418	-0.406025	0.118905	-3.3255	0.000882588	0.00709856	11.2382	11.302	10.9988	11.0383
Slc12a4	2268.18	0.464126	0.481663	0.139634	3.32388	0.000887729	0.00713415	11.0278	10.9303	11.2264	11.3292
Glb1l2	770.307	-0.628193	-0.674772	0.189001	-3.32375	0.000888149	0.00713415	9.76528	9.72457	9.4478	9.28211
Abcg2	2282	-0.666482	-0.72329	0.200557	-3.32316	0.000890047	0.00714483	11.4698	11.1883	10.9745	10.7971
Nova2	691.195	-0.55592	-0.587163	0.167311	-3.32268	0.000891582	0.00715258	9.60103	9.53809	9.22291	9.27342
Ccdc65	31.2807	-1.23041	-3.00234	0.370401	-3.32184	0.000894275	0.00716961	5.07034	4.8914	4.71421	4.70568
AI661453	29.7091	1.23288	2.93948	0.371197	3.32137	0.000895758	0.00717692	4.67865	4.64648	4.97069	4.90373
Inpp5b	1874.56	-0.382141	-0.391709	0.115087	-3.32046	0.000898682	0.00719575	10.9709	10.9913	10.7465	10.7355
Il2rg	84.7171	1.12864	1.61028	0.340114	3.31843	0.000905247	0.00724215	6.17412	6.08352	6.50251	6.52843
Hprt	6164.21	-0.41077	-0.422767	0.123789	-3.31831	0.000905629	0.00724215	12.6606	12.7602	12.3875	12.4894
Slc39a7	4063.99	0.378946	0.38829	0.11425	3.31682	0.000910484	0.00727634	11.8833	11.823	12.061	12.139
Spsb3	434.499	0.632545	0.680534	0.1908	3.31523	0.000915672	0.00731316	8.5628	8.5668	8.88092	8.92691
Nova1	177.55	-0.960295	-1.17958	0.289726	-3.31449	0.000918104	0.00732431	7.69535	7.53115	7.22408	7.14443
Mt3	43.2159	-1.23526	-2.52788	0.372691	-3.31445	0.000918235	0.00732431	5.56463	5.37179	5.13454	5.16943
Mta3	1749.01	0.502239	0.524921	0.151563	3.31374	0.000920566	0.00733824	10.5452	10.6357	10.8446	10.9744
Bex1	1961.74	0.462845	0.480353	0.139699	3.31317	0.00092246	0.00734868	10.7076	10.8347	11.0796	11.0564
Ptov1	1648.33	0.547285	0.577175	0.165206	3.31275	0.000923842	0.00735502	10.548	10.4209	10.9072	10.761
Msantd4	2513.69	-0.351277	-0.358691	0.106074	-3.31162	0.000927573	0.00737964	11.3925	11.4033	11.1808	11.1676
Lama5	3208.04	0.806809	0.918559	0.243653	3.3113	0.000928644	0.00737964	11.4906	11.0355	11.9579	11.7684
Gtpbp4	8222.83	-0.437199	-0.451848	0.132033	-3.31128	0.000928696	0.00737964	13.0597	13.2043	12.7949	12.8905
Cep112	215.412	-0.879805	-1.03471	0.265718	-3.31104	0.000929489	0.00738127	7.93208	7.86371	7.42646	7.54459
Ppp1r15b	7436.04	-0.46818	-0.486403	0.141564	-3.30719	0.00094237	0.00747883	12.9185	13.0725	12.6188	12.7458
Ptpn23	2272.55	0.369625	0.378329	0.111771	3.30697	0.000943098	0.00747989	11.0406	11.0036	11.2648	11.2489
Tspan5	1651.2	-0.47598	-0.495202	0.144002	-3.30537	0.00094852	0.00751814	10.7695	10.8707	10.5599	10.4792
Rasa1	3253.78	-0.383039	-0.392774	0.115909	-3.30466	0.000950906	0.00753231	11.7528	11.8068	11.5681	11.4948
Ahcyl1	12680.3	-0.269854	-0.273175	0.0816954	-3.30317	0.000955979	0.00756772	13.7128	13.7139	13.5285	13.5433
Adarb1	3875.83	-0.427152	-0.440842	0.129324	-3.30295	0.000956724	0.00756885	12.1147	11.9705	11.7608	11.7695
Cdc42	19678.4	-0.324255	-0.330086	0.0982032	-3.30188	0.000960399	0.00759313	14.3231	14.4022	14.1697	14.1264
Tomm70a	15685.8	-0.486891	-0.507603	0.147486	-3.30126	0.000962519	0.00760511	13.9808	14.1736	13.6846	13.8127
Acsbg1	3449.63	-0.627365	-0.674511	0.190063	-3.30082	0.000964019	0.00761218	11.9231	11.9338	11.3355	11.6457
Vars	7212.97	0.312015	0.317206	0.0945833	3.29884	0.000970845	0.00766126	12.6814	12.7308	12.8974	12.9246
Pvrl1	492.244	0.955449	1.17372	0.289745	3.29755	0.000975319	0.00769173	8.38214	8.68677	8.98204	9.28924
Gmps	6321.95	-0.405002	-0.416638	0.122835	-3.29713	0.000976795	0.00769854	12.6737	12.8148	12.467	12.4896
Pcsk2	103.736	-1.17694	-1.84555	0.357171	-3.29516	0.000983655	0.00774775	6.61957	6.95865	6.34329	6.26428
Zfp865	448.071	0.625252	0.672092	0.189766	3.29486	0.000984698	0.00775111	8.58536	8.63537	8.93994	8.95623
Rspry1	1580.13	-0.439272	-0.454306	0.133366	-3.29373	0.000988687	0.00777763	10.7725	10.7231	10.5086	10.4362
Ube2j1	4134.1	-0.345654	-0.352791	0.104955	-3.29334	0.000990046	0.00778345	12.0825	12.1483	11.8822	11.9015
Cmpk1	2555.63	-0.397913	-0.408964	0.120879	-3.29181	0.000995433	0.0078209	11.3876	11.4785	11.1719	11.1873
Ythdc2	1402.09	-0.462156	-0.479831	0.140414	-3.29138	0.000996979	0.00782816	10.6085	10.5505	10.2521	10.3322
Dbi	4215.02	-0.385611	-0.395638	0.117176	-3.29086	0.000998814	0.00783767	12.2057	12.1012	11.9208	11.8863
Smad6	67.5086	1.20886	2.11515	0.367649	3.28809	0.0010087	0.00791034	5.77995	5.70101	6.27378	6.03574
Mapre2	5428.73	-0.48082	-0.500934	0.146349	-3.28543	0.00101827	0.00798038	12.4466	12.6386	12.1859	12.2637
Stac2	1422.07	-1.01237	-1.29772	0.30848	-3.28179	0.00103149	0.00807894	11.0125	10.3271	10.1014	9.75848
Bdp1	5057.73	-0.389409	-0.399818	0.118711	-3.28031	0.00103693	0.00811652	12.3643	12.4717	12.1354	12.1924
Foxred2	489.843	0.61738	0.662811	0.18834	3.27801	0.00104542	0.00817784	8.77562	8.69924	9.08342	9.07282
Sbds	1997.83	-0.373254	-0.382403	0.113929	-3.2762	0.00105215	0.00822537	11.0834	11.0586	10.8267	10.845
Trpv4	44.6768	1.19648	2.03471	0.365293	3.27539	0.00105514	0.00824365	5.26875	5.24589	5.5545	5.55351
Znrf3	950.18	-0.470738	-0.489677	0.143737	-3.27499	0.00105665	0.00825031	10.0126	10.0188	9.71543	9.75342
Rpp30	1394.71	-0.487562	-0.508753	0.148931	-3.27375	0.0010613	0.00828144	10.529	10.626	10.2317	10.3151
Gfod2	250.435	0.848382	0.987581	0.259216	3.27288	0.00106459	0.00830196	7.70241	7.70968	8.20696	8.02839
Ndufa2	1091.82	0.484933	0.505782	0.148183	3.27253	0.0010659	0.00830702	9.90396	9.94862	10.1808	10.2616
Cacna2d2	850.612	0.910325	1.09361	0.278243	3.27169	0.00106907	0.00831979	9.12221	9.5051	9.78775	10.0906
Efs	174.33	0.970193	1.20948	0.29655	3.2716	0.00106941	0.00831979	7.23335	7.07131	7.59502	7.59323
Mrpl13	2918.19	-0.345804	-0.35305	0.1057	-3.27157	0.00106953	0.00831979	11.5946	11.6296	11.4024	11.3793
Sarnp	413.208	-0.669356	-0.729247	0.204615	-3.27129	0.00107058	0.00832286	8.7915	8.87885	8.44765	8.50572
Sgol2	3794.77	-0.472353	-0.491559	0.144456	-3.26988	0.00107594	0.00835932	12.1169	11.9279	11.7141	11.7152
Lef1	264.666	-1.2181	-2.43331	0.372581	-3.26934	0.00107798	0.00836998	8.58087	7.53556	7.2944	6.98384
Atf4	9208.67	-0.44695	-0.463093	0.136741	-3.26858	0.00108088	0.00838732	13.2628	13.3388	12.9125	13.0836
Arpc1b	1791.29	0.651029	0.705643	0.19921	3.26805	0.0010829	0.0083978	10.6459	10.4489	11.0937	10.8594
Tars	5981.92	-0.319892	-0.325609	0.0979164	-3.26699	0.00108697	0.00842417	12.6654	12.6197	12.454	12.4133
Mib2	495.291	0.697429	0.766605	0.2135	3.26665	0.00108828	0.00842707	8.65661	8.77253	9.04104	9.17458
Sfmbt1	1721.05	-0.602253	-0.644443	0.18437	-3.26655	0.00108868	0.00842707	10.8615	10.9615	10.3998	10.6286
Angpt1	82.2306	1.21551	2.68684	0.372309	3.26478	0.0010955	0.00847458	5.85559	5.76648	6.65212	6.08217
Ckap2l	3895.69	-0.403955	-0.415742	0.123739	-3.26457	0.00109631	0.00847564	12.1038	11.9843	11.803	11.762
Nle1	679.372	0.560282	0.593666	0.171703	3.26309	0.00110206	0.00851486	9.17875	9.2636	9.52752	9.5649
Hells	6398.25	-0.357687	-0.365778	0.109645	-3.26223	0.00110538	0.00853524	12.6979	12.8006	12.5202	12.5109
Tpr	17215	-0.372362	-0.38153	0.114167	-3.26155	0.00110807	0.00855076	14.1211	14.2431	13.9065	13.9642
Sgtb	364.449	-0.751284	-0.841371	0.230391	-3.26091	0.00111055	0.00856135	8.68375	8.64539	8.18603	8.33781
Oxsr1	6045.28	-0.301183	-0.305953	0.0923635	-3.26085	0.0011108	0.00856135	12.6549	12.6506	12.4748	12.4374
Cul1	8152.26	-0.333248	-0.339759	0.102205	-3.26059	0.0011118	0.00856382	13.0491	13.1363	12.874	12.8747
Naa15	12878.3	-0.374977	-0.384364	0.115072	-3.25864	0.00111949	0.00861391	13.6976	13.8303	13.5027	13.5288
Elmo2	3687.78	0.43176	0.446334	0.132499	3.25859	0.00111968	0.00861391	11.762	11.6159	11.9804	11.9687
Tnfaip3	733.908	0.800262	0.913494	0.245604	3.25833	0.00112068	0.00861636	9.35194	9.03482	9.76206	9.65797
Tceb2	842.256	0.503593	0.527341	0.154586	3.25768	0.00112326	0.00863091	9.51968	9.5797	9.86304	9.83248
Ccdc127	2743.89	-0.403195	-0.41497	0.123785	-3.25721	0.00112512	0.0086399	11.4834	11.5905	11.2786	11.28
Hyal2	771.813	0.65198	0.707349	0.20024	3.256	0.00112996	0.00866673	9.42076	9.29369	9.83584	9.66424
Nol7	2524.66	-0.539505	-0.569172	0.165696	-3.25599	0.00112999	0.00866673	11.3413	11.5553	11.0608	11.1352
Map3k15	224.729	-0.934753	-1.14212	0.28717	-3.25505	0.00113374	0.00869013	8.03217	7.90371	7.59152	7.41568
Rxra	1265.92	0.63303	0.683233	0.194515	3.25441	0.00113627	0.00870425	10.1657	9.95986	10.5448	10.3962
Ptprb	257.102	0.89441	1.06814	0.27489	3.2537	0.00113913	0.00872081	7.80997	7.60832	8.1737	8.16396
Cul5	3887.66	-0.395125	-0.406209	0.121448	-3.25345	0.00114012	0.00872313	11.9882	12.0902	11.7527	11.8132
Mcm2	5952.98	0.293627	0.298065	0.0902789	3.25245	0.00114416	0.0087487	12.4291	12.4451	12.6193	12.6374
Lrrk1	1404.6	0.835244	0.968681	0.256859	3.25175	0.00114695	0.00876445	10.2628	9.8843	10.8063	10.5165
Ckap5	13435	-0.279669	-0.283493	0.0860098	-3.25159	0.00114762	0.00876445	13.8204	13.7786	13.6205	13.6104
Asb6	643.848	0.553105	0.585377	0.170113	3.25139	0.00114841	0.00876515	9.13755	9.16059	9.43057	9.50065
Sart3	2922.03	0.340616	0.347626	0.104795	3.25031	0.00115278	0.00879322	11.4073	11.3817	11.6	11.6259
Nae1	3149.89	-0.385023	-0.395276	0.118501	-3.2491	0.00115771	0.00882545	11.6828	11.7814	11.4891	11.4807
Traf3	2279.97	0.458918	0.476698	0.141275	3.24841	0.00116053	0.00884159	11.0402	10.9366	11.3362	11.2318
Mut	3181.13	-0.328338	-0.334616	0.101149	-3.24608	0.00117005	0.00889933	11.7322	11.7323	11.5337	11.5096
Fmnl3	618.958	0.855767	1.00285	0.263634	3.24604	0.00117023	0.00889933	9.02527	8.82822	9.62681	9.28453
Dpp9	1965.65	0.388582	0.399154	0.11971	3.24604	0.00117024	0.00889933	10.7884	10.8244	11.0757	11.0272
Amer1	2010.79	-0.625255	-0.673779	0.19273	-3.24421	0.00117777	0.00895117	11.2584	11.0174	10.8125	10.64
Polr1c	2721.73	0.377084	0.386746	0.116344	3.24111	0.00119066	0.00904372	11.2612	11.2953	11.4829	11.5555
Ccar2	2941.84	0.423687	0.437587	0.130747	3.24051	0.00119315	0.00905711	11.4053	11.3343	11.6997	11.5878
Serinc5	829.697	0.494825	0.517549	0.152734	3.23979	0.00119618	0.00907467	9.51764	9.54682	9.84623	9.80118
Zc3h18	2034.51	0.368284	0.377278	0.113725	3.23836	0.00120218	0.00911463	10.8656	10.8623	11.1123	11.08
B3gat3	472.924	0.61024	0.655213	0.18846	3.23804	0.00120355	0.00911956	8.69	8.6937	9.0594	8.98916
Cnksr1	32.4628	1.20665	2.51687	0.372746	3.23718	0.00120717	0.00914142	4.79199	4.81413	5.03364	5.10691
Micu1	2712.38	0.359484	0.36784	0.111081	3.23623	0.0012112	0.00916648	11.3012	11.2588	11.5311	11.4893
Sh3tc1	86.0967	1.1583	1.8313	0.35801	3.23537	0.00121484	0.00918845	6.03427	6.15655	6.43738	6.62119
Ptcd3	6270.51	-0.427607	-0.44198	0.132229	-3.23383	0.00122141	0.00923258	12.674	12.804	12.402	12.5084
Skiv2l	2231.62	0.36706	0.375997	0.113561	3.23227	0.00122811	0.00927334	10.9938	11.0009	11.2058	11.253
Clca1	44.2248	1.12319	4.73572	0.347496	3.23223	0.00122828	0.00927334	4.8532	4.8582	5.64189	5.01062
Dpp8	5145.94	-0.334973	-0.341721	0.103727	-3.22936	0.00124069	0.00936143	12.4294	12.4302	12.2472	12.173
Smarca4	8600.48	0.320475	0.326376	0.099336	3.22617	0.00125458	0.00946055	12.9791	12.9337	13.199	13.1348
Ninj1	421.729	0.615672	0.662421	0.190875	3.22553	0.00125739	0.00947603	8.51707	8.54151	8.8579	8.8564
Ndufb7	842.823	0.498974	0.522559	0.154745	3.2245	0.00126191	0.00950225	9.56227	9.54252	9.81439	9.88056
Gas2l1	426.626	0.62357	0.67239	0.193391	3.2244	0.00126238	0.00950225	8.51643	8.56723	8.88555	8.86569
Plcb4	431.907	-0.785317	-0.894094	0.243612	-3.22364	0.00126572	0.00952168	9.04024	8.7896	8.44247	8.51277
Aff1	1588.21	-0.896408	-1.07654	0.278163	-3.2226	0.00127032	0.00954391	11.0064	10.7007	10.4271	9.93981
Usp54	2311.27	-0.522639	-0.550031	0.162186	-3.22248	0.00127088	0.00954391	11.3744	11.2658	11.0646	10.8876
Srxn1	1403.51	0.443724	0.459995	0.137697	3.22246	0.00127095	0.00954391	10.3126	10.2918	10.5326	10.6191
Atp5c1	8944.39	-0.428574	-0.443164	0.133019	-3.2219	0.00127343	0.00955679	13.1771	13.3253	12.9178	13.0163
Srd5a1	1037.19	-0.569258	-0.605427	0.176701	-3.22159	0.0012748	0.00956139	10.2379	10.0911	9.86729	9.76089
Kcnf1	1271.98	-0.641394	-0.695162	0.199128	-3.22101	0.0012774	0.00957519	10.5862	10.3653	9.98464	10.1477
Slc31a2	711.723	0.51449	0.540575	0.159753	3.22054	0.0012795	0.00958522	9.3283	9.28452	9.60818	9.60081
Iws1	4057.35	-0.333162	-0.339843	0.103488	-3.21935	0.00128484	0.00961943	12.0691	12.1018	11.8433	11.895
Hbs1l	3859.27	-0.322866	-0.328935	0.100321	-3.21833	0.00128941	0.00964794	12.0029	12.0177	11.781	11.8217
Selt	7795.69	-0.322894	-0.328967	0.100357	-3.21744	0.00129341	0.00967207	13.0407	13.0118	12.7767	12.8498
Ap5m1	1147.81	-0.448716	-0.465638	0.139501	-3.21658	0.0012973	0.00969538	10.288	10.2833	9.98046	10.0435
Mlf2	4963.22	0.308605	0.313893	0.095949	3.21634	0.00129835	0.00969752	12.172	12.1669	12.3908	12.3486
Ankrd49	1297.66	-0.42762	-0.442178	0.133017	-3.21478	0.00130545	0.00973982	10.463	10.4548	10.1683	10.2234
Fmr1	6101.1	-0.338229	-0.345248	0.105212	-3.21475	0.00130557	0.00973982	12.6318	12.7192	12.4588	12.4509
Cxcl16	251.098	1.15843	1.86142	0.360425	3.21407	0.00130869	0.00975382	7.5988	7.12546	8.24342	8.0783
Ddx54	2204.71	0.378504	0.388454	0.117767	3.214	0.001309	0.00975382	10.9852	10.9653	11.1834	11.2461
Olfm1	243.33	-0.75641	-0.852227	0.235384	-3.21351	0.00131123	0.00976464	8.08287	8.04582	7.69185	7.72477
Dnpep	1365.24	0.525983	0.554162	0.163751	3.21209	0.00131771	0.0098038	10.1789	10.2717	10.4823	10.6276
Esf1	3743.52	-0.523526	-0.551277	0.16299	-3.21202	0.00131805	0.0098038	11.9028	12.1264	11.6218	11.7174
Sh3rf2	251.287	1.09014	1.54901	0.339556	3.2105	0.00132505	0.00985006	7.30879	7.67427	8.03563	8.26506
Plekhg2	4780.64	-0.318477	-0.324327	0.0992205	-3.20979	0.00132832	0.00986851	12.3456	12.2905	12.1093	12.1139
Trnt1	3938.07	-0.500968	-0.525111	0.156125	-3.20876	0.00133311	0.00989824	11.9855	12.179	11.7008	11.8075
Cbx6	3031.88	0.388326	0.39914	0.121037	3.20832	0.00133513	0.00990739	11.4768	11.3773	11.667	11.6919
Mall	80.0305	1.14422	1.78964	0.356685	3.20793	0.00133693	0.00991493	6.06143	5.96983	6.51263	6.32839
Arl13b	1292.32	-0.428261	-0.442963	0.13354	-3.20698	0.00134136	0.00994193	10.4761	10.4296	10.1718	10.2079
Zc3h7a	3512.89	-0.318969	-0.324858	0.0994669	-3.20678	0.00134228	0.00994287	11.8744	11.8719	11.6543	11.6816
Adprhl2	522.12	0.580219	0.619207	0.181045	3.20483	0.00135141	0.0100046	8.86081	8.8237	9.1389	9.18967
Dvl1	1469.86	0.395695	0.407193	0.123489	3.2043	0.00135389	0.010017	10.3774	10.397	10.6365	10.6276
Trmt10c	1919.7	-0.386252	-0.396923	0.120578	-3.20333	0.00135848	0.0100451	10.9857	11.0463	10.7671	10.7801
Smpd1	565.909	0.636352	0.689408	0.19868	3.2029	0.00136049	0.010054	8.99633	8.85974	9.32575	9.26282
Kank2	7521.79	-0.49467	-0.517957	0.154474	-3.20229	0.00136338	0.0100694	12.9397	13.0987	12.5962	12.7718
Uchl5	3337.1	-0.48016	-0.501361	0.150019	-3.20065	0.00137118	0.0101211	11.7561	11.9227	11.472	11.5774
Pla2g6	743.526	0.585723	0.626099	0.183062	3.19959	0.00137623	0.0101524	9.30157	9.3713	9.61349	9.75071
Unc119	270.16	0.784601	0.895255	0.245234	3.1994	0.00137713	0.0101531	7.85715	7.81953	8.29324	8.15429
Rbck1	2060.22	0.494756	0.518111	0.154658	3.19904	0.00137886	0.0101575	10.8578	10.7973	11.0583	11.2301
Dus3l	714.895	0.578139	0.616837	0.180728	3.19894	0.00137934	0.0101575	9.24993	9.31913	9.56321	9.68362
Tmed7	7274.5	-0.330579	-0.337189	0.10335	-3.19862	0.00138087	0.0101628	12.9428	12.9142	12.6698	12.7508
Dhfr	2156.59	-0.415089	-0.428523	0.129905	-3.19533	0.00139671	0.0102733	11.1377	11.2446	10.9186	10.9385
Peg12	1005.87	-0.573326	-0.611072	0.179438	-3.19513	0.0013977	0.0102746	10.0401	10.2	9.72009	9.81713
Chek1	2441.3	-0.404134	-0.416498	0.126521	-3.1942	0.00140218	0.0102956	11.3157	11.4206	11.1226	11.0992
Snap91	179.765	1.14753	1.82687	0.359268	3.19408	0.00140276	0.0102956	7.06496	6.87621	7.8732	7.33098
Gsx1	38.4767	1.19008	2.40637	0.372595	3.19403	0.00140302	0.0102956	5.03771	5.02575	5.38805	5.23673
Tlx1	35.3471	1.14781	3.64633	0.359606	3.19185	0.00141362	0.0103626	4.80879	4.76518	5.2878	5.00009
Tcf7l1	2385.77	0.561907	0.597324	0.176046	3.19182	0.0014138	0.0103626	10.9085	11.0954	11.2887	11.4596
Stt3a	12636.6	-0.346231	-0.353893	0.108498	-3.19114	0.00141712	0.0103795	13.6734	13.7841	13.4849	13.5161
Mapk1	14924.8	-0.263113	-0.266412	0.0824543	-3.19101	0.00141776	0.0103795	13.9323	13.9609	13.7729	13.7737
Sdc4	2333.3	0.706648	0.783318	0.22151	3.19015	0.00142201	0.0104046	11.0606	10.6974	11.451	11.3071
Mfap3	2830.58	-0.363029	-0.371929	0.113929	-3.18644	0.00144035	0.0105327	11.5437	11.6015	11.3156	11.3635
Mrpl3	3594.3	-0.389419	-0.400493	0.122236	-3.18579	0.00144359	0.0105473	11.8659	11.9817	11.6609	11.6842
Depdc1a	322.71	-0.67442	-0.739905	0.211702	-3.1857	0.00144403	0.0105473	8.48864	8.45413	8.14204	8.12012
Trafd1	730.077	0.577956	0.616975	0.18144	3.18538	0.00144565	0.010553	9.37972	9.24511	9.63674	9.6753
Lamb3	25.7595	1.18145	2.82546	0.371023	3.1843	0.00145105	0.0105863	4.49589	4.48605	4.7606	4.694
Mrpl39	2602.66	-0.400012	-0.412067	0.125629	-3.18408	0.00145216	0.0105882	11.4051	11.5141	11.1996	11.2094
Nudcd2	5292.04	-0.40241	-0.414713	0.126481	-3.18158	0.00146477	0.0106739	12.4307	12.5442	12.1761	12.2681
Gstm5	2205.55	-0.355269	-0.363624	0.111694	-3.18075	0.00146895	0.0106982	11.2113	11.208	10.9671	11.0019
Dalrd3	722.257	0.604486	0.649962	0.190167	3.17872	0.00147929	0.0107673	9.35454	9.21549	9.69221	9.59815
Ccdc24	122.855	-1.01915	-1.35249	0.320644	-3.17845	0.00148066	0.010771	7.15196	6.95608	6.65644	6.67325
Wdr90	906.097	0.469829	0.489956	0.147961	3.17535	0.00149655	0.0108779	9.67103	9.66336	9.97191	9.92093
Mbd6	880.698	0.482364	0.504257	0.151914	3.17525	0.00149708	0.0108779	9.63751	9.60498	9.87957	9.93637
Uqcrh	4830.55	-0.402432	-0.414834	0.126958	-3.16979	0.00152547	0.0110754	12.2963	12.4134	12.0501	12.133
Traf7	4530.05	0.300591	0.30562	0.0948331	3.16969	0.00152603	0.0110754	12.0408	12.0411	12.2218	12.2495
Zc3h4	3389.26	0.356929	0.365472	0.112635	3.16889	0.00153022	0.0110994	11.58	11.6225	11.7957	11.8668
Psme4	9439.41	-0.324775	-0.331157	0.102494	-3.16871	0.00153117	0.0110999	13.2563	13.3477	13.085	13.0926
Zbtb7b	971.234	0.501344	0.526234	0.158233	3.16839	0.00153285	0.0111056	9.76877	9.73544	10.0009	10.1076
Slc18b1	740.009	-0.684972	-0.754981	0.21624	-3.16765	0.00153676	0.0111276	9.78492	9.6052	9.36643	9.18603
Glt8d2	75.5261	1.1786	2.29447	0.372157	3.16696	0.00154042	0.0111477	5.93318	5.76339	6.39161	6.28017
Ube3b	3556.66	0.319816	0.325912	0.101005	3.16633	0.00154375	0.0111653	11.6977	11.6731	11.9062	11.8763
Ankib1	2625.76	-0.356623	-0.365164	0.112679	-3.16494	0.00155113	0.0112122	11.4883	11.4358	11.2523	11.2169
Dcun1d5	3746.49	-0.446629	-0.463898	0.141128	-3.16471	0.00155238	0.0112148	11.9089	12.0865	11.7005	11.7135
Mir6935	55.9857	-1.15664	-1.96455	0.365666	-3.16309	0.00156102	0.0112708	5.91649	5.85169	5.5783	5.49901
Yme1l1	7886.27	-0.344352	-0.352031	0.108897	-3.16217	0.00156597	0.0113	12.9975	13.0978	12.8039	12.8397
Med7	1344.26	-0.403487	-0.416056	0.12761	-3.16187	0.00156759	0.0113052	10.4958	10.5127	10.2681	10.2436
Ascc3	2474.82	-0.335008	-0.342066	0.105981	-3.161	0.00157226	0.0113324	11.367	11.3747	11.1559	11.1604
Rpap1	1633.2	0.390305	0.401648	0.123494	3.16052	0.00157486	0.0113446	10.5533	10.5263	10.7626	10.8044
Myef2	4498.06	-0.334265	-0.34128	0.105771	-3.16026	0.00157627	0.0113482	12.2148	12.2549	11.9849	12.0487
Grasp	334.505	0.713165	0.794293	0.225692	3.1599	0.00157825	0.011356	8.19277	8.13408	8.58794	8.47401
Fam20a	68.1188	1.16597	2.08433	0.369035	3.15952	0.00158032	0.0113643	5.76206	5.73147	6.31248	5.99474
Phf10	3092.68	-0.358854	-0.367596	0.113596	-3.15903	0.00158293	0.0113766	11.6591	11.739	11.4756	11.4622
Ergic3	2518.19	0.346599	0.354456	0.109756	3.1579	0.00158912	0.0114146	11.1957	11.1606	11.3859	11.4129
Gnaq	6891.97	-0.332541	-0.339456	0.105314	-3.15762	0.00159062	0.0114188	12.8842	12.8166	12.6625	12.6018
Clcf1	110.643	1.07826	1.5462	0.341529	3.15716	0.00159312	0.0114302	6.54648	6.40366	6.98729	6.83727
4930430F08Rik	677.819	-0.516195	-0.543757	0.163512	-3.15691	0.00159449	0.0114336	9.5241	9.54187	9.21057	9.26091
1110057K04Rik	2180.67	-0.350122	-0.358241	0.110952	-3.15563	0.00160153	0.0114755	11.2046	11.1785	10.9749	10.9662
Tln1	18664.9	-0.414447	-0.428177	0.131341	-3.15551	0.00160217	0.0114755	14.3769	14.2448	14.0956	13.9671
9530053A07Rik	447.243	-0.846036	-0.998735	0.26815	-3.15508	0.00160455	0.011486	9.14086	8.80168	8.42755	8.53837
Kifc3	1174.46	0.538345	0.569962	0.170651	3.15465	0.00160689	0.0114913	10.0511	9.95901	10.4146	10.2627
Col4a6	156.858	1.04577	1.43925	0.331506	3.15461	0.00160712	0.0114913	7.02905	6.85458	7.31603	7.54767
Plk1	2615.34	0.390854	0.402293	0.123915	3.15421	0.00160933	0.0115006	11.2471	11.1817	11.5054	11.4255
Ndufa5	1895.44	-0.472261	-0.493034	0.149763	-3.1534	0.00161381	0.011526	10.9403	11.0956	10.7406	10.6955
Ubap1	2186.99	-0.361759	-0.370766	0.114777	-3.15184	0.00162245	0.0115811	11.2206	11.1774	10.9841	10.9553
Enpp1	202.765	-1.17187	-2.61831	0.371982	-3.15035	0.00163076	0.0116339	8.13865	7.16715	6.92705	6.58772
Krba1	651.883	0.540059	0.572141	0.171475	3.1495	0.00163549	0.011661	9.15216	9.1898	9.44368	9.51845
Rap1gds1	3786.29	-0.359976	-0.36886	0.114303	-3.14933	0.00163647	0.0116614	11.9994	11.987	11.8044	11.7115
Ndufaf4	2478.68	-0.522251	-0.551027	0.165844	-3.14906	0.00163798	0.0116655	11.3127	11.5226	11.0321	11.1247
Pvrl3	1750.04	-0.469092	-0.489489	0.148991	-3.14846	0.00164136	0.0116829	10.923	10.8852	10.6741	10.5321
Mycn	79.2816	1.11023	1.69096	0.35278	3.14708	0.00164908	0.0117313	6.07363	5.97816	6.47634	6.34465
Tipin	4159.32	-0.350579	-0.358779	0.111406	-3.14686	0.00165033	0.0117335	12.0839	12.1667	11.8793	11.917
Ndufaf1	1113.41	-0.450985	-0.469025	0.143377	-3.14546	0.00165826	0.0117832	10.2424	10.2422	10.004	9.9296
C330018D20Rik	652.68	-0.60148	-0.64737	0.191274	-3.14459	0.00166317	0.0118114	9.51175	9.48058	9.06816	9.21714
Dfna5	57.1774	1.11604	1.72637	0.35493	3.14438	0.00166437	0.0118133	5.62927	5.59349	5.93965	5.90726
Uaca	1620.65	0.561645	0.598261	0.178703	3.14289	0.00167288	0.011867	10.5375	10.3618	10.8886	10.7381
Ssbp3	3182.83	0.710387	0.791509	0.226065	3.14241	0.00167564	0.0118798	11.136	11.5004	11.71	11.9438
Snai3	29.5362	1.16426	2.81141	0.370586	3.14167	0.00167989	0.0119033	4.68352	4.64437	4.95923	4.90092
Plekho1	725.157	-1.01867	-1.36724	0.324522	-3.13898	0.00169536	0.0120061	9.88827	9.55821	9.22591	8.65374
Arl10	189.75	0.846968	1.00292	0.269841	3.13877	0.00169661	0.0120082	7.28186	7.37385	7.73848	7.67464
Cactin	782.331	0.537522	0.569424	0.171405	3.13597	0.00171287	0.0121164	9.41375	9.44536	9.68703	9.80595
Plcd3	670.251	0.82133	0.960097	0.262054	3.1342	0.00172321	0.0121827	9.1851	8.91482	9.71434	9.43029
Tsn	7250.4	-0.353859	-0.362372	0.112913	-3.13391	0.00172493	0.012188	12.8714	12.9857	12.708	12.6855
Etfb	1780.37	0.406787	0.419948	0.129888	3.13183	0.00173721	0.0122611	10.6885	10.6238	10.8823	10.9433
Gjb5	31.1682	1.16701	2.37192	0.372628	3.13183	0.00173722	0.0122611	4.77427	4.75988	5.01537	5.01528
Mapt	160.65	-1.13636	-1.87045	0.363004	-3.13044	0.00174546	0.0123091	7.10972	7.70848	6.75293	6.85973
Glcci1	270.577	-0.886843	-1.07548	0.283305	-3.13035	0.00174598	0.0123091	8.37894	8.08123	7.76701	7.78334
Tcea1	1348.02	-0.434987	-0.451256	0.138969	-3.13009	0.00174752	0.012313	10.4755	10.5555	10.2264	10.2672
Pebp1	2082.61	0.365935	0.375413	0.116951	3.12896	0.00175427	0.0123536	10.8718	10.9238	11.1384	11.1206
Rabgap1l	762.876	-0.582855	-0.624684	0.18634	-3.12792	0.0017605	0.0123906	9.80367	9.63138	9.38049	9.36612
Gas2l3	2364.99	-0.422009	-0.436824	0.134957	-3.12698	0.00176615	0.0124233	11.3806	11.2741	11.0949	11.0179
Aox1	243.991	0.826868	0.970411	0.264461	3.12661	0.00176833	0.0124317	7.74463	7.6009	8.03942	8.12115
D1Ertd622e	1161.34	-0.431113	-0.446971	0.137915	-3.12592	0.00177248	0.0124539	10.3216	10.2752	10.0537	10.0175
Prpf38b	6444.12	-0.295022	-0.29991	0.0943956	-3.12538	0.00177576	0.01247	12.7189	12.7672	12.5416	12.5593
Eif2s1	7325.53	-0.415198	-0.429331	0.13301	-3.12156	0.00179898	0.012626	12.8922	13.0283	12.6293	12.7384
Ovol2	48.3838	1.15644	2.13523	0.370498	3.12132	0.00180042	0.0126291	5.36617	5.30838	5.73332	5.59523
Tspan13	488.311	-1.10009	-1.668	0.352518	-3.12065	0.00180451	0.0126507	9.43463	8.75993	8.50664	8.03019
Gyltl1b	67.7691	1.12946	1.84719	0.361987	3.12017	0.00180748	0.0126645	5.77319	5.81133	6.05213	6.27148
Tulp4	2340.07	0.380076	0.390812	0.121851	3.1192	0.00181343	0.0126991	11.0869	11.0311	11.2683	11.3354
S100pbp	1554.82	-0.429011	-0.444708	0.137556	-3.11882	0.00181577	0.0127084	10.6841	10.7587	10.4182	10.4876
C1qtnf1	5892.05	0.819827	0.959596	0.262901	3.11839	0.00181841	0.0127198	11.9074	12.3217	12.4894	12.9642
Abhd8	355.737	0.687671	0.761572	0.220619	3.11701	0.00182695	0.0127724	8.31272	8.20296	8.64147	8.59746
Lmbr1	666.658	-0.664177	-0.72983	0.21331	-3.11367	0.00184779	0.0129109	9.60337	9.47558	9.23212	9.04622
Pacs1	6687.28	-0.27707	-0.281135	0.0889915	-3.11344	0.00184919	0.0129135	12.7882	12.7952	12.5984	12.623
Dhx38	2864.47	0.408249	0.421752	0.131234	3.11085	0.0018655	0.0130202	11.3673	11.3088	11.5416	11.6595
Mastl	1468.79	-0.383613	-0.394739	0.12338	-3.10919	0.00187602	0.0130863	10.6339	10.6216	10.3815	10.3994
Casp8ap2	3374.77	-0.399277	-0.411915	0.128556	-3.10587	0.00189722	0.0132268	11.7742	11.8961	11.5501	11.6045
Mef2d	1539.16	0.423689	0.43892	0.136429	3.10558	0.00189909	0.0132317	10.4382	10.4453	10.6566	10.7527
Plin3	1321.18	0.535049	0.567158	0.172294	3.10543	0.00190002	0.0132317	10.2517	10.091	10.5634	10.4586
Crabp2	659.973	0.966204	1.24752	0.311247	3.1043	0.00190729	0.013275	9.10114	8.67056	9.77228	9.36179
Ccdc47	5753.26	-0.434679	-0.451216	0.140075	-3.10319	0.00191447	0.0133126	12.5558	12.6779	12.2556	12.3973
Jmy	5507.14	-0.38589	-0.39727	0.124355	-3.10314	0.00191482	0.0133126	12.508	12.575	12.2243	12.3466
Slc22a5	436.213	-0.63454	-0.69128	0.204582	-3.10164	0.00192453	0.0133727	8.95547	8.86259	8.52725	8.60214
Gpaa1	978.003	0.444924	0.462757	0.143501	3.10049	0.00193199	0.0134171	9.80139	9.76934	10.0684	10.0358
Shcbp1	2848.52	-0.385264	-0.396613	0.124288	-3.09976	0.00193675	0.0134427	11.5319	11.641	11.3291	11.3505
Leprel2	564.977	0.703682	0.785049	0.227199	3.09721	0.00195351	0.0135454	8.96142	8.81728	9.40243	9.20045
Luc7l2	7589.21	-0.271598	-0.275463	0.0876918	-3.09718	0.00195369	0.0135454	12.9709	12.9747	12.782	12.8082
Anxa11	253.834	0.892256	1.09235	0.288105	3.09698	0.00195502	0.0135471	7.79935	7.56182	8.16058	8.14048
Cdc37l1	1740.42	-0.416277	-0.43077	0.134424	-3.09676	0.00195651	0.0135499	10.8299	10.9318	10.6307	10.6101
U2af2	3958.32	0.392687	0.404761	0.126822	3.09636	0.0019591	0.0135604	11.7405	11.874	12.0675	12.0654
Erbb2	1184.95	0.492067	0.51673	0.15894	3.09593	0.00196194	0.0135726	10.0602	10.0193	10.4075	10.2726
Cwc15	3586.26	-0.338692	-0.346323	0.109432	-3.095	0.00196816	0.0136042	11.8991	11.9183	11.6528	11.725
Klhl13	391.835	-0.857961	-1.02861	0.277216	-3.09492	0.00196868	0.0136042	8.87729	8.70012	8.41858	8.14851
Cad	9949.67	0.314452	0.320523	0.101619	3.09443	0.0019719	0.0136153	13.1423	13.1945	13.3394	13.4118
Mocs1	587.692	0.560363	0.598041	0.181098	3.09425	0.00197311	0.0136153	9.0389	8.99189	9.28979	9.37724
Rnf13	5037.56	-0.519616	-0.549058	0.167933	-3.09419	0.00197353	0.0136153	12.3435	12.5457	12.0069	12.1816
Gaa	1646.41	0.442585	0.460208	0.143066	3.09356	0.0019777	0.0136347	10.5843	10.4716	10.7823	10.8351
Ahctf1	9855.2	-0.328462	-0.33541	0.10618	-3.09344	0.00197851	0.0136347	13.3234	13.4076	13.1193	13.1786
Spcs3	4630.97	-0.354636	-0.363454	0.114706	-3.0917	0.00199012	0.0137072	12.2312	12.3316	12.0685	12.0332
Rilpl2	456.797	0.630315	0.686238	0.20389	3.09145	0.00199181	0.0137113	8.64368	8.61945	8.91278	9.03976
Ywhag	15574.5	-0.247786	-0.25072	0.0801802	-3.09037	0.00199911	0.013754	14.0097	13.9978	13.8378	13.8432
2810417H13Rik	3105.7	-0.375151	-0.385674	0.121462	-3.08863	0.00201084	0.0138272	11.7433	11.6773	11.5085	11.4254
Metrn	448.649	0.76579	0.876967	0.247974	3.08819	0.0020138	0.0138364	8.6218	8.44568	9.07401	8.87167
Rpl7	12527.1	-0.310612	-0.316483	0.100588	-3.08796	0.00201533	0.0138364	13.7221	13.6934	13.4586	13.5438
Tcea3	24.3317	1.14589	2.7217	0.371105	3.08779	0.0020165	0.0138364	4.42406	4.42918	4.65867	4.63375
Phlpp1	1734.63	0.579506	0.621786	0.187677	3.08778	0.00201659	0.0138364	10.6217	10.4525	11.0176	10.8111
Junb	254.98	0.740974	0.83973	0.240026	3.08706	0.00202149	0.0138624	7.82004	7.7319	8.12957	8.13869
Dok4	160.257	0.841999	1.00205	0.272781	3.08673	0.00202373	0.0138702	7.09127	7.11538	7.47941	7.4272
BC030336	1824.55	-0.376907	-0.387614	0.122177	-3.08493	0.00203601	0.0139468	10.9678	10.9128	10.6889	10.7184
Zbtb18	909.626	-0.601454	-0.649448	0.195045	-3.08367	0.00204467	0.0139985	9.99955	9.9671	9.71127	9.50208
Ncoa6	3894.47	-0.316981	-0.323251	0.102816	-3.08299	0.00204935	0.0140228	11.9985	12.0445	11.8009	11.8326
Mapk8ip1	164.332	0.883261	1.07836	0.286646	3.08136	0.00206056	0.0140861	7.15567	7.07254	7.54781	7.44154
C1d	2377.18	-0.353478	-0.36227	0.114716	-3.08132	0.00206083	0.0140861	11.3233	11.3122	11.0623	11.1222
Mical2	1386.69	-0.559556	-0.597455	0.181687	-3.07979	0.00207149	0.0141513	10.6307	10.5442	10.1236	10.3288
Mettl21a	869.53	-0.454785	-0.474197	0.147704	-3.07903	0.00207679	0.0141769	9.87092	9.89479	9.60001	9.62731
Lsm4	1565.35	0.43354	0.450223	0.140809	3.07892	0.0020775	0.0141769	10.4698	10.4534	10.6752	10.7874
Skap2	1132.87	-0.563521	-0.602349	0.183091	-3.07782	0.00208518	0.0142212	10.328	10.2611	10.0336	9.84024
Tbl3	2716.99	0.376013	0.386693	0.122175	3.07767	0.00208626	0.0142212	11.3163	11.2327	11.4902	11.5443
Ddx42	7579.97	-0.357557	-0.366695	0.116208	-3.07686	0.00209195	0.0142456	12.9534	13.0365	12.7105	12.8052
Rara	395.852	0.665425	0.733541	0.216269	3.07684	0.00209211	0.0142456	8.40485	8.42727	8.7018	8.8405
Hnrnph3	2279.25	-0.395231	-0.40772	0.128471	-3.07642	0.00209503	0.0142578	11.2793	11.2572	11.0656	10.9621
Cant1	1106.5	0.432636	0.449255	0.140696	3.07497	0.00210522	0.0143194	9.98208	9.94973	10.2024	10.255
Gars	15512.2	-0.335354	-0.342857	0.109069	-3.07469	0.00210725	0.0143203	13.9737	14.0706	13.7655	13.834
Klhl21	4184.4	-0.44119	-0.458874	0.143495	-3.07459	0.00210792	0.0143203	12.1438	12.1759	11.7739	11.9542
Timeless	2104.86	0.427085	0.443046	0.138913	3.07447	0.00210878	0.0143203	10.843	10.9307	11.1092	11.2109
Mepce	1192.76	0.459289	0.479399	0.149457	3.07304	0.00211887	0.0143811	10.0914	10.0321	10.3902	10.2971
Zfp317	2029.23	-0.365438	-0.375243	0.118928	-3.07277	0.00212084	0.0143867	11.1091	11.0744	10.8853	10.8353
Prkcz	27.0776	1.12013	3.17959	0.364588	3.0723	0.00212415	0.0144013	4.49754	4.51797	4.6756	4.86663
Fam162a	4367.32	-0.506514	-0.534079	0.164928	-3.07113	0.00213251	0.0144471	12.1307	12.338	11.8233	11.9693
Mtap	7027.49	-0.318245	-0.324643	0.103628	-3.07102	0.0021333	0.0144471	12.8958	12.8545	12.7029	12.6275
Zfp655	1774.29	-0.358376	-0.367616	0.116702	-3.07087	0.00213435	0.0144471	10.8882	10.9025	10.6787	10.663
Nin	3796.93	-0.301463	-0.306886	0.0982258	-3.06908	0.00214721	0.0145264	11.9841	11.9776	11.8005	11.7719
Dgat1	672.759	-0.489896	-0.51473	0.159746	-3.06673	0.00216416	0.0146331	9.51081	9.52209	9.23872	9.23209
Znrf1	1084.36	0.487888	0.512402	0.159118	3.06621	0.00216792	0.0146506	9.92967	9.90061	10.2737	10.1467
Gnpnat1	1718.76	-0.605791	-0.655683	0.197634	-3.06521	0.00217517	0.0146917	10.7925	11.0198	10.4125	10.6046
Chordc1	5607.71	-0.411012	-0.425249	0.134102	-3.06493	0.00217721	0.014693	12.5043	12.6416	12.2505	12.3514
Ndufa11	662.016	0.505129	0.532579	0.164813	3.06486	0.00217769	0.014693	9.22564	9.18753	9.47911	9.51424
Mcm5	8017.55	0.325838	0.332751	0.106325	3.06456	0.0021799	0.0147	12.833	12.8725	13.0214	13.112
Slc16a11	39.0163	1.13995	2.21553	0.372031	3.06412	0.00218314	0.0147093	5.06601	5.04718	5.2736	5.40565
Prr11	3097.27	-0.40798	-0.421895	0.133151	-3.06405	0.00218362	0.0147093	11.7634	11.6659	11.5002	11.3972
Gatsl3	229.379	0.784415	0.908898	0.256111	3.0628	0.00219278	0.0147631	7.65463	7.56578	7.93848	8.02527
Rab2a	6028.42	-0.360468	-0.369934	0.117717	-3.06215	0.00219757	0.0147874	12.6122	12.7159	12.3934	12.462
Fam83g	39.555	1.13076	2.03922	0.369325	3.06169	0.00220093	0.0148021	5.0976	5.10124	5.33443	5.40265
Plekhg5	170.571	0.82305	0.972923	0.268839	3.0615	0.00220232	0.0148035	7.19374	7.19549	7.58012	7.50847
Wdr18	1884.13	0.379691	0.390836	0.124072	3.06024	0.00221161	0.014858	10.7116	10.7846	10.9877	10.9886
Pphln1	3453.79	-0.332565	-0.339955	0.108716	-3.05902	0.00222059	0.0149103	11.8622	11.8432	11.6705	11.6036
Prdx5	1124.05	0.546229	0.581809	0.178636	3.05777	0.00222989	0.0149648	9.96917	9.9078	10.37	10.1806
S100a3	315.023	0.664967	0.733967	0.217498	3.05735	0.00223304	0.0149779	8.10731	8.09431	8.46899	8.40103
Zfp595	307.376	-0.691363	-0.77042	0.226175	-3.05676	0.00223741	0.0149927	8.35968	8.44401	8.08245	8.02311
Upf1	2845.29	0.355699	0.364815	0.116366	3.05673	0.00223763	0.0149927	11.3905	11.3076	11.5764	11.5813
Zfp385a	970.365	0.546773	0.582538	0.178939	3.05564	0.00224577	0.0150392	9.77644	9.68034	9.98689	10.1383
Osgin2	717.098	-0.564987	-0.604886	0.185027	-3.05353	0.00226165	0.0151375	9.54744	9.69785	9.31279	9.27577
Fxr1	8864.75	-0.383699	-0.395272	0.125685	-3.05287	0.00226666	0.015163	13.1573	13.2957	12.9357	13.0105
Rps6ka1	1017.83	0.443287	0.461523	0.145231	3.05229	0.00227106	0.0151843	9.87466	9.8094	10.1098	10.1103
Bid	1340.21	0.417952	0.433107	0.136985	3.05108	0.00228021	0.0152374	10.2088	10.2813	10.5199	10.4874
Elf2	3595.32	-0.318846	-0.325372	0.104511	-3.05083	0.00228212	0.0152421	11.9004	11.9134	11.6731	11.7279
Pld3	478.943	0.607146	0.658136	0.199269	3.04687	0.00231241	0.0154362	8.75761	8.65479	9.01509	9.07155
Rtca	2457.91	-0.331448	-0.338824	0.108792	-3.04663	0.00231419	0.0154398	11.3474	11.3724	11.1368	11.1619
Ndufa7	1375.34	0.423587	0.439465	0.139102	3.04516	0.0023256	0.0155077	10.2522	10.3073	10.5055	10.579
Vps35	10589.6	-0.385169	-0.396948	0.126501	-3.04479	0.00232847	0.0155088	13.4107	13.5561	13.1915	13.2657
Guf1	2266.09	-0.478691	-0.502119	0.157224	-3.04464	0.00232962	0.0155088	11.178	11.3763	10.9742	10.9663
Ano1	10158.3	0.597958	0.64647	0.196398	3.04463	0.00232968	0.0155088	12.9634	13.1568	13.3057	13.6374
Brd9	1592.3	-0.365521	-0.375527	0.12006	-3.0445	0.00233071	0.0155088	10.7412	10.7395	10.521	10.5048
Cnot7	4739.3	-0.289846	-0.294734	0.0952093	-3.0443	0.00233219	0.0155105	12.2904	12.3054	12.0942	12.1254
Tns3	4202.03	0.608557	0.660044	0.199925	3.04393	0.00233506	0.015516	11.9097	11.655	12.3314	12.0742
Ccdc66	1210.94	-0.401019	-0.414393	0.131746	-3.04388	0.00233549	0.015516	10.3371	10.3667	10.1096	10.1048
Rnasel	63.5603	1.05164	1.53982	0.345602	3.04291	0.002343	0.0155577	5.77619	5.77652	6.06462	6.0964
Sucla2	4961.5	-0.467443	-0.489186	0.15363	-3.04266	0.00234497	0.0155625	12.3313	12.4898	12.0194	12.1757
Bclaf1	14012.5	-0.339761	-0.347748	0.111675	-3.04242	0.00234682	0.0155666	13.8179	13.9343	13.6281	13.675
Prpf39	4075.76	-0.396351	-0.409276	0.130367	-3.04028	0.00236361	0.0156697	12.0451	12.1698	11.8102	11.8883
Tctn1	484.867	0.587264	0.63314	0.193247	3.03893	0.00237418	0.0157243	8.7766	8.68878	9.07838	9.03665
Cd59a	215.719	-0.752726	-0.861785	0.247696	-3.03891	0.00237436	0.0157243	7.86314	7.90625	7.51674	7.56452
Rab39b	350.716	-0.668474	-0.739782	0.219985	-3.03873	0.0023758	0.0157256	8.65384	8.53088	8.25469	8.23646
Tsc22d4	1102.69	-0.506078	-0.534255	0.166642	-3.03692	0.00239011	0.015808	10.3076	10.1693	9.96662	9.89319
Arhgap8	79.4973	1.00424	1.37913	0.330688	3.03683	0.00239077	0.015808	6.10864	6.08005	6.41111	6.41883
Gnl3l	4762.3	-0.285346	-0.29003	0.0939721	-3.0365	0.0023934	0.0158171	12.3175	12.2896	12.1197	12.1174
Crb3	21.238	1.09696	3.35427	0.361394	3.03535	0.00240256	0.0158672	4.20907	4.2355	4.44548	4.43695
Ctsz	6031.23	0.599567	0.648879	0.197536	3.03523	0.00240352	0.0158672	12.2602	12.3643	12.5346	12.897
Zfp354a	224.927	-0.754657	-0.865086	0.248692	-3.0345	0.00240932	0.0158972	7.95214	7.94415	7.63586	7.55539
Zfp930	1273.41	-0.434339	-0.451671	0.14319	-3.0333	0.00241896	0.0159525	10.4008	10.465	10.1287	10.201
Tgif1	2353.7	-0.327909	-0.335113	0.108118	-3.03288	0.00242231	0.0159661	11.2861	11.3065	11.0864	11.0907
Nudt19	1819.64	-0.494485	-0.520724	0.163061	-3.03253	0.00242515	0.0159765	10.8681	11.0582	10.6188	10.6782
Epb4.1l4b	466.888	0.817985	0.968274	0.269838	3.0314	0.00243425	0.016028	8.68431	8.40985	9.14314	8.9418
2310022A10Rik	801.891	0.488144	0.513347	0.161059	3.03083	0.00243883	0.0160498	9.50047	9.4689	9.73192	9.81287
Dedd2	123.396	0.944324	1.22171	0.311618	3.03039	0.0024424	0.0160625	6.64639	6.74981	7.03681	7.10465
Sepp1	562.072	0.620881	0.676618	0.204893	3.03027	0.00244332	0.0160625	8.90252	8.94608	9.19171	9.36466
Abhd17c	2454.04	0.376382	0.387455	0.124216	3.03005	0.0024451	0.0160658	11.0975	11.1598	11.4083	11.3306
Rps19	531.33	0.610672	0.663401	0.201579	3.02944	0.00245011	0.0160903	8.78185	8.91569	9.16448	9.22852
Mtmr6	2411.74	-0.339255	-0.347288	0.112067	-3.02724	0.00246795	0.016199	11.3498	11.3199	11.1391	11.098
Ly6e	3215.44	0.408761	0.423133	0.135048	3.02679	0.00247164	0.0162147	11.5373	11.4696	11.8342	11.7008
Gcsh	2889.95	-0.450369	-0.46991	0.148824	-3.02619	0.00247656	0.0162385	11.5286	11.7167	11.3327	11.3306
Dbf4	6712.5	-0.307156	-0.313075	0.101528	-3.02533	0.00248365	0.0162737	12.7766	12.834	12.5776	12.6306
Shroom3	890.598	0.788101	0.919045	0.260513	3.02519	0.00248475	0.0162737	9.60818	9.31292	10.1424	9.82213
Ube2o	1929.76	0.346478	0.355067	0.114536	3.02506	0.00248581	0.0162737	10.7894	10.8034	11.0245	11.0029
Bahcc1	1098.04	0.466175	0.488023	0.154147	3.02422	0.00249271	0.0163104	9.88308	9.99594	10.2305	10.2215
Jund	433.972	0.842627	1.01315	0.278689	3.02354	0.00249838	0.016339	8.25689	8.59314	8.92426	8.96229
Flywch1	854.571	0.504055	0.532163	0.166751	3.02281	0.00250439	0.0163697	9.61285	9.52203	9.90797	9.8302
Tap2	60.3389	1.09755	1.81563	0.363197	3.02192	0.00251174	0.0164093	5.65196	5.6556	5.89285	6.08609
Nrd1	10491.5	-0.266683	-0.270529	0.0882562	-3.02169	0.00251367	0.0164133	13.4198	13.4579	13.2515	13.2756
Mical3	948.358	-0.688784	-0.769157	0.228034	-3.02053	0.00252335	0.016468	10.2179	9.88321	9.65829	9.58498
Sema3f	114.067	1.09592	3.13495	0.362899	3.01992	0.00252844	0.0164854	6.14158	5.90808	7.18782	6.40025
Irf2bp2	2397.17	0.380646	0.392199	0.126048	3.01985	0.00252897	0.0164854	11.1273	11.0583	11.2983	11.3755
Ints8	3846.74	-0.391439	-0.404049	0.129627	-3.01974	0.00252995	0.0164854	11.9581	12.0866	11.737	11.7995
Unk	1065.17	0.447878	0.467173	0.148345	3.01916	0.00253478	0.0165083	9.94679	9.86194	10.1882	10.1666
Zc3h15	4305.71	-0.412518	-0.427411	0.136711	-3.01744	0.00254922	0.0165937	12.1126	12.2689	11.8875	11.9538
Hadhb	442.614	-0.565169	-0.606267	0.187376	-3.01622	0.00255944	0.0166516	8.92027	8.91624	8.59981	8.62898
Zcrb1	1381.68	-0.454296	-0.474545	0.150664	-3.0153	0.00256724	0.0166937	10.488	10.6221	10.2665	10.2799
Ptpn13	282.945	0.960871	1.26704	0.318722	3.01476	0.00257183	0.0167149	7.88455	7.62937	8.47498	8.13857
Zcchc7	1708.09	-0.49419	-0.520739	0.163964	-3.01401	0.00257817	0.0167474	10.8407	10.909	10.4665	10.6434
Ghitm	9680.63	-0.422954	-0.439114	0.140363	-3.01329	0.00258433	0.0167788	13.4649	13.2601	13.0855	13.0798
D8Ertd738e	1355.91	0.380034	0.391591	0.126165	3.01221	0.00259356	0.01683	10.2786	10.2759	10.5033	10.5189
Parp8	1109.19	-0.616628	-0.671829	0.204737	-3.0118	0.00259703	0.0168371	10.3718	10.1726	9.97346	9.78521
B3gnt5	956.915	-1.04836	-3.98099	0.348088	-3.01177	0.00259733	0.0168371	10.4593	9.72288	8.27718	7.57742
Polr3k	2115.58	-0.344492	-0.35301	0.114404	-3.01119	0.00260223	0.0168602	11.1602	11.1329	10.9459	10.9109
Ptprj	3095.65	0.325118	0.332252	0.108057	3.00875	0.00262325	0.0169876	11.5027	11.4636	11.67	11.714
Use1	1112.85	0.43011	0.447217	0.142978	3.00822	0.00262783	0.0170085	9.99601	9.9532	10.2063	10.2665
Aldoart1	1147.94	-0.483922	-0.508852	0.160911	-3.0074	0.00263497	0.0170459	10.3507	10.2357	9.95179	10.039
Miat	2107.29	-0.713813	-0.806159	0.237401	-3.00678	0.0026403	0.0170684	11.439	10.9833	10.7895	10.682
H2afv	939.368	0.482395	0.507082	0.160441	3.00668	0.00264117	0.0170684	9.71774	9.70818	10.057	9.94345
Sowahb	19.6065	1.0487	4.1345	0.348866	3.00603	0.00264684	0.0170963	4.09244	4.07998	4.22518	4.36465
Fyttd1	7622.28	-0.424439	-0.440886	0.141275	-3.00433	0.00266163	0.017183	12.9702	13.0723	12.6501	12.8186
Zfp91	3647.71	-0.327584	-0.33491	0.109044	-3.00414	0.00266336	0.0171853	11.8949	11.9642	11.703	11.7334
Snrpd3	7629.25	-0.307205	-0.313217	0.102286	-3.0034	0.00266981	0.0172181	13.0185	12.962	12.757	12.8197
Elmod2	811.4	-0.451956	-0.472088	0.150623	-3.00058	0.0026947	0.0173697	9.7659	9.79689	9.51469	9.51731
Kdm3a	3879.59	-0.365675	-0.376011	0.121882	-3.00025	0.00269756	0.0173792	12.0178	12.042	11.7319	11.8476
Usp43	62.1514	1.08413	1.76194	0.361429	2.99956	0.00270366	0.0174012	5.69086	5.71501	6.1297	5.94463
Tmem242	2141.42	-0.37758	-0.389008	0.125879	-2.99955	0.00270374	0.0174012	11.1386	11.2064	10.8998	10.9646
Kif20b	4201.27	-0.29366	-0.298913	0.0979529	-2.99797	0.00271781	0.0174827	12.1222	12.1275	11.9156	11.9539
Rars	9292.44	-0.374435	-0.385599	0.125003	-2.9954	0.00274083	0.0176218	13.2206	13.3642	13.0117	13.077
Fam210a	3614.11	-0.340821	-0.349159	0.113819	-2.99442	0.0027497	0.0176642	11.8747	11.9641	11.6894	11.7098
Tcf25	6169.1	0.303658	0.309495	0.101415	2.99423	0.00275143	0.0176642	12.5106	12.457	12.7085	12.6566
Zfp667	365.991	-0.625446	-0.684257	0.208886	-2.9942	0.00275164	0.0176642	8.63116	8.66753	8.28599	8.35915
Taf9	1817.46	-0.372671	-0.383683	0.124472	-2.994	0.00275342	0.0176666	10.8972	10.9691	10.7007	10.6988
Rbm15b	1222.93	0.391668	0.404535	0.130825	2.99383	0.00275502	0.0176678	10.1331	10.1169	10.3719	10.3564
Adam10	8316.05	-0.369328	-0.38004	0.123385	-2.99329	0.00275988	0.0176824	13.073	13.189	12.8401	12.9331
Tmed9	4711.07	0.276861	0.28126	0.0924948	2.99326	0.00276011	0.0176824	12.107	12.1054	12.2801	12.2912
Ppp2cb	5330.11	-0.33029	-0.337867	0.110386	-2.99214	0.00277032	0.0177388	12.47	12.4888	12.3091	12.2141
Eva1a	90.1986	-1.03556	-1.51766	0.34614	-2.99173	0.00277403	0.0177535	6.69012	6.49483	6.17836	6.25332
Igsf9	66.556	1.10533	1.98985	0.369539	2.9911	0.00277976	0.0177758	5.81028	5.68721	6.22296	6.06041
Rnf220	2118.97	0.3674	0.377957	0.122834	2.99103	0.00278034	0.0177758	10.933	10.9109	11.115	11.1935
Myl12a	11494	-0.343167	-0.351705	0.114743	-2.99076	0.00278288	0.0177762	13.627	13.5579	13.4179	13.3081
Srsf4	1908.33	0.339761	0.348041	0.113605	2.99072	0.00278324	0.0177762	10.7806	10.7852	10.9987	10.993
Coq3	1219.94	-0.432822	-0.450495	0.144741	-2.99032	0.00278681	0.01779	10.4165	10.3219	10.1166	10.0938
Ercc6l	2396.63	-0.383045	-0.395083	0.128129	-2.98952	0.00279418	0.017828	11.2813	11.3904	11.0811	11.1034
Zfp503	140.455	1.07668	1.72661	0.360243	2.98876	0.0028011	0.017863	6.82657	6.64373	7.41681	7.05682
Mybl1	2245.27	-0.572002	-0.615702	0.191436	-2.98795	0.00280856	0.0179015	11.4285	11.1363	10.9539	10.8658
Ranbp3	2752.21	0.326505	0.333842	0.109308	2.98702	0.00281711	0.0179469	11.3382	11.2883	11.5313	11.514
Gnl1	1650.78	0.42084	0.437061	0.140934	2.98608	0.00282576	0.0179929	10.5422	10.5421	10.8658	10.7452
Smc1a	11238	-0.278165	-0.282653	0.0931861	-2.98505	0.00283532	0.0180446	13.5136	13.5688	13.3407	13.3755
Pds5b	4815.03	-0.314314	-0.320851	0.10533	-2.98409	0.0028442	0.018092	12.326	12.3301	12.1603	12.0838
Arnt	3667.84	-0.357305	-0.367034	0.119752	-2.98371	0.00284773	0.0181052	11.9299	11.9629	11.6606	11.7648
Rnf40	2073.01	0.345435	0.3542	0.115806	2.98288	0.0028555	0.0181455	10.884	10.9145	11.0982	11.136
Rfx1	455.393	0.576196	0.621175	0.193185	2.98261	0.00285805	0.0181525	8.67007	8.62955	8.99788	8.92739
Rad50	2795.85	-0.340047	-0.348399	0.114027	-2.98216	0.00286222	0.0181698	11.5249	11.5726	11.302	11.3587
Peli3	23.5375	1.10449	2.67443	0.370416	2.98177	0.00286586	0.0181837	4.39121	4.38136	4.59037	4.60438
Pigo	706.853	0.496379	0.524001	0.166564	2.98011	0.00288141	0.0182732	9.26202	9.34148	9.58468	9.5967
Aspscr1	772.106	0.527069	0.560707	0.176995	2.97788	0.00290254	0.0183979	9.37047	9.45571	9.67067	9.78026
Rbms3	311.123	1.00791	1.42487	0.3386	2.97669	0.0029138	0.0184543	7.96902	7.65062	8.67564	8.20661
Supt5	6491.98	0.274552	0.278889	0.0922391	2.97653	0.00291533	0.0184543	12.5728	12.5648	12.7275	12.7686
Brd7	3422.68	-0.299576	-0.305245	0.100651	-2.97637	0.0029168	0.0184543	11.8238	11.8366	11.6228	11.6523
Qpctl	636.816	-0.605834	-0.659364	0.203551	-2.97632	0.00291732	0.0184543	9.46106	9.46234	9.009	9.19409
Vamp8	1091.54	0.577901	0.623567	0.1942	2.97581	0.00292219	0.0184759	9.97205	9.77956	10.1737	10.3114
Mfn1	3196.49	-0.299525	-0.3052	0.10071	-2.97415	0.00293806	0.0185668	11.7241	11.7386	11.5312	11.5473
Crip1	404.112	0.807198	0.958061	0.271421	2.97397	0.0029397	0.0185678	8.45914	8.25494	8.95062	8.69492
Atp13a3	18040.4	-0.367123	-0.377784	0.123453	-2.9738	0.00294137	0.0185691	14.1982	14.3006	13.9402	14.0643
Mterfd3	400.864	-0.64556	-0.71223	0.217152	-2.97285	0.00295046	0.0186171	8.80517	8.77151	8.50328	8.37175
Ccdc120	428.114	0.579819	0.626183	0.195165	2.97092	0.0029691	0.0187253	8.55014	8.57381	8.90555	8.83932
Sphk2	617.579	0.552672	0.592226	0.186066	2.9703	0.00297511	0.0187538	9.03921	9.13342	9.36136	9.44824
Fcgrt	38.5263	1.10169	2.58744	0.370961	2.96983	0.00297969	0.0187732	5.04217	4.96911	5.37787	5.26421
Atad1	6810.28	-0.389611	-0.402497	0.131233	-2.96884	0.00298922	0.0188239	12.7834	12.913	12.5364	12.6423
Polrmt	598.476	0.497424	0.525481	0.167574	2.96839	0.00299367	0.0188424	9.06362	9.06967	9.33576	9.35919
Zdhhc8	1195.79	0.540153	0.576877	0.182018	2.96757	0.00300159	0.0188828	10.0719	9.98316	10.4623	10.2655
Sugt1	3169.19	-0.34431	-0.353082	0.116039	-2.96719	0.00300533	0.0188968	11.6848	11.7759	11.511	11.5075
[truncated: 10,565 more rows]

## Sheet: DiffExpr D25
Supplementary Data 1. Differential gene expression by mRNA-seq between control- and caMKL1 expressing cells at two time points.
	baseMean	log2FoldChange	lfcSE	stat	pvalue	padj	Control D25-1	Control D25-2	Control D25-3	caMKL1 D25-1	caMKL1 D25-2	caMKL1 D25-3
Zfp42	2712.36	-9.41586	0.309541	-30.4188	3.1e-203	5.24e-199	12.5785	12.5991	12.8759	4.68669	4.70007	4.8506
Llgl2	696.722	-5.04282	0.197826	-25.4912	2.47e-143	1.39e-139	10.3586	10.2768	10.3067	6.7221	6.49359	6.36719
Dppa5a	4894.2	-9.79429	0.408888	-23.9535	8.5e-127	3.59e-123	13.4817	13.5295	14.485	4.47741	5.14105	5.34579
Tfcp2l1	2685.46	-7.64165	0.331943	-23.021	2.87e-117	9.71e-114	11.6522	12.0943	12.507	6.44893	6.29259	6.40646
Ifitm1	809.398	-7.8212	0.344884	-22.6778	7.42e-114	1.79e-110	10.3671	10.3185	10.596	5.04592	5.04844	5.43011
Bcam	653.438	-6.4558	0.290412	-22.2298	1.77e-109	3.74e-106	10.0246	10.2066	10.2376	5.45883	5.52529	5.37478
2018-09-01	1083.46	-6.26718	0.284027	-22.0655	6.79e-108	1.27e-104	10.6029	11.0803	10.9596	5.96206	6.08454	6.43966
Dmtn	861.342	-4.69576	0.214823	-21.8588	6.42e-106	1.08e-102	10.5405	10.4289	10.6196	7.03932	6.66087	6.8503
2410007B07Rik	549.321	-7.01838	0.3258	-21.5419	6.3e-103	9.67e-100	9.67492	9.62285	9.83054	4.11213	4.59309	4.11903
Dnmt3l	1548.8	-7.80344	0.364697	-21.3971	1.42e-101	2e-98	11.1319	11.3567	11.3008	4.62083	4.61223	5.50356
Tdrd12	717.5	-7.88213	0.368851	-21.3694	2.57e-101	3.34e-98	9.98083	10.1128	10.2578	4.36852	3.85137	4.38495
Mov10	1145.78	-4.02269	0.18844	-21.3473	4.13e-101	4.98e-98	10.7992	11.1501	11.0181	8.08263	8.10202	7.97927
Igf2bp1	4127.5	-4.78506	0.228997	-20.8958	5.85e-97	6.59e-94	12.9909	12.7896	12.7635	9.27968	9.53267	9.20386
Rimklb	402.516	-4.17779	0.200969	-20.7882	5.53e-96	5.8e-93	9.40453	9.38601	9.51129	6.20842	6.18911	6.217
Dppa2	413.436	-5.69222	0.273853	-20.7857	5.84e-96	5.8e-93	9.43599	9.38139	9.34593	5.07979	4.67067	5.22712
Sptbn2	477.552	-7.24293	0.353294	-20.5011	2.1e-93	1.87e-90	9.34779	9.49192	9.69014	4.14819	4.03782	3.8624
Gm20939	316.885	-4.81471	0.23618	-20.3857	2.24e-92	1.89e-89	9.24686	9.11428	9.1725	5.49864	5.78783	5.79319
Hsf2bp	356.171	-6.80444	0.334096	-20.3667	3.3e-92	2.65e-89	9.09194	9.27965	9.15351	4.27061	4.09193	4.10331
Trap1a	691.553	-8.67469	0.426876	-20.3213	8.33e-92	6.39e-89	10.0516	9.91274	10.2863	3.59264	3.29459	3.68366
Gpa33	742.123	-7.50053	0.376368	-19.9287	2.29e-88	1.68e-85	9.80475	10.05	10.4466	4.37333	4.04067	4.47542
Zscan10	916.498	-5.27429	0.266809	-19.7681	5.61e-87	3.95e-84	10.7166	10.6167	10.6433	6.86173	6.46421	6.43097
Klhl13	5738.59	-5.23345	0.265397	-19.7193	1.47e-86	9.56e-84	13.0537	13.3878	13.531	9.0603	9.45605	9.3033
Enpp3	502.815	-6.17348	0.313618	-19.6847	2.92e-86	1.82e-83	9.68241	9.66189	10.0363	5.41503	5.6139	5.3523
Gab1	3443.96	-2.87323	0.147777	-19.443	3.34e-84	2.01e-81	12.4225	12.5752	12.5685	10.4799	10.3359	10.3798
Zfp459	353.917	-5.8151	0.301524	-19.2857	7.08e-83	4.13e-80	9.12034	9.11998	9.45947	4.75912	4.98255	4.96583
Ooep	340.001	-7.07342	0.368859	-19.1765	5.81e-82	3.27e-79	8.97883	8.95531	9.05289	3.27819	3.83318	3.75512
Mylpf	872.108	-5.48625	0.290364	-18.8944	1.27e-79	6.69e-77	10.507	10.8172	10.4299	6.41002	6.08432	6.66746
Pecam1	543.357	-7.38266	0.393105	-18.7804	1.09e-78	5.59e-76	10.0222	9.35242	9.71245	3.99994	4.22047	4.18856
Zfp534	390.54	-7.16828	0.387574	-18.4953	2.25e-76	1.06e-73	9.37535	9.27206	9.0176	3.29143	4.04202	4.00229
Ina	455.045	-7.22753	0.391133	-18.4784	3.08e-76	1.37e-73	9.13447	9.49503	9.72074	4.27488	3.76018	4.02547
Nphs1	528.022	-8.63958	0.468208	-18.4525	4.98e-76	2.16e-73	9.79326	9.68862	10.0551	2.72303	3.26576	3.53236
Dnmt3b	4023.91	-5.67526	0.310045	-18.3046	7.6e-75	3.21e-72	12.9811	12.8288	12.7382	8.88707	8.55264	8.02789
Pik3cd	391.561	-5.02802	0.275711	-18.2365	2.65e-74	1.09e-71	9.67262	9.30952	9.39824	5.67519	5.98336	5.46418
Nup62cl	509.975	-5.00958	0.277478	-18.054	7.34e-73	2.95e-70	9.44485	10.0359	9.96637	6.09741	6.1144	6.06
Dusp9	1074.05	-6.87258	0.382443	-17.9702	3.33e-72	1.31e-69	10.8895	10.6655	11.023	5.88904	5.59125	5.71863
Grb7	330.244	-7.0136	0.39229	-17.8786	1.73e-71	6.65e-69	9.25432	8.88368	9.04061	3.9053	4.08601	3.87902
Tdh	2726.96	-3.99431	0.224905	-17.76	1.44e-70	5.42e-68	12.2276	12.3012	12.4018	9.36334	9.09308	9.31351
4930500J02Rik	399.161	-6.62609	0.381795	-17.3551	1.81e-67	6.49e-65	9.16371	9.2167	9.70502	4.64844	4.46788	4.29247
Dppa4	481.171	-8.93471	0.515615	-17.3283	2.88e-67	1.01e-64	9.55482	9.80549	9.85648	2.65642	3.07342	3.16214
Zfp57	3156.9	-2.74545	0.15899	-17.2681	8.18e-67	2.82e-64	12.267	12.2915	12.1831	10.3365	10.2598	10.1261
Folr1	252.684	-6.2218	0.362361	-17.1701	4.44e-66	1.5e-63	8.67619	9.04773	8.61446	4.57891	4.11605	4.66745
Gm2381	266.818	-7.56933	0.446828	-16.9401	2.28e-64	7.54e-62	8.60129	8.63467	8.65336	3.13151	3.10688	3.04809
Acacb	221.549	-4.48333	0.266351	-16.8324	1.41e-63	4.59e-61	8.74663	8.48562	8.67952	5.40953	5.37653	5.4383
Rbm47	380.686	-5.24193	0.312002	-16.801	2.4e-63	7.65e-61	8.92015	9.32988	9.50611	5.08186	5.3375	5.15018
Pramef12	274.257	-6.91539	0.416307	-16.6113	5.78e-62	1.77e-59	8.59689	8.62825	8.80571	3.45826	2.86566	3.96781
Pla2g1b	391.413	-6.85789	0.415778	-16.4941	4.04e-61	1.22e-58	9.59466	9.06688	8.82871	3.81378	3.72126	4.17844
Ajuba	1882.34	-2.08155	0.127413	-16.337	5.38e-60	1.57e-57	11.3829	11.4558	11.4301	9.89942	9.98285	9.80952
Dnajc6	428.381	-7.30352	0.447865	-16.3074	8.74e-60	2.5e-57	8.87143	9.42889	9.58566	3.21275	3.74999	4.1238
Trim6	1243.92	-6.45398	0.395974	-16.299	1e-59	2.82e-57	10.8739	11.0795	11.2426	6.21734	5.96328	6.24934
Rasgrp2	247.297	-6.36746	0.391321	-16.2717	1.57e-59	4.34e-57	8.84419	8.8458	8.41796	4.60474	3.87265	4.38854
Tnk1	191.198	-4.82578	0.297501	-16.2211	3.58e-59	9.75e-57	8.42209	8.17967	8.41337	4.79803	4.85631	4.6859
Tex14	213.227	-6.17737	0.381632	-16.1867	6.26e-59	1.68e-56	8.5955	8.17843	8.4103	3.52526	4.05527	3.8456
Nlrp4f	193.851	-4.75724	0.295701	-16.088	3.1e-58	8.17e-56	8.21222	8.49581	8.18737	4.68805	4.73977	4.69223
4930447C04Rik	315.016	-7.34943	0.458297	-16.0364	7.12e-58	1.85e-55	9.16697	8.85283	9.16792	4.17031	3.70031	4.14889
Prtg	442.978	-4.05268	0.252852	-16.0279	8.16e-58	2.09e-55	9.52096	9.61806	9.85663	6.64511	6.83812	6.27766
Gm13247	466.732	-7.34977	0.460076	-15.9751	1.91e-57	4.8e-55	9.90482	9.32471	9.11004	3.54006	4.12269	3.98749
Ulk1	2549.69	-2.49674	0.157386	-15.8638	1.13e-56	2.8e-54	12.0871	12.1022	12.2863	10.3971	10.2674	10.1598
Zfp296	273.965	-3.54543	0.22385	-15.8384	1.69e-56	4.14e-54	8.86536	8.89396	8.78433	6.51627	6.12214	6.4057
Fbxo15	1255.41	-6.98077	0.441299	-15.8187	2.31e-56	5.58e-54	11.0651	10.8851	11.2878	5.82232	5.55324	6.12753
Tcea3	455.916	-4.57336	0.289279	-15.8095	2.67e-56	6.36e-54	9.7952	9.3744	9.69464	5.70505	6.34449	6.16608
Slc39a4	282.864	-7.52652	0.478562	-15.7274	9.82e-56	2.3e-53	8.78453	8.75116	8.86676	3.68989	3.28133	3.18841
Rab27a	512.173	-3.89521	0.247772	-15.721	1.09e-55	2.51e-53	9.13868	9.36866	9.25288	6.73311	6.59306	6.28665
Otx2	760.129	-8.21349	0.522697	-15.7137	1.22e-55	2.78e-53	10.9018	9.76694	11.1331	3.31486	3.30468	4.38125
Calcoco2	390.075	-8.53561	0.545243	-15.6547	3.09e-55	6.86e-53	9.73203	9.10348	9.03214	3.42287	3.72094	3.65746
Triml2	758.573	-7.54774	0.483274	-15.6179	5.5e-55	1.21e-52	9.91664	10.3602	11.0752	3.53512	3.90037	4.79673
Gtsf1l	249.804	-7.66677	0.493017	-15.5507	1.57e-54	3.41e-52	8.619	8.3929	8.58299	2.75191	2.60649	3.48847
Lrrc2	177.55	-5.4662	0.355649	-15.3696	2.62e-53	5.59e-51	8.28353	7.94141	8.19757	4.35879	3.9783	3.83507
Ano9	212.729	-6.33721	0.41361	-15.3217	5.48e-53	1.16e-50	8.11508	8.43178	8.76384	3.77074	4.06108	3.96703
Zswim1	716.484	-2.34933	0.153896	-15.2657	1.29e-52	2.7e-50	10.2011	10.1849	10.3026	8.54401	8.37627	8.58907
Rfx2	527.647	-3.96759	0.260931	-15.2056	3.25e-52	6.61e-50	9.80187	9.87624	10.0907	7.22165	6.82508	6.62987
Ahdc1	655.592	-2.58028	0.16985	-15.1915	4.03e-52	8.1e-50	10.1294	10.2543	10.0486	8.25102	8.34197	8.09655
Utf1	1433.26	-7.41427	0.488693	-15.1716	5.45e-52	1.08e-49	11.1597	11.0222	11.1331	4.87763	4.58385	5.86033
Gm14124	152.117	-6.22446	0.411565	-15.1239	1.13e-51	2.19e-49	7.9661	7.80443	7.95733	3.74811	3.47687	3.0201
Icosl	167.843	-4.30592	0.286139	-15.0484	3.54e-51	6.79e-49	8.26673	8.05041	8.19844	4.76731	5.07163	5.13292
Rps4l	1635.86	-3.34042	0.222067	-15.0424	3.87e-51	7.35e-49	11.7101	11.5294	11.5003	9.11429	8.78434	9.127
Rinl	171.17	-4.42197	0.294286	-15.0261	4.95e-51	9.3e-49	8.09511	8.368	8.19939	5.16504	4.65245	5.15442
Triml1	485.894	-8.99777	0.60631	-14.8402	8.05e-50	1.49e-47	9.36149	9.79128	10.7635	3.37664	2.49785	2.71132
Zfp936	277.646	-8.29091	0.558864	-14.8353	8.66e-50	1.59e-47	8.54926	8.9603	8.51349	2.72856	2.9303	2.56392
B3gnt7	841.115	-6.15374	0.415808	-14.7995	1.48e-49	2.68e-47	10.5492	10.4288	10.6858	6.0693	6.13255	5.94448
Fam117a	421.412	-2.91976	0.197366	-14.7937	1.61e-49	2.89e-47	9.67142	9.3621	9.48264	7.37322	7.36266	7.43732
Esrrb	3828.47	-8.38076	0.570181	-14.6984	6.6e-49	1.15e-46	12.2923	12.4948	12.6559	5.61026	5.7312	6.06887
Sox15	180.353	-6.3278	0.431202	-14.6748	9.35e-49	1.61e-46	8.27849	8.06614	8.19516	3.86574	3.26125	3.75085
Eps8l2	229.642	-3.51914	0.240314	-14.6439	1.47e-48	2.51e-46	8.49405	8.60513	8.81914	5.97189	6.14764	5.90401
Rhox5	1376.95	-6.25002	0.430687	-14.5117	1.02e-47	1.72e-45	11.2853	10.8072	11.1579	6.07482	5.28472	6.59301
Esrp1	1026.85	-3.50478	0.2418	-14.4946	1.31e-47	2.19e-45	10.5659	10.7909	11.1461	8.28302	8.19413	8.0149
Arl14epl	332.003	-8.92134	0.615972	-14.4834	NA	NA	9.4029	8.88564	8.86797	3.18325	3.06282	3.44169
Bspry	212.999	-3.86971	0.267201	-14.4824	1.57e-47	2.59e-45	8.35103	8.51995	8.73369	5.91419	5.53524	5.61631
Slc17a9	235.422	-4.98917	0.346012	-14.419	3.93e-47	6.38e-45	8.67552	8.59572	8.76225	4.61311	5.05953	5.20946
Olig1	267.355	-5.95733	0.413611	-14.4032	4.94e-47	7.94e-45	8.33429	8.71569	9.04745	4.44165	3.91628	4.1975
Gm14139	113.824	-4.94228	0.343211	-14.4001	5.17e-47	8.23e-45	7.62407	7.55421	7.42429	4.01675	3.98224	4.02846
Slc7a7	859.383	-3.10952	0.216999	-14.3296	1.43e-46	2.23e-44	10.762	10.4183	10.5605	8.15217	7.98563	8.32576
Krt42	230.311	-7.05477	0.493599	-14.2925	2.44e-46	3.78e-44	8.19781	8.34325	8.65508	2.4751	2.91405	3.78573
Slc9b1	134.104	-5.7159	0.40199	-14.219	6.98e-46	1.07e-43	7.67129	7.57541	7.95011	3.77289	3.40374	3.76554
Tcl1	240.559	-7.77875	0.547846	-14.1988	9.32e-46	1.42e-43	8.43309	8.21531	8.82865	2.40148	3.24459	2.47305
Fgd1	1577.02	-3.57618	0.252134	-14.1837	1.16e-45	1.73e-43	11.4524	11.4022	11.6308	9.0435	8.91832	8.43975
Upp1	3113.63	-6.38639	0.452213	-14.1225	2.76e-45	4.05e-43	12.506	11.9407	12.4081	7.75667	7.67138	7.86115
Mycn	1575.11	-3.80639	0.270323	-14.0809	4.98e-45	7.25e-43	11.4126	11.3067	11.6366	8.58665	8.09924	8.62987
Zfp473	250.549	-3.397	0.242764	-13.993	1.72e-44	2.46e-42	8.57778	8.95449	8.914	6.42872	6.25921	6.36614
Mreg	1578.6	-3.64265	0.260788	-13.9679	2.45e-44	3.48e-42	11.7061	11.3616	11.5324	8.74528	8.74534	8.79076
Plekhg5	390.787	-2.87501	0.206591	-13.9165	5.03e-44	7.08e-42	9.48563	9.44196	9.44415	7.41096	7.48028	7.04163
Kndc1	170.917	-6.63655	0.479242	-13.848	NA	NA	7.81779	7.81593	8.35969	3.52223	2.97598	3.05284
D7Ertd143e	382.576	-4.70356	0.339894	-13.8383	1.5e-43	2.06e-41	9.08402	9.30099	9.82564	6.11786	5.70397	5.96974
D630045M09Rik	200.419	-7.58031	0.547874	-13.8359	1.55e-43	2.11e-41	8.58423	8.38681	8.17504	3.21265	3.41185	3.62222
Grik3	359.8	-7.38386	0.534008	-13.8273	1.75e-43	2.36e-41	8.37766	9.35078	9.3202	2.99098	3.95016	3.2561
Car4	416.811	-8.3706	0.606571	-13.7999	2.55e-43	3.4e-41	10.4128	8.71268	9.81985	2.84159	2.47169	3.58106
Zbtb8a	418.131	-2.7604	0.2005	-13.7676	3.99e-43	5.23e-41	9.6403	9.42197	9.47947	7.56174	7.33407	7.58991
Ildr1	199.464	-4.60615	0.335562	-13.7267	7.03e-43	9.13e-41	8.1775	8.35954	8.7135	5.34654	4.87633	4.78642
Lrrc34	164.601	-6.2305	0.453966	-13.7246	7.23e-43	9.33e-41	7.64	7.88085	8.32132	3.30354	3.25922	3.63893
Itga3	965.78	-3.76125	0.274828	-13.6858	1.23e-42	1.58e-40	10.2068	10.248	10.1178	7.5497	7.72504	7.33812
Amt	529.565	-3.97317	0.290371	-13.6831	1.28e-42	1.63e-40	9.75896	9.9761	10.0603	7.17072	6.9045	6.62588
Prdm14	176.877	-7.65626	0.559656	-13.6803	1.33e-42	1.68e-40	7.91658	7.89789	8.23228	2.36544	2.6554	2.89419
Gm13242	246.891	-8.80066	0.643732	-13.6713	1.51e-42	1.88e-40	8.61132	8.52393	8.32513	2.09717	2.68557	2.4696
Tet1	5411.28	-4.52889	0.33253	-13.6195	3.07e-42	3.81e-40	13.0498	13.3082	13.5249	10.0711	10.0204	9.20412
Pnldc1	180.086	-3.40331	0.249922	-13.6175	3.15e-42	3.89e-40	8.33367	8.29536	8.37947	5.99927	5.97397	5.51811
Foxh1	243.065	-8.05924	0.592467	-13.6029	3.85e-42	4.65e-40	8.74211	8.59513	8.45555	3.14776	2.8251	3.3972
Nfatc2ip	1660.76	-3.17049	0.235055	-13.4883	NA	NA	11.3008	11.5516	11.552	9.12795	9.11647	9.16122
EU599041	225.501	-8.69102	0.644529	-13.4843	1.94e-41	2.29e-39	8.24316	8.34099	8.47246	2.60574	2.2275	2.43159
Atp1a3	268.046	-5.02566	0.373859	-13.4427	3.4e-41	3.99e-39	8.99889	8.2442	8.83691	4.52496	5.08714	4.73816
Kirrel2	134.325	-6.84329	0.510179	-13.4135	5.04e-41	5.87e-39	7.72066	7.59313	7.89844	3.15561	3.39707	2.57254
Ap1m2	351.056	-4.81198	0.3598	-13.3741	8.57e-41	9.92e-39	8.67918	9.27529	9.5999	5.43933	5.41634	5.80571
Gjb3	927.283	-3.54735	0.265568	-13.3576	1.07e-40	1.23e-38	10.4957	10.842	10.8298	7.65514	8.05605	8.29459
Palm3	417.592	-4.02666	0.302142	-13.327	1.61e-40	1.84e-38	9.28378	9.49014	9.87118	6.86042	6.23415	6.63052
Slc28a1	127.174	-6.7328	0.512171	-13.1456	1.8e-39	2.04e-37	7.79244	7.71753	7.69517	3.02432	3.42772	3.88222
Hsd17b14	751.941	-4.06738	0.309563	-13.1391	1.97e-39	2.21e-37	10.3696	10.4833	10.5206	7.5433	6.90119	7.63795
Dmrt1	136.206	-6.9704	0.534324	-13.0453	6.76e-39	7.47e-37	7.90567	7.42676	7.54428	2.92361	2.59642	2.6215
Arhgef16	131.995	-6.88191	0.527654	-13.0425	7.01e-39	7.69e-37	7.45239	7.57388	7.82193	3.28102	2.49633	2.46581
Myh14	161.066	-4.35304	0.334314	-13.0208	9.32e-39	1.02e-36	8.24296	7.83449	8.33345	5.32958	4.97073	4.66722
Tcf7l1	1565.89	-2.72307	0.209447	-13.0013	1.2e-38	1.3e-36	10.8879	10.9768	11.2331	9.1748	9.12358	8.93298
Prss8	132.497	-6.68258	0.514128	-12.9979	1.26e-38	1.35e-36	7.35495	7.73142	7.94376	3.06651	3.0699	3.14458
Bin2	135.045	-4.97383	0.383007	-12.9863	1.46e-38	1.57e-36	7.87393	7.39294	7.79703	3.76588	4.27174	3.76768
Mllt6	2415.38	-2.13179	0.164595	-12.9517	2.3e-38	2.44e-36	12.0588	11.826	11.8237	10.4071	10.3613	10.2166
Casz1	330.015	-5.23552	0.405284	-12.9181	3.56e-38	3.75e-36	9.21102	9.06914	9.30788	5.68451	5.44245	5.10946
Efs	316.066	-2.58979	0.200616	-12.9092	3.99e-38	4.19e-36	9.01293	9.18304	9.10362	7.26504	7.21862	7.12788
Chmp4c	344.961	-3.62419	0.281755	-12.8629	7.28e-38	7.59e-36	9.23647	9.14953	9.45819	6.70435	6.77399	6.3759
Ddx4	144.943	-4.39936	0.342444	-12.847	8.95e-38	9.27e-36	7.89112	7.70858	8.107	4.24277	4.63572	4.97913
Tmem8	504.459	-3.20965	0.250122	-12.8323	1.08e-37	1.11e-35	9.62702	9.98885	9.92947	7.66322	7.32599	7.21797
Iqcg	139.567	-3.29443	0.256755	-12.831	1.1e-37	1.13e-35	7.89193	8.02685	7.91286	5.54736	5.54711	5.65081
Smc1b	125.019	-5.92528	0.463516	-12.7833	2.03e-37	2.07e-35	7.88526	7.16227	7.85824	3.55136	3.39881	3.75183
Cldn4	1288.03	-5.94735	0.466295	-12.7545	2.94e-37	2.96e-35	10.3747	11.0252	11.5542	6.59813	5.93808	6.46189
Dhdh	91.4285	-4.57778	0.359591	-12.7305	4e-37	4e-35	7.32001	7.13799	7.38353	4.12589	4.11701	4.43195
2410003L11Rik	153.362	-7.90655	0.62223	-12.7068	5.42e-37	5.36e-35	7.95877	7.64499	7.74181	2.23491	2.10556	2.78028
Cobl	3201.78	-3.46864	0.273049	-12.7033	5.67e-37	5.56e-35	10.1982	10.4695	10.3	8.21219	8.21787	7.69895
Dtx1	138.187	-6.75834	0.532098	-12.7013	5.81e-37	5.68e-35	7.63945	7.33485	8.03472	3.20833	2.56763	2.97813
Ppfia4	288.868	-5.6369	0.444234	-12.689	6.8e-37	6.57e-35	9.25557	8.6876	9.00487	4.60367	5.20979	5.07921
Rad51c	302.407	-2.53062	0.199435	-12.6889	6.81e-37	6.57e-35	8.93936	8.81874	9.1326	7.24504	7.04134	7.15906
Acap1	138.008	-7.48551	0.590893	-12.6681	8.88e-37	8.48e-35	7.85679	7.47913	7.6125	2.28939	2.16257	3.00273
Porcn	400.45	-2.14864	0.170019	-12.6377	1.31e-36	1.24e-34	9.23216	9.29681	9.44823	7.72879	7.71456	7.85863
5730507C01Rik	134.053	-3.35625	0.266213	-12.6074	1.92e-36	1.79e-34	7.68905	7.80205	7.90056	5.48301	5.68916	5.32106
Ptpn6	289.521	-2.60886	0.207026	-12.6016	2.07e-36	1.92e-34	9.05588	9.00948	8.95379	7.24783	6.96925	6.94591
Lin28a	3013.15	-7.38716	0.588131	-12.5604	3.49e-36	3.2e-34	12.1645	12.0339	12.2562	5.70301	5.75406	6.67254
Rffl	464.111	-2.34211	0.187343	-12.5017	7.3e-36	6.63e-34	9.44875	9.27383	9.54466	7.7857	7.75508	7.6969
Ttll6	101.479	-6.60679	0.529924	-12.4674	1.12e-35	1e-33	7.50863	7.37285	7.21753	3.63753	2.73435	3.28728
Grhl2	434.551	-4.12076	0.331116	-12.4451	1.49e-35	1.32e-33	9.59121	9.58234	9.60212	6.46642	6.75548	5.88692
Slc27a2	133.396	-6.65074	0.534431	-12.4445	1.5e-35	1.32e-33	7.60474	7.35941	8.05744	3.07564	2.93206	3.31375
Eras	185.309	-7.78552	0.625816	-12.4406	1.57e-35	1.38e-33	8.19078	8.0679	8.4491	3.25347	2.94794	3.32368
Fgf5	147.486	-7.21706	0.582987	-12.3794	3.38e-35	2.92e-33	8.1514	7.36774	7.6811	2.27791	2.89187	2.60335
1700061G19Rik	100.395	-6.4973	0.526311	-12.345	5.19e-35	4.4e-33	7.22275	7.17042	7.2384	3.23121	2.64243	2.12199
Hvcn1	111.601	-3.42787	0.277732	-12.3424	5.35e-35	4.52e-33	7.60604	7.39079	7.64876	5.1198	5.1526	4.87605
Arhgap8	149.562	-4.03722	0.327391	-12.3315	6.13e-35	5.15e-33	8.04469	7.72946	8.21451	5.51866	4.87796	5.17958
Mkrn1	6098.33	-2.95238	0.240012	-12.301	8.95e-35	7.45e-33	13.4617	13.3946	13.5694	11.1009	10.9497	11.5213
Tcf15	84.7039	-6.3484	0.517337	-12.2713	1.29e-34	1.06e-32	7.0727	7.03636	7.02272	3.00367	2.70046	3.07791
Aim1l	119.235	-6.52616	0.531831	-12.2711	1.29e-34	1.06e-32	7.33462	7.43385	7.73019	3.23465	2.60571	3.00866
Lrrn4	137.002	-8.10487	0.660836	-12.2646	1.4e-34	1.15e-32	7.70577	7.73533	7.78573	2.86641	2.52916	2.43713
Msh6	9626.69	-2.086	0.170384	-12.2429	1.83e-34	1.49e-32	13.8834	13.9385	14.0588	12.4215	12.2334	12.533
Gm13152	90.3132	-4.19086	0.34273	-12.2279	2.21e-34	1.78e-32	7.23603	7.13925	7.1301	4.55703	4.34947	4.70046
Cldn6	731.173	-5.16209	0.424107	-12.1716	4.4e-34	3.53e-32	10.0362	9.88187	10.736	6.2141	5.98824	6.36217
Rcor2	1389.42	-3.02099	0.248203	-12.1714	4.41e-34	3.53e-32	11.5469	11.2629	11.1707	9.34636	8.87807	8.82025
Abtb1	225.827	-2.0838	0.171962	-12.1178	8.5e-34	6.77e-32	8.50305	8.42712	8.51507	7.03265	6.9404	7.03654
Ppp1r1a	96.3483	-4.15174	0.342703	-12.1147	8.83e-34	7e-32	7.45557	7.14547	7.38739	4.02407	4.46129	4.69472
Tcf7	600.285	-3.8908	0.321276	-12.1104	9.3e-34	7.32e-32	10.3652	9.64051	10.2399	7.3479	7.28043	6.76685
Fam178b	132.872	-7.87725	0.650457	-12.1103	9.31e-34	7.32e-32	7.70745	7.48239	7.64928	2.01971	2.61549	2.3898
Aire	111.421	-7.43194	0.614778	-12.0888	1.21e-33	9.46e-32	7.29239	7.42	7.30226	2.226	2.10221	2.7621
Znf41-ps	79.5293	-3.73414	0.308923	-12.0876	1.23e-33	9.54e-32	7.10931	7.07318	6.96524	4.58368	4.71084	4.60708
Susd2	146.337	-4.58106	0.378995	-12.0874	1.23e-33	9.54e-32	7.61313	7.79129	8.38197	4.43993	4.75157	4.71412
Slc38a3	83.4779	-5.17364	0.430307	-12.0231	2.69e-33	2.05e-31	6.93697	6.87563	7.241	3.03361	3.56141	3.63393
Capsl	74.7283	-5.04807	0.420066	-12.0173	2.88e-33	2.18e-31	6.96622	6.80696	6.66982	3.18018	3.24865	3.50374
Dnah8	106.867	-4.57723	0.382466	-11.9677	5.25e-33	3.92e-31	7.35315	7.29152	7.66823	4.18168	4.33561	3.86619
Gm13251	81.3209	-3.99707	0.334778	-11.9395	7.37e-33	5.48e-31	7.05415	7.08386	7.14458	4.47866	4.62534	4.35419
Lck	227.691	-3.92684	0.329495	-11.9178	9.57e-33	7.06e-31	8.77221	8.64203	8.61583	6.24761	5.54132	5.60224
Gm13051	107.646	-7.40711	0.622314	-11.9025	1.15e-32	8.43e-31	7.39762	7.23753	7.18747	1.8667	2.49109	2.50895
Slc40a1	591.139	-4.56229	0.383495	-11.8966	1.23e-32	9.01e-31	9.48477	10.0379	10.5327	6.54793	6.66812	6.7015
Xkr5	209.788	-3.0879	0.259813	-11.8851	1.42e-32	1.03e-30	7.83386	7.80816	7.85068	6.07769	5.73359	5.531
Psors1c2	136.535	-5.33232	0.448905	-11.8785	1.53e-32	1.11e-30	8.27799	7.50889	7.60381	3.60758	3.94257	4.48865
Foxd3	86.0189	-6.45598	0.546099	-11.822	3e-32	2.15e-30	7.18685	6.86908	6.86465	2.52493	2.73862	2.59671
Csrnp3	127.192	-4.27781	0.36189	-11.8208	3.05e-32	2.17e-30	7.40692	7.60156	8.00718	4.7481	4.50872	4.24546
Aldoc	224.655	-4.1255	0.349383	-11.808	3.55e-32	2.52e-30	8.52584	8.4209	8.86814	5.38058	5.67529	5.88999
Rasgrp4	93.8474	-6.35527	0.538891	-11.7932	4.23e-32	2.99e-30	7.07875	6.9804	7.29757	3.1016	1.97141	3.03888
Actn3	138.459	-4.26411	0.361611	-11.792	4.29e-32	3.02e-30	8.02675	7.50483	8.14354	5.20359	4.65352	4.86236
Crocc	277.56	-2.81871	0.23908	-11.7898	4.41e-32	3.09e-30	9.09422	8.81929	8.78539	7.06565	6.73988	6.78707
Dcbld1	466.742	-2.02895	0.172148	-11.7861	4.6e-32	3.21e-30	9.19523	9.13582	9.39137	7.73461	7.85439	7.82109
Fam169b	94.7838	-4.9865	0.423162	-11.7839	4.73e-32	3.28e-30	7.26797	7.05698	7.48598	3.95329	3.93254	3.51622
Zyg11a	172.364	-6.78554	0.576655	-11.7671	5.77e-32	3.99e-30	7.97379	8.13548	8.29108	3.49445	3.46662	3.25553
Syne4	87.9907	-4.14005	0.353577	-11.7091	1.15e-31	7.8e-30	7.23265	7.10057	7.17687	4.3001	4.14994	4.80443
Dppa3	320.136	-10.1934	0.87121	-11.7003	1.27e-31	8.62e-30	8.73684	9.02797	10.2296	2.1257	2.0057	2.50451
Enox1	247.04	-3.82905	0.327411	-11.6949	1.35e-31	9.14e-30	8.86003	9.00428	8.38649	5.58409	6.13423	5.84931
Olig2	133.942	-6.84775	0.58629	-11.6798	1.62e-31	1.09e-29	6.97514	7.81191	7.91427	2.58918	2.80114	2.87166
Sec14l4	91.2202	-6.87787	0.590117	-11.6551	2.16e-31	1.45e-29	6.98665	6.98104	7.21832	2.52539	2.16714	2.8036
AI661453	175.706	-4.35347	0.373541	-11.6546	2.17e-31	1.45e-29	7.9842	8.34576	8.38352	5.19019	5.32273	4.39259
Tdgf1	3831.35	-3.53778	0.304151	-11.6317	2.84e-31	1.89e-29	12.5083	12.3711	12.7429	9.52992	9.25994	9.9968
Tbx3	751.131	-3.29214	0.28307	-11.6301	2.9e-31	1.92e-29	10.3418	10.4866	10.514	7.44257	8.12257	8.11249
Crb3	99.7322	-4.6306	0.399211	-11.5994	4.15e-31	2.73e-29	7.09051	7.20356	7.72819	4.02616	4.26453	4.19494
Mta3	1847.63	-2.13091	0.184174	-11.5701	5.84e-31	3.78e-29	11.3887	11.5688	11.5887	10.122	9.85371	9.82915
Khdc3	174.889	-7.94952	0.687326	-11.5659	6.14e-31	3.96e-29	9.22922	7.88489	7.64533	2.29367	2.16054	2.84058
Ccdc64	87.8212	-4.48495	0.388402	-11.5472	7.63e-31	4.9e-29	7.13416	6.97203	7.47481	4.35142	4.18466	3.96571
Pacsin1	112.45	-5.10925	0.443504	-11.5202	1.04e-30	6.63e-29	7.44683	7.02375	7.78053	3.92683	3.81451	3.28389
Cldn7	185.176	-3.92859	0.342079	-11.4845	1.58e-30	9.99e-29	8.11352	8.04222	8.63245	5.07606	5.16815	5.64409
Nr6a1	952.299	-2.60738	0.2272	-11.4761	1.74e-30	1.1e-28	10.6774	10.7304	10.8461	8.91143	8.88039	8.52671
Gm6792	117.865	-4.89837	0.42786	-11.4485	2.39e-30	1.5e-28	7.31288	7.49748	7.84318	3.91192	3.56422	4.43157
Jade1	4578.94	-1.5135	0.132479	-11.4244	3.16e-30	1.98e-28	12.8691	12.8651	12.9757	11.6352	11.8306	11.7757
Acrbp	98.1	-3.46717	0.303775	-11.4136	3.58e-30	2.23e-28	7.36725	7.12685	7.54179	5.02611	5.00918	5.11638
Apobec3	1934.56	-2.17047	0.190297	-11.4057	3.92e-30	2.42e-28	11.4637	11.4698	11.754	10.1153	9.9456	9.8266
Sult4a1	184.97	-4.1439	0.363539	-11.3988	4.24e-30	2.61e-28	8.47546	8.10982	8.25574	4.79121	4.8496	5.64298
Tesk2	634.465	-3.11361	0.273193	-11.3971	4.32e-30	2.66e-28	9.24611	9.71543	9.88338	7.38019	7.6197	7.33847
Igsf9	343.938	-3.23639	0.284262	-11.3852	4.95e-30	3.03e-28	9.28574	9.2192	9.32991	7.05162	6.59684	6.79708
Lrp2	748.07	-4.57914	0.403822	-11.3395	8.36e-30	5.06e-28	10.108	9.91865	10.0643	6.98222	6.93499	6.45658
Wdr31	216.543	-2.85478	0.251995	-11.3287	9.46e-30	5.71e-28	8.58465	8.43398	8.672	6.57744	6.35062	6.59805
Ly6g6e	132.348	-6.46918	0.57138	-11.322	1.02e-29	6.14e-28	7.43115	7.17934	8.14571	2.73391	2.59693	3.56946
Zfp345	91.7053	-2.99966	0.265122	-11.3143	1.12e-29	6.68e-28	7.31018	7.22763	7.31599	5.10416	5.07386	5.36648
BC052688	113.807	-8.06927	0.715862	-11.2721	1.8e-29	1.08e-27	7.19973	7.44081	7.35582	1.81654	2.25347	2.20561
Zfp185	97.8418	-3.3933	0.301134	-11.2684	1.88e-29	1.12e-27	7.35469	7.10254	7.5385	5.07894	5.14217	4.94984
Pmel	65.5188	-3.88902	0.345203	-11.2659	1.93e-29	1.15e-27	6.83198	6.67108	6.78512	4.33181	4.16637	4.07122
Dlgap3	130.902	-6.70334	0.596027	-11.2467	2.4e-29	1.41e-27	7.71715	7.7641	7.56789	3.08802	3.09095	2.98029
C2cd5	954.919	-1.90489	0.169428	-11.2431	2.5e-29	1.47e-27	10.3147	10.4023	10.5701	9.1666	9.01647	8.93752
Pnkd	496.342	-2.39391	0.212993	-11.2394	2.61e-29	1.53e-27	9.83782	9.51948	9.8258	8.01506	7.80395	8.0756
Ell3	108.945	-3.45326	0.307485	-11.2307	2.88e-29	1.68e-27	7.51172	7.33071	7.76888	5.35977	4.94998	5.06942
Dusp27	374.015	-4.98714	0.444818	-11.2116	3.57e-29	2.07e-27	9.33761	9.14957	9.20874	4.62519	5.82246	4.98497
Hells	5461.45	-1.45997	0.130317	-11.2032	3.93e-29	2.27e-27	12.9401	12.8119	12.9424	11.8878	11.8251	11.746
Gigyf1	988.838	-1.40511	0.125537	-11.1928	4.42e-29	2.53e-27	10.4469	10.4885	10.4945	9.49156	9.39493	9.44125
Ap3b2	121.298	-4.53199	0.405214	-11.1842	4.87e-29	2.77e-27	7.72822	7.09307	7.71845	3.85006	4.00714	4.47623
Psma8	88.6483	-5.51508	0.493459	-11.1764	5.32e-29	3.02e-27	6.96317	7.21372	7.21947	2.93982	3.35095	3.70183
C030039L03Rik	183.336	-3.41675	0.306364	-11.1526	6.96e-29	3.92e-27	7.94013	8.55369	8.20571	5.78637	5.84187	6.01296
Plcxd1	72.6826	-4.67253	0.420996	-11.0988	1.27e-28	7.14e-27	6.88446	6.79544	7.04726	4.09065	3.86229	3.69113
Cgn	587.153	-4.48831	0.404536	-11.095	1.33e-28	7.42e-27	9.99091	9.93202	10.3043	7.02309	6.70755	6.18686
Ranbp17	567.181	-2.80406	0.252949	-11.0855	1.48e-28	8.23e-27	9.71596	9.69198	9.98397	8.00493	7.79385	7.45269
Sptbn4	168.532	-2.98987	0.269989	-11.074	1.68e-28	9.32e-27	8.16628	8.24467	8.25956	6.2759	5.63938	6.12887
Jarid2	4959.98	-2.46794	0.223316	-11.0514	2.16e-28	1.2e-26	13.2142	13.1692	12.9642	11.4401	11.2874	10.9685
Nodal	387.145	-5.25839	0.476391	-11.038	2.51e-28	1.38e-26	9.70714	9.26503	9.3084	5.85898	5.09375	5.71072
Cbx7	1986.49	-3.24937	0.294386	-11.0378	2.51e-28	1.38e-26	11.6278	11.7333	11.8434	9.64674	9.1381	9.1049
Zcchc3	375.418	-2.86509	0.260157	-11.0129	3.31e-28	1.81e-26	9.37132	9.15412	9.18016	7.19753	6.98158	7.35295
Stat4	96.6287	-4.1197	0.374304	-11.0063	3.56e-28	1.94e-26	7.30878	6.92692	7.54522	4.27819	4.25676	4.37659
Map4k1	238.401	-2.9354	0.266853	-11.0001	3.82e-28	2.07e-26	8.80022	8.61155	8.62744	6.86267	6.44418	6.35357
Phf19	427.297	-3.12695	0.284368	-10.9961	3.99e-28	2.16e-26	8.84041	8.58433	9.00051	6.99439	6.58036	6.39746
Igdcc3	61.1565	-5.2918	0.482046	-10.9778	4.89e-28	2.64e-26	6.32943	6.48901	6.64227	3.07185	3.03752	2.65182
Lefty2	1491.78	-5.40078	0.492629	-10.9632	5.74e-28	3.08e-26	11.6877	10.2132	11.555	7.14377	6.41363	7.18809
AU015836	683.782	-6.43873	0.587798	-10.954	6.36e-28	3.39e-26	9.37429	10.249	10.6301	5.4943	4.92594	5.42447
Gpr19	193.32	-2.49854	0.228165	-10.9506	6.6e-28	3.51e-26	8.2394	8.1548	8.50317	6.64374	6.397	6.59435
Tdrd5	96.3689	-4.34742	0.397081	-10.9485	6.76e-28	3.57e-26	7.22826	7.08928	7.52928	4.61349	4.00213	3.76209
Slc1a3	256.036	-3.9737	0.362949	-10.9484	6.77e-28	3.57e-26	8.67529	8.76799	9.01993	5.45362	6.08101	5.84367
Angel1	220.673	-2.54713	0.232661	-10.9479	6.8e-28	3.58e-26	8.48799	8.35236	8.55648	6.87992	6.65678	6.40733
Ncoa3	3194.13	-3.28893	0.300722	-10.9368	7.69e-28	4.02e-26	12.4296	12.6062	12.5288	10.2966	10.1766	9.45992
Mutyh	216.991	-2.83539	0.259987	-10.9059	1.08e-27	5.58e-26	8.56563	8.35929	8.49644	6.74183	6.1575	6.46391
Manba	1643.3	-2.95066	0.271831	-10.8548	1.89e-27	9.69e-26	11.6346	11.4941	11.5581	9.43042	9.34495	9.1942
Jakmip1	91.6324	-7.64378	0.704855	-10.8445	2.12e-27	1.08e-25	6.93446	6.97845	7.29207	2.00979	2.411	2.37051
Zfp710	1587.44	-2.90975	0.269132	-10.8116	3.03e-27	1.53e-25	11.3265	11.3669	11.7833	9.60074	9.22944	9.00466
Taf7	1590.58	-2.36697	0.219872	-10.7652	5.02e-27	2.51e-25	11.4564	11.3942	11.6271	9.51517	9.67884	9.82575
Smtnl1	66.9856	-5.3124	0.494111	-10.7514	5.84e-27	2.89e-25	6.92992	6.44851	6.40929	3.05681	2.90167	2.99412
Gm13154	299.876	-4.38933	0.408263	-10.7512	5.85e-27	2.89e-25	9.01126	8.9499	8.85517	4.75289	5.45816	5.9384
H2-M5	119.22	-4.34554	0.404206	-10.7508	5.87e-27	2.89e-25	7.77604	7.77134	7.51044	4.74118	4.99287	3.80687
Gnpda1	819.614	-2.73852	0.254941	-10.7418	6.48e-27	3.17e-25	10.356	10.2939	10.6651	8.62338	8.48087	8.10871
Pnma2	94.6852	-4.53071	0.422059	-10.7348	6.99e-27	3.4e-25	7.4253	6.99904	7.49544	4.23151	3.66372	4.63358
AU018091	1437.9	-4.79043	0.44648	-10.7293	7.41e-27	3.6e-25	11.2245	11.4227	11.488	7.88275	7.39765	7.77074
Mtf2	3962.75	-1.68384	0.157196	-10.7117	8.97e-27	4.32e-25	12.483	12.5014	12.7873	11.3601	11.3351	11.3305
Hif3a	176.34	-3.90053	0.364225	-10.7091	9.22e-27	4.43e-25	8.00883	8.10979	8.66392	5.76728	5.37217	5.12929
Gdf3	529.457	-4.12156	0.385082	-10.7031	9.84e-27	4.71e-25	9.83352	9.88777	9.88003	6.53431	5.98831	7.11821
Fgf17	79.6928	-7.44716	0.696685	-10.6894	1.14e-26	5.43e-25	6.94733	6.83439	6.8109	1.96292	2.14601	2.5716
Swt1	793.675	-2.29265	0.214627	-10.682	1.24e-26	5.85e-25	10.0841	10.2937	10.5574	8.59352	8.76321	8.557
Sh3tc1	97.7652	-3.91592	0.366778	-10.6765	1.31e-26	6.18e-25	7.06979	7.29424	7.38586	4.79941	4.77586	4.51315
Epha1	290.782	-3.58646	0.336246	-10.6662	1.47e-26	6.89e-25	9.1013	8.97044	8.80354	6.40937	6.54732	5.91571
Mcf2	91.6922	-4.90334	0.460881	-10.6391	1.96e-26	9.18e-25	7.68494	6.84551	7.06817	4.14868	3.83513	3.96904
Wnt7b	133.95	-7.00121	0.658664	-10.6294	2.17e-26	1.01e-24	6.93047	7.74721	8.06414	2.71896	2.3667	3.16087
Gpx2	124.328	-8.90223	0.83803	-10.6228	2.33e-26	1.08e-24	7.41186	7.36043	7.72602	1.96636	1.86252	2.34083
4930432K21Rik	60.3987	-3.80265	0.358518	-10.6066	2.78e-26	1.27e-24	6.60984	6.68906	6.61446	4.34518	3.93728	4.24082
Gm7325	95.9005	-7.78693	0.734265	-10.6051	2.82e-26	1.29e-24	6.74172	7.30324	7.11656	2.10601	1.9837	2.17171
Gm1564	125.681	-6.2021	0.584964	-10.6025	2.9e-26	1.32e-24	8.14804	6.67313	7.49873	3.08363	3.18526	2.99948
Ppm1j	127.455	-3.83162	0.362796	-10.5614	4.5e-26	2.04e-24	7.33759	7.86871	8.08865	5.17105	4.79816	5.23424
She	276.411	-4.32861	0.410064	-10.5559	4.77e-26	2.15e-24	7.20736	6.81391	6.9685	4.71058	4.6415	4.16183
Rnf17	622.232	-4.453	0.422736	-10.5338	6.04e-26	2.71e-24	10.2467	9.94532	10.2708	7.25273	5.93466	6.74111
Itgb7	113.519	-3.92736	0.372992	-10.5294	6.33e-26	2.83e-24	7.94515	7.51437	7.10863	4.75321	4.75796	4.60553
Tsix	81.1974	-7.50098	0.712826	-10.5229	6.78e-26	3.03e-24	6.91787	6.99158	6.68881	2.19137	1.78935	2.50876
Gprc5c	181.647	-4.61003	0.438143	-10.5217	6.86e-26	3.06e-24	8.66037	8.04935	8.11917	4.74724	5.05355	4.89633
Lnx1	112.762	-3.79406	0.360799	-10.5157	7.31e-26	3.24e-24	7.16532	7.48808	7.79238	4.54724	4.57222	4.9166
Kat6b	2932.5	-3.27697	0.311829	-10.5089	7.86e-26	3.48e-24	12.3498	12.4421	12.4833	10.0199	10.2284	9.31442
Rab15	237.519	-3.80928	0.362896	-10.4969	8.93e-26	3.92e-24	8.38924	8.56681	9.05574	5.71572	6.10188	5.48259
Tmem30b	121.188	-5.63849	0.537781	-10.4847	1.02e-25	4.43e-24	7.20438	7.40667	8.01417	2.96581	3.89016	3.51019
Mtmr7	543.251	-2.81818	0.269123	-10.4717	1.16e-25	5.06e-24	9.88551	9.82406	10.0417	7.83278	8.00575	7.51405
Noxred1	54.0047	-4.77703	0.456347	-10.468	1.21e-25	5.24e-24	6.53041	6.40642	6.37014	3.21406	3.36288	3.95558
Tcp11	58.9498	-6.12308	0.585598	-10.4561	1.37e-25	5.9e-24	6.53417	6.26395	6.6476	2.95582	2.47768	2.84653
Rhbdf2	497.617	-1.86657	0.179098	-10.4221	1.97e-25	8.37e-24	9.7449	9.53763	9.55508	8.31425	8.18023	8.24315
Wfdc2	378.736	-6.12757	0.588129	-10.4188	2.04e-25	8.64e-24	9.39216	9.01921	9.11477	5.06715	4.45659	5.03308
Rpp25	321.566	-2.60245	0.249862	-10.4156	2.11e-25	8.91e-24	9.12515	9.25436	9.13463	7.36418	6.91801	7.33785
Mgat5b	84.7528	-4.43974	0.426512	-10.4094	2.25e-25	9.48e-24	7.15232	6.77711	7.24195	4.24035	3.99768	3.22007
Rab25	77.6719	-5.74769	0.552229	-10.4082	2.28e-25	9.59e-24	6.46104	7.01227	7.16238	3.28585	3.13449	2.67197
Gm2373	2121.93	-4.30971	0.41455	-10.3961	2.58e-25	1.09e-23	11.9914	11.6531	11.9365	8.39985	8.90907	7.77073
Stag3	568.923	-2.64533	0.254519	-10.3935	2.66e-25	1.11e-23	9.58888	10.1286	10.1736	8.09085	8.10751	7.81835
Arhgap9	66.7015	-3.51899	0.33927	-10.3722	3.32e-25	1.39e-23	6.50292	6.7349	6.77379	4.11373	4.09477	4.32774
Zmym1	1296.11	-1.61821	0.15604	-10.3705	3.38e-25	1.41e-23	10.8639	10.8951	10.8072	9.68972	9.55924	9.7513
Mmp25	83.5913	-6.94287	0.669977	-10.3629	3.66e-25	1.52e-23	7.49612	6.57045	6.88421	2.74805	2.64158	3.01547
BC033916	70.4219	-6.95722	0.6714	-10.3623	3.68e-25	1.53e-23	6.71893	6.69211	6.57809	1.90249	2.09096	2.7215
1190005I06Rik	47.7551	-4.34009	0.419619	-10.3429	4.51e-25	1.86e-23	6.33617	6.20468	6.21023	3.72426	3.75373	3.45588
Gyltl1b	199.798	-4.37868	0.423477	-10.3398	4.65e-25	1.91e-23	8.15372	8.38741	8.76372	5.71189	5.23925	4.64351
Pim3	1380.87	-2.06869	0.200092	-10.3387	4.71e-25	1.93e-23	10.9932	10.9517	11.2416	9.66213	9.31509	9.62672
Alpk3	66.2975	-6.20526	0.600317	-10.3366	4.81e-25	1.97e-23	6.52459	6.39915	6.82878	2.28642	2.9866	2.0437
1600016N20Rik	73.7628	-3.45003	0.334204	-10.3231	5.54e-25	2.26e-23	6.80181	6.95321	6.69326	4.77398	4.78328	4.28101
Cul4b	6895.76	-1.84458	0.178908	-10.3102	6.34e-25	2.57e-23	13.1507	13.2709	13.4756	11.8529	11.9968	11.9756
Phlda2	96.2468	-7.69492	0.747093	-10.2998	7.06e-25	2.86e-23	7.64328	6.93241	6.84184	1.81097	1.71075	2.67883
Gm10416	70.1	-5.48831	0.533749	-10.2826	8.44e-25	3.4e-23	6.54299	6.85007	7.04218	3.90518	3.07428	3.38752
Stk31	67.7999	-7.00488	0.681856	-10.2733	9.3e-25	3.74e-23	6.72094	6.603	6.35491	1.75709	2.19339	2.39558
Rgs9	113.278	-4.83329	0.471115	-10.2593	1.08e-24	4.31e-23	7.55147	7.29373	7.67252	3.91105	4.47466	3.13665
Ddx43	89.705	-4.35261	0.424341	-10.2573	1.1e-24	4.39e-23	7.43271	6.81288	7.30576	3.84165	4.05677	4.5057
Ankrd35	135.108	-2.95329	0.289741	-10.1929	2.13e-24	8.5e-23	7.56915	7.8004	7.91021	6.00407	5.42221	5.72323
Ckmt1	186.026	-2.93793	0.288726	-10.1755	2.55e-24	1.01e-22	7.93227	8.17458	8.50392	5.87299	6.27141	6.19656
Hpn	85.5363	-5.95394	0.585906	-10.1619	2.93e-24	1.15e-22	7.01259	6.73723	7.21437	2.40421	3.47661	2.17058
Fgr	57.0354	-4.925	0.484811	-10.1586	3.03e-24	1.19e-22	6.58156	6.09029	6.36242	2.85974	3.26453	2.77032
Elovl2	61.0048	-4.67686	0.46088	-10.1477	3.39e-24	1.33e-22	6.48927	6.27913	6.8373	3.68988	3.25145	3.2326
Egfl7	274.512	-2.53216	0.249851	-10.1347	3.88e-24	1.51e-22	8.9839	8.83967	8.86048	7.07393	6.69537	7.30479
Tmem170	185.391	-2.26432	0.223475	-10.1323	3.97e-24	1.55e-22	8.16992	8.02893	8.38127	6.53931	6.71781	6.55239
Notum	131.489	-3.84639	0.380586	-10.1065	5.17e-24	2e-22	7.89818	7.86351	7.36682	4.30083	4.94198	5.09999
Ttpa	186.208	-3.61839	0.358925	-10.0812	6.69e-24	2.57e-22	7.39243	7.80256	7.96608	5.64503	5.41159	4.96916
Snai3	55.7414	-4.725	0.468857	-10.0777	6.93e-24	2.66e-22	6.16801	6.5295	6.5578	3.40976	3.60983	3.71572
Apoc1	88.7686	-7.98846	0.793549	-10.0667	7.75e-24	2.94e-22	6.65093	6.91723	7.29275	1.81408	1.71661	2.45735
Rbmxl2	150.637	-10.204	1.01403	-10.0628	8.06e-24	3.05e-22	7.36143	7.35871	7.29086	1.6982	1.59227	1.75447
Usp29	97.4677	-5.66196	0.562735	-10.0615	8.17e-24	3.09e-22	7.52673	6.46372	7.42919	3.47511	3.30576	2.59664
Dazl	60.984	-6.28673	0.626704	-10.0314	1.11e-23	4.16e-22	6.54315	6.11015	6.58718	2.13988	2.02954	2.83456
Mov10l1	68.1653	-6.27636	0.62644	-10.0191	1.26e-23	4.7e-22	6.68183	6.11864	6.83449	1.78892	2.57801	2.63377
Bmf	157.446	-3.55834	0.355171	-10.0187	1.26e-23	4.71e-22	8.09238	8.05953	8.20102	5.75652	5.85029	4.83151
Ctbp2	5201.06	-1.66962	0.166829	-10.008	1.41e-23	5.21e-22	12.9203	12.9327	13.018	11.897	11.6134	11.6068
Hspbap1	1288.88	-1.59224	0.159459	-9.98525	1.77e-23	6.54e-22	10.9715	11.028	10.9627	9.92369	9.62093	9.84274
Naa11	62.5674	-6.89488	0.691133	-9.97619	1.94e-23	7.13e-22	6.24124	6.41651	6.5787	1.70016	1.90734	2.55958
Sycp3	89.0976	-4.75128	0.47655	-9.97016	2.06e-23	7.56e-22	7.10843	6.67971	7.51378	3.29011	3.80502	4.07717
Orc1	1132.58	-1.72576	0.173412	-9.95181	2.48e-23	9.07e-22	10.7546	10.7102	10.7833	9.62593	9.3984	9.38867
Plekhd1	50.4846	-5.35543	0.53903	-9.9353	2.92e-23	1.06e-21	6.0832	5.97417	6.42844	2.67756	2.69658	2.74918
Ggt1	56.1986	-6.44359	0.648624	-9.93424	2.95e-23	1.07e-21	6.53688	6.22014	6.12667	2.36953	2.43085	1.87144
Efnb3	118.857	-3.79134	0.382191	-9.92002	3.41e-23	1.24e-21	7.54628	7.21002	8.12519	5.15633	4.90397	5.08893
Lifr	690.205	-3.09208	0.312107	-9.90712	3.88e-23	1.4e-21	10.168	10.2504	10.4087	7.9801	8.16427	7.71715
Rhd	46.0599	-5.09825	0.514926	-9.90094	4.12e-23	1.49e-21	6.11531	6.13537	5.85829	2.84626	2.56028	2.92162
Irf6	114.977	-3.11609	0.315151	-9.88761	4.71e-23	1.69e-21	7.46202	7.22504	7.7872	5.39423	5.41608	5.3855
Cdc5l	2148.96	-1.22625	0.124098	-9.88129	5.02e-23	1.8e-21	11.5969	11.6328	11.6142	10.7498	10.7182	10.6356
Snhg11	356.317	-3.79355	0.384015	-9.87867	5.15e-23	1.84e-21	9.40469	9.13307	9.4178	5.9182	6.71327	6.43982
Cntnap2	77.6654	-4.47904	0.454477	-9.85536	6.5e-23	2.32e-21	7.25096	7.05827	6.31826	3.71672	3.85294	3.80531
Galnt6	133.471	-3.23582	0.328384	-9.85377	6.6e-23	2.35e-21	8.04539	7.47629	7.57001	5.24383	5.39874	5.0725
Npl	141.229	-4.21138	0.428114	-9.83704	7.8e-23	2.76e-21	8.31193	7.49382	7.89874	4.58913	5.07866	5.09905
Mvd	662.148	-2.18198	0.221874	-9.83432	8.01e-23	2.83e-21	10.002	10.0284	10.1806	8.6545	8.18859	8.50572
Fgd5	98.3096	-3.48198	0.355089	-9.80594	1.06e-22	3.74e-21	7.40049	6.93592	7.67434	4.97481	4.71212	4.95843
Aoah	146.274	-4.51248	0.46116	-9.78505	1.31e-22	4.57e-21	7.93104	8.26806	7.74068	4.80336	4.62699	4.84689
Ppfibp2	160.964	-3.38522	0.346238	-9.77715	1.41e-22	4.93e-21	7.99264	7.78084	8.43841	5.61662	5.76206	5.18555
Gatsl3	422.11	-2.46883	0.252576	-9.77462	1.45e-22	5.04e-21	9.74874	9.4292	9.35567	7.59403	7.48386	7.9567
Epcam	1468.03	-2.11576	0.216486	-9.77322	1.47e-22	5.1e-21	11.175	11.1492	11.5734	9.59477	9.61015	9.81334
Aifm3	57.9912	-4.8537	0.497613	-9.75397	1.77e-22	6.13e-21	6.65762	6.246	6.57515	3.657	3.17906	3.83195
Mybl2	4432.65	-3.11063	0.319363	-9.74011	2.03e-22	7e-21	12.9095	12.8831	13.0415	11.054	10.4092	10.1382
Ccdc85a	55.4544	-4.56369	0.468601	-9.73897	2.06e-22	7.06e-21	6.29305	6.45599	6.60884	3.05639	4.00181	3.55667
Stxbp2	682.052	-1.74852	0.179577	-9.73689	2.1e-22	7.18e-21	9.91581	9.93264	10.0894	8.59906	8.70514	8.78091
Atp1b1	1032.2	-2.72407	0.279872	-9.73328	2.17e-22	7.42e-21	10.5577	10.8241	11.0816	8.37301	8.93122	8.95025
Cpsf4l	230.255	-4.9024	0.505224	-9.70342	2.92e-22	9.87e-21	8.79051	8.42911	8.69805	5.10177	4.49415	5.16349
Ptpn3	981.59	-2.78256	0.286998	-9.6954	3.15e-22	1.07e-20	10.1594	10.5219	10.6428	8.59182	8.61758	8.01764
E130309D14Rik	59.4167	-6.43086	0.66375	-9.68867	3.37e-22	1.14e-20	6.62061	5.93259	6.5905	2.46776	2.52466	1.9879
4930461G14Rik	54.7505	-5.66677	0.585269	-9.68235	3.58e-22	1.21e-20	6.69586	5.9879	6.2854	2.77313	3.07536	2.62584
Bcl2l14	56.4492	-6.65447	0.68792	-9.67331	3.91e-22	1.31e-20	6.21468	6.09515	6.58757	1.84148	2.25735	2.45012
Msc	46.7769	-4.52066	0.46824	-9.65457	4.7e-22	1.57e-20	5.85554	6.25042	6.25607	3.28551	3.25404	3.35821
Mael	85.7476	-8.00806	0.829911	-9.6493	4.95e-22	1.65e-20	7.2684	6.40206	6.87392	1.66494	1.56729	2.33571
Ybx2	90.4086	-8.23798	0.854682	-9.63865	5.49e-22	1.81e-20	7.05231	6.46007	7.50041	2.09485	2.2662	2.14604
Aard	68.5759	-5.77543	0.600298	-9.62093	NA	NA	6.35276	7.03346	6.35234	1.91311	3.04545	2.72721
Ror2	333.864	-1.82577	0.190253	-9.59651	8.27e-22	2.73e-20	9.0669	8.89653	8.96478	7.64153	7.67134	7.67663
Fmr1nb	71.9679	-6.05764	0.631668	-9.58991	8.82e-22	2.9e-20	7.24605	6.12253	6.51182	2.28364	2.57263	2.96145
Slc5a5	56.4176	-4.9554	0.518203	-9.56267	1.15e-21	3.76e-20	6.54589	6.40734	6.50792	3.77049	2.96577	3.29063
BC052040	594.353	-1.9923	0.208347	-9.56243	1.15e-21	3.76e-20	9.87867	9.77044	10.1709	8.63952	8.41305	8.35081
Pard6b	378.608	-2.38075	0.249229	-9.55246	1.27e-21	4.13e-20	9.20742	9.26974	9.37905	7.79357	7.57054	7.19361
Cyct	71.3688	-5.91252	0.618995	-9.55181	1.27e-21	4.15e-20	6.94273	5.94851	6.90547	2.43572	2.30545	3.04264
Amph	124.444	-3.1929	0.334364	-9.54916	1.31e-21	4.25e-20	7.65626	7.61875	7.915	5.67855	5.49121	5.34849
T	97.3342	-7.60019	0.797623	-9.52855	1.59e-21	5.17e-20	8.41543	7.24376	6.34449	1.83363	2.03039	2.48762
Clstn3	272.033	-3.9395	0.413487	-9.52751	1.61e-21	5.21e-20	9.17773	8.90629	8.47659	6.10814	5.96082	5.30541
Bcl6b	40.926	-5.22764	0.549166	-9.51923	1.74e-21	5.64e-20	5.91203	6.08647	5.8242	2.99912	3.12478	2.46136
Rps6kl1	100.637	-3.83461	0.403353	-9.50683	1.97e-21	6.31e-20	7.86026	7.04476	7.21329	4.88745	4.48625	4.75705
Zfp808	317.595	-2.1615	0.227428	-9.50413	2.02e-21	6.47e-20	8.97926	9.08831	8.97514	7.46935	7.66319	7.13681
Mgme1	780.463	-1.75378	0.184571	-9.50197	2.06e-21	6.59e-20	10.2644	10.1499	10.2159	9.11171	8.89453	8.72729
Trim24	2682.81	-1.85858	0.196041	-9.48058	2.53e-21	8.04e-20	11.7556	11.8738	12.0429	10.4146	10.6129	10.556
Adck3	109.919	-2.96225	0.312655	-9.47452	2.68e-21	8.51e-20	7.57612	7.25774	7.61783	5.30259	5.45033	5.67853
Mageb16	65.4505	-7.7352	0.816484	-9.47379	2.7e-21	8.55e-20	6.14272	6.23765	6.38502	1.59235	2.05149	1.63995
Ucp2	1552.45	-2.47172	0.260933	-9.47264	2.73e-21	8.63e-20	11.3678	11.3942	11.5098	9.52388	9.67519	9.19943
Wdr86	63.5917	-7.46142	0.787983	-9.46902	2.82e-21	8.92e-20	6.21037	6.43937	6.83266	1.94668	2.34925	1.99347
Cbln1	49.7559	-4.88751	0.516321	-9.46603	2.91e-21	9.16e-20	6.34256	6.05556	6.19943	2.92084	3.35821	3.56095
Cdyl2	575.035	-3.70873	0.392205	-9.45611	3.2e-21	1.01e-19	10.0591	9.92226	10.1614	6.8342	7.51035	7.10918
Pla2g10	88.4608	-8.64039	0.914076	-9.4526	3.31e-21	1.04e-19	7.96403	6.94838	7.01739	1.71138	1.60969	2.11283
Calca	43.9032	-5.18083	0.548132	-9.45178	3.33e-21	1.04e-19	6.19961	5.87889	6.02417	3.31898	2.66766	2.62856
2610528J11Rik	59.2232	-6.68081	0.706865	-9.45132	3.35e-21	1.04e-19	6.20541	6.03946	6.7776	2.37413	1.74208	2.44267
Rbm44	110.163	-6.06772	0.642165	-9.44886	3.43e-21	1.07e-19	8.03398	6.23238	7.45272	3.09991	2.96015	3.47072
Fbxo44	80.4909	-2.76618	0.292908	-9.44386	3.59e-21	1.11e-19	6.87147	6.84177	7.09104	5.20074	5.09835	5.17806
Unc13d	45.4087	-4.16036	0.440665	-9.44109	3.69e-21	1.14e-19	6.07763	6.02675	6.3176	3.19731	3.49849	3.88962
Epb4.1l4a	763.088	-1.92419	0.203812	-9.44102	3.69e-21	1.14e-19	9.89085	10.1188	10.2576	8.72946	8.69247	8.67275
Spic	46.9557	-5.26263	0.557677	-9.4367	3.85e-21	1.19e-19	6.25017	5.72258	6.07311	2.38985	2.45014	2.9711
Zfp600	68.4123	-7.75571	0.821985	-9.43533	3.9e-21	1.2e-19	6.48082	6.20698	6.11587	1.93721	1.51903	1.99854
Cyp2s1	120.075	-3.36179	0.35673	-9.4239	4.35e-21	1.33e-19	7.03027	6.67949	7.00335	5.0811	4.78495	4.64124
Fntb	789.455	-1.73355	0.18407	-9.41786	4.6e-21	1.41e-19	10.2852	10.3338	10.2565	9.1964	8.89665	8.90668
Ppp2r2c	106.883	-3.28007	0.3487	-9.40656	5.13e-21	1.56e-19	7.55848	7.12458	7.61368	4.9308	5.32632	4.68916
Vrtn	77.6943	-7.43242	0.790633	-9.4006	5.43e-21	1.65e-19	7.94658	7.03904	6.24934	2.33201	1.95052	1.79706
B4galnt3	241.617	-4.03762	0.429703	-9.3963	5.65e-21	1.71e-19	8.62466	8.75719	8.82961	5.98014	5.99459	4.76112
Rpl10l	67.9396	-7.71207	0.820834	-9.3954	5.7e-21	1.73e-19	6.29678	6.51859	6.04166	1.62798	2.0817	1.67596
Plk5	50.0713	-6.45536	0.689484	-9.3626	7.78e-21	2.35e-19	6.18522	5.77681	6.39701	2.17932	2.07588	2.47741
Trim28	22062.7	-1.8309	0.195587	-9.36108	7.89e-21	2.38e-19	15.2723	15.0617	15.0321	13.944	13.5245	13.7485
Hspb1	758.461	-2.76135	0.295679	-9.339	9.72e-21	2.92e-19	10.2455	10.4506	10.4772	8.49566	7.95666	8.46268
Slc44a4	40.6305	-5.74315	0.615269	-9.33437	1.02e-20	3.04e-19	5.92547	5.87619	5.93727	2.8671	2.62178	2.91933
Rbpj	2415.17	-1.64785	0.176544	-9.33393	1.02e-20	3.05e-19	11.7435	11.979	12.1151	10.6464	10.7576	10.7327
Ccdc138	153.232	-2.20512	0.23626	-9.33342	1.03e-20	3.06e-19	7.89576	7.81953	8.22168	6.49363	6.39444	6.38869
Actr3b	161.351	-2.52685	0.271367	-9.31158	1.26e-20	3.75e-19	7.89086	7.99644	8.34999	6.37574	6.08517	6.41898
Myo5b	48.9007	-4.40421	0.4732	-9.30731	1.31e-20	3.9e-19	6.17294	5.98712	6.38252	3.17942	3.63547	2.7928
Mok	177.533	-3.15576	0.339765	-9.28807	1.57e-20	4.66e-19	8.04075	7.97803	8.47018	6.33268	5.90858	5.53079
Fabp3	150.497	-5.03	0.542186	-9.27727	1.74e-20	5.13e-19	7.20199	7.87777	8.40361	3.40664	3.92196	4.68548
Fam81a	186.715	-3.0406	0.327831	-9.2749	1.78e-20	5.23e-19	8.05144	8.39798	8.59131	6.38824	6.16814	5.75576
Eml2	444.76	-2.0875	0.225224	-9.26855	1.89e-20	5.54e-19	9.2519	9.73823	9.68621	7.88279	8.0328	8.12734
Plin3	1175.09	-1.47271	0.159168	-9.25255	2.19e-20	6.43e-19	10.6833	10.6621	10.7541	9.53833	9.58464	9.72243
Slc30a2	60.2609	-7.53456	0.817659	-9.21479	3.12e-20	9.1e-19	6.39676	6.25616	5.89447	1.96207	1.55246	2.02208
Tmco6	200.666	-2.26532	0.24626	-9.1989	3.62e-20	1.05e-18	8.14142	8.12736	8.42911	6.65721	6.50053	6.78949
Kdf1	45.7445	-4.15232	0.452363	-9.17918	4.34e-20	1.26e-18	6.07395	5.9585	6.29822	3.34319	3.7053	3.29197
Klc3	72.0014	-2.87009	0.312676	-9.17912	4.35e-20	1.26e-18	6.9422	6.69156	7.043	4.79444	5.10104	4.88845
Ehhadh	82.461	-2.90603	0.316851	-9.1716	4.66e-20	1.35e-18	7.11176	7.05336	7.19396	5.08026	5.4327	4.72837
Daxx	1423.97	-1.15977	0.126752	-9.14993	5.7e-20	1.64e-18	10.9905	10.9292	10.9642	10.2003	10.0655	10.0406
Mlxipl	39.3997	-4.47886	0.49	-9.14054	6.21e-20	1.78e-18	5.92082	5.62396	5.96883	3.10676	2.85065	3.18161
Rad54b	580.466	-2.05765	0.22566	-9.11839	7.62e-20	2.18e-18	9.58383	9.63159	9.87224	8.40102	8.25129	7.93425
Gm6083	2044.51	-9.1872	1.00919	-9.10355	NA	NA	12.0665	12.1829	13.286	3.22213	4.29538	3.05559
Phf13	866.134	-1.93964	0.213075	-9.1031	8.78e-20	2.5e-18	10.1007	10.1824	10.4032	8.59174	8.85778	8.99255
Stard8	296.506	-3.96786	0.435919	-9.10228	8.85e-20	2.51e-18	8.40336	8.53328	9.60499	5.76092	6.10868	5.72271
Myh6	55.6622	-6.34161	0.699268	-9.06892	1.2e-19	3.4e-18	6.74468	6.11416	5.77643	2.1176	2.42071	2.17608
Dvl2	821.979	-1.57474	0.174046	-9.04783	1.46e-19	4.11e-18	10.3817	10.2068	10.3279	9.30264	8.98753	9.11773
C430002E04Rik	50.6066	-7.40125	0.818237	-9.04537	1.49e-19	4.19e-18	5.88228	5.91215	5.878	1.55845	2.01377	1.60217
Arhgef15	43.471	-4.06584	0.45034	-9.02836	1.74e-19	4.89e-18	6.21706	6.17304	5.86076	3.50083	3.46882	3.85567
Dmc1	57.1808	-7.83884	0.87151	-8.99455	2.37e-19	6.63e-18	6.64264	6.07328	6.20461	1.81885	2.01425	1.86456
Kcnk5	458.72	-3.81234	0.424218	-8.98675	2.55e-19	7.1e-18	9.8004	9.49266	9.84864	7.31115	6.77857	5.8748
Bnipl	52.2137	-4.54695	0.506429	-8.97846	2.75e-19	7.63e-18	5.91242	6.52933	6.41624	3.56501	2.85815	3.44849
Derl3	43.5527	-4.53393	0.50597	-8.96086	3.22e-19	8.91e-18	6.0309	6.05733	6.07035	3.62971	3.205	2.79363
Tpk1	180.6	-1.91023	0.213304	-8.95544	3.38e-19	9.34e-18	8.15184	7.97864	7.92597	6.6902	6.81277	6.56691
Zfp59	264.335	-2.48288	0.277541	-8.94599	3.69e-19	1.01e-17	8.57391	8.68428	8.68677	6.95686	7.14632	6.41742
Tjp3	201.107	-3.72949	0.417393	-8.9352	4.06e-19	1.11e-17	7.92035	8.44402	8.8608	6.06794	5.59074	5.07413
Jam2	850.652	-2.18049	0.244058	-8.93432	4.1e-19	1.12e-17	9.6415	9.67417	9.66687	7.97668	8.32445	8.04727
Pvrl2	1327.5	-2.14911	0.240858	-8.92272	4.55e-19	1.24e-17	11.0619	11.0523	11.1285	9.26796	9.36286	9.73888
Tle6	123.357	-2.20787	0.24746	-8.92213	4.57e-19	1.25e-17	7.64744	7.56982	7.7199	5.90545	6.31108	6.00798
Gpx4	375.908	-2.73719	0.306941	-8.91764	4.76e-19	1.3e-17	9.32913	8.97403	9.44011	7.15107	6.91483	7.64832
Catsperg1	63.7027	-4.97395	0.558043	-8.91321	4.96e-19	1.35e-17	6.3737	6.36518	7.09048	3.65746	3.59163	2.65621
Rhox6	74.0669	-9.14632	1.02623	-8.91255	4.99e-19	1.35e-17	6.09749	6.34913	6.46151	1.56087	1.4695	1.60964
Slc26a9	47.5334	-5.72019	0.641823	-8.91241	4.99e-19	1.35e-17	6.39555	5.48326	6.07075	2.53987	2.22326	2.40941
Pld6	52.4858	-3.62654	0.407009	-8.91023	5.09e-19	1.38e-17	6.45424	5.99074	6.27314	4.34394	4.07908	4.0322
Ccnd3	2324.75	-1.89341	0.212913	-8.89291	5.95e-19	1.6e-17	11.8598	12.02	11.8067	10.4114	10.3503	10.6538
Chga	88.7899	-4.02164	0.452663	-8.88438	6.43e-19	1.72e-17	7.23424	6.88967	7.14475	3.99661	3.50629	4.64698
Acss1	137.742	-2.97861	0.3353	-8.8834	6.48e-19	1.73e-17	7.58349	7.77281	8.24757	6.0201	5.6074	5.52188
Vwf	111.468	-4.58671	0.516645	-8.87787	6.82e-19	1.82e-17	6.797	7.29163	7.94704	3.77058	4.39898	3.55789
Ptpru	90.6523	-3.28598	0.370241	-8.87523	6.98e-19	1.86e-17	7.36798	6.95331	7.39981	5.40579	4.72865	4.74256
Rasip1	53.7232	-4.22307	0.476056	-8.87096	7.25e-19	1.93e-17	6.69605	6.17713	6.19693	3.64999	3.20829	3.82152
Atp6v0a4	142.215	-4.68883	0.528807	-8.86681	7.53e-19	2e-17	7.57923	7.76152	8.33809	4.69658	4.53008	4.66435
Tex2	817.191	-1.71774	0.194246	-8.84311	9.31e-19	2.46e-17	10.3526	10.1655	10.4029	9.08384	9.19473	8.80745
Ccdc73	40.9832	-5.70523	0.645275	-8.84155	9.44e-19	2.5e-17	5.76985	5.49817	6.09797	2.33132	2.00151	2.59357
Got1l1	105.5	-4.14323	0.468758	-8.83874	9.68e-19	2.54e-17	7.35638	7.10918	7.86916	4.45377	4.02546	4.94941
Rhox9	57.6947	-8.03064	0.908815	-8.83638	9.89e-19	2.59e-17	5.89085	5.9246	6.19038	1.89911	1.48787	1.61793
Slc22a7	40.9255	-5.9247	0.670526	-8.8359	9.93e-19	2.6e-17	5.58352	5.69915	6.09956	2.52843	2.00798	2.15947
Gbp2b	95.5422	-4.59441	0.521394	-8.8118	1.23e-18	3.22e-17	7.88633	6.48144	7.14157	4.29461	3.68424	4.10257
Dpp4	78.596	-5.22913	0.593705	-8.80762	1.28e-18	3.34e-17	7.38967	6.97373	6.29202	3.45978	3.51731	3.26204
Sema4b	879.886	-2.04665	0.232409	-8.80627	1.29e-18	3.37e-17	10.1555	10.4099	10.4417	9.03774	8.74946	8.71969
Gm16880	34.1469	-5.20849	0.591969	-8.7986	1.39e-18	3.6e-17	5.5457	5.71632	5.75514	2.92772	2.83523	2.9792
Gpr160	33.3269	-5.53863	0.630913	-8.77875	1.65e-18	4.28e-17	5.58511	5.6555	5.52277	2.46814	2.83927	2.26458
Gm3604	131.996	-3.04782	0.347713	-8.76535	1.86e-18	4.82e-17	7.58441	7.62467	7.63342	5.11457	5.98121	5.37541
Hr	135.294	-3.1552	0.36	-8.76445	1.88e-18	4.85e-17	7.68543	7.86095	7.98735	5.82577	5.49582	5.49513
Fgf4	2170.11	-1.81329	0.206921	-8.76321	1.9e-18	4.89e-17	11.5132	11.8269	11.8949	10.4146	10.2178	10.5489
Gpr4	61.7962	-4.68635	0.534877	-8.76155	1.93e-18	4.95e-17	6.20105	6.90775	6.45867	2.95677	3.63263	3.31858
Gli2	481.757	-3.20136	0.365707	-8.7539	2.06e-18	5.28e-17	9.54918	9.5428	9.94575	7.35517	7.56442	7.01996
Pycard	162.189	-3.26396	0.373007	-8.75041	2.13e-18	5.44e-17	8.33987	7.84198	8.24216	5.86105	5.27267	6.01088
Rex2	59.8003	-8.04518	0.9216	-8.72958	2.56e-18	6.51e-17	6.24916	5.9171	5.728	1.55799	1.77583	1.60364
Slc23a1	52.4432	-7.84234	0.898572	-8.72756	2.6e-18	6.62e-17	5.76483	6.18681	6.08673	1.62215	1.53954	2.0009
Ttn	181.75	-5.30024	0.607563	-8.72378	2.69e-18	6.83e-17	8.33083	8.52532	7.75427	3.61899	4.95808	3.39259
Dennd1c	43.7465	-3.43387	0.393816	-8.71948	2.79e-18	7.08e-17	6.11378	5.84816	6.03093	3.4997	3.86683	3.67198
Zfp280b	1591.76	-2.17908	0.250127	-8.71189	2.99e-18	7.53e-17	11.1439	11.3077	11.4385	9.89578	9.77988	9.29074
Zbtb48	177.203	-1.5872	0.182218	-8.71044	3.03e-18	7.61e-17	8.00653	7.91166	7.9038	6.89345	6.80047	6.82738
Nlrp9b	51.533	-6.19999	0.712309	-8.70408	3.2e-18	8.04e-17	5.41965	6.42447	6.41638	2.36053	2.42222	1.86623
2610305D13Rik	1415.65	-3.74562	0.430649	-8.69761	3.39e-18	8.49e-17	11.3357	11.2691	11.3447	7.26752	8.4565	8.77674
Syt3	40.1782	-3.3581	0.386762	-8.6826	3.87e-18	9.65e-17	6.0734	5.7918	5.91938	3.85546	3.76843	3.86354
Dennd3	93.3561	-3.50964	0.404378	-8.67912	3.99e-18	9.91e-17	7.43379	7.03004	7.18649	5.2736	4.63453	4.64706
AI662270	441.16	-4.33722	0.500334	-8.66865	4.37e-18	1.08e-16	9.71299	9.27826	9.56612	5.03252	5.74016	6.74085
C330013F16Rik	51.4316	-7.89721	0.911142	-8.66738	4.42e-18	1.1e-16	5.83847	5.66282	5.96536	1.54958	1.76742	1.59314
Rasal1	52.6225	-4.18121	0.482737	-8.66146	4.66e-18	1.15e-16	6.44474	6.10587	6.51729	3.94781	3.48108	3.37386
Dpys	63.1691	-5.83059	0.674713	-8.64159	5.54e-18	1.37e-16	5.89141	6.38913	6.91926	1.81718	2.24102	3.11544
Mfsd7c	54.7788	-3.283	0.380301	-8.63263	6e-18	1.48e-16	6.36361	6.3262	6.41536	3.94088	4.41941	3.71997
Cpne5	71.2427	-4.70514	0.545051	-8.63247	6e-18	1.48e-16	7.26885	6.24477	6.47191	3.21536	3.75452	3.15794
Accsl	48.9207	-4.21163	0.488206	-8.62676	6.31e-18	1.55e-16	6.38515	5.65113	6.31837	3.33516	3.07745	3.52
Gm5595	187.393	-1.70609	0.197863	-8.6226	6.55e-18	1.6e-16	7.95118	8.17161	8.08214	6.78969	6.91764	6.91972
Syce1	52.5827	-6.13911	0.713227	-8.60752	7.47e-18	1.82e-16	6.59485	6.27956	5.56075	1.88858	2.07698	2.85415
Chrna9	37.4956	-5.87086	0.682504	-8.60194	7.84e-18	1.9e-16	5.69826	5.89725	5.26543	2.01807	2.31841	2.07075
Ash2l	4018.98	-1.35463	0.15753	-8.59914	8.03e-18	1.95e-16	12.5645	12.4003	12.5235	11.4809	11.3484	11.6292
Pou2f3	34.109	-4.28972	0.500116	-8.57745	9.7e-18	2.34e-16	5.90837	5.56226	5.54006	2.90487	3.26671	3.36411
Impa2	568.342	-2.12993	0.248434	-8.57345	1e-17	2.42e-16	9.94194	9.87988	9.89421	8.57637	7.94336	8.37175
Pdk1	4405.81	-1.56288	0.182448	-8.56617	1.07e-17	2.57e-16	12.6684	12.7078	13.0311	11.6778	11.5752	11.6417
Plxdc1	77.7199	-3.37436	0.39396	-8.56523	1.08e-17	2.59e-16	7.12789	6.6194	7.20415	4.87141	4.57059	4.49654
6330410L21Rik	59.1615	-8.99032	1.05028	-8.55992	1.13e-17	2.71e-16	5.96297	5.79206	5.964	1.47623	1.39147	1.52155
Klf5	697.844	-3.97984	0.465769	-8.54466	1.29e-17	3.08e-16	10.1688	10.3178	10.5104	7.46813	7.66673	6.12962
Cblc	43.2939	-7.50972	0.881616	-8.51813	1.62e-17	3.87e-16	5.76008	5.80408	6.08284	2.06359	1.68954	1.80602
Helb	1077.75	-2.36798	0.278086	-8.51528	1.66e-17	3.96e-16	10.7279	10.5919	10.931	9.29648	9.03438	8.56255
Ak4	1677.33	-1.73047	0.203312	-8.51139	1.72e-17	4.09e-16	11.2408	11.4659	11.284	10.0518	9.81822	10.2283
Atp1b2	135.831	-3.53017	0.415172	-8.50291	1.85e-17	4.39e-16	8.14327	7.37382	7.98244	5.64219	5.40211	5.02162
Cep131	297.065	-1.65385	0.19461	-8.49831	1.92e-17	4.56e-16	8.90593	8.69036	8.91104	7.78279	7.56958	7.55804
Col9a2	50.3737	-7.05994	0.832264	-8.48281	2.2e-17	5.2e-16	6.37389	5.62361	6.28918	1.8325	2.2453	1.87593
Dock6	1496.49	-2.29782	0.271009	-8.47877	2.28e-17	5.38e-16	11.258	11.2318	11.5687	9.9393	9.56366	9.25887
Dyrk3	1062.23	-1.73391	0.204578	-8.47552	2.34e-17	5.51e-16	10.8661	10.6569	10.7442	9.63481	9.36785	9.36271
Arrdc1	206.92	-1.6527	0.19519	-8.46711	2.52e-17	5.92e-16	8.11957	8.19172	8.2861	6.94525	7.04209	7.11554
Wdr34	364.288	-2.34162	0.276648	-8.46424	2.58e-17	6.05e-16	9.42436	9.32712	9.07846	7.39535	7.27289	7.90441
Ccdc160	30.6985	-5.58916	0.660668	-8.45985	2.68e-17	6.27e-16	5.30621	5.33777	5.39196	2.25331	1.94026	2.31223
Dhx16	2556.74	-1.65776	0.195994	-8.4582	2.72e-17	6.35e-16	11.965	11.9429	12.0075	10.7705	10.4578	10.923
Serpina3m	56.6962	-4.93936	0.584634	-8.44864	2.95e-17	6.87e-16	6.8926	5.71362	6.10054	2.82127	3.14046	2.73013
Sh2d3c	55.0116	-3.50166	0.414762	-8.44257	3.1e-17	7.22e-16	6.57999	6.14087	6.58784	4.33931	4.00629	4.0458
Dnmt3a	2564.91	-2.94701	0.349143	-8.4407	3.15e-17	7.33e-16	12.5602	11.5859	11.8775	10.0618	9.99416	9.47325
Sirt1	2272.61	-1.21335	0.143776	-8.43919	3.2e-17	7.41e-16	11.6895	11.6392	11.7964	10.8594	10.8014	10.7498
Gm2694	38.9568	-5.15002	0.610628	-8.43397	3.34e-17	7.74e-16	6.05438	5.60594	5.86946	2.95457	2.9948	3.00823
Srcrb4d	82.8085	-2.83333	0.336179	-8.42802	3.52e-17	8.13e-16	7.33247	6.79931	7.14728	4.93349	5.10888	5.47759
Fam208a	1440.25	-1.9686	0.233634	-8.42598	3.58e-17	8.27e-16	10.9971	11.0438	11.1405	9.43479	9.91695	9.40032
F2rl1	1793.97	-2.97338	0.353702	-8.40643	4.23e-17	9.74e-16	10.9572	11.1359	11.1467	9.28064	9.00051	8.29326
Maneal	63.5384	-3.32524	0.395756	-8.40226	4.38e-17	1.01e-15	6.67096	6.46875	6.9115	4.4333	4.35918	4.52557
Wbp2	1811.2	-1.38859	0.165423	-8.3942	4.69e-17	1.08e-15	11.5403	11.2444	11.4237	10.3809	10.337	10.4068
Mep1b	34.4838	-6.40269	0.764222	-8.37805	5.38e-17	1.23e-15	5.45848	5.27024	5.59652	1.91068	1.81552	1.96256
Zfp493	173.392	-1.63433	0.195504	-8.35956	6.3e-17	1.43e-15	7.78396	7.73771	7.80767	6.70149	6.56493	6.71396
Erbb3	367.447	-4.26317	0.509996	-8.35923	6.31e-17	1.43e-15	9.25363	9.4973	9.33716	6.72861	5.89247	4.92395
F11r	1155.6	-1.86596	0.223363	-8.35392	6.6e-17	1.5e-15	10.7202	10.7258	10.8821	9.28443	9.53726	9.31821
Rlbp1	34.8734	-5.87713	0.703564	-8.35337	6.63e-17	1.5e-15	5.85909	5.6281	5.2278	1.95042	2.12803	2.67721
4930452B06Rik	199.428	-2.04211	0.245755	-8.30952	9.61e-17	2.17e-15	7.86228	8.07667	8.25552	6.68109	6.73934	6.54424
Cbx1	2030.25	-1.52007	0.183422	-8.28727	1.16e-16	2.6e-15	11.6688	11.2959	11.59	10.3885	10.5123	10.2977
Map7	862.695	-3.37766	0.407667	-8.28533	1.18e-16	2.64e-15	10.177	10.6124	10.9911	8.25637	8.08968	7.59411
Pla2g5	47.211	-6.04983	0.730303	-8.28399	1.19e-16	2.66e-15	5.459	5.66989	6.57827	2.49149	1.94682	2.10714
LOC101056043	549.16	-1.73302	0.209473	-8.27326	1.3e-16	2.9e-15	9.88794	9.76465	9.77016	8.70842	8.28226	8.54049
Brpf3	1353.13	-1.93581	0.234111	-8.26875	1.35e-16	3.01e-15	11.0259	11.1125	11.1133	9.77425	9.77587	9.31428
Fblim1	2775.01	-2.43642	0.294696	-8.26755	1.37e-16	3.04e-15	11.8905	11.8398	11.9874	10.3516	10.2376	9.57114
Usp26	109.546	-6.76771	0.818606	-8.26736	1.37e-16	3.04e-15	9.3103	5.65912	6.83654	2.42758	2.28399	2.50479
Cldn3	59.036	-3.58112	0.433324	-8.26431	1.41e-16	3.11e-15	6.31754	6.2897	6.98298	4.24726	3.96346	4.39562
Nr1h2	674.275	-1.59094	0.192558	-8.26211	1.43e-16	3.17e-15	10.0532	9.98381	10.0095	9.04899	8.78473	8.65325
Slc4a5	116.081	-5.45221	0.660536	-8.25423	1.53e-16	3.37e-15	8.38987	6.52166	6.7185	2.94099	3.50158	3.57746
Ccnf	2302.13	-1.93794	0.23522	-8.23887	1.74e-16	3.81e-15	11.7887	11.7079	11.7022	10.6087	10.1598	10.053
Chn1	356.298	-1.41705	0.172209	-8.22865	1.89e-16	4.14e-15	9.17512	9.06817	8.93685	8.0376	8.0842	7.97562
Hcn2	70.9193	-3.67286	0.446356	-8.22854	1.9e-16	4.14e-15	6.60774	6.49521	7.33389	4.39603	4.69052	4.02863
Sycp1	37.3156	-4.32644	0.525945	-8.22604	1.94e-16	4.22e-15	6.08491	5.48482	5.46499	2.97383	2.83409	3.05006
Fam83g	71.1354	-3.02797	0.368522	-8.2165	2.1e-16	4.56e-15	7.04306	6.49514	6.91306	4.98405	4.97315	4.41752
Piwil2	88.4772	-3.30216	0.402134	-8.21161	2.18e-16	4.74e-15	7.37567	6.90131	7.26621	5.17509	4.64935	4.55384
Glod5	42.1736	-3.71588	0.452655	-8.20908	2.23e-16	4.83e-15	5.85874	5.95988	6.13464	3.55313	3.22895	4.0179
Kat2b	694.014	-1.6602	0.202403	-8.20245	2.36e-16	5.08e-15	9.60838	9.76561	9.76204	8.35665	8.752	8.41035
Tgm1	363.363	-3.22338	0.393182	-8.19818	2.44e-16	5.25e-15	8.61064	9.01056	8.57312	6.70029	6.43639	6.25419
Acan	82.4353	-4.51273	0.550519	-8.19722	2.46e-16	5.29e-15	7.56368	6.50442	6.90991	4.02093	4.00042	3.83423
Ripk4	189.443	-1.95539	0.23896	-8.18292	2.77e-16	5.95e-15	8.21688	8.10756	8.47765	6.92379	6.83394	6.63017
Phkg1	30.9034	-5.3439	0.65411	-8.16974	3.09e-16	6.62e-15	5.66346	5.23515	5.10982	2.27526	2.16805	2.33402
Hormad1	30.6509	-6.24337	0.764651	-8.16499	3.21e-16	6.87e-15	5.29811	5.30387	5.24306	1.59776	1.80431	2.19109
Gm19705	54.0255	-3.54225	0.434003	-8.16181	3.3e-16	7.04e-15	6.57008	6.41396	6.23764	3.67235	4.12704	4.68809
Krt18	358.987	-4.61024	0.564922	-8.16085	3.33e-16	7.08e-15	9.44028	8.81109	9.18491	6.03357	5.09601	6.12992
Naprt1	147.739	-2.62404	0.321615	-8.15895	3.38e-16	7.18e-15	7.53411	7.98446	7.57844	5.75128	5.87347	6.15874
Zfp281	2545.81	-1.44159	0.176716	-8.15767	3.42e-16	7.25e-15	11.757	11.7025	11.8234	10.6957	10.8774	10.4904
Tcfl5	291.821	-3.44557	0.423166	-8.14236	3.88e-16	8.2e-15	9.27336	8.84052	8.90307	5.58359	6.26548	6.88186
Rltpr	50.0647	-3.3292	0.409372	-8.13245	4.21e-16	8.88e-15	6.38687	6.07831	6.48734	4.54482	3.88225	4.17202
Spn	136.698	-3.20691	0.394945	-8.11989	4.67e-16	9.83e-15	7.95459	7.20957	7.49557	5.33258	5.42786	5.60186
Gstm3	41.2465	-6.47331	0.79727	-8.11934	4.69e-16	9.86e-15	5.34931	5.21525	5.914	1.66753	2.09197	2.02303
Qprt	44.1728	-8.47873	1.04437	-8.11852	4.72e-16	9.91e-15	5.61449	5.27181	5.51131	1.47251	1.39717	1.51307
Tuba3a	49.2466	-8.54074	1.05275	-8.1128	4.95e-16	1.04e-14	5.87099	5.23284	5.5806	1.46538	1.38659	1.50767
Nr0b1	530.748	-2.38143	0.293739	-8.10729	5.18e-16	1.08e-14	9.71472	9.99455	9.92004	8.1539	7.56891	8.39297
1700001L05Rik	315.687	-3.18243	0.392545	-8.10717	5.18e-16	1.08e-14	9.36544	8.87314	9.20348	6.26153	7.28854	6.34803
Espn	52.6073	-3.33584	0.41218	-8.09316	5.81e-16	1.21e-14	6.17316	6.08887	6.70675	4.18094	4.16237	3.93384
Zfp553	1216.82	-1.80757	0.223448	-8.08945	5.99e-16	1.25e-14	10.5284	10.9944	10.9764	9.68701	9.45404	9.38167
Blvrb	301.331	-1.898	0.234687	-8.08736	6.1e-16	1.27e-14	8.94972	8.8883	9.07641	7.28231	7.59593	7.78438
Tdrp	159.808	-2.11702	0.262211	-8.07375	6.82e-16	1.41e-14	7.86873	7.9701	8.35596	6.52489	6.4386	6.58736
Mybpc2	28.6762	-5.95099	0.739381	-8.04861	8.37e-16	1.73e-14	5.47029	5.09741	5.26461	2.18923	2.29513	1.96332
Tmem88	45.7392	-3.21678	0.400162	-8.0387	9.08e-16	1.88e-14	6.39382	5.92538	6.14384	4.01543	4.17982	4.36005
Cdyl	1064.25	-1.22676	0.152618	-8.03809	9.12e-16	1.88e-14	10.4525	10.5119	10.6656	9.56157	9.69638	9.71192
D630039A03Rik	36.1484	-7.29544	0.907693	-8.03734	9.18e-16	1.89e-14	5.31177	5.30297	5.69915	1.61367	1.82138	1.65139
Tada3	563.629	-1.2418	0.154544	-8.03522	9.34e-16	1.92e-14	9.68424	9.6243	9.60964	8.80879	8.61514	8.82154
Ltbp4	900.397	-2.76975	0.344826	-8.03232	9.56e-16	1.97e-14	10.4818	10.7431	10.7292	9.02756	8.33079	8.07159
Rundc3a	87.5774	-3.4723	0.432621	-8.02619	1.01e-15	2.06e-14	7.29993	6.75584	7.34859	4.60563	4.22279	5.03504
A2m	63.4021	-5.08555	0.633735	-8.02473	1.02e-15	2.08e-14	7.00912	5.46731	6.69598	2.97035	3.17951	2.88509
B3gntl1	285.647	-1.68204	0.209795	-8.01755	1.08e-15	2.2e-14	8.89597	8.51537	8.81017	7.67377	7.48667	7.45024
Dgke	657.953	-1.486	0.185411	-8.01462	1.1e-15	2.25e-14	10.0027	9.80204	9.92426	8.7341	9.00208	8.70099
Ubxn11	46.7149	-3.05165	0.380861	-8.01251	1.12e-15	2.29e-14	6.1373	6.27964	6.19334	4.04842	3.96135	4.62308
Hnf1a	31.7741	-4.23413	0.529018	-8.00376	1.21e-15	2.45e-14	5.74276	5.23232	5.42332	3.24361	3.01428	2.79234
Rsph1	68.4981	-2.82705	0.353326	-8.00125	1.23e-15	2.5e-14	6.93297	6.56176	6.93114	4.72876	5.08102	4.9524
St8sia1	38.0902	-4.19094	0.523831	-8.00056	1.24e-15	2.51e-14	5.40651	5.59997	6.12334	3.44736	3.33735	3.50851
Tns4	46.9493	-4.83756	0.604916	-7.99707	1.27e-15	2.58e-14	6.60971	5.80025	5.52946	2.5236	3.1692	2.77687
Mapk8ip2	55.5326	-5.12487	0.641516	-7.98869	1.36e-15	2.75e-14	6.46241	5.92859	6.7045	2.98511	2.99614	3.20493
Rims3	33.0228	-5.06869	0.634683	-7.98618	1.39e-15	2.8e-14	5.5024	5.42998	5.71882	3.0333	2.49836	2.1926
Inpp5d	516.156	-3.58149	0.448689	-7.98212	1.44e-15	2.89e-14	10.1419	9.24005	9.81268	7.0838	7.05543	6.5043
Zfp219	839.988	-1.44184	0.180794	-7.97505	1.52e-15	3.05e-14	10.3031	10.1626	10.2274	9.24035	8.9916	9.2697
Zfp960	160.361	-1.94255	0.24362	-7.97368	1.54e-15	3.08e-14	7.87093	7.95976	7.88964	6.67999	6.69437	6.19498
Cd37	52.9514	-2.49666	0.313177	-7.97204	1.56e-15	3.12e-14	6.22767	6.24415	6.4244	4.57189	4.58865	4.5023
Sohlh2	62.1119	-6.35547	0.797397	-7.97027	1.58e-15	3.16e-14	8.01996	5.3386	6.58747	1.73054	2.1773	2.60181
Jak3	194.437	-2.85552	0.35873	-7.96008	1.72e-15	3.42e-14	8.09151	8.62958	8.44856	6.34425	6.59171	5.62447
Bcas3	835.973	-1.75047	0.22044	-7.94078	2.01e-15	3.98e-14	10.4108	10.3593	10.3327	9.24029	9.16152	8.74307
Rnf31	600.599	-1.4219	0.179186	-7.93532	2.1e-15	4.16e-14	9.70243	9.73222	9.78972	8.90598	8.60833	8.56177
Ckb	1207.86	-2.69781	0.339988	-7.93501	2.1e-15	4.16e-14	10.5377	10.4852	10.7553	8.48422	8.16953	9.08797
Abcd4	439.761	-1.33862	0.168702	-7.93486	2.11e-15	4.16e-14	9.31846	9.42785	9.35196	8.38863	8.42855	8.3346
Tulp2	27.8015	-5.06002	0.638105	-7.92977	2.2e-15	4.32e-14	5.5622	5.02429	5.18193	2.53619	2.44032	2.58928
Zfp819	160.173	-2.11788	0.267198	-7.92626	2.26e-15	4.44e-14	8.17254	7.75895	8.12094	6.6045	6.38369	6.26307
Gng3	164.643	-3.38805	0.427681	-7.92189	2.34e-15	4.59e-14	7.98861	8.17402	8.14289	5.68892	4.56265	5.88524
Crtac1	76.2936	-4.23328	0.534679	-7.91744	2.42e-15	4.76e-14	6.43792	6.86959	7.17254	3.60004	3.12286	4.33281
Rbpms	1523.79	-2.22583	0.281279	-7.91325	2.51e-15	4.9e-14	11.3621	11.2705	11.5006	9.89629	9.49512	9.64622
Hook2	649.272	-1.77704	0.224815	-7.90445	2.69e-15	5.26e-14	9.75118	10.0979	10.2506	8.83037	8.55689	8.78021
BC055111	30.244	-6.53813	0.827419	-7.90184	2.75e-15	5.36e-14	5.09188	5.49897	5.19444	1.93424	1.57926	1.98357
Krtcap3	32.3834	-3.62661	0.459107	-7.89926	2.81e-15	5.46e-14	5.61846	5.45059	5.68805	3.50532	3.31987	3.89154
Hsp90aa1	13675.8	-1.23139	0.155897	-7.89876	2.82e-15	5.48e-14	14.1551	14.2046	14.3183	13.3242	13.3483	13.3119
Pfkl	3970.41	-1.21975	0.154499	-7.89487	2.91e-15	5.63e-14	12.6282	12.5154	12.5883	11.7621	11.4952	11.7043
Gramd2	34.9848	-4.14401	0.524944	-7.89419	2.92e-15	5.65e-14	5.57424	5.4324	5.5834	3.40267	3.43208	3.68536
Bckdha	576.86	-1.70653	0.216435	-7.8847	3.15e-15	6.09e-14	9.79565	9.87727	9.76465	8.79982	8.50775	8.29478
Zbtb44	1952.05	-1.53113	0.194198	-7.88434	3.16e-15	6.1e-14	11.3228	11.4972	11.744	10.412	10.4959	10.2566
Agtrap	1161.54	-1.53247	0.194567	-7.8763	3.37e-15	6.5e-14	10.4352	10.6164	10.8357	9.64713	9.44777	9.43937
Dnajc22	25.0044	-4.87463	0.619476	-7.86897	3.58e-15	6.89e-14	5.27787	5.10461	5.00203	2.44211	2.53234	2.83029
Slc24a1	36.6805	-4.69674	0.597208	-7.8645	3.71e-15	7.13e-14	5.963	5.34793	5.79062	2.42954	3.30603	2.47749
Tmem180	517.476	-2.53456	0.322349	-7.8628	3.76e-15	7.22e-14	9.7178	9.76319	9.9812	8.38713	7.51683	7.68261
Foxr2	28.9674	-5.45646	0.694406	-7.85773	3.91e-15	7.5e-14	5.20991	4.9114	5.55126	2.03024	2.31519	2.0779
Ap1g2	282.714	-1.97569	0.251663	-7.85052	4.14e-15	7.94e-14	8.43991	8.80129	8.83972	7.46453	7.33985	7.01966
Zfp395	330.345	-1.91227	0.243724	-7.84608	4.29e-15	8.19e-14	8.69481	8.72941	9.03488	7.27007	7.67606	7.39511
A830080D01Rik	1045.75	-1.81791	0.231724	-7.84516	4.32e-15	8.23e-14	10.4205	10.6391	10.7971	9.26951	9.50579	9.02848
Megf6	38.1863	-2.93603	0.374645	-7.83685	4.62e-15	8.79e-14	5.87862	5.67537	5.96014	3.95172	4.0054	3.90248
Cnksr1	66.5847	-2.84439	0.363315	-7.82899	4.92e-15	9.32e-14	6.72822	6.52521	6.9151	4.81212	5.11434	4.42804
Tnfrsf19	128.034	-3.26206	0.417063	-7.82151	5.22e-15	9.85e-14	8.09489	7.49303	7.60279	5.01008	4.95906	5.81093
Eme1	693.254	-1.77059	0.226806	-7.80661	5.87e-15	1.11e-13	10.314	9.86158	10.0166	8.94993	8.60781	8.73514
Gm7904	27.4181	-4.41753	0.566956	-7.79166	6.61e-15	1.24e-13	5.60941	5.04114	5.2392	2.97349	2.87373	3.029
Cdcp1	75.6033	-3.58394	0.460266	-7.78667	6.88e-15	1.29e-13	6.81807	6.83556	7.05477	4.90317	4.43677	3.61598
S1pr2	715.782	-1.39491	0.17933	-7.77842	7.34e-15	1.37e-13	9.67	9.75539	9.80114	8.56511	8.86436	8.76617
Palb2	495.237	-1.579	0.203119	-7.77375	7.62e-15	1.42e-13	9.25844	9.37796	9.47682	8.45262	8.17254	8.04107
Dnah2	39.5878	-3.83032	0.492955	-7.77012	7.84e-15	1.46e-13	6.08154	5.59445	5.94262	3.46668	3.74793	2.90434
Mast1	26.2588	-4.43406	0.570711	-7.76937	7.89e-15	1.47e-13	5.16795	4.94712	5.4608	2.78144	2.67708	2.83927
Doc2a	27.0564	-4.17147	0.537069	-7.76711	8.03e-15	1.49e-13	5.47313	5.16252	5.2124	3.05698	2.94581	2.98608
Tex11	35.9753	-4.35945	0.562029	-7.75662	8.72e-15	1.62e-13	5.84023	5.30086	5.92706	3.02461	2.90087	3.21984
Mks1	285.291	-2.20875	0.284904	-7.75262	9e-15	1.67e-13	9.01781	8.65153	8.90362	7.55446	7.27624	6.83272
Gm4975	33.3774	-6.6905	0.864366	-7.74035	9.91e-15	1.83e-13	4.82524	5.00946	5.29297	1.48782	1.42266	2.09617
Pced1b	302.848	-2.73906	0.353974	-7.73802	1.01e-14	1.87e-13	9.04406	9.0541	9.09711	6.94893	6.45619	7.47664
Sall4	2117.74	-3.5535	0.460079	-7.72367	1.13e-14	2.08e-13	11.845	11.8807	12.1123	9.21318	8.58567	9.50199
Tdrd1	60.1839	-3.66113	0.474289	-7.71919	1.17e-14	2.15e-13	6.42536	6.41044	6.72073	4.06275	4.47588	4.21656
Fanci	1183.05	-2.4026	0.311481	-7.71346	1.22e-14	2.25e-13	10.8706	10.7806	10.8487	9.3723	9.15585	8.45447
Coro2a	97.4791	-2.5242	0.327337	-7.71134	1.25e-14	2.28e-13	7.12764	7.06492	7.71898	5.54114	5.51061	5.4957
Srrm4os	33.7575	-5.41444	0.702799	-7.70411	1.32e-14	2.41e-13	5.2565	5.55633	5.70513	3.04467	2.81904	3.24228
Fignl1	2459.43	-1.28341	0.16668	-7.6998	1.36e-14	2.49e-13	11.6416	11.4502	11.5699	10.6479	10.4545	10.7388
Nelfa	1327.22	-1.45811	0.189852	-7.68025	1.59e-14	2.88e-13	10.9396	10.7936	11.0294	10.056	9.73665	9.70884
Npr1	128.633	-3.33466	0.434268	-7.67881	1.61e-14	2.91e-13	7.71588	7.77372	7.79977	5.66536	5.68033	4.6168
Lamb3	33.1201	-3.47052	0.452591	-7.66812	1.75e-14	3.15e-13	5.75821	5.47473	5.41271	3.75634	3.55385	3.64415
Wbscr27	326.36	-1.95547	0.255061	-7.66668	1.77e-14	3.19e-13	8.72779	8.8034	9.20624	7.41853	7.68938	7.43387
Nrsn1	44.0033	-4.47802	0.584136	-7.66606	1.77e-14	3.2e-13	5.63365	5.82251	6.32839	2.30607	2.8509	3.50519
1700029P11Rik	32.7122	-8.09151	1.05588	-7.66329	1.81e-14	3.26e-13	4.81319	5.06969	5.08416	1.43611	1.37164	1.4711
2410012M07Rik	25.4433	-5.91865	0.772648	-7.66021	1.86e-14	3.34e-13	5.17203	4.91524	4.94217	2.14476	1.58486	1.96802
Rab11fip4	262.935	-3.85891	0.504327	-7.65161	1.98e-14	3.56e-13	9.08383	8.4016	8.9747	6.18016	6.27063	4.87752
Crisp1	27.9934	-5.12471	0.669793	-7.65118	1.99e-14	3.57e-13	4.7669	5.54859	5.25968	2.35949	2.4189	2.19631
Apoe	1726.47	-3.23899	0.423924	-7.6405	2.16e-14	3.87e-13	11.382	11.5958	11.77	8.8158	8.61004	9.40597
Lipe	113.391	-2.07188	0.271423	-7.63338	2.29e-14	4.09e-13	7.4616	7.55952	7.42262	6.21429	6.16236	5.71128
Nek3	209.109	-1.33525	0.174939	-7.63264	2.3e-14	4.11e-13	8.33648	8.25095	8.282	7.26605	7.34936	7.38595
Fam184a	45.2573	-2.96356	0.388348	-7.63118	2.33e-14	4.15e-13	6.30361	5.93204	6.14764	4.20448	4.0911	4.29402
2410141K09Rik	30.4776	-8.03475	1.05302	-7.63017	2.34e-14	4.18e-13	4.90635	4.96723	4.90494	1.44076	1.37867	1.47454
Mup6	35.6004	-2.98066	0.391207	-7.61914	2.55e-14	4.55e-13	5.63867	5.65809	5.69686	3.69735	3.53627	3.91841
Smtnl2	319.602	-2.60858	0.342381	-7.61892	2.56e-14	4.55e-13	9.34028	8.84364	9.08993	7.12608	6.57713	7.39637
Trh	4247.06	-2.73026	0.358446	-7.61694	2.6e-14	4.61e-13	12.9134	12.4844	13.1585	11.1625	10.4548	10.6163
Siglec5	32.8705	-5.835	0.766202	-7.61549	2.63e-14	4.66e-13	5.5636	4.71612	5.24322	1.66125	2.073	2.24221
Cln3	352.384	-1.28363	0.16857	-7.61477	2.64e-14	4.68e-13	8.92926	8.76014	8.86931	8.0407	7.90589	7.85489
Fam169a	1878.92	-2.76325	0.363099	-7.6102	2.74e-14	4.84e-13	11.5657	11.7538	11.7336	9.61402	9.42551	9.36836
Tmem125	61.6397	-4.07251	0.535183	-7.60957	2.75e-14	4.86e-13	6.11481	6.48264	6.95568	3.99943	3.4719	4.5094
Ralgds	643.848	-1.7141	0.225289	-7.60847	2.77e-14	4.9e-13	10.0096	10.0128	10.1463	8.81814	8.95094	8.47202
C330021F23Rik	24.6309	-5.49933	0.723039	-7.60586	2.83e-14	4.99e-13	5.01502	4.83063	5.1229	1.74395	2.28808	2.05572
Plk3	515.136	-1.88958	0.248469	-7.6049	2.85e-14	5.02e-13	9.6947	9.74333	9.73119	8.53611	8.40791	7.91971
Trim12a	47.381	-4.65053	0.611541	-7.60461	2.86e-14	5.03e-13	6.53943	5.33943	6.01191	3.67698	3.46357	3.4856
Rimkla	52.1544	-2.86196	0.376935	-7.59273	3.13e-14	5.49e-13	6.12303	6.48124	6.47304	4.76865	4.26734	4.304
St6galnac2	73.509	-3.5886	0.472891	-7.58865	3.23e-14	5.66e-13	7.14683	6.71179	6.84247	3.69454	4.64558	4.63453
Nphs1os	32.1414	-8.17537	1.07988	-7.57066	3.71e-14	6.49e-13	4.96168	4.68881	4.9827	1.37869	1.31518	1.41311
Six4	471.107	-3.09693	0.409439	-7.56383	3.91e-14	6.83e-13	9.56977	9.6452	9.7293	7.22201	7.85202	6.65344
Depdc7	561.069	-1.87027	0.247495	-7.5568	4.13e-14	7.19e-13	8.38275	8.38134	8.8007	7.08499	7.22354	7.45867
Slc17a7	29.0711	-4.01212	0.531645	-7.54662	4.47e-14	7.76e-13	5.56558	5.18137	5.35468	3.19852	3.15585	2.54408
Tle4	1838.04	-1.70689	0.226273	-7.54348	4.58e-14	7.93e-13	11.5019	11.5579	11.3744	10.2893	10.0186	10.2945
Hal	43.9688	-3.28316	0.435719	-7.53504	4.88e-14	8.44e-13	6.41581	5.8709	5.85267	3.83964	3.7596	4.25119
Pgc	27.8725	-7.14159	0.947835	-7.53464	4.9e-14	8.45e-13	4.75092	4.73863	4.86973	1.43445	1.64852	1.46649
Camk2b	196.893	-2.96008	0.39297	-7.53257	4.97e-14	8.58e-13	8.62963	7.67068	8.58411	6.2592	5.81415	6.10796
Tbc1d13	2601.41	-1.4832	0.196912	-7.53226	4.99e-14	8.59e-13	11.6818	12.0033	12.0274	10.8448	10.6234	10.9401
Nrxn2	25.7627	-5.24517	0.6966	-7.52967	5.09e-14	8.75e-13	5.44867	4.78624	4.91974	2.09221	2.20191	2.35609
Arhgap4	88.3407	-2.31517	0.307752	-7.52286	5.36e-14	9.21e-13	7.04649	7.32571	7.07454	5.76016	5.70546	5.20421
Pde4c	22.8928	-4.47055	0.59487	-7.51517	5.68e-14	9.76e-13	4.99685	4.78672	5.01585	2.41272	2.46845	2.63211
2810408A11Rik	112.289	-1.89103	0.251681	-7.51359	5.75e-14	9.86e-13	7.0634	7.42045	7.43363	6.09163	5.98917	6.05413
Lefty1	480.977	-4.53299	0.603306	-7.51359	5.75e-14	9.86e-13	10.2582	8.64113	9.68617	5.73271	5.20635	6.67134
Adad2	22.2172	-5.37764	0.716068	-7.50996	5.91e-14	1.01e-12	4.90516	4.84751	4.72871	1.99684	1.92003	2.25808
Ocln	87.9949	-2.58817	0.344719	-7.50806	6e-14	1.02e-12	6.71974	6.65563	6.92298	5.30816	5.13141	4.75686
Ung	1649.54	-1.82989	0.24373	-7.50786	6.01e-14	1.02e-12	11.4687	11.3615	11.4204	10.199	9.67022	10.1773
Ephx2	233.159	-3.55725	0.473949	-7.50556	6.12e-14	1.04e-12	8.77528	8.18083	8.75612	5.17991	5.72789	6.22963
Rtkn2	173.517	-2.28043	0.30409	-7.49921	6.42e-14	1.09e-12	8.09047	7.89097	8.38846	6.76394	6.34498	6.41443
Sema6c	74.753	-2.08646	0.278569	-7.48995	6.89e-14	1.17e-12	6.86898	6.95386	6.9278	5.40815	5.63125	5.36885
Crym	230.56	-4.82316	0.645268	-7.47467	7.74e-14	1.31e-12	6.4976	5.9494	6.88023	3.92047	3.8097	3.98175
Wtip	507.797	-1.56887	0.210005	-7.47066	7.98e-14	1.34e-12	9.31747	9.43444	9.30849	8.15489	8.00829	8.4757
Ankrd45	55.2334	-2.76072	0.369684	-7.46779	8.16e-14	1.37e-12	6.67288	6.48542	6.22847	4.60337	4.95814	4.3532
Camsap3	664.908	-2.38641	0.319642	-7.46588	8.27e-14	1.39e-12	10.1897	10.0852	10.2384	8.54147	8.29332	7.97854
Stoml1	365.363	-1.6398	0.219739	-7.46248	8.49e-14	1.42e-12	9.12115	9.05212	9.28675	7.83545	7.80873	8.18971
Sfmbt2	849.691	-4.54646	0.609781	-7.45589	8.93e-14	1.49e-12	9.78204	10.9004	10.7061	6.69426	7.20799	6.57449
Cntn2	29.055	-5.41005	0.726411	-7.44764	9.5e-14	1.59e-12	5.19091	4.7312	5.61107	2.41085	2.11993	1.75529
Sorl1	541.898	-4.69467	0.630871	-7.44156	9.95e-14	1.66e-12	9.37924	9.83782	10.183	6.23817	6.38423	4.91687
Kdm5b	6256.36	-1.96519	0.264176	-7.43894	1.01e-13	1.69e-12	13.4215	13.2982	13.3028	11.9229	12.1359	11.3936
Mtss1	853.121	-1.57792	0.212236	-7.43477	1.05e-13	1.74e-12	10.3894	10.4195	10.4348	9.25529	9.13398	9.30688
C330046G13Rik	24.2825	-5.51755	0.742703	-7.42902	1.09e-13	1.81e-12	4.89206	4.70961	5.17975	1.93037	2.21621	1.6844
Ephb3	385.324	-2.10376	0.283266	-7.42681	1.11e-13	1.84e-12	9.04153	9.39036	9.3825	7.64979	7.68087	7.83898
2810474O19Rik	2140.42	-1.80084	0.242588	-7.42344	1.14e-13	1.89e-12	11.6094	11.7084	11.7034	10.2292	10.6515	10.0308
3010026O09Rik	150.004	-2.06484	0.278152	-7.42342	1.14e-13	1.89e-12	7.9954	7.66633	7.93401	6.69815	6.27335	6.26086
Sall1	1748.28	-4.48454	0.604608	-7.41726	1.2e-13	1.97e-12	11.5371	11.4545	11.8781	8.25865	8.03091	7.9764
Lax1	31.0338	-3.02837	0.408566	-7.4122	1.24e-13	2.05e-12	5.50603	5.54343	5.58562	3.84805	3.90401	3.75595
Pold1	1172.73	-2.19189	0.295937	-7.4066	1.3e-13	2.13e-12	10.9114	10.8213	10.8473	9.65219	9.02263	8.84629
Slc15a1	20.9212	-4.94119	0.667275	-7.40503	1.31e-13	2.16e-12	4.78781	4.74069	4.82584	2.16955	2.2705	2.40929
Cnga3	70.8619	-4.22503	0.570835	-7.40149	1.35e-13	2.21e-12	7.45547	5.9403	6.39863	4.01481	3.70093	3.39065
Shisa7	72.8054	-2.97986	0.402675	-7.40016	1.36e-13	2.23e-12	6.93687	6.84017	6.91493	5.05822	4.98109	4.13076
Eif2d	1955.8	-1.48637	0.200926	-7.39759	1.39e-13	2.27e-12	11.6956	11.3897	11.2817	10.4581	10.2097	10.4212
Cdh1	6420.46	-2.26875	0.306869	-7.39323	1.43e-13	2.34e-12	13.3267	13.3744	13.7494	11.894	11.852	11.439
Adrbk2	49.9358	-3.44727	0.466296	-7.39288	1.44e-13	2.34e-12	6.29969	5.84837	6.4358	3.93838	4.12147	3.20184
Tmem102	31.7166	-3.8272	0.518509	-7.38116	1.57e-13	2.56e-12	5.29073	5.43207	5.81625	3.6209	3.03452	3.07871
E2f4	2506.45	-1.36703	0.185254	-7.3792	1.59e-13	2.59e-12	11.8964	11.7633	11.8282	11.0396	10.7099	10.652
Cd164l2	44.8957	-3.9226	0.532113	-7.37174	1.68e-13	2.74e-12	5.9281	5.65963	6.53935	3.44773	3.56155	3.6247
H2-Bl	36.256	-2.69612	0.366384	-7.35872	1.86e-13	3.01e-12	5.71687	5.79781	5.63857	3.93154	4.06241	3.89093
Fcho1	62.394	-2.91783	0.396704	-7.35516	1.91e-13	3.09e-12	6.60313	6.50769	6.8484	5.08676	4.30827	4.45549
G3bp2	14926.9	-1.17369	0.15963	-7.35257	1.94e-13	3.14e-12	14.0318	14.0915	14.0043	13.2536	13.1883	13.1135
Ankzf1	469.873	-1.51009	0.205641	-7.34332	2.08e-13	3.36e-12	9.26585	9.12419	9.35321	8.25786	8.28888	7.90701
Ccdc155	26.5103	-4.2552	0.579529	-7.34251	2.1e-13	3.38e-12	4.8159	5.39417	5.43617	2.73587	3.00518	2.93971
Amhr2	26.6227	-5.39092	0.734543	-7.33914	2.15e-13	3.46e-12	5.3538	4.70255	5.38047	2.77378	1.97542	2.05718
Taf8	831.647	-1.33536	0.182046	-7.33527	2.21e-13	3.56e-12	10.2826	10.1477	10.4	9.43161	9.10944	9.31072
Cc2d1b	1441.86	-1.02759	0.140113	-7.33403	2.23e-13	3.59e-12	10.8059	10.8954	10.9539	10.2195	10.0619	10.1002
Aldh2	2362.97	-1.16792	0.159385	-7.32766	2.34e-13	3.76e-12	11.5673	11.6795	11.6574	10.5842	10.8241	10.8864
Dgka	1025.91	-1.80399	0.246322	-7.3237	NA	NA	10.1909	10.6172	10.6316	9.28748	9.29613	8.88577
Igsf1	52.3095	-4.68729	0.640383	-7.3195	2.49e-13	3.99e-12	6.21357	6.03076	6.58793	3.32223	2.64479	3.40362
Fads6	24.6447	-4.34064	0.593048	-7.31921	2.49e-13	3.99e-12	5.3959	4.96932	4.97094	3.11339	2.89868	2.73322
Ubash3a	24.2269	-6.31809	0.864397	-7.30924	2.69e-13	4.29e-12	4.5851	4.51889	4.83443	1.77289	1.69119	1.51514
Kif26a	59.4023	-3.30432	0.452413	-7.30376	2.8e-13	4.47e-12	6.80814	6.12163	6.68071	4.44576	4.228	4.42534
Dsg2	483.616	-3.71293	0.508415	-7.30294	2.82e-13	4.49e-12	9.20674	9.58275	10.1832	7.22943	6.87958	5.60707
Vangl1	1283.52	-2.15989	0.295766	-7.30272	2.82e-13	4.49e-12	10.8432	10.987	11.2614	9.54783	9.65627	8.94487
Dnah1	42.6935	-4.25061	0.58284	-7.29292	3.03e-13	4.82e-12	5.83528	5.59053	6.48758	3.37963	3.51933	3.19303
Ubxn10	23.412	-5.83213	0.799708	-7.29282	3.04e-13	4.82e-12	4.91042	4.48861	4.93339	1.55666	1.96136	1.88371
Abhd11os	27.2925	-3.94899	0.541845	-7.28805	3.14e-13	4.98e-12	5.20336	5.23616	5.3365	2.61241	3.32183	2.664
Foxn4	36.6655	-3.97622	0.545696	-7.2865	3.18e-13	5.04e-12	6.08331	5.13683	5.69112	3.24505	3.20021	3.20783
Ism2	33.1737	-4.03933	0.554489	-7.28478	3.22e-13	5.09e-12	5.32021	5.40828	5.9692	3.39038	3.15959	2.83462
Adamts14	227.423	-2.42402	0.332756	-7.28469	3.22e-13	5.09e-12	8.55749	8.42389	8.69782	6.7009	6.98612	6.2337
Irs4	26.4682	-4.28754	0.588952	-7.27995	3.34e-13	5.27e-12	5.23236	4.85661	5.39918	2.97103	3.2134	2.8527
Rmnd5b	659.848	-1.14459	0.157287	-7.27706	3.41e-13	5.38e-12	9.90575	9.97183	9.841	9.19279	9.04763	8.93033
Tmem40	105.293	-2.92443	0.401972	-7.27521	3.46e-13	5.44e-12	7.80169	7.36653	7.08286	4.84441	5.38117	5.55827
Hs1bp3	558.161	-1.38409	0.190282	-7.27389	3.49e-13	5.48e-12	9.59607	9.66905	9.80494	8.73407	8.77624	8.48826
Asic1	70.3559	-3.03301	0.417565	-7.26354	3.77e-13	5.91e-12	7.15348	6.40077	6.87444	4.82482	4.71994	4.74592
Gbx2	120.385	-3.27351	0.450913	-7.25974	3.88e-13	6.08e-12	7.44746	7.79203	7.80512	5.31179	4.92588	5.58772
Gstt2	76.7603	-3.26305	0.450149	-7.24882	4.2e-13	6.57e-12	6.93452	6.9186	7.10236	4.60084	4.44486	5.20577
Mum1	1106.74	-1.22058	0.168628	-7.23832	4.54e-13	7.09e-12	10.5547	10.3601	10.5485	9.72254	9.4411	9.61441
Foxr1	22.9665	-6.79408	0.938943	-7.23588	4.63e-13	7.21e-12	4.73158	4.81989	4.64773	1.51314	1.46037	1.84274
Mak	32.8769	-4.93667	0.682937	-7.22858	4.88e-13	7.6e-12	5.62469	4.98471	5.61105	2.87253	1.68126	2.31983
Sowahb	41.4214	-3.27145	0.452679	-7.22687	4.94e-13	7.68e-12	5.78979	5.85167	6.18144	3.84329	4.0684	3.83577
Tekt1	46.1742	-4.54052	0.628916	-7.2196	5.21e-13	8.08e-12	6.59854	5.66874	5.47201	2.6396	3.3591	2.5158
Msh2	5170.11	-1.24075	0.172062	-7.21103	5.55e-13	8.59e-12	12.7368	12.7995	12.9374	11.9434	11.7627	11.9952
Eomes	121.544	-4.70647	0.653539	-7.20152	5.95e-13	9.19e-12	7.8109	7.61341	7.55163	4.32956	4.24147	4.41457
Zfp97	122.525	-2.28494	0.31767	-7.19281	6.35e-13	9.76e-12	7.36855	7.56308	7.62652	6.26774	5.99305	5.47328
A230050P20Rik	178.687	-2.56828	0.358149	-7.17099	7.45e-13	1.14e-11	8.44237	7.84519	8.18418	5.97159	6.19423	6.75008
Mfsd12	94.3843	-2.72465	0.380219	-7.16599	7.72e-13	1.18e-11	7.23626	7.44101	7.10883	5.79329	5.3027	4.95382
Tspan1	25.2411	-5.56155	0.776513	-7.16221	7.94e-13	1.21e-11	4.84136	5.27216	5.16152	2.34791	2.27391	2.38921
Magel2	21.9304	-5.75455	0.803838	-7.15885	8.14e-13	1.24e-11	4.83714	4.53954	4.44456	1.8164	1.93777	1.56732
Elf3	394.695	-2.43464	0.340486	-7.15048	8.65e-13	1.32e-11	9.24755	9.17178	9.67213	7.06879	7.52962	7.71113
Zbtb45	310.743	-1.61731	0.226653	-7.13563	9.63e-13	1.46e-11	8.86432	8.9176	8.77782	7.80705	7.39253	7.82036
Dcaf4	1124.59	-1.77818	0.249223	-7.13492	9.68e-13	1.47e-11	10.7827	10.5908	10.948	9.7075	9.43245	9.17078
Prss41	32.6316	-3.62906	0.510034	-7.11533	1.12e-12	1.69e-11	5.42592	5.56241	5.78091	3.79712	3.07384	3.25104
Sarm1	56.9589	-3.09937	0.435674	-7.11397	1.13e-12	1.7e-11	6.97242	6.11027	6.29835	4.63031	4.17498	4.53314
Pigl	427.808	-1.86448	0.262129	-7.11283	1.14e-12	1.71e-11	9.62985	9.21486	9.11374	8.1601	8.03993	7.70176
Gm4961	37.2283	-3.14456	0.442412	-7.10776	1.18e-12	1.78e-11	5.74264	5.85112	5.87576	3.5274	3.88063	4.06617
Myrf	517.703	-2.73817	0.38527	-7.10716	1.18e-12	1.78e-11	10.1857	9.42788	9.82464	7.99821	7.84736	7.22022
5133400J02Rik	22.9817	-7.7635	1.09287	-7.10377	1.21e-12	1.82e-11	4.46853	4.28147	4.34858	1.3513	1.3005	1.37916
9830147E19Rik	350.322	-1.5635	0.220167	-7.10142	1.23e-12	1.85e-11	8.62562	8.88921	8.90607	7.65682	7.86859	7.53974
Myo5c	163.864	-2.86557	0.403657	-7.09904	1.26e-12	1.88e-11	8.23887	7.94921	8.23557	6.18057	6.33289	5.10693
Aldoart2	997.458	-1.63058	0.229746	-7.09731	1.27e-12	1.9e-11	10.7347	10.5405	10.5605	9.65269	9.1457	9.34178
Scamp5	927.434	-0.982173	0.138426	-7.09528	1.29e-12	1.93e-11	10.3773	10.3216	10.3513	9.62357	9.64659	9.59705
Rps6ka1	1629.43	-2.46914	0.348178	-7.09159	1.33e-12	1.98e-11	11.4482	11.4262	11.5395	10.0586	9.5277	8.92985
Anxa11	470.79	-2.80389	0.395883	-7.08262	1.41e-12	2.11e-11	9.69692	9.49477	9.872	7.77997	7.8964	6.76323
Tmem231	473.81	-1.87249	0.264513	-7.07902	1.45e-12	2.16e-11	9.65588	9.47877	9.61373	8.39316	8.26325	7.8822
Klk1	24.0932	-7.77128	1.09825	-7.07604	1.48e-12	2.2e-11	4.59818	4.24842	4.28745	1.33982	1.28751	1.36844
Slc26a10	47.5924	-3.00309	0.424422	-7.07572	1.49e-12	2.21e-11	6.07373	6.14657	6.3012	4.28324	4.30597	4.48126
Foxj1	43.9634	-3.78491	0.535321	-7.07036	1.55e-12	2.29e-11	5.85534	5.50776	5.83435	3.43812	3.46601	4.09882
Rbpms2	1402.22	-2.12681	0.300877	-7.06871	1.56e-12	2.31e-11	11.3088	11.0761	11.2699	9.70689	9.0379	9.89331
Slc8a2	49.9609	-3.82923	0.541718	-7.06868	1.56e-12	2.31e-11	6.30401	6.08721	6.30397	4.22389	2.87703	3.34326
Ccdc18	583.749	-1.50872	0.213714	-7.05954	1.67e-12	2.46e-11	9.44347	9.639	9.95236	8.63434	8.63856	8.50147
Phf20	2136.67	-0.933492	0.132294	-7.05617	1.71e-12	2.52e-11	11.3922	11.4496	11.568	10.7209	10.8337	10.7816
Aldh3b2	22.2528	-6.09931	0.86585	-7.0443	1.86e-12	2.74e-11	4.41197	4.4651	4.85181	1.81254	1.48515	1.85583
Rims1	61.939	-3.82959	0.544463	-7.0337	2.01e-12	2.94e-11	6.42603	6.65401	6.82268	4.50129	4.12174	3.42172
4930444M15Rik	20.9163	-5.11453	0.727621	-7.02911	2.08e-12	3.04e-11	4.64706	5.02173	4.63253	2.37283	1.90694	2.42223
Rspo1	20.7943	-3.93594	0.560374	-7.02377	2.16e-12	3.15e-11	4.99563	4.76592	4.75718	2.89905	2.68015	2.82767
Plekhf2	2675.9	-1.70015	0.242168	-7.02052	2.21e-12	3.21e-11	11.8211	12.0679	12.2252	10.8333	10.6086	10.8627
Myh13	43.1484	-4.15088	0.591387	-7.01889	2.24e-12	3.25e-11	6.57229	5.65309	5.26796	3.08513	3.40591	3.02671
Evpl	58.2929	-2.83171	0.403579	-7.01651	2.27e-12	3.3e-11	6.83225	6.22356	6.49336	4.66952	4.71658	4.51978
Rad9b	131.257	-1.59964	0.228062	-7.01405	2.32e-12	3.35e-11	7.51	7.63386	7.83883	6.6315	6.46179	6.53348
Necab3	52.5421	-2.61804	0.373279	-7.01363	2.32e-12	3.35e-11	6.55304	6.11427	6.42493	4.7368	4.57383	4.82567
Itpka	30.0705	-3.95026	0.563295	-7.01278	2.34e-12	3.37e-11	5.61012	5.35579	5.31255	3.15325	2.79838	3.33066
Clca4	18.6548	-4.85007	0.692061	-7.00816	2.41e-12	3.48e-11	4.59857	4.57353	4.49847	2.00826	2.26486	2.04707
Etaa1	1171.8	-1.22921	0.175583	-7.00073	2.55e-12	3.66e-11	10.7175	10.4994	10.7699	9.73989	9.6811	9.85529
Bcar3	220.292	-2.82324	0.403316	-7.00008	2.56e-12	3.67e-11	8.77339	8.30338	8.5297	6.06021	6.35991	6.60316
Padi3	34.5108	-4.69523	0.671165	-6.99564	2.64e-12	3.79e-11	6.09185	4.71348	5.47881	2.7287	2.59648	2.45198
Ppl	133.005	-2.37183	0.339146	-6.99354	2.68e-12	3.84e-11	7.47292	7.58859	8.0354	6.08769	6.23264	5.6306
Celsr3	132.309	-3.05281	0.436675	-6.99104	2.73e-12	3.91e-11	7.29585	7.66284	8.12812	5.47418	5.6176	5.00503
Plekhm1	898.134	-1.52309	0.217945	-6.98842	2.78e-12	3.97e-11	10.5261	10.321	10.3683	9.41377	9.37932	8.99766
Arid3b	858.704	-2.61843	0.374721	-6.98768	2.79e-12	3.99e-11	10.3892	10.4313	10.4788	8.94559	8.42258	7.80373
Map4k2	235.136	-1.67412	0.239738	-6.98313	2.89e-12	4.11e-11	8.28483	8.30448	8.42521	7.15923	7.39403	6.82569
Hydin	45.1447	-3.69971	0.529808	-6.98311	2.89e-12	4.11e-11	6.41768	5.83901	5.96976	3.84995	3.86794	2.9654
Pramel1	20.4378	-7.3007	1.0457	-6.98161	2.92e-12	4.15e-11	4.68957	4.27971	4.45715	1.51537	1.46793	1.54169
Ddb2	189.589	-1.56466	0.224148	-6.9805	2.94e-12	4.18e-11	7.82403	7.82465	8.14734	6.72256	6.84733	6.9836
Tbc1d10b	1395.34	-1.06223	0.152216	-6.97841	2.99e-12	4.24e-11	10.7233	10.9759	10.8072	10.1177	10.0021	10.0888
Patl2	22.3759	-7.41929	1.064	-6.97304	3.1e-12	4.39e-11	4.44483	4.04227	4.59808	1.42878	1.37915	1.45611
Slco4c1	27.8758	-4.1826	0.599922	-6.9719	3.13e-12	4.42e-11	5.06326	5.20418	5.50984	2.71417	3.20795	2.15507
Tmem151b	34.4367	-3.35398	0.481431	-6.96668	3.25e-12	4.58e-11	5.27719	5.80667	5.93864	3.97974	3.63784	3.46719
1700019A02Rik	24.9724	-4.63044	0.664698	-6.96623	3.26e-12	4.59e-11	5.56496	4.73476	4.82195	2.35365	2.44834	2.89675
Hesx1	23.9629	-6.19467	0.889806	-6.96182	3.36e-12	4.74e-11	4.46275	4.23591	4.75862	1.45236	1.4001	2.01897
Slc6a1	22.3726	-5.3723	0.7721	-6.95803	3.45e-12	4.86e-11	4.30754	4.99257	4.84291	1.59496	1.98964	2.14274
Gata1	19.9598	-6.39241	0.918984	-6.95595	3.5e-12	4.93e-11	4.51896	4.49223	4.87652	1.68019	1.63423	1.97893
Pfkfb1	165.358	-1.45362	0.209392	-6.94212	3.86e-12	5.42e-11	7.92389	7.82701	7.74674	6.86868	6.94815	6.62459
Pkp3	58.8927	-3.8891	0.560421	-6.93961	3.93e-12	5.51e-11	6.47816	6.35757	6.73058	3.62775	3.93126	4.36553
Gins2	610.767	-1.48897	0.214565	-6.93948	3.94e-12	5.51e-11	9.53071	9.45408	9.41283	8.66819	8.21152	8.27357
Mib2	491.39	-1.8508	0.266932	-6.9336	4.1e-12	5.74e-11	9.56256	9.62757	9.40806	8.44692	8.22023	7.7667
Gm10069	23.0287	-3.70643	0.534736	-6.93132	4.17e-12	5.83e-11	5.08847	5.04139	5.01351	2.94561	3.41472	2.98857
AI467606	21.5952	-3.76535	0.543511	-6.92783	4.27e-12	5.96e-11	4.93126	4.80684	5.00586	2.7677	2.81173	3.29101
Gal3st3	27.2601	-4.01447	0.579987	-6.92167	4.46e-12	6.22e-11	5.34632	5.42343	5.06895	3.23533	2.65086	3.08031
Il17re	18.8431	-5.83523	0.843402	-6.91868	4.56e-12	6.34e-11	4.35447	4.54409	4.72126	1.67301	1.85504	1.9666
Treml2	28.8351	-5.18131	0.749081	-6.91688	4.62e-12	6.42e-11	5.25472	4.38866	4.88269	2.30571	2.18716	1.63979
Kank3	464.814	-1.44604	0.20908	-6.91622	4.64e-12	6.44e-11	9.33541	9.5081	9.61921	8.55654	8.24522	8.45228
Slc37a1	141.156	-2.3914	0.34582	-6.91517	4.67e-12	6.49e-11	7.86435	7.771	8.02951	6.60013	5.94036	5.69056
Aspg	45.0697	-4.27881	0.618805	-6.91464	4.69e-12	6.5e-11	6.27176	5.35613	6.17058	2.52058	2.72148	3.6732
2610018G03Rik	85.5526	-3.4059	0.493227	-6.90533	5.01e-12	6.92e-11	7.23758	6.85487	7.21727	4.21765	5.08406	4.31075
Tgif1	2627.47	-1.07184	0.155343	-6.89983	5.21e-12	7.19e-11	11.8287	11.8771	11.9357	10.8921	11.1786	11.1489
Cep57l1	478.337	-1.20501	0.174646	-6.8997	5.21e-12	7.19e-11	9.20307	9.19551	9.4019	8.3994	8.30149	8.49389
Cpn1	34.8411	-5.09573	0.738569	-6.89946	5.22e-12	7.2e-11	6.25289	4.69682	5.55592	2.37725	2.83081	3.00221
Zcwpw1	413.29	-2.38101	0.34527	-6.89609	5.35e-12	7.36e-11	9.23353	9.85809	9.12333	7.60791	7.59986	7.83249
Pdzk1	32.8397	-4.97288	0.722095	-6.88674	5.71e-12	7.84e-11	5.83545	4.48566	5.73664	2.41848	2.11825	2.81878
Arhgef1	1883.32	-1.44943	0.210516	-6.88511	5.77e-12	7.92e-11	11.3005	11.3583	11.2887	10.4903	10.2125	9.9806
Cdh4	39.6853	-3.34588	0.485966	-6.885	5.78e-12	7.92e-11	5.91947	6.16107	5.59336	4.01712	3.73631	3.6349
Tchh	43.6403	-3.05853	0.444264	-6.88449	5.8e-12	7.95e-11	5.99836	6.46148	5.70314	3.91537	4.32056	4.20524
Pml	2398.5	-1.92825	0.280117	-6.88372	5.83e-12	7.98e-11	11.7774	11.8131	11.9247	10.4637	10.675	9.9401
Zfp82	161.666	-1.39076	0.202055	-6.88311	5.86e-12	8.01e-11	7.49861	7.53695	7.64768	6.49992	6.64039	6.70398
Tm4sf5	21.4687	-4.73141	0.687557	-6.88148	5.92e-12	8.1e-11	5.14568	4.4036	4.72641	2.09711	2.20269	2.5191
Cabp1	55.6234	-2.55041	0.370796	-6.8782	6.06e-12	8.28e-11	6.41184	6.35934	6.64884	4.89727	4.61407	4.87673
Slc5a1	28.0691	-2.88049	0.418832	-6.87743	6.09e-12	8.32e-11	5.51293	5.33891	5.22522	3.75334	3.72928	3.51016
Suv420h2	800.94	-1.57147	0.22852	-6.87673	6.12e-12	8.35e-11	10.1313	10.0787	10.3752	9.15676	8.73495	9.18827
Elmo3	81.681	-2.38455	0.346761	-6.87665	6.13e-12	8.35e-11	6.71368	6.93303	7.18497	5.64064	5.25802	5.19151
Shroom3	964.079	-2.28308	0.332256	-6.87145	6.36e-12	8.64e-11	10.4681	10.5301	10.757	9.26162	8.82412	8.41991
Ldoc1	19.1233	-4.6524	0.677136	-6.8707	6.39e-12	8.68e-11	4.74607	4.3316	4.65519	2.2001	2.26146	2.04156
Prom2	34.078	-5.09662	0.741829	-6.87034	6.4e-12	8.7e-11	4.325	5.34504	5.73636	2.42957	2.13252	2.30164
Coil	764.781	-1.72907	0.251681	-6.87008	6.42e-12	8.71e-11	10.2829	9.97595	10.2009	9.16026	8.86563	8.54961
Rap1gap	155.247	-2.59469	0.377891	-6.86624	6.59e-12	8.94e-11	7.92841	7.84845	8.11144	6.06682	6.51507	5.58982
Klf15	36.179	-3.27023	0.476587	-6.86178	6.8e-12	9.2e-11	5.2828	5.84618	5.83945	3.7605	3.73226	4.14021
Lsr	512.227	-1.53073	0.223134	-6.86013	6.88e-12	9.3e-11	9.7968	9.43843	9.62673	8.40894	8.3523	8.63194
Ksr1	127.093	-2.96826	0.433006	-6.855	7.13e-12	9.63e-11	7.84262	7.72158	7.6215	5.76727	5.99365	4.66601
Herc4	2524.75	-0.976259	0.142733	-6.83974	7.93e-12	1.07e-10	11.5463	11.645	11.7084	10.8715	10.9684	10.9053
Kcnh3	22.9428	-4.60013	0.672774	-6.83756	8.06e-12	1.08e-10	5.13459	4.73504	4.78696	2.74146	1.79921	2.35305
Apobec2	22.9141	-6.59437	0.965099	-6.83285	8.32e-12	1.12e-10	4.76952	4.28837	4.12098	1.5047	1.70359	1.53219
Gbp4	67.4137	-3.37672	0.494676	-6.82612	8.72e-12	1.17e-10	7.25951	6.14326	6.52399	4.55113	4.53904	4.5182
Zfp7	1441.59	-1.47813	0.216581	-6.82485	8.8e-12	1.18e-10	10.8768	10.8163	11.0587	10.0111	9.87199	9.58274
Parp16	189.143	-2.5077	0.368189	-6.8109	9.7e-12	1.3e-10	8.04793	7.91625	8.38628	6.79407	6.30001	5.79176
Mapk12	169.208	-2.97955	0.437554	-6.80956	9.79e-12	1.31e-10	8.05855	7.71686	8.25695	5.37861	5.56585	6.51229
Sycp1-ps1	35.8905	-3.14786	0.462932	-6.79984	1.05e-11	1.4e-10	6.01136	5.45006	5.50601	3.26787	3.81583	3.704
Syce2	655.965	-2.47078	0.3637	-6.79347	1.09e-11	1.46e-10	10.1294	10.0402	10.1966	8.06791	7.65879	8.79136
Mif4gd	687.176	-1.3291	0.195681	-6.79216	1.1e-11	1.47e-10	10.035	9.83096	9.98789	8.97663	8.75232	9.16495
4931440L10Rik	18.7591	-5.86992	0.864881	-6.78696	1.15e-11	1.52e-10	4.77608	4.37641	4.33218	1.86285	1.79013	1.62694
Slc6a7	17.6232	-4.55852	0.671751	-6.78603	1.15e-11	1.53e-10	4.48225	4.41667	4.44858	2.32294	2.07167	2.00183
Cln6	714.168	-1.94304	0.286776	-6.77547	1.24e-11	1.64e-10	9.36794	9.90586	10.2407	8.56077	8.47203	8.40349
Gpt	52.5659	-2.28584	0.337448	-6.77391	1.25e-11	1.66e-10	6.0487	6.33288	6.29513	4.89959	4.8131	4.81407
Tunar	19.4841	-5.90816	0.873143	-6.76655	1.32e-11	1.74e-10	4.73	4.2165	4.47279	1.5444	1.49837	2.07817
Axin2	174.307	-3.06047	0.452704	-6.76042	1.38e-11	1.82e-10	8.35729	8.03497	8.15746	5.90379	6.11687	5.2552
Spice1	512.962	-1.32773	0.196516	-6.75638	1.41e-11	1.86e-10	9.36928	9.28254	9.44194	8.59612	8.39701	8.19185
Prkcz	99.3044	-2.58889	0.383325	-6.75376	1.44e-11	1.9e-10	7.12769	7.11615	7.71566	5.31209	5.52343	5.60685
Peril	19.2898	-6.60226	0.978528	-6.74713	1.51e-11	1.98e-10	4.321	3.99265	4.15175	1.3919	1.59301	1.41644
Twf2	655.726	-2.16783	0.321325	-6.74652	1.51e-11	1.99e-10	10.055	9.90811	10.2351	8.27326	8.00698	8.90164
Matn3	40.8651	-2.79709	0.414691	-6.74501	1.53e-11	2.01e-10	5.96925	5.82949	6.10811	4.10136	4.02238	4.60035
Btbd2	748.304	-1.86012	0.275964	-6.74045	1.58e-11	2.07e-10	10.2296	10.0738	10.1828	9.14505	8.6744	8.41619
A830018L16Rik	30.021	-4.15897	0.617033	-6.74027	1.58e-11	2.07e-10	5.26129	5.33402	5.53452	2.70093	3.12553	2.58988
Gpat2	46.399	-5.09313	0.755875	-6.73805	1.61e-11	2.1e-10	6.81246	4.66197	5.81909	2.55699	2.88307	2.61954
Tex21	73.9388	-3.59517	0.534777	-6.72276	1.78e-11	2.33e-10	7.22573	6.66153	6.84828	4.49194	4.03227	4.68752
Rgs9bp	27.588	-4.45637	0.662987	-6.72165	1.8e-11	2.34e-10	4.77252	5.1842	5.75641	2.43937	2.97336	3.14586
Klc4	230.23	-1.38035	0.205512	-6.71664	1.86e-11	2.42e-10	8.48042	8.47436	8.28196	7.58856	7.43388	7.22056
Gm15055	19.6529	-4.02739	0.599668	-6.71603	1.87e-11	2.43e-10	4.76081	4.77297	4.68491	3.0503	3.06472	2.64906
Atp1a2	40.609	-4.35342	0.649062	-6.70725	1.98e-11	2.57e-10	6.48454	5.10395	5.44041	3.28331	2.8119	2.54445
Stx3	1113.25	-1.67434	0.249928	-6.69929	2.09e-11	2.71e-10	10.5639	10.7527	11.1962	9.56276	9.70444	9.50027
Fgf8	20.2468	-5.99423	0.895052	-6.69708	2.13e-11	2.75e-10	4.50386	4.06488	4.10939	1.72554	1.40794	1.76641
Wdtc1	1246.62	-1.59065	0.237808	-6.68881	2.25e-11	2.9e-10	11.1199	10.8627	10.9156	10.0657	9.68729	9.49898
Enc1	2633.17	-1.3902	0.207917	-6.68632	2.29e-11	2.95e-10	11.9583	12.0293	12.1196	10.8952	11.2346	10.7748
Dennd2c	738.843	-1.64216	0.245622	-6.68574	2.3e-11	2.96e-10	9.82747	10.0567	10.315	8.89932	9.013	8.68218
Trim13	471.246	-1.38894	0.207856	-6.68221	2.35e-11	3.02e-10	9.45237	9.36562	9.39169	8.20888	8.3907	8.54747
Nlrc4	22.99	-3.90863	0.585131	-6.67993	2.39e-11	3.07e-10	5.22471	5.04955	4.50232	2.66606	2.98508	2.56058
Emb	2717.06	-1.39592	0.209112	-6.67545	2.46e-11	3.15e-10	12.0329	11.914	12.3097	11.0473	11.0036	11.0613
Mapk8ip1	231.371	-1.5627	0.234284	-6.67009	2.56e-11	3.27e-10	8.60499	8.23694	8.59497	7.26256	7.28165	7.51285
4933402E13Rik	75.9462	-3.92985	0.589755	-6.66352	2.67e-11	3.41e-10	6.12254	6.84539	7.47165	4.19513	3.74426	4.41186
Tmem59l	20.0765	-3.85928	0.579184	-6.66331	2.68e-11	3.41e-10	4.8037	4.89072	4.5996	2.60308	2.65132	3.04312
Tpd52l1	194.298	-1.91828	0.287918	-6.6626	2.69e-11	3.42e-10	8.38635	8.19921	8.34779	6.65851	6.87157	7.19318
L3mbtl2	2070.93	-1.88904	0.283565	-6.66177	2.71e-11	3.44e-10	11.8056	11.6219	11.5921	10.6409	10.1655	9.83502
Taf7l	20.0265	-3.58216	0.53818	-6.65607	2.81e-11	3.57e-10	4.79132	4.83211	4.56951	2.75931	2.65048	2.93964
Ctnnal1	3565.84	-1.12797	0.169537	-6.65322	2.87e-11	3.64e-10	12.2269	12.3862	12.3295	11.6124	11.3597	11.4328
Lpar2	492.543	-1.5935	0.239509	-6.65319	2.87e-11	3.64e-10	8.92482	8.87865	9.10167	8.12047	7.78061	7.57827
Commd10	935.305	-0.905403	0.136307	-6.6424	3.09e-11	3.91e-10	10.2961	10.1279	10.3038	9.60734	9.59109	9.53989
Gapdh	235.056	-1.31632	0.198376	-6.63545	3.24e-11	4.09e-10	8.35717	8.37999	8.31399	7.60628	7.33859	7.27175
Prpf40b	773.265	-1.37401	0.207165	-6.63245	3.3e-11	4.17e-10	10.0881	10.0596	10.1341	9.26653	9.10763	8.83545
Prss42	24.0671	-3.86676	0.583103	-6.63135	3.33e-11	4.2e-10	5.15247	4.84031	5.19181	3.24089	2.70209	2.70228
5730559C18Rik	228.787	-1.41048	0.212716	-6.63082	3.34e-11	4.21e-10	8.51271	8.14569	8.42529	7.39461	7.24758	7.43875
Fbrsl1	335.706	-1.42683	0.215199	-6.63028	3.35e-11	4.22e-10	8.96297	8.88743	8.99244	8.14832	7.81322	7.72679
Kifc2	56.5914	-2.07708	0.31329	-6.6299	3.36e-11	4.23e-10	6.39206	6.3517	6.626	4.82756	5.158	5.30187
Sfn	907.254	-2.38269	0.359456	-6.62861	3.39e-11	4.26e-10	10.3666	10.7945	10.7407	8.72507	8.22621	9.18203
Dgkk	45.4258	-3.54043	0.534644	-6.62203	3.54e-11	4.44e-10	6.44605	6.17663	5.6199	3.76516	4.07942	3.34518
Neil2	91.073	-3.00558	0.454481	-6.61322	3.76e-11	4.71e-10	6.85085	6.85591	7.6735	5.10728	5.28113	5.0732
Pdp2	239.797	-2.30309	0.348416	-6.61018	3.84e-11	4.8e-10	8.68595	8.29751	8.51705	7.0604	7.08898	6.23686
Actl6a	3144.86	-1.14125	0.172868	-6.6019	4.06e-11	5.07e-10	12.0885	12.0546	11.9946	11.2793	10.9778	11.3187
Prr15l	20.908	-4.69198	0.711373	-6.59566	4.23e-11	5.28e-10	4.56249	4.49022	5.02898	1.72996	2.09746	2.57509
Lhx6	26.2594	-3.03754	0.460636	-6.59422	4.27e-11	5.33e-10	5.22679	5.33456	5.14112	3.47614	3.45106	3.86317
Slc5a11	22.7068	-3.99531	0.605974	-6.5932	4.3e-11	5.36e-10	5.21853	4.64952	4.72133	2.66032	2.26126	2.85456
Aasdh	391.768	-1.20978	0.183506	-6.59259	4.32e-11	5.38e-10	8.77514	8.92595	9.04124	8.13218	8.09122	7.91848
Acer2	330.679	-2.0566	0.31216	-6.58827	4.45e-11	5.52e-10	9.1983	9.07846	9.20566	7.92585	7.26529	7.48057
Wdr89	356.303	-1.76989	0.268704	-6.58675	4.5e-11	5.57e-10	8.87147	8.70536	8.97971	7.86119	7.61272	7.21488
Esco2	2057.46	-1.09197	0.16592	-6.58131	4.66e-11	5.77e-10	11.3946	11.4738	11.7466	10.7702	10.7057	10.7163
Nphp4	78.9911	-2.5719	0.390792	-6.58126	4.66e-11	5.77e-10	7.25724	6.83012	6.92842	5.18061	5.53894	4.96573
Exoc3l	33.8621	-2.75677	0.419025	-6.579	4.74e-11	5.85e-10	5.6959	5.88667	5.41246	4.24409	3.75766	4.0392
Klf2	1091.79	-3.80347	0.578146	-6.57873	4.74e-11	5.86e-10	10.8433	10.7083	11.079	7.07231	7.36114	8.39058
Alg13	5146.22	-2.03991	0.310487	-6.57001	5.03e-11	6.2e-10	12.8538	13.0053	13.3105	11.6919	11.6549	11.1474
Gm128	15.0467	-5.41619	0.824438	-6.56956	5.05e-11	6.22e-10	4.21962	4.2619	4.24566	2.06308	2.00343	1.8663
Usp28	3043.52	-2.17894	0.331685	-6.5693	5.06e-11	6.22e-10	12.0026	12.0512	12.4869	10.8649	10.6486	10.0458
Ddt	504.08	-1.55697	0.237151	-6.56532	5.19e-11	6.38e-10	9.58864	9.48984	9.60633	8.34282	8.13908	8.70781
Nos3	28.6426	-3.41623	0.520441	-6.56411	5.23e-11	6.43e-10	5.46137	5.03494	5.47326	2.98377	3.07506	3.62909
Upk3bl	16.2979	-6.04671	0.923614	-6.54679	5.88e-11	7.21e-10	4.45346	3.97218	4.49242	1.71605	1.67833	1.98898
Fkbp6	16.9311	-4.77531	0.72966	-6.54458	5.97e-11	7.3e-10	4.76681	4.25197	4.32004	2.41604	2.18545	2.27982
Lrrc56	46.1945	-2.51478	0.384415	-6.54184	6.08e-11	7.43e-10	6.19536	5.93991	6.24595	4.92166	4.54176	4.17696
Ggnbp1	56.8999	-2.63517	0.403658	-6.52823	6.66e-11	8.11e-10	6.39526	6.55547	6.53958	4.80986	4.32938	5.12416
Zfp110	1283.06	-1.25333	0.192011	-6.52739	6.69e-11	8.14e-10	10.5132	10.6584	10.7126	9.66712	9.78084	9.6977
Smpdl3b	437.984	-1.3625	0.208827	-6.52454	6.82e-11	8.29e-10	9.26166	9.30911	9.15366	8.36902	8.0445	8.33148
Slc25a20	851.312	-1.02348	0.157029	-6.5178	7.13e-11	8.66e-10	10.1151	10.2228	9.97298	9.31425	9.3513	9.44432
Deptor	622.43	-1.71362	0.262929	-6.51741	7.15e-11	8.67e-10	9.75835	9.80588	10.1332	8.72797	8.82462	8.30706
Xkr8	215.619	-1.51653	0.23274	-6.51602	7.22e-11	8.75e-10	8.33925	8.30832	8.25018	6.99969	7.46709	7.12791
Harbi1	334.182	-1.18653	0.1821	-6.51581	7.23e-11	8.75e-10	8.5782	8.78293	8.86255	7.84405	7.97118	7.86675
Plekha4	87.0103	-2.32304	0.356589	-6.51461	7.29e-11	8.82e-10	7.10567	7.29108	7.08776	5.42865	5.46148	5.75563
Dnd1	32.5018	-3.07668	0.47317	-6.50227	7.91e-11	9.53e-10	5.90231	5.54463	5.32477	3.89674	3.54657	4.03986
Lig1	4271.2	-1.09119	0.167835	-6.50158	7.95e-11	9.57e-10	12.4838	12.4094	12.4817	11.8461	11.5228	11.5558
Pgpep1l	18.7719	-5.09649	0.783893	-6.50151	7.95e-11	9.57e-10	4.69981	4.65912	4.60932	2.38692	2.47422	2.20627
Dedd2	147.793	-1.67607	0.257809	-6.50122	7.97e-11	9.58e-10	7.85173	7.84189	7.7019	6.83073	6.32848	6.66066
Mdk	289.129	-3.74778	0.577363	-6.49119	8.52e-11	1.02e-09	9.26827	8.87328	8.83977	5.5519	5.23543	6.82739
Alox15	37.5065	-3.87778	0.597706	-6.48777	8.71e-11	1.04e-09	5.36835	5.08406	4.7138	3.22215	3.25532	3.27041
Pgbd5	27.8993	-3.07866	0.474828	-6.48374	8.95e-11	1.07e-09	5.09904	5.08034	5.60367	3.46408	3.24106	3.46182
Klk8	117.695	-2.76926	0.427663	-6.47534	9.46e-11	1.13e-09	7.82622	7.28759	7.39625	5.25732	5.58362	5.93798
Spats1	23.2128	-3.40504	0.526561	-6.46656	1e-10	1.19e-09	5.13224	5.2114	4.68899	3.25516	3.21624	2.98228
Ppm1n	15.9513	-6.34034	0.981137	-6.46224	1.03e-10	1.23e-09	3.96615	4.23333	4.20529	1.69347	1.39131	1.45309
Gm8615	411.147	-1.31984	0.204586	-6.45128	1.11e-10	1.32e-09	9.30768	9.27567	9.54143	8.15203	8.5177	8.4294
Ppef2	20.0128	-4.15611	0.644525	-6.44833	1.13e-10	1.34e-09	4.85458	4.52728	4.86765	2.69671	2.71682	2.41647
Zscan5b	17.8766	-6.41575	0.995865	-6.44239	1.18e-10	1.39e-09	4.20369	3.93877	3.6851	1.36999	1.32905	1.67549
Rassf7	246.575	-1.59036	0.246865	-6.44223	1.18e-10	1.39e-09	8.42919	8.45286	8.41952	7.26812	6.99781	7.58072
Scn3a	25.5097	-3.56923	0.554206	-6.44026	1.19e-10	1.41e-09	4.96574	5.5127	4.72681	3.04683	3.08998	2.7377
Erf	1132.58	-1.31117	0.203605	-6.43978	1.2e-10	1.41e-09	10.6505	10.6985	10.4391	9.76667	9.72412	9.37101
Pianp	142.681	-2.16217	0.335932	-6.43633	1.22e-10	1.44e-09	7.66785	8.0258	7.90664	6.14396	6.52166	6.28436
Gm9	14.7512	-7.03173	1.09291	-6.43397	1.24e-10	1.46e-09	4.08076	3.73779	4.03599	1.39772	1.36114	1.41826
G730013B05Rik	20.9444	-4.69094	0.729603	-6.42944	1.28e-10	1.51e-09	4.18136	4.59317	5.14957	2.35432	2.08858	2.01824
Tmem54	25.5037	-4.83974	0.753	-6.42728	1.3e-10	1.53e-09	5.20213	4.88605	5.00812	1.748	1.69314	2.89334
Trpv4	49.46	-1.96763	0.306216	-6.42563	1.31e-10	1.54e-09	6.16213	6.21315	6.00851	4.97955	4.99127	4.74536
Nefh	190.024	-2.68274	0.417539	-6.42512	1.32e-10	1.55e-09	8.85454	8.13143	7.86585	5.91587	6.13154	6.74541
Frmpd1	39.2842	-2.97513	0.463749	-6.41537	1.4e-10	1.65e-09	5.94399	5.79537	5.99508	4.48426	3.83091	3.45331
AU022751	15.943	-6.33967	0.988422	-6.41393	1.42e-10	1.66e-09	4.09905	3.74283	4.03812	1.38706	1.58066	1.40849
Chd5	108.194	-2.62865	0.409941	-6.41226	1.43e-10	1.68e-09	7.51011	7.47414	7.56889	5.29147	6.08573	5.21591
Pgap2	703.21	-0.879796	0.13722	-6.41155	1.44e-10	1.69e-09	9.65104	9.72146	9.73897	9.02275	9.01695	9.15796
Ccdc114	43.7014	-3.51348	0.548013	-6.41131	1.44e-10	1.69e-09	6.47147	5.88605	5.73749	3.41263	4.26418	3.80248
Zfp574	354.476	-1.41101	0.220104	-6.41064	1.45e-10	1.69e-09	9.05522	8.74105	8.76702	8.04884	7.71859	7.76907
Ccne1	4608.98	-1.23226	0.192622	-6.39729	1.58e-10	1.84e-09	12.6854	12.6566	12.7527	11.8757	11.6255	11.8182
Padi4	19.9017	-3.59562	0.562091	-6.39686	1.59e-10	1.85e-09	4.81809	4.4394	4.78553	2.89747	2.56037	2.59295
BC055324	1319.75	-1.26149	0.197347	-6.39223	1.63e-10	1.9e-09	11.0071	10.6545	10.6542	9.95978	9.70478	9.89167
Xrcc5	2581.28	-0.804526	0.125868	-6.39184	1.64e-10	1.9e-09	11.7448	11.57	11.5904	11.065	11.0322	11.0542
Smarcad1	2857.34	-1.1628	0.182021	-6.38831	1.68e-10	1.94e-09	11.7966	11.9931	12.0166	11.1471	11.1931	10.8593
2900041M22Rik	32.2462	-3.22952	0.505795	-6.38505	1.71e-10	1.98e-09	5.79144	5.52663	5.45718	3.44465	3.51817	4.14082
Bmp7	58.9187	-2.48779	0.389837	-6.38163	1.75e-10	2.03e-09	6.49275	6.20171	6.73172	4.59135	4.98178	4.5563
Slx1b	345.09	-1.29675	0.203413	-6.37496	1.83e-10	2.11e-09	8.69272	9.02577	9.09172	8.0982	7.91825	7.99842
Icam1	553.551	-1.6442	0.258377	-6.36356	1.97e-10	2.27e-09	9.81714	9.81102	9.89187	8.34372	8.80816	8.47515
Trim63	19.1227	-4.31647	0.6787	-6.35991	2.02e-10	2.33e-09	4.80719	4.5265	4.49539	1.88438	2.21861	2.78888
Slc9a3r1	1252.49	-1.56485	0.246183	-6.35644	2.06e-10	2.38e-09	11.1073	10.9136	10.7974	9.92273	9.60492	9.76932
Pias4	437.852	-1.66896	0.262582	-6.35596	2.07e-10	2.39e-09	9.4033	9.27625	9.38746	8.40852	8.15169	7.7484
Klk10	67.7336	-3.62313	0.57063	-6.34934	2.16e-10	2.48e-09	6.3505	5.34791	5.4883	3.6658	3.68651	4.24726
Dennd2a	640.65	-1.32087	0.208163	-6.34536	2.22e-10	2.55e-09	9.76541	9.87967	9.87032	8.93118	9.04175	8.56842
Lrriq4	16.1196	-6.21615	0.979809	-6.34424	2.24e-10	2.56e-09	4.20379	3.67021	4.25434	1.70466	1.40707	1.46781
Mef2b	15.3572	-4.76331	0.751085	-6.3419	2.27e-10	2.6e-09	4.23592	4.15564	4.37469	2.03091	2.2686	1.82913
Morc3	2559.73	-1.27353	0.200968	-6.33701	2.34e-10	2.68e-09	11.7488	11.6863	11.8412	10.9108	10.9603	10.5356
Wnk3	628.756	-2.15674	0.340827	-6.32797	2.48e-10	2.84e-09	10.1421	10.0595	10.1276	8.7629	8.6519	7.71546
Urah	212.87	-3.05229	0.482429	-6.32692	2.5e-10	2.85e-09	7.901	7.90307	7.75421	5.39989	5.07248	6.4037
Etnk2	43.1338	-2.18888	0.346158	-6.32337	2.56e-10	2.92e-09	5.99593	5.97681	6.08115	4.70709	4.621	4.32472
Gtf2h3	1318.15	-0.993518	0.157237	-6.31858	2.64e-10	3e-09	10.6742	10.6525	10.5284	9.99694	9.7326	9.94419
Aldh9a1	1694.41	-1.30543	0.206753	-6.31398	2.72e-10	3.09e-09	11.3983	10.9827	11.2118	10.4192	10.1793	10.1071
E2f8	1034.01	-1.91001	0.302869	-6.30638	2.86e-10	3.24e-09	10.5717	10.6525	10.7284	9.4995	9.37322	8.63306
Sult5a1	17.9781	-5.67706	0.900494	-6.30438	2.89e-10	3.27e-09	4.4813	3.70866	4.24369	1.5232	1.48168	2.03637
Tex19.1	1103.13	-2.93739	0.466505	-6.29658	3.04e-10	3.43e-09	11.3675	10.3226	10.4173	8.89547	7.73866	8.17814
Chaf1b	1586.78	-1.22229	0.194229	-6.29306	3.11e-10	3.51e-09	11.1815	10.9368	11.1641	10.4038	10.0661	10.0816
Usp48	4619.25	-1.57337	0.250201	-6.28841	3.21e-10	3.61e-09	12.5405	12.6887	12.9361	11.7123	11.7035	11.1823
Nrk	169.839	-3.80124	0.605042	-6.28261	3.33e-10	3.73e-09	8.20164	7.89206	8.37378	5.09741	5.84146	3.86308
Raver2	237.349	-3.50673	0.558377	-6.28022	3.38e-10	3.78e-09	8.64869	8.04143	8.82652	6.0861	6.06846	5.73639
Pfkm	1274.15	-1.47379	0.235298	-6.26353	3.76e-10	4.19e-09	11.0497	10.7023	10.7132	9.97456	9.63166	9.58025
Robo4	21.498	-5.48782	0.876397	-6.2618	3.81e-10	4.23e-09	4.76717	4.39324	3.71148	1.57677	2.11881	1.60281
Zbtb8b	53.2049	-2.36141	0.377154	-6.26112	3.82e-10	4.25e-09	6.20957	6.29949	6.45403	5.14778	4.46886	4.79879
Brd1	2240.06	-0.970177	0.155065	-6.25656	3.94e-10	4.37e-09	11.4986	11.5473	11.7498	10.9215	10.9584	10.7883
Fem1b	4771.02	-1.31448	0.210202	-6.25338	4.02e-10	4.46e-09	12.4757	12.5664	12.9017	11.7752	11.7737	11.4916
Ifnlr1	28.4467	-3.10229	0.496268	-6.25123	4.07e-10	4.52e-09	5.63355	5.08256	5.28512	3.65045	3.62639	3.04365
Terf1	1671.9	-1.39618	0.223441	-6.24854	4.14e-10	4.6e-09	11.2547	11.1236	11.1368	9.92763	10.0188	10.4181
Tnk2	1720.42	-1.12204	0.179584	-6.24799	4.16e-10	4.61e-09	11.1327	11.1166	10.9486	10.136	10.1676	10.4135
3830417A13Rik	16.1212	-5.91381	0.947287	-6.24289	4.3e-10	4.75e-09	4.03889	4.60006	4.36637	2.45841	2.43109	2.47429
Socs3	960.375	-2.06453	0.331123	-6.23494	4.52e-10	4.98e-09	10.5617	10.5797	10.8354	8.73265	9.27565	9.22464
Pkd1l2	17.4557	-4.45643	0.714875	-6.23387	4.55e-10	5.01e-09	4.24189	4.69884	4.26726	1.94352	1.87533	2.50883
Aldh16a1	524.353	-1.5727	0.252411	-6.2307	4.64e-10	5.11e-09	9.60242	9.51399	9.60802	8.59351	7.99683	8.58771
Nid2	4843.38	-2.42377	0.389102	-6.22914	4.69e-10	5.16e-09	12.7903	12.7377	13.0821	11.1858	11.2147	10.6953
Igfals	15.802	-4.88553	0.786018	-6.21555	5.11e-10	5.62e-09	4.12923	4.15898	4.68146	2.40683	2.00713	2.27356
Zfp273	82.9216	-2.15929	0.347446	-6.21475	5.14e-10	5.64e-09	6.68147	6.62027	7.1283	5.36575	5.57017	5.3209
Trim36	143.653	-2.21764	0.356838	-6.21471	5.14e-10	5.64e-09	7.57039	7.57039	8.2687	6.19524	6.34594	5.85144
Prkd2	300.577	-1.03581	0.16676	-6.21136	5.25e-10	5.75e-09	8.26286	8.2531	8.24998	7.47653	7.57204	7.54726
D11Wsu47e	488.337	-1.45138	0.233702	-6.21038	5.29e-10	5.79e-09	9.6041	9.18858	9.29354	8.49888	8.34436	8.08886
Tmem82	14.749	-4.57923	0.737629	-6.20804	5.36e-10	5.87e-09	4.26757	4.0706	4.36112	1.99218	2.28233	2.39877
Sema4g	192.6	-1.82846	0.294608	-6.20642	5.42e-10	5.92e-09	8.14665	8.18239	8.61824	7.00591	7.23467	6.60035
Des	201.943	-1.908	0.30753	-6.20428	5.49e-10	6e-09	8.47583	8.04282	8.51945	6.5938	6.80531	7.21834
Fgfr4	14.3009	-5.36766	0.865357	-6.20282	5.55e-10	6.04e-09	4.19953	3.80645	4.29798	1.72665	1.88976	1.98372
Rnf167	799.292	-1.41435	0.228084	-6.20102	5.61e-10	6.1e-09	10.4705	9.99698	10.3651	9.35609	9.21453	9.12519
A4galt	213.02	-2.34641	0.378571	-6.19809	5.72e-10	6.21e-09	8.31408	8.38554	8.72877	6.02476	6.80483	7.00402
Ska1	403.032	-1.50765	0.243278	-6.19723	5.75e-10	6.24e-09	9.1629	9.09736	9.13879	7.98047	7.72597	8.34403
Jade2	507.7	-2.48918	0.401766	-6.19559	NA	NA	9.45794	8.93357	8.94123	7.57012	7.43712	7.01268
Pcsk9	46.9747	-2.41805	0.390313	-6.19516	5.82e-10	6.32e-09	6.38921	5.70195	6.04245	4.49255	4.57549	4.81561
Fam183b	16.8535	-4.64377	0.750039	-6.19137	5.96e-10	6.47e-09	4.57714	4.02631	4.39812	2.26323	1.6147	2.14655
Myo18a	1030.19	-1.64225	0.265419	-6.18737	6.12e-10	6.62e-09	10.3338	10.4172	10.6833	9.12577	9.57099	9.05075
Spag16	19.1258	-4.29581	0.694529	-6.18521	6.2e-10	6.71e-09	5.00045	4.00129	4.71633	2.20883	2.56623	2.43729
Sik1	1392.64	-1.53615	0.248423	-6.1836	6.27e-10	6.77e-09	10.968	11.0309	11.2029	9.89424	9.98207	9.87298
D430019H16Rik	17.3826	-4.09345	0.662172	-6.18185	6.34e-10	6.84e-09	4.6759	4.17722	4.45447	2.06213	2.54152	2.29578
Col18a1	3942.08	-1.92731	0.311772	-6.1818	6.34e-10	6.84e-09	12.672	12.803	12.7594	11.3696	11.4797	10.7229
Zfp229	393.407	-1.48916	0.241062	-6.17748	6.51e-10	7.03e-09	8.98698	9.13569	8.8406	7.87249	8.18534	7.64419
Nasp	13619.3	-0.970129	0.15709	-6.17562	6.59e-10	7.1e-09	14.2387	14.1441	14.33	13.5077	13.4201	13.6018
Gsta3	66.4194	-3.19542	0.517608	-6.17344	6.68e-10	7.19e-09	6.0367	5.68861	5.13149	3.92427	4.06258	3.98618
BC053749	195.534	-1.83781	0.297865	-6.16995	6.83e-10	7.35e-09	8.06848	8.02387	8.12671	7.12498	6.75164	6.33031
Stx1a	131.465	-1.35456	0.219587	-6.16866	6.89e-10	7.41e-09	7.48633	7.67393	7.67995	6.79789	6.67555	6.47888
Cbs	425.223	-1.71037	0.277309	-6.16772	6.93e-10	7.44e-09	9.23253	9.41089	9.50261	8.34242	7.9834	7.99903
Fzd10	78.3147	-2.16259	0.350862	-6.16363	7.11e-10	7.63e-09	7.11867	6.72427	6.92942	5.52924	4.94052	5.55241
Plekhb1	50.7953	-3.88903	0.631194	-6.1614	7.21e-10	7.74e-09	6.37447	6.15744	6.38199	3.53182	4.01602	3.37552
Ceacam19	17.5704	-4.18248	0.678946	-6.16026	7.26e-10	7.78e-09	4.21324	4.64802	4.61585	2.5354	2.44027	2.24655
1700030J22Rik	36.3177	-2.08177	0.337974	-6.15954	7.3e-10	7.81e-09	5.67236	5.7727	5.8356	4.34037	4.60746	4.51907
Pnma5	238.537	-6.6849	1.08624	-6.15417	7.55e-10	8.07e-09	10.4636	6.17379	8.12772	2.10926	2.70107	3.12766
Nit2	1012.44	-1.01199	0.164544	-6.15025	7.74e-10	8.27e-09	10.3676	10.2508	10.3464	9.55441	9.42815	9.74362
2900011O08Rik	139.981	-2.02394	0.329091	-6.15009	7.74e-10	8.27e-09	7.94629	7.63081	8.01632	6.57506	6.15338	6.43867
Mypn	19.4581	-4.10987	0.668704	-6.14603	7.94e-10	8.48e-09	5.04087	4.24207	4.39384	2.22247	2.52971	2.27243
Mctp2	77.8944	-2.57748	0.419392	-6.14576	7.96e-10	8.49e-09	6.6508	6.64776	7.41433	4.79896	5.41274	4.93882
Casp9	447.576	-1.04815	0.170588	-6.14431	8.03e-10	8.56e-09	9.15208	9.10774	9.38291	8.51712	8.40253	8.45095
Hpca	17.6002	-5.21501	0.848975	-6.14271	8.11e-10	8.64e-09	4.66874	3.67211	4.39408	1.84793	1.55317	2.10005
Upk2	13.6114	-5.4851	0.893421	-6.13944	8.28e-10	8.81e-09	3.81709	4.13815	3.97266	1.75027	1.47519	1.78529
Gm21283	19.4317	-5.73171	0.934181	-6.13555	8.49e-10	9.02e-09	4.38403	3.44783	4.25408	1.42653	1.38281	1.95916
Phc1	5708.93	-1.93449	0.315963	-6.12252	9.21e-10	9.76e-09	13.3136	13.0916	13.353	12.184	11.702	11.2504
Stra8	18.8296	-5.43026	0.886944	-6.12243	9.22e-10	9.76e-09	4.38112	3.76796	3.93275	1.43041	1.97616	1.45401
Tfeb	190.461	-2.17153	0.355021	-6.11664	9.56e-10	1.01e-08	8.16226	8.27178	8.32059	6.92208	5.98427	6.93703
Catsperg2	15.1575	-4.42414	0.723724	-6.11302	9.78e-10	1.03e-08	4.09827	3.99582	4.55961	2.07343	2.17071	2.29347
Ldhc	13.04	-5.35007	0.876232	-6.10577	1.02e-09	1.08e-08	4.01726	4.02998	3.78097	1.61155	1.94261	1.62924
Vsig10	418.995	-1.71636	0.281152	-6.10474	1.03e-09	1.09e-08	8.40776	8.877	9.00434	7.68709	7.72262	7.27276
Slc12a5	34.2885	-2.36723	0.388014	-6.10088	1.05e-09	1.11e-08	5.66901	5.51515	5.71555	4.34449	4.15326	4.36882
Acsf2	160.459	-2.05359	0.33666	-6.09987	1.06e-09	1.12e-08	8.21259	7.74774	7.8536	6.36859	6.82911	6.21809
Poli	758.446	-1.49925	0.246027	-6.09385	1.1e-09	1.16e-08	9.92201	9.8899	10.1457	9.16441	8.86789	8.57961
Lrp11	603.064	-1.72561	0.283556	-6.08561	1.16e-09	1.22e-08	9.6293	9.93853	10.255	8.66159	8.91078	8.3619
Aldh1l1	86.9674	-1.69173	0.278239	-6.08013	1.2e-09	1.26e-08	7.18725	6.96609	7.04117	5.58646	5.86928	6.03136
Prex2	231.773	-4.05819	0.667455	-6.0801	1.2e-09	1.26e-08	8.37861	8.62993	8.57054	5.45807	6.05026	4.56372
Src	1252.61	-1.2715	0.209168	-6.07885	1.21e-09	1.27e-08	10.5561	10.7517	10.712	9.59948	9.83083	9.78103
Tmem191c	43.1626	-2.0853	0.343061	-6.07852	1.21e-09	1.27e-08	5.88418	5.94009	6.22135	4.69113	4.57125	4.93402
Zranb3	803.801	-1.32262	0.217699	-6.07543	1.24e-09	1.29e-08	10.2215	10.0502	10.2741	9.39596	9.27479	8.89072
Cadm4	90.8423	-1.73778	0.286272	-6.07038	1.28e-09	1.33e-08	6.96388	7.0725	7.32242	5.9501	5.66404	6.14357
Neurl1a	91.281	-1.95948	0.322948	-6.06749	1.3e-09	1.35e-08	7.39436	7.01011	7.20166	5.45338	5.87708	6.04832
Cited4	20.1564	-3.18414	0.525145	-6.06335	1.33e-09	1.39e-08	4.88469	4.82529	4.76863	3.29668	3.00913	3.2648
Mtl5	27.908	-2.61328	0.431119	-6.06163	1.35e-09	1.4e-08	5.35057	5.09432	5.59683	3.94965	3.752	3.89528
Scd3	15.8366	-4.63554	0.765139	-6.05844	1.37e-09	1.43e-08	4.57685	3.85699	4.45103	2.48172	1.92036	2.19732
Snx31	16.1451	-4.3826	0.723766	-6.05527	1.4e-09	1.45e-08	4.63594	3.92171	4.21878	2.27898	2.03263	1.96187
Samd1	860.923	-1.26186	0.208533	-6.05112	1.44e-09	1.49e-08	10.1137	10.3706	10.2863	9.36052	9.06344	9.51993
Ankrd24	193.895	-1.45275	0.240091	-6.05083	1.44e-09	1.49e-08	7.9788	8.09263	8.35107	7.01836	6.99002	7.31744
B3gnt3	22.1458	-4.05916	0.670848	-6.05079	1.44e-09	1.49e-08	4.25293	4.78656	5.40881	2.89071	2.78213	2.48195
Prph	18.8154	-3.84129	0.63521	-6.04729	1.47e-09	1.52e-08	4.96853	4.51757	4.4732	2.95707	2.97288	2.71753
Mcm3	8116.31	-1.28614	0.212711	-6.04644	1.48e-09	1.53e-08	13.7352	13.3516	13.4426	12.6677	12.3053	12.6674
Vsig2	13.8776	-4.35437	0.720937	-6.03988	1.54e-09	1.59e-08	3.9564	4.31226	3.99156	2.02169	2.25135	2.05417
Cystm1	70.8605	-2.08708	0.345595	-6.03911	1.55e-09	1.6e-08	6.88689	6.74623	6.76539	5.17661	5.17442	5.74728
Epha8	16.3218	-5.41403	0.896863	-6.03663	1.57e-09	1.62e-08	4.66705	3.79682	4.44976	2.47939	2.26905	2.31669
Cd74	29.7728	-3.34989	0.554963	-6.03623	1.58e-09	1.62e-08	5.84825	5.20626	5.07317	3.55778	3.06324	3.63361
Ccdc14	673.182	-1.20374	0.199479	-6.03441	1.6e-09	1.64e-08	9.60754	9.69306	9.98162	8.98946	8.94453	8.72736
Fbxl19	1128.74	-1.13798	0.188753	-6.02898	1.65e-09	1.7e-08	10.5941	10.609	10.5552	9.93775	9.52092	9.74493
Cotl1	617.056	-2.3527	0.390307	-6.02781	1.66e-09	1.71e-08	9.92054	10.0106	10.1839	8.00471	7.94741	8.64615
4930519F16Rik	22.504	-4.28318	0.711174	-6.02269	1.72e-09	1.76e-08	5.01539	4.67203	4.45057	2.99742	3.16659	2.85937
Slc4a8	382.214	-1.72681	0.286779	-6.02141	1.73e-09	1.77e-08	9.16774	8.74072	9.32029	8.04865	7.93125	7.48885
Pdcl2	15.9793	-3.58445	0.59535	-6.02075	1.74e-09	1.77e-08	4.25798	4.3152	4.66207	2.76659	2.68318	2.8136
Yes1	1914.27	-1.08039	0.179531	-6.01787	1.77e-09	1.8e-08	10.9892	11.2287	11.3493	10.3382	10.4996	10.3718
Fam83f	15.6259	-4.68295	0.778598	-6.0146	1.8e-09	1.84e-08	4.42698	4.00531	4.39815	2.24127	2.00113	2.09678
Zfp599	316.549	-1.70285	0.283341	-6.00989	1.86e-09	1.89e-08	8.65308	8.55209	8.76118	7.52241	7.67905	7.03708
Reep6	291.513	-1.9028	0.316818	-6.00598	1.9e-09	1.93e-08	8.85314	8.72399	9.04661	7.87779	7.32689	7.10574
Chek2	1110.55	-1.77024	0.294969	-6.00146	1.96e-09	1.98e-08	10.5621	10.5652	10.8483	9.64502	9.43523	8.83084
Mir290	12.7998	-6.41931	1.06963	-6.00143	1.96e-09	1.98e-08	3.20868	3.95953	4.24012	1.53887	1.50765	1.5566
Gstm6	59.5079	-2.44082	0.406765	-6.00057	1.97e-09	1.99e-08	6.59668	6.39173	6.67268	5.03581	5.04082	4.76106
Zscan18	463.007	-1.41879	0.23662	-5.99607	2.02e-09	2.04e-08	9.50559	9.3507	9.70691	8.68655	8.49088	8.16964
Kcnj12	20.0408	-3.6735	0.612656	-5.99604	2.02e-09	2.04e-08	4.544	4.31841	5.07413	2.50474	2.5287	2.82968
Atg13	1105.36	-1.51759	0.253199	-5.99369	2.05e-09	2.07e-08	10.5872	10.8481	10.7357	9.71388	9.80009	9.17181
Cdx1	11.4847	-6.80149	1.13656	-5.98429	2.17e-09	2.19e-08	3.2934	3.55329	3.17512	1.26167	1.23418	1.27724
Spata22	11.7274	-5.52566	0.924013	-5.98007	2.23e-09	2.25e-08	3.76139	3.91876	3.81147	1.81042	1.78493	2.03582
Rbbp8nl	13.1734	-6.01821	1.00646	-5.97956	2.24e-09	2.25e-08	3.45197	3.96397	3.96894	1.63934	1.35852	1.41031
Fchsd1	125.061	-1.35232	0.226213	-5.97809	2.26e-09	2.27e-08	7.48474	7.50487	7.46975	6.31268	6.7066	6.59348
Pfas	3406.01	-1.1436	0.191468	-5.97283	2.33e-09	2.34e-08	12.3224	12.0638	12.1362	11.5377	11.2115	11.2089
Slc34a3	10.7091	-6.4701	1.08349	-5.97153	2.35e-09	2.36e-08	3.50796	3.60266	3.69906	1.48792	1.46186	1.50285
Aurkc	13.9969	-5.51269	0.923773	-5.96758	2.41e-09	2.41e-08	4.07385	3.50447	3.86273	1.41934	1.78148	1.43853
Gid8	2400.97	-1.05916	0.177513	-5.96665	2.42e-09	2.42e-08	11.5315	11.6647	11.7411	10.7119	10.87	11.0267
Cd79b	14.5708	-6.00458	1.00664	-5.965	2.45e-09	2.44e-08	3.93903	3.19464	3.83273	1.62366	1.34076	1.39399
Als2cl	300.41	-2.32274	0.389487	-5.96358	2.47e-09	2.46e-08	8.50989	8.38517	8.89118	6.91542	7.25382	6.56199
Med12l	94.4227	-3.14971	0.52871	-5.95734	2.56e-09	2.56e-08	6.8641	7.55558	7.36578	5.31575	5.29048	4.36033
Aplp1	804.736	-1.42654	0.239624	-5.95322	2.63e-09	2.62e-08	10.3412	10.3219	10.3809	9.24159	9.13277	9.42002
Cldn5	12.0281	-6.38781	1.07309	-5.95274	2.64e-09	2.62e-08	4.05854	3.25978	3.91152	1.54253	1.51338	1.55915
Cenpm	266.789	-1.9022	0.319555	-5.95266	2.64e-09	2.62e-08	8.96616	8.34403	8.44835	7.29048	6.86004	7.52125
Arhgap30	96.2948	-1.74921	0.294099	-5.94768	2.72e-09	2.7e-08	7.37113	6.94699	7.10823	5.82608	6.02434	5.63825
Morc1	445.68	-6.13166	1.03132	-5.94544	NA	NA	9.45026	9.45312	9.51279	3.68923	3.76082	4.5288
Rapgef5	254.515	-2.9022	0.488141	-5.94542	2.76e-09	2.73e-08	8.84031	8.68299	8.79817	6.8652	6.83447	5.66908
Tjp2	5313.08	-1.63829	0.275683	-5.94265	2.8e-09	2.78e-08	12.7421	12.7418	12.8118	11.8957	11.5338	11.0951
6330419J24Rik	52.9777	-1.85798	0.312744	-5.9409	2.83e-09	2.81e-08	6.43539	6.15536	6.30906	5.05738	5.03819	4.9779
Mdfi	52.5551	-2.3774	0.400265	-5.93957	2.86e-09	2.83e-08	6.58541	6.05462	6.21838	4.32203	4.61495	4.94221
Fastkd1	614.638	-0.967019	0.162828	-5.93888	2.87e-09	2.84e-08	9.38118	9.45886	9.62748	8.87001	8.7928	8.71113
Klk11	14.7182	-5.31959	0.895729	-5.93883	2.87e-09	2.84e-08	4.46997	3.92734	3.96274	1.66713	1.63251	2.13271
Fkbp5	3042.48	-1.04406	0.175845	-5.93743	2.9e-09	2.86e-08	11.9256	11.9355	12.0419	11.3956	11.0289	11.1303
Tonsl	617.771	-1.9025	0.320837	-5.9298	3.03e-09	2.99e-08	9.95837	9.73123	9.86207	8.86299	8.38207	7.89749
Lactb2	1099	-1.17579	0.198289	-5.9297	3.03e-09	2.99e-08	10.4667	10.3205	10.5696	9.61897	9.76209	9.36605
8430427H17Rik	245.426	-1.40431	0.23687	-5.9286	3.06e-09	3.01e-08	8.27246	7.8408	8.00837	7.13565	7.16157	6.94378
Esam	34.8943	-3.00731	0.507469	-5.9261	3.1e-09	3.05e-08	5.53655	6.04474	5.47869	3.31645	3.966	4.20335
Fam78a	40.5285	-2.91822	0.492793	-5.92179	3.18e-09	3.12e-08	5.90208	5.62156	6.07072	4.39152	3.54418	3.53254
Zfp414	312.103	-1.19825	0.202553	-5.91572	3.3e-09	3.24e-08	8.84803	8.64537	8.87854	7.92842	7.72979	8.09799
Plekhg6	27.0885	-2.60966	0.441777	-5.90718	3.48e-09	3.41e-08	5.44858	5.10522	5.29604	4.03317	3.83884	3.60035
Asna1	2764.85	-1.12378	0.190485	-5.89957	3.64e-09	3.56e-08	12.0141	11.9806	11.8792	11.3497	10.9774	10.9895
Lrfn1	79.1713	-2.62937	0.445733	-5.89899	3.66e-09	3.57e-08	7.21889	6.98512	6.82443	5.59318	5.26235	4.39117
Fam221a	35.7354	-3.20675	0.543818	-5.89674	3.71e-09	3.62e-08	5.81363	5.62287	5.81581	3.06583	3.88472	4.06832
Hcn3	28.477	-2.42957	0.412096	-5.89564	3.73e-09	3.64e-08	5.44846	5.17018	5.52733	3.93155	4.18051	3.78935
Suz12	7290.09	-1.15576	0.196139	-5.89256	NA	NA	13.2372	12.9801	13.2474	12.3918	12.3911	12.1205
Sec1	10.6908	-6.22859	1.05854	-5.88412	4e-09	3.89e-08	3.646	3.77835	3.47336	1.61638	1.59166	1.6306
Tmem79	180.063	-1.70612	0.290133	-5.88046	4.09e-09	3.97e-08	7.91617	8.18586	8.17685	7.15544	6.60171	6.80623
Zkscan5	636.407	-1.10127	0.187393	-5.87683	4.18e-09	4.05e-08	9.63272	9.82405	9.79392	9.08394	9.02206	8.74424
Jade3	1122.78	-1.60167	0.272568	-5.87624	4.2e-09	4.06e-08	10.5626	10.6032	10.7806	9.71716	9.57197	8.98061
Setx	6032.28	-1.63135	0.277655	-5.87545	4.22e-09	4.07e-08	13.0429	12.9332	13.0381	11.8757	12.0776	11.2922
Stk11	1153.01	-0.902415	0.153819	-5.86675	4.44e-09	4.29e-08	10.5959	10.4888	10.4575	9.85106	9.72044	9.97562
Tc2n	16.8138	-3.24231	0.552744	-5.86585	4.47e-09	4.31e-08	4.44758	4.50186	4.5695	2.83193	2.74841	3.1963
Grm6	12.2715	-6.75438	1.15166	-5.86491	NA	NA	3.5219	2.98712	2.97957	1.20021	1.17228	1.21593
Zfp518a	1538.08	-1.60263	0.273295	-5.86409	4.52e-09	4.35e-08	11.1689	11.1908	11.3554	10.1782	10.2635	9.53689
Adamts15	31.9526	-3.0572	0.521822	-5.85871	4.66e-09	4.49e-08	5.20005	5.46596	5.71878	3.89347	3.76746	3.71194
2410137M14Rik	15.929	-4.88693	0.834654	-5.85504	4.77e-09	4.59e-08	4.73436	4.29224	3.76716	2.11775	1.86798	2.33832
Mtmr14	1034.74	-1.43657	0.245481	-5.85207	4.86e-09	4.66e-08	10.2324	10.1772	10.3095	9.40006	9.3113	8.7842
Rad9a	795.574	-0.965146	0.164926	-5.85199	4.86e-09	4.66e-08	9.90275	9.83077	10.0044	9.36918	9.14054	9.1091
Ccdc64b	16.5092	-3.79579	0.648834	-5.85017	4.91e-09	4.71e-08	4.3156	4.35411	4.55513	2.52811	2.74686	2.02262
Ablim2	22.1347	-3.53705	0.604864	-5.84768	4.98e-09	4.78e-08	4.43033	4.787	5.41254	2.88811	3.00382	3.17968
Mir363	10.2861	-6.52422	1.11691	-5.84129	5.18e-09	4.96e-08	3.20413	3.58499	3.65981	1.36332	1.33727	1.3782
Stx1b	24.0107	-3.27502	0.560832	-5.83957	5.23e-09	5.01e-08	5.00114	5.05466	5.19238	3.45258	3.55062	2.92182
Tex19.2	25.6725	-4.27072	0.731865	-5.83539	5.37e-09	5.12e-08	5.62844	4.64955	4.72976	2.55696	2.10933	2.90036
Zscan4a	10.4337	-6.66646	1.14243	-5.83532	5.37e-09	5.12e-08	3.56797	3.06367	3.55411	1.28185	1.25536	1.29693
Sh2d5	57.1859	-2.20598	0.378082	-5.83465	5.39e-09	5.14e-08	6.25872	6.25254	6.79564	5.03512	5.25972	4.65967
Fastkd3	832.204	-0.898429	0.154052	-5.83197	5.48e-09	5.22e-08	10.0247	10.0132	10.0695	9.4891	9.37669	9.28163
Fam193b	870.887	-0.996958	0.170967	-5.83129	5.5e-09	5.23e-08	10.1254	9.86528	10.1608	9.38768	9.25182	9.35083
Xylt2	378.457	-1.3051	0.223871	-5.8297	5.55e-09	5.28e-08	9.38749	9.04437	8.97496	8.25312	8.28993	8.01269
Hpcal4	28.4324	-4.54307	0.779769	-5.82618	NA	NA	5.52932	4.41366	4.36091	2.61113	1.99229	2.52355
St14	1050.78	-1.70946	0.293425	-5.8259	5.68e-09	5.39e-08	10.4124	10.5222	10.9245	9.63696	9.30482	9.02402
Trim67	24.5674	-3.56991	0.61364	-5.8176	5.97e-09	5.67e-08	5.0042	4.68453	5.31576	2.75239	2.35708	3.34142
Bub1	3474.53	-1.02628	0.17644	-5.81658	6.01e-09	5.7e-08	11.92	11.8873	12.2176	11.3652	11.2032	11.2178
Kcnn2	29.7118	-3.01781	0.518971	-5.81499	6.06e-09	5.75e-08	5.27139	5.23598	5.74737	4.07144	3.34557	3.32586
Oas3	39.3678	-1.93159	0.332248	-5.81369	6.11e-09	5.78e-08	5.9242	5.81337	5.71333	4.456	4.663	4.46668
Gga2	3035.36	-1.52313	0.262012	-5.81319	6.13e-09	5.79e-08	12.0737	11.991	12.1582	11.2608	10.9301	10.5173
Nanog	5342.86	-1.2522	0.215587	-5.80835	6.31e-09	5.96e-08	12.6687	12.8678	13.1585	11.929	11.7903	11.9716
Slc5a4b	18.685	-5.32274	0.916975	-5.80467	NA	NA	4.38875	3.62489	3.5309	1.39074	1.77841	1.69636
Kcp	23.6966	-2.58447	0.445508	-5.80117	6.59e-09	6.2e-08	5.13949	5.19837	4.79435	3.61406	3.5914	3.45999
Krt7	39.9142	-2.74381	0.473194	-5.79848	6.69e-09	6.29e-08	6.16981	5.38839	6.03431	3.72125	4.14673	4.36567
Rhof	63.1329	-2.40927	0.415573	-5.79746	6.73e-09	6.32e-08	6.64693	6.704	6.32027	5.23046	4.75468	5.04334
Rassf10	34.7381	-3.14474	0.542435	-5.79744	6.73e-09	6.32e-08	5.065	5.05759	5.31757	3.45574	3.81435	3.62199
Nit1	652.493	-0.818866	0.141272	-5.7964	6.78e-09	6.36e-08	9.61339	9.50064	9.50854	9.01922	8.94044	8.89342
Btrc	844.686	-0.874406	0.15096	-5.79229	6.94e-09	6.51e-08	10.2204	10.048	10.0802	9.50596	9.54532	9.36533
Btbd18	13.778	-4.15572	0.717476	-5.79214	6.95e-09	6.51e-08	3.94985	4.28548	4.18859	2.42444	2.3547	2.29977
M1ap	63.8679	-3.09644	0.534636	-5.79168	6.97e-09	6.53e-08	7.12739	5.93293	6.69708	4.11362	4.20948	5.07079
Cngb1	26.8615	-3.0249	0.52308	-5.78286	7.34e-09	6.87e-08	5.61991	5.02661	5.13266	3.48595	3.74094	3.25516
BC064078	51.6291	-4.99569	0.863898	-5.78273	7.35e-09	6.87e-08	4.31199	6.27776	6.93877	2.61715	2.8591	3.19937
Prtn3	12.2587	-4.83553	0.836354	-5.78168	7.4e-09	6.91e-08	3.62853	4.03132	3.82138	1.98872	1.75071	1.60169
Stap2	95.1853	-2.1711	0.375691	-5.77896	7.52e-09	7.01e-08	6.98692	6.99424	7.48709	5.51082	5.35821	6.08148
Pbx2	1021.83	-0.905991	0.156779	-5.77877	7.52e-09	7.01e-08	10.2851	10.4797	10.326	9.70101	9.60199	9.79225
Rps6ka5	741.576	-1.35228	0.23402	-5.77848	7.54e-09	7.02e-08	8.66853	8.65057	8.98225	7.95377	7.95326	7.59947
Ankrd9	48.7073	-2.10328	0.364036	-5.77767	7.57e-09	7.05e-08	6.2473	6.22327	5.75368	4.646	4.80585	5.02122
Stpg1	10.6781	-5.63723	0.976332	-5.77388	7.75e-09	7.2e-08	3.48903	3.70387	3.62135	1.51536	1.48967	1.76154
Spire2	89.254	-1.77791	0.30796	-5.77319	7.78e-09	7.22e-08	7.18372	6.98785	7.01009	5.98627	5.85009	5.60781
Slc2a5	24.6254	-2.66687	0.462037	-5.77198	7.83e-09	7.27e-08	5.14544	4.95463	5.27498	3.79443	3.24237	3.67606
Nt5c2	838.502	-0.979891	0.169798	-5.77093	7.88e-09	7.3e-08	10.029	10.0252	10.0115	9.10923	9.3179	9.46831
Notch3	1020.31	-1.88277	0.326415	-5.76803	8.02e-09	7.42e-08	10.7565	10.6334	10.9346	9.57154	9.54832	8.6406
Mms22l	1343.58	-0.840292	0.145721	-5.76645	8.1e-09	7.49e-08	10.6705	10.6411	10.6445	10.1509	9.98545	9.96717
Ttc25	23.3949	-3.26509	0.56662	-5.76241	8.29e-09	7.66e-08	5.24776	4.79705	5.03711	2.653	3.31027	3.51565
Ston2	1068.27	-2.2172	0.385092	-5.75757	8.53e-09	7.87e-08	10.5323	10.6574	11.0692	9.465	9.21098	8.34756
Gm5134	10.7235	-6.49743	1.12864	-5.75688	8.57e-09	7.9e-08	3.44191	2.96901	2.99747	1.26349	1.23888	1.27749
Rimbp2	12.1577	-5.90499	1.02584	-5.75627	8.6e-09	7.92e-08	3.64925	3.36715	3.11738	1.31035	1.48916	1.32642
Cldn9	13.4556	-4.65782	0.80934	-5.75508	8.66e-09	7.97e-08	3.80183	3.92004	4.39202	1.97458	2.11483	2.36834
Sv2a	42.5384	-1.88267	0.327653	-5.74593	9.14e-09	8.41e-08	6.03979	5.84793	5.84309	4.93002	4.76587	4.65072
Nup62	3763.93	-1.13679	0.197872	-5.74507	9.19e-09	8.45e-08	12.5038	12.3229	12.4499	11.7927	11.3338	11.5521
Tfr2	12.6307	-4.22178	0.735109	-5.74307	9.3e-09	8.55e-08	4.05132	3.67382	4.02474	1.9479	2.04558	2.162
Blnk	71.8557	-2.55926	0.445671	-5.74249	9.33e-09	8.57e-08	6.67785	6.79565	6.85607	4.31749	4.63987	5.44124
Spry1	490.215	-1.151	0.200437	-5.74248	9.33e-09	8.57e-08	9.4095	9.46483	9.71334	8.55151	8.61497	8.8484
Atmin	1368.69	-1.14759	0.200147	-5.73374	9.82e-09	9e-08	10.91	10.9176	11.083	10.3103	10.1282	9.86149
Susd1	110.337	-1.74802	0.304957	-5.73203	9.92e-09	9.09e-08	6.95183	7.21286	7.66835	6.04397	6.1309	6.18344
Ankrd27	2075.01	-1.1128	0.19425	-5.7287	1.01e-08	9.26e-08	11.3081	11.2055	11.4959	10.7083	10.4909	10.3437
Bzrap1	46.008	-3.21896	0.561989	-5.72779	1.02e-08	9.3e-08	6.13632	5.34689	6.18467	4.28529	4.08274	3.68847
Zdhhc18	728.752	-0.941913	0.164469	-5.72699	1.02e-08	9.34e-08	9.62542	9.74813	9.8463	9.00651	9.16566	8.99567
Gm14393	20.8025	-3.34723	0.584532	-5.72633	1.03e-08	9.37e-08	4.6915	4.95038	4.72574	2.50813	3.2575	2.71299
Slc1a1	23.6972	-3.07287	0.537017	-5.7221	1.05e-08	9.58e-08	5.15492	4.69499	5.26814	3.15831	3.60497	2.98125
Camkk1	88.9857	-2.06534	0.360944	-5.72206	1.05e-08	9.58e-08	7.39608	6.81773	6.83132	5.68651	5.85033	5.41665
Hic2	1144.7	-1.99227	0.348321	-5.71964	1.07e-08	9.71e-08	10.8435	10.8475	11.111	9.86167	9.38684	8.73512
Trpa1	12.2824	-5.36239	0.937578	-5.71941	1.07e-08	9.72e-08	4.26533	3.67634	3.70183	2.11835	1.90342	1.94382
Rabep2	322.459	-1.23665	0.216248	-5.7187	1.07e-08	9.75e-08	8.86787	8.81322	8.83714	8.14689	7.98222	7.63488
Usp17le	11.6614	-5.23752	0.916206	-5.71653	1.09e-08	9.87e-08	3.99435	3.47147	3.65706	1.70733	1.44966	1.73964
Sgk2	14.6408	-5.03447	0.881039	-5.71424	1.1e-08	1e-07	4.11765	3.64867	3.39947	1.71979	1.83067	1.49884
Gcm1	12.7514	-4.58697	0.80324	-5.71058	1.13e-08	1.02e-07	4.1806	4.01625	3.7496	2.17424	1.96079	2.36911
Trp73	43.172	-2.11687	0.370696	-5.71054	1.13e-08	1.02e-07	6.29056	5.83695	5.92635	4.83245	4.75338	4.45083
Ccdc170	15.4511	-4.52848	0.793048	-5.71022	1.13e-08	1.02e-07	4.1656	4.17155	4.58144	2.09635	2.60981	2.11413
Cdc42ep4	1011.33	-1.30702	0.228919	-5.70951	1.13e-08	1.03e-07	10.5987	10.2935	10.4831	9.40411	9.33587	9.72336
Aldh7a1	1698.51	-0.835186	0.14632	-5.70794	1.14e-08	1.03e-07	11.1427	11.0939	10.9967	10.3728	10.431	10.5773
Ddx41	1579.81	-0.914742	0.160359	-5.70436	1.17e-08	1.05e-07	11.0541	10.958	10.9988	10.437	10.1726	10.3869
Gprasp1	1257.02	-1.02967	0.180543	-5.7032	1.18e-08	1.06e-07	10.7811	10.6332	10.9635	10.0313	10.1619	9.8887
Proca1	21.7404	-3.11907	0.547163	-5.70043	1.2e-08	1.08e-07	5.16578	4.47183	5.07359	3.2914	3.09527	3.52992
Pkn3	267.313	-1.55373	0.272635	-5.69893	1.21e-08	1.09e-07	8.57304	8.45265	8.59925	7.76893	7.13945	7.29154
Fam161b	33.7582	-2.03601	0.357336	-5.69774	1.21e-08	1.09e-07	5.56701	5.4722	5.61115	4.33992	4.46108	4.41498
Exosc5	617.702	-1.38191	0.24263	-5.69553	1.23e-08	1.11e-07	9.93055	9.83429	9.71773	8.80583	8.45965	9.08509
Pklr	10.821	-5.77074	1.01327	-5.69517	1.23e-08	1.11e-07	3.70506	3.31251	3.70688	1.62802	1.37132	1.41415
Ttc39b	1505.38	-1.76777	0.310483	-5.6936	1.24e-08	1.12e-07	11.0292	11.2877	11.3082	9.75259	10.3091	9.41017
Hand1	17.3979	-5.71927	1.00464	-5.69283	1.25e-08	1.12e-07	4.71812	4.176	4.3186	1.8283	1.78961	2.0955
Tfap4	474.649	-1.04556	0.183664	-5.69279	1.25e-08	1.12e-07	9.19497	9.24636	9.34846	8.65913	8.43514	8.40377
Acot8	118.625	-1.30166	0.228849	-5.68785	1.29e-08	1.15e-07	7.25478	7.15112	7.22742	6.37091	6.13442	6.50495
Cic	1906.51	-1.403	0.246739	-5.68618	NA	NA	11.4134	11.4676	11.4283	10.5754	10.544	9.94162
Mcm5	6826.04	-1.40887	0.24779	-5.68576	1.3e-08	1.17e-07	13.3308	13.1848	13.1015	12.5012	11.9427	11.942
Rpl3	705.359	-1.12318	0.197547	-5.68565	1.3e-08	1.17e-07	9.92699	9.90934	9.98876	9.18844	8.95408	9.18816
Pask	862.277	-1.51238	0.266068	-5.6842	1.31e-08	1.17e-07	10.4459	10.0992	10.1957	9.42584	9.14335	8.75502
Gm3336	11.783	-5.21083	0.91721	-5.68117	1.34e-08	1.19e-07	3.5397	3.63168	4.0248	1.50041	1.83513	1.51691
Tsen54	416.104	-1.1588	0.20415	-5.67622	1.38e-08	1.22e-07	9.20037	9.03307	8.99483	8.25789	8.0204	8.4259
Tmem184a	34.84	-2.70892	0.477292	-5.6756	1.38e-08	1.23e-07	5.76748	5.53841	5.76462	3.34392	4.35532	4.00732
Gtpbp6	320.016	-1.57768	0.278016	-5.67478	1.39e-08	1.23e-07	8.9942	8.90504	8.98437	7.86273	7.33396	8.08923
Acad10	80.4819	-1.62343	0.286197	-5.67244	1.41e-08	1.25e-07	6.82642	7.00194	6.90973	5.77887	6.07069	5.53211
Trim41	986.499	-0.940806	0.165949	-5.66924	1.43e-08	1.27e-07	10.5643	10.2961	10.2976	9.70755	9.61634	9.76735
Hirip3	2094.91	-1.44162	0.254405	-5.66664	1.46e-08	1.29e-07	11.5693	11.5789	11.4966	10.7604	10.4992	10.0606
Fxr2	3296.76	-0.93509	0.16505	-5.66549	1.47e-08	1.3e-07	12.2648	11.996	11.9823	11.4916	11.3163	11.3675
Cdh3	709.297	-2.62308	0.46331	-5.6616	1.5e-08	1.33e-07	10.1272	9.96058	10.5137	8.1891	8.44323	7.41655
Cox7a1	53.8534	-3.03685	0.536594	-5.65949	1.52e-08	1.34e-07	6.33162	6.45968	6.46465	3.9303	4.0222	5.01617
Pif1	626.876	-1.41059	0.249304	-5.6581	1.53e-08	1.35e-07	9.52967	9.44845	9.69478	8.84543	8.36157	8.35049
Spag6	13.816	-5.01139	0.885784	-5.65758	1.54e-08	1.35e-07	3.71438	4.37863	4.05562	2.43181	2.54005	2.4449
Mip	12.237	-5.86907	1.03813	-5.65349	1.57e-08	1.39e-07	3.60829	3.17653	3.07021	1.28489	1.46373	1.30073
Extl1	25.071	-2.49803	0.441873	-5.65327	1.57e-08	1.39e-07	5.13462	5.16723	5.18222	3.875	3.89053	3.50302
Gcnt2	783.732	-2.23282	0.395021	-5.6524	1.58e-08	1.39e-07	10.0997	10.2094	10.6251	8.22841	8.90773	8.7077
Pla2g6	854.267	-1.63465	0.289319	-5.64998	1.6e-08	1.41e-07	10.2829	10.2583	10.5294	9.49333	9.10324	8.69141
Aldh6a1	472.32	-1.56683	0.277476	-5.64671	1.64e-08	1.44e-07	9.18066	9.21345	9.61391	8.09824	8.50563	7.95099
Sec14l2	68.4399	-2.41566	0.427851	-5.64602	1.64e-08	1.44e-07	7.1156	6.43898	6.64396	4.68685	5.48281	4.78283
Bcl3	214.381	-2.37216	0.421075	-5.63358	1.77e-08	1.54e-07	8.5004	8.50345	8.61398	6.55039	6.86463	6.81213
1700019D03Rik	266.775	-1.9866	0.352667	-5.63306	1.77e-08	1.55e-07	7.91804	7.96183	8.0153	7.04028	6.41646	6.1692
Arap3	64.7819	-2.18142	0.387509	-5.62934	1.81e-08	1.58e-07	6.82277	6.58423	6.54424	4.97751	5.32633	5.00996
Ppfia3	113.443	-1.94839	0.346566	-5.62197	1.89e-08	1.64e-07	7.34102	7.60935	7.64684	6.50668	5.93841	5.87821
Slc45a4	1017.95	-1.54801	0.275458	-5.61977	1.91e-08	1.66e-07	10.46	10.4557	10.7069	9.68464	9.44379	8.94002
Cds1	165.652	-2.10732	0.37506	-5.61861	1.92e-08	1.67e-07	7.67219	7.79328	8.6339	6.67041	6.33471	6.52735
Zap70	17.8379	-3.45035	0.614115	-5.61841	1.93e-08	1.68e-07	4.84081	4.30201	4.2498	2.30897	2.78395	2.6579
BC030867	639.528	-1.31459	0.234094	-5.61567	1.96e-08	1.7e-07	9.98532	9.76906	9.8169	9.18258	8.66171	8.7581
Tmem57	2041.83	-0.742188	0.132181	-5.61492	1.97e-08	1.71e-07	11.3784	11.3907	11.4845	10.9023	10.9356	10.7491
Fsd1	183.872	-1.56879	0.279433	-5.61418	1.97e-08	1.71e-07	8.18047	8.11782	8.19069	7.31979	7.06268	6.55881
Dhtkd1	172.524	-2.71262	0.48326	-5.61317	1.99e-08	1.72e-07	8.19047	7.98366	8.39544	6.35562	6.64148	5.08135
Plin5	9.2335	-6.21898	1.10821	-5.61172	2e-08	1.73e-07	3.42803	2.94105	3.56169	1.3876	1.36493	1.40064
Ing5	1578.89	-1.32274	0.235712	-5.6117	2e-08	1.73e-07	11.2695	11.0517	11.2704	10.4438	10.2565	9.85844
Clk2	1110.97	-0.869659	0.155118	-5.60644	2.07e-08	1.79e-07	10.2424	10.3909	10.5071	9.8281	9.72206	9.69078
Nans	1483.3	-0.880293	0.157116	-5.60282	2.11e-08	1.82e-07	11.0553	10.902	10.8462	10.3154	10.1525	10.3827
Hexim2	48.9631	-1.81054	0.323465	-5.59734	2.18e-08	1.88e-07	6.22662	5.91817	6.14188	5.03502	4.80675	5.15795
Def8	1818.63	-1.48211	0.264962	-5.59366	2.22e-08	1.92e-07	11.2735	11.4222	11.5371	10.5706	10.3667	9.8717
Mmp24	12.6162	-3.75592	0.671552	-5.5929	2.23e-08	1.92e-07	3.93522	3.90519	4.04881	2.07998	2.40406	2.28207
Fam57b	18.4347	-3.87324	0.692634	-5.59205	2.24e-08	1.93e-07	5.15326	4.12395	4.35565	2.63243	2.55639	2.94387
Trf	50.7927	-2.31435	0.413951	-5.59088	2.26e-08	1.94e-07	6.5203	5.972	6.16562	4.4832	4.34262	4.97981
Smyd4	318.416	-1.3562	0.242663	-5.58883	2.29e-08	1.96e-07	8.94485	8.63085	8.69794	7.96979	7.8711	7.46689
Ccno	48.3338	-2.78062	0.497819	-5.58561	2.33e-08	2e-07	6.70099	5.83057	5.70707	3.95967	4.19933	4.4827
Wnt3	23.4065	-3.45092	0.618628	-5.57834	2.43e-08	2.08e-07	5.47001	4.84757	4.50422	3.03821	2.69758	3.30558
2410018L13Rik	9.78888	-5.54437	0.994253	-5.57641	2.46e-08	2.1e-07	3.52794	3.51011	3.6946	2.06684	2.04877	2.07744
Rims4	9.89793	-5.66415	1.01603	-5.57481	2.48e-08	2.12e-07	3.62386	3.33801	3.37531	1.61372	1.3687	1.40742
Tspear	18.3601	-3.17457	0.569987	-5.56955	2.55e-08	2.18e-07	4.78567	4.21569	4.74881	2.82304	2.91069	2.9939
Zfp418	126.122	-1.44325	0.259159	-5.56897	2.56e-08	2.19e-07	7.27378	7.40287	7.49959	6.54177	6.54891	6.05398
Gmfg	18.5201	-3.27254	0.588118	-5.56442	2.63e-08	2.25e-07	4.65107	4.54297	4.64608	3.05622	2.55599	3.2925
Rif1	8273.9	-1.71522	0.308274	-5.56393	2.64e-08	2.25e-07	13.4923	13.528	13.6739	12.4671	12.5207	11.6759
A830010M20Rik	158.576	-1.29247	0.23232	-5.56334	2.65e-08	2.26e-07	7.72733	7.76374	7.88092	6.80474	7.10491	6.68926
Aldoart1	3363.4	-0.786415	0.141587	-5.55429	2.79e-08	2.37e-07	12.2206	12.2917	12.4034	11.7663	11.6964	11.6436
Csf2ra	128.787	-1.59208	0.286675	-5.5536	2.8e-08	2.38e-07	7.13091	7.5281	7.66227	6.34073	6.55632	6.15744
Nr5a2	567.106	-2.17248	0.391294	-5.55204	2.82e-08	2.4e-07	9.80625	9.7958	10.1161	8.44793	8.54434	7.32076
Trip10	1405.48	-0.683808	0.12332	-5.54499	2.94e-08	2.5e-07	10.8422	10.7607	10.8	10.2928	10.2212	10.3714
Arrdc2	152.045	-1.43929	0.259662	-5.54292	2.97e-08	2.53e-07	7.70243	7.69253	8.08689	6.94616	6.62308	6.87207
Nkx3-1	19.3006	-3.42092	0.617692	-5.53822	3.06e-08	2.59e-07	4.46742	4.60547	4.88262	2.61098	3.14276	2.3225
Rhobtb2	406.131	-1.40931	0.254918	-5.52848	3.23e-08	2.73e-07	8.84426	8.94408	9.26161	8.21972	8.04746	7.71751
Ubap1l	16.9255	-3.31113	0.598992	-5.52784	3.24e-08	2.74e-07	4.66187	4.43926	4.4601	3.04876	3.19783	2.53457
9030624G23Rik	16.6756	-3.35106	0.606997	-5.52072	3.38e-08	2.85e-07	4.40356	4.45364	4.53375	2.95084	3.07193	3.09888
4931414P19Rik	168.604	-1.17264	0.212496	-5.5184	3.42e-08	2.88e-07	7.61117	7.63681	7.73805	6.90387	6.75312	6.91205
Hormad2	35.7798	-5.03692	0.912784	-5.51819	3.43e-08	2.89e-07	7.71009	4.1444	5.16971	1.70353	1.90947	2.85598
N4bp3	345.685	-1.56605	0.283812	-5.51789	3.43e-08	2.89e-07	9.19271	9.15617	9.13782	8.13846	7.43312	8.19866
Gm1631	15.4777	-4.46309	0.809487	-5.51348	3.52e-08	2.96e-07	4.55536	3.72887	3.74524	1.88006	2.13129	1.91551
Bcas1	38.496	-3.8484	0.698084	-5.5128	3.53e-08	2.97e-07	6.25163	4.919	5.91988	2.94337	2.68242	3.89244
Prrt3	17.5342	-4.29889	0.780912	-5.50497	3.69e-08	3.1e-07	5.00353	4.27246	4.05351	2.53391	2.13917	2.724
Wdr93	16.3543	-3.2632	0.593124	-5.50171	3.76e-08	3.15e-07	4.59586	4.12807	4.59704	3.05536	2.65397	3.00893
Atg16l2	210.469	-1.51767	0.275861	-5.5016	3.76e-08	3.15e-07	7.24184	7.57755	7.37152	6.47185	6.5148	6.14405
Pola2	1462.43	-1.39258	0.253435	-5.49483	3.91e-08	3.27e-07	10.9284	10.9367	10.8851	10.2389	9.76833	9.55528
Ccdc135	10.2659	-5.55983	1.01233	-5.49212	3.97e-08	3.31e-07	3.84675	3.16268	3.40865	1.42411	1.39874	1.67547
Gnat2	34.6145	-1.92127	0.350282	-5.48492	4.14e-08	3.45e-07	5.75308	5.63709	5.60909	4.34328	4.72385	4.42372
6030458C11Rik	1402.61	-1.01267	0.184629	-5.48488	4.14e-08	3.45e-07	10.4655	10.493	10.682	9.92511	9.88134	9.62104
Dna2	1154.42	-1.29341	0.236312	-5.47331	4.42e-08	3.68e-07	10.6353	10.7266	10.8248	10.0541	9.72551	9.4357
Fdxr	195.12	-1.51696	0.277536	-5.46582	4.61e-08	3.83e-07	8.26774	7.99163	8.0582	7.09772	6.66902	7.27919
Alox12e	16.943	-4.06719	0.744369	-5.46394	4.66e-08	3.86e-07	4.24658	3.79207	4.11572	2.60745	2.55562	2.63716
Dmrtb1	15.0377	-4.31503	0.789988	-5.46215	4.7e-08	3.9e-07	4.60877	3.78123	4.13478	2.06542	2.16286	2.28542
Foxa2	12.8664	-5.74697	1.05276	-5.45893	4.79e-08	3.97e-07	3.68696	3.02698	2.88206	1.26601	1.44745	1.28234
Zscan4d	7.8159	-6.30687	1.15602	-5.45568	4.88e-08	4.03e-07	3.12656	2.83633	3.1716	1.2607	1.24134	1.27187
Aars2	472.329	-1.47521	0.270461	-5.45444	4.91e-08	4.06e-07	9.50012	9.43458	9.50319	8.72448	8.3625	7.94788
Smarcd2	1796.41	-0.823661	0.151086	-5.45159	4.99e-08	4.12e-07	11.1668	10.914	11.1425	10.509	10.4309	10.484
Wdr76	1004.43	-1.21556	0.223113	-5.44818	5.09e-08	4.19e-07	9.99126	10.235	10.5448	9.48342	9.41763	9.25915
Gna15	57.4613	-2.94128	0.539959	-5.44723	5.12e-08	4.21e-07	6.56612	6.22143	6.72722	4.66462	4.52708	4.28914
Plbd1	12.5963	-4.27785	0.785946	-5.44293	5.24e-08	4.31e-07	4.13896	3.78574	3.93812	2.09989	1.87953	2.44479
Sult2b1	17.4338	-3.82486	0.702988	-5.44085	5.3e-08	4.36e-07	4.64618	4.13672	4.53255	1.87208	2.46179	2.75472
Adap2	35.3061	-2.38629	0.438683	-5.43967	5.34e-08	4.39e-07	5.78031	5.27102	5.80773	4.01929	4.33437	3.71758
Vps72	641.976	-0.885457	0.162805	-5.43874	5.37e-08	4.41e-07	9.67283	9.54144	9.57444	9.07464	8.81526	8.96701
D630023F18Rik	66.6648	-2.08944	0.384295	-5.43707	5.42e-08	4.45e-07	6.78181	6.41522	6.93222	4.92702	5.27587	5.5525
Ccdc151	21.9126	-3.25576	0.599203	-5.43349	5.53e-08	4.53e-07	4.87379	4.59236	5.2561	3.05518	3.36084	2.98826
Atf7ip2	136.674	-1.46626	0.270064	-5.42929	5.66e-08	4.63e-07	7.70514	7.57979	7.6732	6.63145	6.29387	6.89891
Hdac6	2403.89	-1.6006	0.294837	-5.42876	5.67e-08	4.64e-07	11.5253	11.6527	12.018	10.8468	10.5358	10.2003
Fgd2	27.7336	-2.23709	0.412188	-5.42736	5.72e-08	4.67e-07	5.37735	5.24472	5.28168	3.83353	3.74546	4.23946
Trim25	3655.58	-1.65357	0.304689	-5.42708	NA	NA	12.3337	12.2627	12.3479	11.2197	11.2454	10.7106
Tmprss13	12.9774	-4.76247	0.877735	-5.42586	5.77e-08	4.71e-07	3.89426	3.36893	4.30219	1.5876	1.7567	2.0448
Gnaz	40.0791	-2.67242	0.492544	-5.42575	5.77e-08	4.71e-07	5.77648	5.43616	5.96909	4.57453	4.23739	3.63688
Acnat1	8.03596	-6.0504	1.11557	-5.42358	5.84e-08	4.76e-07	3.42931	2.995	2.87648	1.35705	1.33778	1.3682
Arc	264.765	-2.1581	0.398037	-5.42185	5.9e-08	4.8e-07	8.71582	8.65308	8.87554	7.52342	7.21627	6.5233
Efna2	54.3705	-1.78122	0.328777	-5.41773	6.04e-08	4.9e-07	6.3443	6.40266	6.20327	5.19515	5.27584	5.08725
Ddx20	1540.77	-0.622473	0.114951	-5.4151	6.13e-08	4.97e-07	10.9101	10.8542	10.8656	10.4236	10.4275	10.4036
Kcnc3	128.542	-2.28564	0.422176	-5.41396	6.16e-08	5e-07	7.55804	7.63382	7.97616	6.31352	6.25109	5.13696
Galm	312.461	-1.0905	0.201508	-5.41172	6.24e-08	5.06e-07	8.63963	8.76545	8.75614	7.73242	8.0954	7.98753
Lad1	271.432	-2.07124	0.382889	-5.40949	6.32e-08	5.12e-07	8.52549	8.81287	9.04706	7.54861	7.37124	6.43362
Madcam1	9.81319	-5.32899	0.985504	-5.40737	6.4e-08	5.18e-07	3.72806	3.0023	3.58374	1.54506	1.52214	1.77763
Kifc3	553.263	-0.957343	0.177174	-5.40342	6.54e-08	5.28e-07	8.83888	8.98408	8.78123	8.27539	8.16179	8.16589
Efhc2	24.9847	-3.84892	0.712868	-5.39921	6.69e-08	5.4e-07	5.48348	4.13301	5.28496	2.74059	2.96773	2.79802
Pias2	3055.82	-1.0292	0.190646	-5.39847	6.72e-08	5.42e-07	11.916	11.9875	12.1234	11.3254	11.3862	10.9879
Pfkp	3866.74	-1.31593	0.243828	-5.39696	6.78e-08	5.46e-07	12.4463	12.2784	12.5046	11.6187	11.3598	11.2831
Klhl8	318.626	-1.39416	0.258581	-5.3916	6.98e-08	5.62e-07	8.62032	8.9304	9.03679	7.92811	7.92611	7.70435
Kis2	8.96845	-6.17896	1.14621	-5.39077	7.02e-08	5.64e-07	2.766	2.5811	3.23806	1.19477	1.1742	1.20655
Syk	403.282	-2.04395	0.37916	-5.39073	7.02e-08	5.64e-07	9.24271	9.45377	9.61471	7.77121	8.16833	7.62097
Agpat9	105.911	-2.71512	0.503941	-5.38778	7.13e-08	5.73e-07	7.26141	7.52847	7.64431	5.24166	5.81618	5.40625
Prss50	13.3317	-4.13864	0.768155	-5.38777	7.13e-08	5.73e-07	4.50412	3.65634	3.7731	2.24729	2.02678	2.28862
Ptdss2	844.3	-0.913456	0.169745	-5.38134	7.39e-08	5.93e-07	10.1394	10.0266	10.0742	9.58161	9.30169	9.35755
Frs3	69.0537	-1.84591	0.343151	-5.3793	7.48e-08	6e-07	6.41515	6.61897	6.95733	5.62765	5.11757	5.6077
Atp2c2	10.9474	-4.88424	0.908334	-5.37714	7.57e-08	6.06e-07	3.87308	3.36661	3.75085	1.67043	1.64555	2.08005
Igsf21	9.28256	-5.52291	1.02768	-5.37417	7.69e-08	6.16e-07	3.42355	3.03534	3.51501	1.37015	1.34717	1.61505
Tle3	2115.74	-0.970501	0.180697	-5.37088	7.84e-08	6.27e-07	11.6446	11.3673	11.6944	10.9797	10.7444	10.8109
Ipo5	17344.6	-0.675267	0.125783	-5.3685	7.94e-08	6.35e-07	14.276	14.3094	14.3843	13.8913	13.7462	13.8435
Pltp	674.987	-1.07039	0.19959	-5.36294	8.19e-08	6.52e-07	9.84894	10.052	10.1562	9.25787	9.01759	9.33947
AA986860	39.6016	-1.78157	0.332269	-5.36183	8.24e-08	6.56e-07	5.78555	5.88474	5.88213	4.79082	4.92623	4.52799
Tkt	7190.55	-1.23325	0.230064	-5.36044	8.3e-08	6.61e-07	13.4437	13.2687	13.4151	12.5699	12.0811	12.6248
Gk5	163.911	-2.1006	0.392636	-5.35	8.8e-08	6.99e-07	7.98198	8.02937	8.1891	6.73982	6.85181	5.73711
Spink3	10.074	-5.0291	0.940186	-5.34905	8.84e-08	7.02e-07	3.18768	3.81777	3.3483	1.64659	1.59362	1.44212
Ogdhl	1402.65	-1.89671	0.354592	-5.349	8.84e-08	7.02e-07	11.0222	11.181	11.411	10.0722	9.8836	9.13723
1700097N02Rik	10.0706	-4.5933	0.858805	-5.34848	8.87e-08	7.04e-07	3.51052	3.75126	3.21464	1.72448	1.67307	1.75371
Prlr	31.999	-3.1861	0.595931	-5.34642	8.97e-08	7.11e-07	5.1089	5.35852	5.79785	2.72937	3.86292	3.07228
Slc29a1	3322.29	-1.56616	0.292944	-5.34628	8.98e-08	7.11e-07	12.3839	12.5864	12.2908	11.5438	11.1397	10.9013
Spns1	1244.57	-1.19081	0.222768	-5.34549	9.02e-08	7.13e-07	10.6243	10.8017	10.6027	10.0408	9.59606	9.72109
Park2	22.2239	-2.28335	0.427404	-5.34236	9.17e-08	7.25e-07	4.87913	4.94726	5.031	3.64221	3.72265	3.57361
Timeless	1808.56	-1.41014	0.264186	-5.33766	9.42e-08	7.43e-07	11.3443	11.2676	11.2718	10.5915	10.1813	9.84882
Cep85	1199.93	-1.4258	0.267477	-5.33057	9.79e-08	7.71e-07	10.7937	10.7454	10.847	9.91865	9.90438	9.25359
Zscan4e	7.36528	-6.2003	1.16348	-5.32908	9.87e-08	7.77e-07	3.10275	2.62589	3.06587	1.22742	1.20927	1.23792
1700030C10Rik	148.032	-1.88715	0.35413	-5.32897	9.88e-08	7.77e-07	7.62574	8.20561	7.70425	6.51713	6.15137	6.83394
Tmem132c	12.6826	-3.43931	0.645477	-5.32832	9.91e-08	7.79e-07	3.97858	3.80576	4.08302	2.48952	2.39212	2.0952
Cd2	11.3565	-4.68495	0.879981	-5.32393	1.02e-07	7.97e-07	4.0245	3.25805	3.65259	1.90861	1.47625	1.75895
Kcnk6	74.1294	-1.70164	0.319652	-5.32342	1.02e-07	7.99e-07	6.86004	6.58753	7.02988	5.74625	5.84774	5.32588
1700101E01Rik	11.7362	-4.10752	0.77183	-5.32179	1.03e-07	8.05e-07	3.41511	3.86176	4.20071	2.18947	2.14189	2.37527
Ppp1r1b	11.4202	-3.74889	0.70459	-5.32067	1.03e-07	8.1e-07	3.78714	3.82589	3.83732	2.23855	2.17148	2.27661
Rest	1889.86	-2.66596	0.501202	-5.31913	1.04e-07	8.17e-07	11.5694	11.6495	11.7582	9.80145	10.0551	8.23754
Mcm2	6056.24	-1.61737	0.304093	-5.31868	1.05e-07	8.18e-07	13.2788	13.1207	13.0479	12.3474	11.845	11.432
Frmd4b	195.734	-1.83999	0.345951	-5.31864	1.05e-07	8.18e-07	7.97557	7.8962	8.58203	7.08594	6.78736	6.70308
Ppp1r13b	147.29	-1.66051	0.312521	-5.31326	1.08e-07	8.41e-07	7.91727	7.6744	7.95153	6.32785	7.05415	6.46389
Tktl2	7.05643	-6.17437	1.16212	-5.31303	1.08e-07	8.42e-07	3.0207	2.71541	2.93274	1.23437	1.21726	1.24429
Bbs1	100.643	-1.57064	0.295638	-5.31272	1.08e-07	8.42e-07	7.46528	6.97088	7.12297	6.31858	6.02009	6.05309
Fat2	16.5757	-2.7572	0.518985	-5.31268	1.08e-07	8.42e-07	4.49308	4.27601	4.42226	2.99647	2.94767	2.75372
Car2	413.254	-1.97936	0.372621	-5.312	1.08e-07	8.45e-07	9.53211	9.25013	9.3216	7.85887	7.53841	8.19724
Kcnh4	9.01291	-4.7169	0.888037	-5.3116	1.09e-07	8.47e-07	3.18846	3.46229	3.47835	1.81086	1.76509	1.63456
Zic3	1356.77	-1.31602	0.248009	-5.30634	1.12e-07	8.71e-07	10.9446	11.1432	11.2266	10.2035	10.1548	9.92849
Wash	465.431	-0.813201	0.153339	-5.3033	1.14e-07	8.84e-07	9.22026	9.12901	9.15494	8.5429	8.50659	8.70599
Ltb	14.0526	-4.94061	0.932226	-5.2998	1.16e-07	9.01e-07	4.40234	3.82528	3.97145	1.93859	2.08389	2.17067
Tefm	478.436	-1.06826	0.201677	-5.2969	1.18e-07	9.15e-07	9.38926	9.00033	9.18921	8.56435	8.35521	8.37202
BC021614	9.2973	-4.74657	0.896304	-5.29571	1.19e-07	9.2e-07	3.7029	3.16244	3.33978	1.61756	1.76218	1.83588
Isyna1	1487.81	-1.67942	0.317272	-5.29332	1.2e-07	9.32e-07	11.3778	11.0795	10.9763	10.2463	9.68951	9.63608
Kremen2	8.97474	-5.29813	1.00176	-5.28884	1.23e-07	9.53e-07	3.30001	3.01212	3.57354	1.45575	1.43447	1.68697
Serinc2	75.0336	-1.48018	0.279939	-5.28753	1.24e-07	9.59e-07	6.78484	6.75117	6.82987	5.47459	5.73984	5.91056
Ccdc40	160.033	-1.60964	0.304523	-5.28578	1.25e-07	9.67e-07	8.27768	7.68011	8.04422	7.14336	6.59104	6.69715
Clp1	790.943	-0.983243	0.186134	-5.28245	1.27e-07	9.84e-07	10.0913	10.0138	10.0808	9.35032	9.1344	9.53364
Papolg	756.563	-1.01827	0.192974	-5.2767	1.32e-07	1.01e-06	9.70013	9.44783	9.68681	8.93238	9.00866	8.69441
Fam110b	130.571	-1.39342	0.264276	-5.27261	1.34e-07	1.04e-06	7.37152	7.81154	7.6177	6.39485	6.81786	6.63938
Zfp385c	10.0294	-4.14353	0.786085	-5.27109	1.36e-07	1.04e-06	3.64336	3.4136	3.62201	1.88933	1.98101	1.91677
Ccdc60	15.2733	-3.69911	0.702733	-5.26389	1.41e-07	1.08e-06	4.23338	3.94936	4.63505	2.59713	2.61828	2.33321
Cpne7	17.5211	-3.17712	0.603672	-5.263	1.42e-07	1.09e-06	4.70714	4.24653	4.65349	2.83717	3.0314	3.00441
Sirt3	207.166	-1.33831	0.254297	-5.26279	1.42e-07	1.09e-06	8.19234	7.99945	8.20419	7.41897	7.22914	6.83479
Fmnl1	66.6483	-1.59051	0.302259	-5.26207	1.42e-07	1.09e-06	6.72324	6.57471	6.65433	5.42003	5.82307	5.28555
Pstpip2	124.657	-1.96061	0.372724	-5.26024	1.44e-07	1.1e-06	7.33287	7.87592	7.77589	6.0437	6.64441	5.9672
Slc52a2	251.571	-1.10408	0.209912	-5.25973	1.44e-07	1.1e-06	8.41424	8.27811	8.5297	7.67826	7.42507	7.74274
Clcnkb	9.59284	-5.2901	1.00628	-5.25708	1.46e-07	1.12e-06	3.64301	2.90204	3.58636	1.48476	1.4619	1.72109
Epas1	711.726	-2.4128	0.459034	-5.25625	1.47e-07	1.12e-06	9.10609	8.93314	8.92242	7.14698	7.5753	7.08631
Ttc5	881.012	-0.681998	0.129775	-5.25525	1.48e-07	1.13e-06	10.0563	10.0539	10.0921	9.56597	9.52066	9.6269
Ddx11	1024.8	-1.34201	0.255415	-5.25422	1.49e-07	1.13e-06	10.3719	10.34	10.4093	9.71001	9.35023	8.99663
Ccdc30	27.9298	-2.29842	0.437583	-5.25253	1.5e-07	1.14e-06	5.66477	5.20295	5.02008	3.8485	4.04615	3.92783
Lama3	205.529	-3.62821	0.69083	-5.25196	1.5e-07	1.15e-06	8.88491	7.29508	7.94682	5.62618	6.09097	4.27988
1700017B05Rik	1094.51	-0.764095	0.145581	-5.24859	1.53e-07	1.17e-06	10.4285	10.3912	10.2865	9.88165	9.7075	9.85456
Lbr	3650.85	-1.05054	0.200341	-5.24375	1.57e-07	1.2e-06	12.2776	11.955	12.317	11.4361	11.2261	11.5636
Nadk2	1099.85	-1.03157	0.196752	-5.24298	1.58e-07	1.2e-06	10.4761	10.3581	10.7146	9.71837	9.69369	9.9043
Eepd1	22.8646	-2.37276	0.45268	-5.24158	1.59e-07	1.21e-06	4.7912	5.13622	5.07405	3.65519	3.60756	3.98751
Gemin4	1944.34	-1.36865	0.261147	-5.24094	1.6e-07	1.21e-06	11.5772	11.3618	11.1257	10.5823	10.4229	9.97702
Atg9b	149.91	-1.53223	0.292501	-5.23835	1.62e-07	1.23e-06	7.72268	7.9424	8.02278	6.72817	6.95994	6.64855
Rasef	30.1456	-3.81873	0.729216	-5.23676	1.63e-07	1.24e-06	5.52408	5.12932	5.57515	3.23389	3.57762	2.9895
Psd4	135.808	-1.74489	0.333265	-5.23573	1.64e-07	1.25e-06	7.81156	7.62014	7.69409	6.38144	6.77087	6.19604
Baiap3	9.43283	-4.22813	0.808166	-5.23176	1.68e-07	1.27e-06	3.6862	3.42598	3.41962	2.03594	1.99292	2.06074
Ttc21a	15.8519	-3.22351	0.616299	-5.23044	1.69e-07	1.28e-06	4.29546	4.05861	4.67548	3.04754	2.55381	2.54678
Rasa4	216.841	-1.40052	0.26784	-5.22894	1.7e-07	1.29e-06	8.52684	8.33038	8.46631	7.24157	7.52307	7.42413
Efcab10	10.175	-4.96027	0.948823	-5.22782	1.72e-07	1.3e-06	3.22282	3.20038	3.88794	1.64096	1.39556	1.67121
Etv5	5210.85	-1.43135	0.273861	-5.22658	1.73e-07	1.3e-06	12.9778	12.7431	13.0193	12.148	11.8662	11.3927
Pnpla6	1099.25	-1.28188	0.245385	-5.22394	1.75e-07	1.32e-06	10.6794	10.6293	10.5963	10.0045	9.60839	9.3281
Glul	2773.81	-0.988243	0.189236	-5.22227	1.77e-07	1.33e-06	12.182	11.9823	11.9257	11.2686	11.1868	11.3933
4933416M07Rik	6.78335	-5.96674	1.14256	-5.22224	1.77e-07	1.33e-06	3.06776	2.70824	2.73266	1.26381	1.24781	1.27312
Slc45a1	10.0838	-4.35436	0.833879	-5.22181	1.77e-07	1.33e-06	3.50236	3.31378	3.85002	1.73979	1.8805	2.12148
Olfr1372-ps1	21.5643	-2.77748	0.531965	-5.22117	1.78e-07	1.34e-06	4.90005	4.47326	5.09356	3.16333	3.58108	3.22099
Fkbp4	10466.9	-1.05705	0.202482	-5.22046	1.78e-07	1.34e-06	13.9393	13.7794	13.8245	13.2078	12.7491	13.1617
Rnf39	39.2819	-3.56085	0.68264	-5.21629	1.83e-07	1.37e-06	5.28476	5.90871	5.70829	3.72213	3.96782	3.10304
Sox3	9.06149	-5.2966	1.01556	-5.21545	1.83e-07	1.38e-06	3.69084	2.89777	3.23091	1.63355	1.40423	1.43861
Jph3	10.2577	-4.5423	0.871338	-5.21301	1.86e-07	1.39e-06	3.55845	3.17356	3.81003	1.5368	1.84643	1.77568
Vangl2	218.468	-1.62787	0.312384	-5.21112	1.88e-07	1.41e-06	8.57473	8.27678	8.34403	7.56813	7.12343	6.86774
Acsbg2	9.04263	-4.77356	0.916383	-5.20913	1.9e-07	1.42e-06	3.24743	3.27486	3.52918	1.53184	1.68127	1.75589
Mier2	615.099	-1.41337	0.271555	-5.20475	1.94e-07	1.45e-06	9.82602	9.72026	9.87592	9.06598	8.79699	8.29979
Bbs2	351.75	-0.757548	0.145571	-5.20398	1.95e-07	1.46e-06	8.78376	8.8532	8.7479	8.2305	8.28462	8.23297
Rhpn2	516.834	-1.41284	0.271541	-5.20304	1.96e-07	1.47e-06	9.5909	9.38877	9.97432	8.62854	8.34507	8.69916
Vil1	16.4652	-4.41716	0.849039	-5.20254	1.97e-07	1.47e-06	4.80101	3.58344	4.33937	1.78617	2.38555	2.05218
Chst10	115.568	-2.1332	0.4105	-5.19659	2.03e-07	1.52e-06	7.45679	7.57117	7.72893	6.05884	6.05599	6.01822
0610040F04Rik	15.0343	-3.37664	0.64981	-5.19635	2.03e-07	1.52e-06	4.30233	4.07921	4.48781	2.77129	2.67593	2.56435
Boll	15.4476	-3.73153	0.718109	-5.19633	2.03e-07	1.52e-06	4.68557	3.79741	4.18716	2.46295	2.08674	2.64704
Parvb	874.383	-2.12622	0.409238	-5.19555	2.04e-07	1.52e-06	9.91229	10.1842	10.5173	8.70532	8.81015	8.40845
Chtf18	882.271	-1.51424	0.29148	-5.19502	2.05e-07	1.53e-06	10.3088	10.2847	10.3071	9.60739	8.94739	8.81316
Unkl	123.973	-1.57477	0.303379	-5.19077	2.09e-07	1.56e-06	7.69154	7.3637	7.44155	6.59104	6.57184	5.96438
Rhox1	8.00779	-6.13663	1.18229	-5.19047	2.1e-07	1.56e-06	2.85481	2.07794	2.57703	1.05519	1.03783	1.06515
Slc25a1	2098.41	-0.922919	0.177932	-5.18692	2.14e-07	1.59e-06	11.2495	11.4559	11.5447	10.6668	10.6658	10.8971
Tmem116	16.1851	-2.7091	0.522703	-5.18287	2.18e-07	1.62e-06	4.42126	4.62852	4.29149	3.09245	3.21454	3.04712
Fam131c	12.8716	-4.84123	0.93427	-5.18183	2.2e-07	1.63e-06	4.45506	3.43255	3.72305	1.81585	1.78754	2.22958
Oplah	128.919	-2.00786	0.387483	-5.18179	2.2e-07	1.63e-06	7.45675	7.94521	7.61991	6.04007	6.71682	5.72862
Pygm	43.3048	-2.02039	0.38998	-5.18074	2.21e-07	1.64e-06	6.04493	5.67355	6.24609	4.74483	4.78804	4.74792
Cep55	1691	-1.13171	0.218465	-5.18029	2.22e-07	1.64e-06	10.6456	10.9202	11.0193	10.1525	9.94352	10.0425
Tmem55b	1148.14	-0.865638	0.167438	-5.1699	2.34e-07	1.73e-06	10.4127	10.5299	10.7461	9.93592	9.93584	9.91778
Echdc2	616.835	-1.13855	0.220244	-5.16946	2.35e-07	1.73e-06	9.58877	9.4809	9.40951	8.78103	8.50134	8.72557
Olfr985	8.63665	-5.38229	1.04209	-5.1649	2.41e-07	1.77e-06	2.81709	3.43535	3.31882	1.33757	1.31627	1.57696
Cdx2	8.82623	-5.4315	1.05166	-5.16469	2.41e-07	1.77e-06	3.41343	2.70083	3.45218	1.3047	1.47101	1.31742
Adck5	262.051	-1.11356	0.21564	-5.16396	2.42e-07	1.78e-06	8.30978	8.39548	8.32588	7.80235	7.34714	7.47189
Tmem209	1992.26	-0.853122	0.165208	-5.16392	2.42e-07	1.78e-06	11.3055	11.1392	11.4103	10.716	10.7138	10.5648
Slc25a41	6.45138	-6.03875	1.17011	-5.16082	2.46e-07	1.81e-06	2.94661	2.53854	2.73647	1.19552	1.18011	1.20448
Alkbh2	189.074	-1.75348	0.339866	-5.15933	2.48e-07	1.82e-06	8.35454	8.20859	8.11578	6.90486	6.43074	7.36972
Cabp7	6.43831	-5.90206	1.14406	-5.15886	2.48e-07	1.83e-06	2.91136	2.62402	2.76628	1.25443	1.23946	1.26316
Wscd2	22.4291	-3.73837	0.725205	-5.15491	2.54e-07	1.86e-06	4.94338	5.00761	4.90372	2.90167	2.67623	2.96199
Arhgap33os	6.79961	-5.73225	1.11223	-5.15383	2.55e-07	1.87e-06	2.87954	2.73241	3.04822	1.40022	1.38512	1.40904
Xrcc2	395.163	-0.926639	0.179831	-5.15282	2.57e-07	1.88e-06	8.57668	8.61977	8.65263	8.10152	7.93593	7.83812
Itgal	89.177	-1.79182	0.347841	-5.15125	2.59e-07	1.9e-06	7.41798	7.04071	6.94901	5.98667	6.07389	5.46859
Smyd3	352.823	-0.990082	0.192317	-5.14817	2.63e-07	1.93e-06	8.99848	8.82976	8.97719	8.26154	8.02499	8.34571
Wee1	1575.35	-0.978597	0.190254	-5.14363	2.69e-07	1.97e-06	11.0706	10.9368	11.2019	10.3576	10.1609	10.5311
Pold3	1454.29	-0.830022	0.161373	-5.14351	2.7e-07	1.97e-06	10.7764	10.7936	10.8949	10.3653	10.0825	10.1892
Gga3	1192.94	-1.33159	0.258955	-5.14216	2.72e-07	1.98e-06	10.7896	10.4653	10.6086	9.887	9.72435	9.23319
Ninl	769.772	-0.955479	0.185827	-5.14177	2.72e-07	1.99e-06	9.92825	10.1188	10.1681	9.52657	9.35111	9.19951
Tmem63c	13.1606	-3.41364	0.664365	-5.1382	2.77e-07	2.02e-06	4.19572	3.92009	4.07901	2.25054	2.81168	2.27942
Efcab4a	22.329	-2.87438	0.559915	-5.1336	2.84e-07	2.07e-06	4.8297	5.04445	5.02522	3.18163	2.98133	3.8708
Mixl1	12.1852	-4.66101	0.90818	-5.13225	2.86e-07	2.09e-06	3.90875	3.42875	2.91491	1.70004	1.64472	1.73125
Fhod3	128.587	-1.84846	0.360389	-5.12906	2.91e-07	2.12e-06	7.52321	7.07492	7.55341	6.12002	6.39925	5.83056
Cyfip2	588.801	-2.05422	0.400618	-5.12763	2.93e-07	2.13e-06	9.94704	9.71686	10.0553	8.33385	8.76611	7.76963
Mms19	2021.06	-0.767996	0.150107	-5.11634	3.12e-07	2.26e-06	11.2287	11.2148	11.3367	10.8355	10.6757	10.5755
Cdc6	1258.01	-1.16509	0.227884	-5.11267	3.18e-07	2.3e-06	10.8611	10.4664	10.5816	10.0105	9.56137	9.76306
Neurod1	58.5411	-2.46697	0.482638	-5.11143	3.2e-07	2.32e-06	6.49262	6.22715	6.76475	4.62467	4.8573	4.88344
Kit	1509.14	-2.36979	0.463836	-5.1091	3.24e-07	2.34e-06	11.2507	11.1661	11.5404	9.59645	9.32822	9.25083
Zfp850	799.046	-1.09736	0.214788	-5.10905	3.24e-07	2.34e-06	9.93601	9.90448	10.1699	9.36134	9.19309	9.03629
Unc45b	32.6807	-2.71341	0.531177	-5.1083	3.25e-07	2.35e-06	5.93013	5.30421	5.40862	3.86461	3.95975	4.00942
Zfpm1	105.007	-1.83476	0.359424	-5.10473	3.31e-07	2.39e-06	7.34229	7.22437	7.61295	6.27275	6.31924	5.47827
Prss44	6.34224	-5.9876	1.17354	-5.10218	3.36e-07	2.42e-06	2.68793	2.46155	2.9503	1.17704	1.16187	1.18587
Eng	451.936	-1.84427	0.361526	-5.10135	3.37e-07	2.43e-06	9.19326	9.14359	9.38038	8.06176	8.20636	7.16649
Cand2	420.251	-1.33925	0.262636	-5.09926	3.41e-07	2.46e-06	9.3196	9.09402	8.81437	8.24249	8.24557	7.84195
Pelp1	3038.63	-0.964311	0.189139	-5.09841	3.43e-07	2.47e-06	12.2739	11.9644	11.9314	11.4408	11.1899	11.3895
Kbtbd8	594.354	-1.10264	0.216344	-5.09667	3.46e-07	2.49e-06	9.52314	9.54576	9.77919	9.00095	8.77894	8.63144
Glt28d2	94.9293	-1.54526	0.303465	-5.09206	3.54e-07	2.55e-06	6.97565	7.16224	7.31626	6.18423	6.00279	6.10288
Wdr62	773.582	-1.83604	0.360666	-5.09068	3.57e-07	2.56e-06	10.2964	10.0777	10.2653	9.25028	8.89424	8.09819
Bbs9	252.008	-1.58854	0.312058	-5.09052	3.57e-07	2.56e-06	8.47773	8.50166	8.75863	7.49051	7.72197	6.92822
Tyk2	603.707	-1.56098	0.306662	-5.09023	3.58e-07	2.57e-06	9.49303	9.7112	9.77165	8.71209	8.73813	7.94678
Pirt	11.3184	-3.83544	0.75389	-5.08753	3.63e-07	2.6e-06	3.7375	4.04857	3.30189	2.06288	2.11934	1.92495
Urb1	1585.36	-1.55548	0.306108	-5.08148	3.75e-07	2.68e-06	11.2292	10.9634	11.116	10.2846	10.0069	9.38585
Tpd52	1817.03	-1.50131	0.295596	-5.07893	3.8e-07	2.72e-06	11.371	11.5405	11.7685	10.1542	10.2449	10.7431
Gm13580	9.69084	-3.9009	0.768504	-5.07596	3.86e-07	2.76e-06	3.60508	3.47686	3.62533	2.24352	2.06039	2.12765
Nub1	2461.75	-0.628904	0.123977	-5.07276	3.92e-07	2.8e-06	11.6243	11.5479	11.4834	11.0667	11.1581	11.0376
1700052N19Rik	1024.58	-0.838932	0.165397	-5.07224	3.93e-07	2.81e-06	10.233	10.2826	10.4359	9.64241	9.61831	9.85826
Slc25a19	352.215	-1.21683	0.239958	-5.07099	3.96e-07	2.82e-06	8.91654	8.88315	8.80932	8.15357	7.62675	8.13358
Btbd17	7.18385	-5.88894	1.16137	-5.07068	3.96e-07	2.82e-06	3.17749	2.21399	2.79542	1.16602	1.1487	1.17604
Pls1	234.328	-2.42925	0.479203	-5.06935	3.99e-07	2.84e-06	8.25297	8.14805	8.48612	6.78951	6.61568	6.22371
Zfp446	175.488	-0.985587	0.194421	-5.06934	3.99e-07	2.84e-06	7.92086	7.6919	7.69603	7.09869	7.07266	7.14165
Arih2	1517.85	-0.800504	0.157957	-5.06786	4.02e-07	2.86e-06	10.8599	10.972	10.9816	10.2586	10.3908	10.4034
Cer1	16.6916	-5.71867	1.12845	-5.06773	NA	NA	4.81846	2.75539	2.49229	1.42491	1.57808	1.43678
Gm5635	6.5335	-5.97619	1.17976	-5.06558	4.07e-07	2.9e-06	3.04522	2.25977	2.78068	1.14537	1.12936	1.15467
Ccdc106	29.9802	-2.40576	0.475046	-5.06426	4.1e-07	2.91e-06	5.49876	5.46819	5.29898	3.61043	4.20746	4.29246
Cdt1	1748	-1.37677	0.272132	-5.05919	4.21e-07	2.99e-06	11.4845	11.3683	11.3111	10.4086	9.87366	10.6467
Csrnp1	668.674	-1.51476	0.299421	-5.05897	4.22e-07	2.99e-06	10.052	10.165	10.1004	8.62137	9.15862	8.99965
Mbd4	417.964	-1.34747	0.26644	-5.05731	4.25e-07	3.01e-06	8.89039	8.86684	9.01317	8.28925	7.89938	7.58366
Nlrp14	13.2923	-4.77531	0.944345	-5.05674	4.26e-07	3.02e-06	3.83997	3.04107	3.46756	1.96317	1.34822	1.3959
Polrmt	564.053	-1.00446	0.198645	-5.05659	4.27e-07	3.02e-06	9.71474	9.57802	9.39821	9.02768	8.70178	8.75156
Myom2	20.0066	-2.62205	0.519999	-5.04242	4.6e-07	3.25e-06	4.80296	4.41736	4.86133	3.02759	3.44256	2.9905
Ubr7	2997.13	-0.871375	0.172827	-5.04189	4.61e-07	3.26e-06	11.7387	11.7273	11.9644	11.3088	11.179	11.0127
Mpzl2	554.557	-1.35239	0.268245	-5.04165	4.62e-07	3.26e-06	8.95923	9.04237	9.23182	8.34858	7.85673	8.10904
Hid1	153.194	-1.37656	0.273081	-5.04084	4.63e-07	3.27e-06	7.18209	7.09088	7.35098	6.51027	6.32852	5.96882
Sema4d	697.499	-1.16504	0.231193	-5.03922	4.67e-07	3.3e-06	9.9723	9.76827	10.0389	9.32871	9.01604	8.79997
Btbd6	210.786	-0.977994	0.194107	-5.03843	4.69e-07	3.31e-06	8.10324	7.87487	8.04693	7.32718	7.39394	7.25031
Acadm	1257.98	-1.34268	0.266493	-5.03833	NA	NA	10.7708	10.8649	10.8448	9.56315	9.5828	10.2113
Zfp13	238.711	-1.63003	0.32362	-5.03685	4.73e-07	3.34e-06	8.45931	8.29622	8.42878	7.63531	7.15856	6.68911
Armc8	1297.33	-0.643772	0.127865	-5.03478	4.78e-07	3.37e-06	10.5698	10.5733	10.6356	10.0675	10.2067	10.0888
Arl5c	75.1422	-1.94183	0.385742	-5.03401	4.8e-07	3.38e-06	7.02765	6.52672	6.83357	5.57486	5.36964	5.62249
Rab19	12.01	-4.03402	0.801631	-5.03226	4.85e-07	3.41e-06	4.30632	3.52747	3.70345	2.23667	2.0378	2.55496
Dnajb13	8.45719	-5.31749	1.05684	-5.03152	4.87e-07	3.42e-06	3.45754	2.69033	2.95077	1.27507	1.25456	1.5139
Wdr18	1763.59	-1.10291	0.219221	-5.03105	4.88e-07	3.43e-06	11.4212	11.214	11.0616	10.6687	10.2816	10.2688
Arhgap27	143.373	-1.95497	0.388635	-5.03034	4.9e-07	3.44e-06	7.9023	7.28464	7.55002	6.45346	6.43677	5.71919
Syngr3	50.8902	-1.79268	0.356389	-5.03012	4.9e-07	3.44e-06	6.04437	6.17387	6.51654	5.02441	4.96985	5.29891
Ttyh2	449.44	-1.09106	0.216941	-5.02931	4.92e-07	3.45e-06	9.3844	9.30679	9.42246	8.35066	8.68174	8.62897
Top3b	2937.68	-1.60707	0.319549	-5.02918	4.93e-07	3.45e-06	11.6857	11.8422	11.766	10.7853	10.8189	9.95465
Ppp1r16b	19.0843	-3.39348	0.674767	-5.02912	4.93e-07	3.45e-06	5.00962	3.70213	4.83206	2.86032	2.74415	2.67135
Zmynd8	2355.99	-1.06829	0.212532	-5.02647	5e-07	3.5e-06	11.643	11.5904	11.7635	10.9864	10.9742	10.6126
Ptpn13	608.361	-2.07461	0.412779	-5.02595	5.01e-07	3.5e-06	10.0678	9.83676	10.1599	8.52587	8.84116	7.60338
Ddr1	689.489	-1.23669	0.24611	-5.02497	5.04e-07	3.52e-06	9.83499	9.72447	9.57435	8.88697	9.03393	8.44697
Kcnj10	22.5762	-3.09108	0.615206	-5.02446	5.05e-07	3.52e-06	5.1851	4.23708	5.12524	3.16428	2.8469	3.23766
Calml4	237.658	-3.00334	0.597835	-5.02369	5.07e-07	3.54e-06	8.05621	8.47829	9.24819	5.14369	6.34489	6.88859
Drc1	25.3559	-2.42025	0.482961	-5.01127	5.41e-07	3.77e-06	5.46015	4.886	5.07221	3.54277	3.66219	3.95039
Unc5cl	7.91181	-5.26794	1.05133	-5.01072	5.42e-07	3.78e-06	3.39617	3.04696	2.68802	1.30842	1.28916	1.53967
Hap1	755.941	-1.23701	0.246961	-5.00894	5.47e-07	3.81e-06	10.0585	9.67828	9.99934	9.29691	8.81805	8.88061
Rasgef1a	23.0441	-2.23034	0.445468	-5.00674	5.54e-07	3.85e-06	4.86787	4.92899	5.25208	3.90706	3.82582	3.71012
Cdc20	3191.77	-1.04985	0.209701	-5.00643	NA	NA	11.8999	11.9074	11.9451	11.2887	10.8167	11.2694
Fut1	5.93983	-5.89446	1.17833	-5.0024	5.66e-07	3.93e-06	2.59587	2.35056	2.84113	1.14974	1.13573	1.15791
Casr	8.3252	-4.6608	0.932006	-5.00083	5.71e-07	3.96e-06	3.35571	2.93908	3.31662	1.68046	1.63494	1.49916
Slc30a3	12.0169	-3.84537	0.769036	-5.00025	5.73e-07	3.97e-06	3.97114	3.49957	3.92707	2.20282	1.64275	2.25254
St8sia6	25.6211	-3.23383	0.646746	-5.00015	5.73e-07	3.97e-06	5.29364	5.1592	5.06641	3.63126	3.64582	2.84842
Peg10	6790.24	-1.10656	0.221318	-4.99987	5.74e-07	3.98e-06	13.231	13.4503	13.3826	12.6796	12.5224	12.2832
Zmym3	1418.73	-0.75561	0.151205	-4.99727	5.81e-07	4.03e-06	10.7218	10.719	10.7365	10.201	10.2826	10.0123
Sirt6	283.017	-1.31118	0.26287	-4.98793	6.1e-07	4.22e-06	8.68051	8.58402	8.51756	7.98016	7.56832	7.30315
Gpbp1l1	1528.42	-0.867463	0.173985	-4.98584	6.17e-07	4.26e-06	10.9376	10.9079	11.1404	10.2259	10.4491	10.3789
Gm9112	6.15811	-5.90122	1.18408	-4.98381	6.23e-07	4.3e-06	3.03673	2.46468	2.26877	1.11414	1.09922	1.12282
Asrgl1	522.671	-1.35182	0.271308	-4.98262	6.27e-07	4.32e-06	9.17182	9.30614	9.33089	8.22417	8.03505	8.5741
Mcm4	6765.87	-0.79544	0.15992	-4.974	6.56e-07	4.51e-06	12.9405	12.8844	12.9508	12.4456	12.1466	12.4092
Zscan4c	6.07655	-5.88545	1.1837	-4.97208	6.62e-07	4.55e-06	2.962	2.21241	2.59626	1.12293	1.10828	1.13146
Cpa2	11.7072	-3.69292	0.742775	-4.97178	6.63e-07	4.56e-06	4.08308	3.3479	4.07509	2.36605	2.32209	2.66281
Itgae	20.3539	-2.56665	0.516247	-4.97174	6.64e-07	4.56e-06	5.04979	4.7173	4.58877	3.30627	3.18341	3.60228
Kcnip2	22.633	-2.54699	0.51241	-4.97062	6.67e-07	4.58e-06	4.71382	4.74462	5.40629	3.69421	3.61703	3.3667
Akap12	15379.2	-1.92619	0.387516	-4.97061	6.67e-07	4.58e-06	14.3581	14.4824	14.705	13.3292	13.3342	12.1838
Dyx1c1	33.0656	-1.97745	0.398072	-4.96756	6.78e-07	4.65e-06	5.46717	5.64497	5.69478	3.93202	4.59071	4.49936
Lrrc9	49.2928	-2.43864	0.49106	-4.96608	6.83e-07	4.68e-06	6.28135	6.15976	6.34869	5.05239	4.65198	4.11125
Lypd2	5.91288	-5.86551	1.18214	-4.96178	6.99e-07	4.78e-06	2.73216	2.20443	2.77453	1.13109	1.11704	1.13928
Acin1	6256.04	-0.557211	0.112348	-4.9597	7.06e-07	4.83e-06	12.8505	12.7932	12.8796	12.5046	12.3788	12.4085
Fance	448.533	-1.0042	0.202485	-4.9594	7.07e-07	4.84e-06	9.15817	9.14974	9.31138	8.68648	8.2523	8.45423
Casq1	28.3089	-3.29497	0.664439	-4.95904	7.08e-07	4.84e-06	5.92868	4.75718	4.89575	3.16637	2.93884	3.68162
Rnf114	1504.71	-0.684186	0.138059	-4.95574	7.21e-07	4.92e-06	10.8881	10.8992	10.8461	10.4652	10.3885	10.2542
Entpd2	13.1994	-3.08684	0.623133	-4.95375	7.28e-07	4.97e-06	3.92328	3.87051	4.37419	2.6759	2.59795	2.83407
Cnp	294.83	-1.3557	0.273929	-4.9491	7.46e-07	5.08e-06	9.01951	8.58121	8.52065	7.46363	7.84336	7.89025
Kcnc4	7.11833	-5.19147	1.04924	-4.94785	7.5e-07	5.11e-06	2.73701	3.05937	2.97084	1.30014	1.44993	1.30992
Plekhg4	43.4454	-1.79231	0.362301	-4.94702	7.54e-07	5.13e-06	6.0323	5.81158	5.75489	4.81775	4.9452	4.63502
2300002M23Rik	14.7847	-5.25724	1.063	-4.94567	7.59e-07	5.16e-06	3.92124	3.57747	4.49955	2.24361	2.21592	2.25963
Orc5	1547.14	-0.768329	0.155362	-4.94541	7.6e-07	5.17e-06	10.8637	10.8216	11.0073	10.3762	10.2966	10.3423
Pot1a	935.667	-0.921841	0.186517	-4.9424	7.72e-07	5.25e-06	9.97999	10.0767	10.2207	9.57024	9.46012	9.2129
Drosha	4791.43	-0.959625	0.194231	-4.94064	7.79e-07	5.29e-06	12.5825	12.5346	12.6245	12.0489	11.9148	11.5987
Klhl12	1277.04	-0.843269	0.170773	-4.93796	7.89e-07	5.36e-06	10.7386	10.5297	10.6761	10.0269	9.89264	10.178
Anpep	308.009	-1.5148	0.306768	-4.93794	7.9e-07	5.36e-06	9.00728	8.92965	8.9942	7.74012	8.16027	7.46596
Txlng	933.055	-0.927903	0.187937	-4.93731	7.92e-07	5.38e-06	10.1977	10.1145	10.3439	9.4542	9.54608	9.63962
Creb3l4	51.6793	-1.9163	0.388265	-4.93555	7.99e-07	5.42e-06	6.05658	5.83894	6.06407	4.76005	5.05372	4.69078
Ccdc113	10.037	-3.93792	0.798088	-4.93419	8.05e-07	5.45e-06	3.89415	3.37382	3.49221	1.94266	2.30239	2.13722
Grtp1	149.714	-1.71171	0.347026	-4.93252	8.12e-07	5.49e-06	7.72517	7.77629	7.87531	6.7106	5.96226	6.89845
Lrrc3	46.563	-2.18124	0.442252	-4.93212	8.13e-07	5.5e-06	6.08755	5.63956	6.54948	4.54908	4.85886	4.59785
Camta1	416.213	-1.29037	0.261665	-4.93136	8.17e-07	5.52e-06	9.23907	9.02754	9.47499	8.30379	8.02064	8.5509
Ncapd2	7975.39	-1.08802	0.220738	-4.92901	8.26e-07	5.58e-06	13.2605	13.2637	13.3512	12.7547	12.4596	12.172
Hacl1	174.997	-1.36687	0.277387	-4.92768	8.32e-07	5.62e-06	7.55175	7.44498	8.01347	6.76243	6.79519	6.6979
Gpd1	16.0255	-2.99189	0.607187	-4.92746	8.33e-07	5.62e-06	4.64159	4.26931	4.25899	3.17907	3.23017	2.59817
Abcc8	24.7851	-3.68079	0.747632	-4.92327	8.51e-07	5.73e-06	5.55724	4.13903	5.02707	2.99805	3.04227	2.06292
Gnmt	18.0604	-2.69763	0.548189	-4.92099	8.61e-07	5.8e-06	4.30914	4.68169	4.7932	3.24508	2.96298	3.31149
Hmha1	154.352	-2.13313	0.433691	-4.91854	8.72e-07	5.87e-06	7.78604	7.75179	8.21102	6.61772	6.35204	6.13328
Akap17b	461.109	-1.16947	0.2378	-4.91786	8.75e-07	5.89e-06	9.01024	9.13473	9.31796	8.35596	8.49918	8.0325
Slc12a8	71.046	-2.04428	0.41611	-4.91283	8.98e-07	6.03e-06	6.83136	6.47894	6.95753	5.48532	5.25505	5.47623
Ticam2	25.1526	-3.25249	0.662131	-4.91215	9.01e-07	6.05e-06	5.22337	5.27797	4.81966	2.80497	3.62964	2.70408
Mrps2	2021	-0.731946	0.149127	-4.90821	9.19e-07	6.17e-06	11.2395	11.2358	11.2968	10.8059	10.6958	10.6602
Nos1	21.3678	-3.57003	0.727462	-4.90752	9.22e-07	6.19e-06	5.26331	4.8544	4.15916	3.24998	2.63335	2.44846
Slc16a3	959.61	-1.22962	0.250616	-4.90638	9.28e-07	6.22e-06	10.8525	10.3845	10.4907	9.62848	9.58101	9.7029
4933406J08Rik	6.10698	-5.83724	1.19019	-4.90448	9.37e-07	6.28e-06	2.9677	2.03141	2.64259	1.08394	1.06898	1.09264
Cntd1	35.5437	-2.06544	0.421348	-4.90197	9.49e-07	6.35e-06	5.59614	5.31671	6.04517	4.58488	4.50355	4.26338
H2-Q10	22.0398	-2.91406	0.594537	-4.90139	9.52e-07	6.36e-06	5.27445	4.65931	4.47614	3.00436	3.4349	2.70373
Rpgrip1	31.856	-1.78746	0.364859	-4.89906	9.63e-07	6.44e-06	5.50746	5.43107	5.55093	4.58901	4.35779	4.45313
Sesn1	410.007	-0.974321	0.198904	-4.89845	9.66e-07	6.45e-06	8.95703	9.01716	9.10712	8.38089	8.40559	8.16394
Kank4	245.307	-2.43702	0.497819	-4.8954	9.81e-07	6.55e-06	7.93375	7.98041	7.86946	6.32579	6.45082	5.82809
Hat1	6927.63	-1.58753	0.324519	-4.89195	9.98e-07	6.66e-06	13.2357	13.2992	13.5913	11.9652	11.7483	12.6381
Topors	3859.89	-0.824495	0.16855	-4.89168	1e-06	6.67e-06	12.1752	12.2119	12.4675	11.6653	11.7743	11.5873
Urb2	3329.15	-1.09558	0.224076	-4.88934	1.01e-06	6.75e-06	12.1414	12.0603	12.1454	11.5148	11.3758	10.9381
Zfp420	152.441	-1.26623	0.258983	-4.88924	1.01e-06	6.75e-06	7.29913	7.40711	7.59771	6.37859	6.8239	6.46367
Aqp3	284.904	-1.7346	0.355107	-4.88473	1.04e-06	6.9e-06	8.62538	8.49628	8.63401	7.44878	6.90762	7.54569
Slc35f2	926.341	-1.48218	0.303783	-4.87908	1.07e-06	7.09e-06	10.5435	10.3756	10.725	9.71731	9.34337	9.1343
Reg2	5.47664	-5.78553	1.18583	-4.87888	1.07e-06	7.1e-06	2.67259	2.59839	2.11099	1.10508	1.09233	1.11254
Susd5	15.1574	-3.71834	0.762301	-4.87779	1.07e-06	7.13e-06	4.29152	4.14491	4.40531	2.25547	2.84659	2.07737
Gm14164	10.7471	-3.95496	0.810819	-4.87773	1.07e-06	7.13e-06	3.29701	3.31061	4.0613	1.7878	1.88768	2.00038
Tas1r1	12.5838	-3.0432	0.62422	-4.87521	1.09e-06	7.22e-06	4.06871	4.02372	3.88788	2.84087	2.55796	2.28817
Gm10324	5.71033	-5.79481	1.18934	-4.87229	1.1e-06	7.32e-06	2.92813	2.29227	2.21608	1.08437	1.07072	1.09233
Bud13	614.501	-0.862496	0.177042	-4.87171	1.11e-06	7.33e-06	9.61814	9.53726	9.61385	9.10372	9.00602	8.741
Prr19	24.0277	-2.99313	0.614563	-4.87034	1.11e-06	7.38e-06	5.45613	4.93801	4.63503	3.6633	2.89147	3.17545
Nyap1	108.409	-1.26044	0.25899	-4.86675	1.13e-06	7.5e-06	7.24323	7.43493	7.36441	6.43489	6.59213	6.34412
Klk7	8.12624	-4.43362	0.911207	-4.86566	1.14e-06	7.54e-06	3.35079	3.02936	2.99995	2.05079	2.12428	2.16071
Stat2	631.129	-1.25573	0.258175	-4.86386	1.15e-06	7.6e-06	9.74908	9.91932	10.0323	8.86768	9.27891	8.66334
Csad	382.794	-1.03693	0.213335	-4.86059	1.17e-06	7.72e-06	8.85168	9.00265	8.8677	7.9135	8.2087	8.3289
Mt2	2046.61	-1.94732	0.400936	-4.85692	1.19e-06	7.86e-06	11.928	11.6932	11.6369	9.71312	9.78785	10.8771
Ccdc112	263.559	-1.88195	0.387552	-4.85599	1.2e-06	7.89e-06	8.44628	8.61388	9.02156	6.98743	7.30225	7.6153
Rpa1	5953.85	-0.772777	0.159152	-4.8556	1.2e-06	7.9e-06	12.9267	12.6603	12.716	12.3058	12.1085	12.1899
Padi2	352.493	-1.83036	0.37719	-4.85262	1.22e-06	8.01e-06	8.31414	8.43312	8.95309	7.7379	6.96203	6.90378
Neb	62.0092	-2.8066	0.578491	-4.85159	1.22e-06	8.05e-06	7.13794	6.10862	6.37567	4.67548	5.03831	4.04202
Lmnb2	1216.45	-1.03404	0.213199	-4.85011	1.23e-06	8.1e-06	10.6086	10.6054	10.5825	10.1162	9.59079	9.73963
Pramel7	7.13357	-5.84703	1.20594	-4.84853	NA	NA	2.57438	1.8109	1.90791	0.916942	0.902636	0.925159
Xab2	1473.35	-1.0057	0.207441	-4.84812	NA	NA	10.985	11.0235	11.0011	10.534	10.0635	10.1006
Zfp36l3	5.9618	-5.78662	1.19501	-4.8423	1.28e-06	8.42e-06	2.64574	2.01368	2.06605	0.980481	0.967496	0.988024
Klk13	7.32894	-4.84582	1.00094	-4.84125	1.29e-06	8.46e-06	3.16197	2.85105	3.11078	1.71565	1.5258	1.55068
Rnf44	3668.22	-1.07981	0.223095	-4.84015	1.3e-06	8.5e-06	12.433	12.2953	12.4078	11.8508	11.5053	11.2724
D2hgdh	289.727	-0.758833	0.156829	-4.83862	1.31e-06	8.57e-06	8.42484	8.4216	8.29337	7.84996	7.87199	7.81725
2310022A10Rik	736.077	-0.874198	0.180691	-4.83807	1.31e-06	8.59e-06	9.91272	9.92511	9.90732	9.40187	9.0367	9.34858
Dus3l	803.908	-1.03021	0.213026	-4.83608	1.32e-06	8.67e-06	10.3097	10.1053	10.0376	9.5983	9.16011	9.37658
Gart	8756.32	-1.38652	0.28676	-4.83514	1.33e-06	8.71e-06	13.6285	13.603	13.5635	12.9381	12.5069	12.0693
Cecr2	1353.7	-1.9811	0.409933	-4.83273	1.35e-06	8.81e-06	10.8592	11.1013	11.3654	9.92293	9.64588	8.65497
Ube2z	4035.44	-0.798255	0.165196	-4.83216	1.35e-06	8.83e-06	12.4625	12.1801	12.2607	11.7127	11.8241	11.5986
A730036I17Rik	9.66414	-3.85742	0.798906	-4.82838	1.38e-06	8.99e-06	3.73719	3.51945	3.02268	1.78331	1.87891	1.98541
Grb2	1676.38	-0.661506	0.137052	-4.82668	1.39e-06	9.06e-06	11.1455	10.9709	11.0835	10.5749	10.6204	10.537
Slc9a3r2	209.483	-1.36462	0.282951	-4.82281	1.42e-06	9.23e-06	8.47685	8.3168	8.33591	7.07412	7.40071	7.56997
Pabpc4	2056.15	-0.760238	0.157662	-4.82194	1.42e-06	9.27e-06	11.4858	11.4277	11.3264	11.0174	10.7592	10.7759
Zwilch	2350.29	-1.18185	0.245347	-4.81705	1.46e-06	9.5e-06	11.4268	11.4329	11.6873	10.8703	10.7122	10.2929
Thpo	27.1697	-2.74953	0.571004	-4.81526	1.47e-06	9.57e-06	5.06008	5.26188	5.51909	3.55948	3.80797	3.62874
Lpar5	13.2951	-4.40439	0.91508	-4.81312	1.49e-06	9.67e-06	3.23556	3.96513	4.23522	2.22179	1.45601	1.50739
Pla2g4e	9.63986	-3.6464	0.757739	-4.81221	1.49e-06	9.71e-06	3.524	3.75482	3.32799	1.89392	2.14562	2.37262
Sipa1	274.859	-0.985418	0.204839	-4.81068	1.5e-06	9.78e-06	8.39369	8.47234	8.52536	7.9119	7.80442	7.51839
Slc16a9	38.914	-2.81802	0.585938	-4.80942	1.51e-06	9.83e-06	5.21845	5.84704	6.2507	3.79831	4.34765	4.10376
9430015G10Rik	959.709	-0.731512	0.152107	-4.80918	1.52e-06	9.84e-06	10.0498	10.0055	10.1473	9.65558	9.47538	9.47151
Pum1	4493.43	-0.63901	0.132996	-4.80473	1.55e-06	1.01e-05	12.3718	12.3836	12.4614	12.0186	11.9354	11.8486
Ttll1	356.612	-1.28843	0.268413	-4.80019	1.59e-06	1.03e-05	9.06635	8.88098	8.96277	8.24788	8.12085	7.64498
Gdap1l1	26.1859	-3.02768	0.630832	-4.79951	1.59e-06	1.03e-05	5.36568	4.51177	5.35764	2.72479	3.13146	3.65857
Frrs1l	19.2949	-2.43598	0.507552	-4.79947	1.59e-06	1.03e-05	4.57787	4.84949	4.76286	3.70773	3.45872	3.12056
Cyp26a1	20.9784	-3.10279	0.64669	-4.79796	1.6e-06	1.04e-05	5.21866	4.46523	4.37691	2.96824	3.27531	3.3558
Fam167a	51.0132	-2.59069	0.54049	-4.79321	1.64e-06	1.06e-05	6.36176	6.15726	6.18289	4.48668	4.79465	3.45576
Slc25a13	1939.39	-1.02248	0.213393	-4.79154	NA	NA	11.1588	11.1705	11.3843	10.6173	10.2096	10.5957
Mtfr2	367.106	-0.939999	0.196293	-4.78875	1.68e-06	1.08e-05	8.94854	8.79144	9.07407	8.42546	8.16495	8.16905
Slc2a1	8803.12	-1.48106	0.30931	-4.78828	1.68e-06	1.08e-05	13.7898	13.4337	13.85	12.6299	12.3147	12.7649
Cdca5	1686.42	-0.899871	0.187954	-4.78773	1.69e-06	1.09e-05	11.1369	11.0395	11.2183	10.5818	10.2836	10.5385
Cd79a	15.2436	-2.5874	0.540489	-4.78714	1.69e-06	1.09e-05	4.45549	4.37007	4.20266	3.14059	3.0347	3.10895
Etl4	3801.42	-1.61421	0.337344	-4.78506	1.71e-06	1.1e-05	12.1183	12.1493	12.53	11.3658	11.2254	10.453
Grhpr	429.161	-1.29003	0.269757	-4.78221	1.73e-06	1.11e-05	9.43677	9.42103	9.25818	8.25676	8.08025	8.78781
Peli3	16.8078	-2.85493	0.59713	-4.78108	1.74e-06	1.12e-05	4.47465	3.92492	4.32872	2.95752	3.24038	2.99324
Pramef25	6.50182	-5.05919	1.05828	-4.78059	1.75e-06	1.12e-05	2.85612	2.58181	2.8993	1.26758	1.41261	1.27637
Fbxo24	19.0485	-2.33133	0.487742	-4.77983	1.75e-06	1.13e-05	4.55733	4.62826	4.58944	3.37497	3.50807	3.67461
Caps2	13.9445	-3.43165	0.718218	-4.778	1.77e-06	1.14e-05	3.69829	4.03297	4.41947	2.37104	1.99752	2.67096
Slc2a8	168.571	-1.42436	0.298144	-4.77742	1.78e-06	1.14e-05	7.89053	7.72863	7.88969	7.09137	6.90099	6.41187
Rbbp5	1705.89	-0.645366	0.135113	-4.77649	1.78e-06	1.14e-05	11.0704	10.8775	11.0065	10.5283	10.5635	10.4526
Nmnat2	497.103	-1.47048	0.307975	-4.77467	1.8e-06	1.15e-05	9.75176	9.45019	9.67939	8.12204	8.92116	8.37433
Acy3	69.1016	-1.55372	0.325423	-4.77446	1.8e-06	1.15e-05	6.75511	6.49197	6.53899	5.23455	5.52175	5.92777
Rita1	155.111	-1.09859	0.230118	-4.77402	1.81e-06	1.16e-05	7.92269	7.67139	7.60923	7.15948	6.85218	6.95116
Ndrg2	295.518	-1.82497	0.382377	-4.77269	1.82e-06	1.16e-05	8.90436	8.72969	9.18505	7.04147	7.61991	7.82794
Alox12	18.7103	-2.73459	0.573016	-4.77227	1.82e-06	1.16e-05	4.99483	4.38935	4.56225	3.27885	3.0873	3.42503
Zc3hc1	1432.49	-0.837992	0.175605	-4.77202	1.82e-06	1.16e-05	10.8985	10.8025	10.7464	10.3709	10.0246	10.2016
Prmt8	15.9448	-3.24766	0.680959	-4.76925	1.85e-06	1.18e-05	3.9241	4.02004	4.78583	2.31204	2.48385	2.8712
Unc119	338.797	-1.14235	0.239578	-4.76817	1.86e-06	1.19e-05	9.22135	8.63709	8.91989	8.1246	8.06901	8.14543
Adamts9	145.532	-1.85193	0.388427	-4.76777	1.86e-06	1.19e-05	8.21958	7.78967	7.52005	6.02572	6.87094	6.36123
Gli1	253.484	-1.93948	0.406799	-4.76766	1.86e-06	1.19e-05	8.2371	8.769	8.92436	7.53069	7.17844	6.53098
BC080695	5.13215	-5.67498	1.19108	-4.76458	1.89e-06	1.21e-05	2.51058	2.02961	2.53892	1.07331	1.06153	1.08022
Lgals12	7.77337	-4.41125	0.926239	-4.76254	1.91e-06	1.22e-05	3.17202	2.97435	3.29099	1.79196	1.75078	1.62831
Gemin2	462.127	-1.09091	0.229085	-4.76202	1.92e-06	1.22e-05	9.14463	9.20027	9.22665	8.32708	8.15867	8.66412
Osbpl7	221.999	-1.46646	0.307962	-4.76182	1.92e-06	1.22e-05	8.42086	8.02626	8.14848	7.36978	7.31761	6.70016
2210409E12Rik	8.73546	-4.24383	0.892893	-4.7529	2.01e-06	1.27e-05	3.39505	3.51754	2.85024	1.70255	1.48672	1.90139
Nfkbid	62.961	-1.30557	0.274845	-4.75018	2.03e-06	1.29e-05	6.60547	6.52149	6.51495	5.42161	5.68033	5.86428
Liph	506.296	-1.40773	0.296696	-4.7447	2.09e-06	1.32e-05	9.73846	9.06261	9.60036	8.71755	8.34268	8.28639
Sin3a	4753.83	-1.20949	0.255131	-4.74064	2.13e-06	1.35e-05	12.6323	12.5202	12.7101	11.8993	11.8934	11.2709
Upk1a	72.4622	-1.51719	0.320151	-4.739	2.15e-06	1.36e-05	6.84461	6.83809	6.45234	5.93942	5.41789	5.76665
1700016K19Rik	7.59537	-5.04515	1.06486	-4.73785	2.16e-06	1.37e-05	3.31577	2.71272	2.41901	1.4514	1.23334	1.26146
Intu	316.979	-1.28222	0.270642	-4.73772	2.16e-06	1.37e-05	8.76568	8.63986	8.96261	8.08511	7.96068	7.45105
Bambi	199.293	-1.14197	0.241066	-4.73716	2.17e-06	1.37e-05	8.10564	8.29131	8.38894	7.48641	7.13431	7.60964
Zswim3	202.097	-1.72642	0.365103	-4.72857	2.26e-06	1.43e-05	7.93938	7.89382	8.03002	6.98024	6.98535	6.01196
Gpr56	76.7534	-2.60639	0.551219	-4.72842	2.26e-06	1.43e-05	6.92863	6.86486	7.05986	4.96935	5.30744	4.832
Igsf23	9.01811	-3.60808	0.763098	-4.7282	2.27e-06	1.43e-05	3.6173	3.16969	3.56946	2.24566	2.31704	2.26756
Nptx1	162.501	-1.92132	0.406512	-4.72637	2.29e-06	1.44e-05	8.04812	8.39998	7.3267	6.62401	6.87284	6.2671
Fbxo5	1500.51	-0.808497	0.171062	-4.72633	2.29e-06	1.44e-05	10.8717	10.9766	10.9285	10.213	10.2328	10.5315
Wbscr25	5.87493	-5.49457	1.16286	-4.72505	2.3e-06	1.45e-05	2.30419	2.04229	3.06165	1.12559	1.11166	1.13371
Flad1	441.062	-0.71396	0.151104	-4.72495	2.3e-06	1.45e-05	9.09321	9.10899	9.10041	8.63691	8.47998	8.62998
Pdcd7	472.205	-1.00373	0.212588	-4.7215	2.34e-06	1.47e-05	9.11903	9.31532	9.3388	8.44575	8.33554	8.77069
Tfdp2	1504.5	-1.09239	0.231648	-4.71572	2.41e-06	1.51e-05	10.5337	10.6548	10.8518	9.95683	10.0685	9.60084
Akna	179.403	-1.65993	0.352183	-4.71327	2.44e-06	1.53e-05	8.19509	8.1358	8.26693	7.18698	7.0754	6.5413
Ptpn18	18.5104	-2.38136	0.505309	-4.71269	2.44e-06	1.53e-05	4.80984	4.26342	4.85018	3.33563	3.49048	3.47817
Alox5	46.9848	-1.68069	0.356926	-4.7088	2.49e-06	1.56e-05	6.05852	6.19562	6.13822	5.03475	5.19615	4.71744
Dact1	201.182	-1.34984	0.286755	-4.70729	2.51e-06	1.57e-05	8.10969	8.18745	8.58314	7.03697	7.52865	7.23532
Lgr4	2394.73	-1.11815	0.237698	-4.70407	2.55e-06	1.59e-05	11.3531	11.2867	11.8058	10.8208	10.6602	10.5469
Flywch2	54.8485	-1.9298	0.410368	-4.70262	2.57e-06	1.6e-05	6.24156	6.29411	6.52936	4.73936	4.8973	5.49813
Brip1	476.65	-0.918113	0.195395	-4.69876	2.62e-06	1.63e-05	9.11357	8.83	9.0344	8.34117	8.48392	8.18126
Usp7	10019.3	-0.828634	0.176403	-4.69739	2.64e-06	1.63e-05	13.5345	13.6098	13.7803	13.1327	13.0868	12.8749
Chrnd	7.70609	-5.08416	1.08307	-4.69421	2.68e-06	1.66e-05	2.8714	2.56395	3.20309	1.8488	1.84359	1.95987
Klhl36	24.3322	-2.27564	0.484798	-4.694	2.68e-06	1.66e-05	5.01795	4.88103	5.32102	3.74711	4.09537	3.50087
Pla2g4f	13.0629	-2.90839	0.619809	-4.6924	2.7e-06	1.67e-05	4.32803	3.86117	3.94858	2.48529	2.63115	2.97051
Nrg4	10.7894	-4.16914	0.890026	-4.68429	2.81e-06	1.73e-05	3.9183	2.80144	3.29791	1.8842	1.81252	1.51249
Usp21	864.528	-0.999645	0.213404	-4.68429	2.81e-06	1.73e-05	10.1547	10.0914	10.0582	9.31053	9.11416	9.62718
Dcaf12l1	587.961	-1.90613	0.406946	-4.684	2.81e-06	1.74e-05	8.53016	8.66849	9.00905	7.3287	6.93704	7.82791
Pdpn	1389.33	-1.36782	0.292025	-4.68392	2.81e-06	1.74e-05	10.4925	10.3979	10.6066	9.13056	9.58183	9.72736
Kif20a	5872.6	-1.21079	0.25885	-4.67756	2.9e-06	1.79e-05	12.8472	12.6853	12.778	12.1776	11.8966	11.4482
Enah	10074	-0.812626	0.173776	-4.67628	2.92e-06	1.8e-05	13.6402	13.5476	13.7173	13.0118	13.1015	13.0011
2610015P09Rik	357.201	-0.818686	0.175099	-4.67556	2.93e-06	1.8e-05	8.8923	8.76371	8.93668	8.22713	8.38771	8.18697
Nsf	3304.08	-1.23404	0.264148	-4.6718	2.99e-06	1.83e-05	12.0376	11.8831	11.8043	11.1946	11.1689	10.5399
Fbxo27	46.7	-1.66036	0.35547	-4.67088	3e-06	1.84e-05	6.05651	5.99376	6.15397	4.91807	5.21721	4.92964
Spata45	6.94665	-4.36462	0.934606	-4.67001	3.01e-06	1.85e-05	3.16292	2.93586	2.7246	1.48797	1.62144	1.68446
Kcng3	11.8053	-3.44029	0.736961	-4.66821	3.04e-06	1.86e-05	4.03804	3.74513	3.54478	2.63908	2.48171	2.6706
Zswim5	80.6766	-1.29987	0.278468	-4.66792	3.04e-06	1.87e-05	6.83734	6.66715	7.12972	6.13578	5.95292	5.92605
Padi6	6.8475	-5.04985	1.08194	-4.66743	3.05e-06	1.87e-05	2.98859	2.4698	2.78685	1.75831	1.83493	1.76133
Ercc6l	1532.69	-0.871414	0.186826	-4.66432	3.1e-06	1.9e-05	10.765	10.7249	10.7162	10.294	10.0958	9.87141
1700008O03Rik	17.3064	-2.2251	0.4772	-4.66282	3.12e-06	1.91e-05	4.62255	4.40146	4.63903	3.548	3.22861	3.54635
1810041L15Rik	24.0351	-2.20753	0.473476	-4.66239	3.13e-06	1.91e-05	4.83152	4.69772	5.22193	3.98539	3.80695	3.6966
Dusp6	1990.93	-1.07585	0.230948	-4.6584	3.19e-06	1.95e-05	10.6547	10.9631	11.2263	10.0311	10.2185	10.3105
Aldh1b1	313.009	-1.32734	0.285131	-4.65518	3.24e-06	1.98e-05	8.39509	8.00334	8.19527	7.54678	6.88449	7.31819
Ribc1	81.7158	-1.16119	0.249583	-4.65251	3.28e-06	2e-05	6.96822	6.78925	6.83331	6.0884	5.9981	6.17673
Nipal3	374.14	-1.36564	0.293604	-4.65129	3.3e-06	2.01e-05	8.50951	8.58059	8.77354	7.98626	7.62062	7.24546
Ncoa1	522.816	-1.33191	0.286369	-4.65104	3.3e-06	2.01e-05	9.62296	9.3766	9.57691	8.61403	8.84366	8.04556
Phyh	373.681	-1.64477	0.353839	-4.64834	3.35e-06	2.04e-05	9.27447	9.15646	9.31176	7.35175	8.10015	8.36571
Gm12794	4.80837	-5.56612	1.19759	-4.64777	3.36e-06	2.04e-05	2.32322	2.00315	2.38487	1.41059	1.40643	1.41311
Dtx2	386.996	-1.47465	0.317366	-4.64651	3.38e-06	2.05e-05	9.32519	9.08504	9.069	8.50237	7.95297	7.59889
Atg16l1	1192.38	-0.65541	0.141203	-4.64163	3.46e-06	2.1e-05	10.602	10.4637	10.4716	10.1139	10.0069	9.97134
Wrap53	605.997	-1.17603	0.253371	-4.64154	3.46e-06	2.1e-05	9.9693	9.64891	9.57419	8.91657	8.55226	9.09711
Pdk2	106.177	-1.37389	0.296027	-4.64109	3.47e-06	2.1e-05	7.33038	7.20086	7.35095	6.02397	6.65029	6.23553
Cdc42bpg	1496.37	-0.97905	0.210973	-4.64064	3.47e-06	2.1e-05	10.7357	10.8949	10.8631	10.221	10.1537	9.94414
Ak7	37.8054	-2.61136	0.56302	-4.63812	3.52e-06	2.13e-05	6.27937	5.71595	5.10317	3.72895	4.12432	4.25072
Xrcc1	1440.23	-0.864969	0.186494	-4.63804	3.52e-06	2.13e-05	10.8215	10.7779	10.8117	10.3639	9.93856	10.1595
Dlgap5	2245.39	-1.25524	0.271274	-4.62718	3.71e-06	2.24e-05	11.4039	11.2566	11.4946	10.7552	10.5161	10.0009
Atg2a	990.171	-1.48584	0.32117	-4.62632	3.72e-06	2.24e-05	10.3056	10.1665	10.0099	9.3852	9.14137	8.57464
Kdm4c	1905.06	-1.31179	0.283558	-4.62618	3.72e-06	2.25e-05	11.145	11.2913	11.3812	10.5005	10.4967	9.77253
Dalrd3	567.506	-0.919282	0.198796	-4.62425	3.76e-06	2.26e-05	9.4773	9.50743	9.40458	9.00683	8.64534	8.70058
Pclo	66.8037	-2.84558	0.615609	-4.62238	3.79e-06	2.28e-05	6.15543	6.2699	7.39942	4.87899	5.08169	3.89792
Ceacam16	4.581	-5.52808	1.19652	-4.62015	3.83e-06	2.31e-05	2.06978	2.08418	2.44592	1.02747	1.0173	1.03345
Slc4a1	7.24046	-4.48373	0.971901	-4.61336	3.96e-06	2.38e-05	3.06299	2.57014	3.16879	1.54735	1.34074	1.57224
Rab26	14.3099	-2.87727	0.623854	-4.61209	3.99e-06	2.39e-05	4.41797	3.85768	4.25302	3.16189	2.69826	3.12031
Atg14	658.662	-1.18087	0.256097	-4.61102	4.01e-06	2.4e-05	9.95045	9.96839	9.95993	9.30171	9.19129	8.62236
Rasd1	14.4233	-2.47415	0.536576	-4.61099	4.01e-06	2.4e-05	4.41491	4.23646	4.02898	3.1283	2.94059	3.01485
Cacng6	4.80552	-5.53819	1.20152	-4.60932	4.04e-06	2.42e-05	2.47404	1.79603	2.39997	1.00791	0.996879	1.01438
Ephb6	358.225	-1.67964	0.364479	-4.60834	4.06e-06	2.43e-05	8.91416	9.45165	9.2525	8.07072	8.09899	7.6002
1810019D21Rik	19.4727	-2.36405	0.514072	-4.59869	4.25e-06	2.54e-05	4.47942	4.63014	4.9946	3.53004	3.60277	3.4244
Enthd2	330.855	-0.994857	0.21641	-4.59709	4.28e-06	2.56e-05	8.96701	8.5346	8.76199	8.14017	8.05645	7.94563
Rpap1	1646.99	-1.69249	0.368232	-4.59626	4.3e-06	2.56e-05	11.3643	11.2712	11.1861	10.4362	10.0335	9.20416
Pnck	110.184	-1.91458	0.416953	-4.59184	4.39e-06	2.62e-05	5.52897	5.60851	5.72723	4.5139	4.22507	4.5444
Sel1l3	16.6188	-3.03692	0.661523	-4.59079	4.42e-06	2.63e-05	4.53364	3.88538	4.76393	2.69006	3.08601	2.98234
Snx10	1523.42	-1.13794	0.248173	-4.58528	4.53e-06	2.69e-05	10.6052	10.6361	11.1374	9.95347	9.838	10.1445
Relb	297.984	-1.33719	0.291694	-4.58422	4.56e-06	2.7e-05	8.72035	8.73153	8.86525	7.60594	7.7277	8.01464
Slc7a9	6.25395	-4.74764	1.03592	-4.58301	4.58e-06	2.72e-05	3.03937	2.66992	2.52015	1.36616	1.50064	1.37416
Clcn2	397.113	-1.26408	0.275843	-4.5826	4.59e-06	2.72e-05	9.06356	9.14045	9.00159	8.48263	8.12749	7.70383
Sp5	19.0546	-3.0076	0.656423	-4.58181	4.61e-06	2.73e-05	5.04018	4.25535	4.31452	3.06958	2.29221	3.05552
Eppk1	117.873	-1.48708	0.324625	-4.58091	4.63e-06	2.74e-05	7.07497	7.2872	7.59192	6.57412	6.22246	6.08131
Zfp951	199.058	-1.89882	0.414635	-4.5795	4.66e-06	2.76e-05	8.47839	7.98953	7.65152	6.02579	6.92945	7.02459
Prkch	48.3025	-1.73361	0.378825	-4.57627	4.73e-06	2.8e-05	6.26609	5.91859	6.30452	4.70978	4.99332	5.35159
B4galnt2	12.95	-3.03987	0.664269	-4.57626	4.73e-06	2.8e-05	4.11498	3.57119	4.1815	2.52345	2.69459	2.13211
Pcbp3	379.127	-1.20636	0.263744	-4.57398	4.79e-06	2.83e-05	8.98799	8.49653	8.86383	7.73364	7.93215	8.12024
Mmd2	4.40888	-5.48756	1.20025	-4.57203	4.83e-06	2.85e-05	2.41985	2.05113	1.94634	1.00288	0.993153	1.0086
Gltscr1l	972.637	-1.52091	0.332735	-4.57094	4.86e-06	2.87e-05	10.3924	10.5855	10.4011	9.52313	9.59591	8.6325
Dner	41.5199	-2.60334	0.56956	-4.57078	4.86e-06	2.87e-05	5.36683	5.99495	6.37647	3.78105	4.3817	4.5969
Grhl3	269.202	-1.93268	0.423329	-4.56543	4.98e-06	2.94e-05	8.43311	8.94229	8.96433	7.77471	7.38773	6.51065
Upf1	2309.81	-1.07421	0.235426	-4.56284	5.05e-06	2.97e-05	11.6092	11.5093	11.5337	11.0636	10.6726	10.4398
Mcm6	8817.06	-0.861759	0.189019	-4.55912	5.14e-06	3.02e-05	13.5689	13.2066	13.3044	12.874	12.5878	12.7218
Sycp2	16.4473	-3.07906	0.675784	-4.55628	5.21e-06	3.06e-05	4.64135	4.26933	4.4203	2.30114	3.03695	3.13408
Prss33	6.0736	-4.74309	1.04157	-4.55381	5.27e-06	3.09e-05	2.43623	2.67847	2.94182	1.32011	1.45573	1.32795
Uspl1	1742.41	-0.552191	0.121403	-4.54842	5.41e-06	3.17e-05	10.9528	10.9061	10.993	10.5555	10.5125	10.575
Kcnh6	7.28958	-4.55071	1.00099	-4.54622	5.46e-06	3.2e-05	2.99524	2.57234	3.3776	1.84428	1.66855	1.69165
Paics	13412.5	-0.648215	0.142612	-4.54529	5.49e-06	3.21e-05	13.7053	13.8262	13.9616	13.406	13.3063	13.3657
Kdm3a	3169.27	-0.769576	0.169313	-4.54529	5.49e-06	3.21e-05	11.9358	11.9256	11.9619	11.3578	11.5427	11.1843
Aspscr1	906.26	-1.01233	0.222823	-4.5432	5.54e-06	3.24e-05	10.5366	10.2801	10.1722	9.59149	9.34574	9.78056
Acd	457.629	-1.0899	0.24004	-4.5405	5.61e-06	3.28e-05	9.24317	9.04458	9.18458	8.59542	8.43292	8.00322
Car8	41.9387	-1.83544	0.404263	-4.5402	5.62e-06	3.28e-05	5.93232	5.66756	6.05378	4.13112	4.79883	4.84824
Lmnb1	8454.74	-0.771752	0.169995	-4.53985	5.63e-06	3.29e-05	13.2495	13.3399	13.4364	12.8298	12.5832	12.8987
Ret	82.0483	-2.33235	0.513921	-4.53834	5.67e-06	3.31e-05	6.17941	6.02452	6.94293	5.08354	5.04739	4.63656
Mettl2	1195.76	-0.77008	0.169734	-4.53699	5.71e-06	3.33e-05	10.6111	10.2752	10.4245	9.93301	9.84709	9.8671
Rgs14	12.8786	-2.99626	0.660713	-4.53488	5.76e-06	3.36e-05	4.0643	3.62896	4.1942	2.13531	2.71866	2.60368
Cenpt	1007.86	-0.70457	0.155459	-4.5322	5.84e-06	3.4e-05	10.306	10.3782	10.2172	9.81311	9.69877	9.85107
Snora16a	50.6983	-1.51377	0.334191	-4.52964	5.91e-06	3.44e-05	5.51905	5.63066	5.475	4.6911	4.6715	4.77121
Gstt1	58.3991	-2.38854	0.527596	-4.52722	5.98e-06	3.48e-05	6.53346	6.19103	6.3461	4.59486	5.12767	4.72814
Izumo1	5.88089	-4.72377	1.04344	-4.52711	5.98e-06	3.48e-05	2.82489	2.6122	2.5433	1.49442	1.31124	1.33146
Ubox5	446.525	-1.12078	0.247654	-4.52558	6.02e-06	3.5e-05	9.21796	9.15387	9.14964	8.57369	8.46729	7.93989
Gm364	6.37889	-4.72732	1.04462	-4.5254	6.03e-06	3.5e-05	3.13984	2.39134	2.69201	1.37792	1.51306	1.3861
Emilin3	16.3717	-2.61598	0.578097	-4.52517	6.03e-06	3.5e-05	4.75357	4.12902	4.18541	3.12347	3.06426	2.67914
Fam83c	4.35711	-5.43966	1.20211	-4.5251	6.04e-06	3.5e-05	1.96692	1.96952	2.39448	0.987109	0.977496	0.992772
Izumo2	4.35711	-5.43966	1.20211	-4.5251	6.04e-06	3.5e-05	1.96692	1.96952	2.39448	0.987109	0.977496	0.992772
Ceacam20	7.53007	-5.01418	1.10809	-4.52505	6.04e-06	3.5e-05	2.80342	2.04829	2.24494	1.26136	1.04899	1.07372
Map3k12	453.627	-1.12134	0.248104	-4.51965	6.19e-06	3.59e-05	8.9397	9.16873	9.03723	8.19374	8.52252	7.93895
D930048N14Rik	103.292	-1.56198	0.345784	-4.51723	6.27e-06	3.63e-05	7.128	7.46962	7.37304	6.47879	6.15034	5.98705
Ptchd2	11.789	-3.20699	0.710141	-4.51599	6.3e-06	3.64e-05	3.88359	3.34131	4.15956	2.60619	2.30313	2.12466
Phldb3	56.5335	-1.72045	0.38097	-4.51597	6.3e-06	3.64e-05	6.02194	6.43873	6.51808	5.50804	5.05565	5.09113
Chka	904.337	-1.36365	0.302099	-4.51392	6.36e-06	3.68e-05	10.2369	10.4122	10.7279	9.14499	9.27523	9.80214
Fam46c	45.8887	-2.12144	0.470119	-4.51256	6.4e-06	3.7e-05	6.23544	5.88796	6.23978	4.99638	4.8902	3.96704
Fam84b	259.824	-1.24951	0.276917	-4.51223	6.42e-06	3.7e-05	8.50666	8.44002	8.72659	7.48963	7.81949	7.62969
Osbpl10	84.2475	-2.01893	0.447669	-4.50986	6.49e-06	3.74e-05	7.21246	6.56206	7.17956	5.99608	5.38415	5.40587
Xrcc3	230.935	-1.29632	0.287466	-4.50946	6.5e-06	3.75e-05	8.43805	8.08844	8.42321	7.64186	7.45718	6.99437
C77080	926.798	-1.38917	0.308065	-4.50934	6.5e-06	3.75e-05	10.3114	10.4749	10.5708	9.60202	9.60866	8.857
Pcyt2	736.834	-0.947604	0.210207	-4.50796	6.55e-06	3.77e-05	9.98637	9.66307	9.7337	9.27885	8.91177	9.12178
Pura	180.623	-1.20013	0.266234	-4.5078	6.55e-06	3.77e-05	8.17751	7.88168	7.70258	6.99424	7.30122	6.94312
Tmprss2	10.8479	-3.87426	0.859535	-4.5074	6.56e-06	3.78e-05	3.54768	3.16652	3.99512	2.22235	1.53539	1.80413
Ccdc3	148.819	-1.3173	0.292254	-4.50737	6.56e-06	3.78e-05	7.71046	7.92958	7.75579	6.54212	6.98513	7.00572
Fpgs	1119.14	-1.12049	0.248593	-4.50734	6.56e-06	3.78e-05	10.7457	10.512	10.463	9.86234	9.35228	9.94928
Wipf2	835.887	-0.998723	0.221625	-4.50637	6.59e-06	3.79e-05	10.0783	9.7571	9.95007	9.37239	9.26851	8.94363
2210011C24Rik	7.22954	-4.681	1.03914	-4.50468	6.65e-06	3.82e-05	2.62667	3.01763	3.13715	1.93631	1.92389	1.94368
Il23a	16.4877	-2.22308	0.494074	-4.49948	6.81e-06	3.91e-05	4.55471	4.27907	4.49313	3.21155	3.45533	3.09631
Efhb	23.3589	-2.16657	0.482031	-4.49467	6.97e-06	4e-05	4.89793	4.95389	5.241	3.97855	3.78196	3.60873
Scube3	266.553	-2.77685	0.61823	-4.49161	7.07e-06	4.05e-05	7.57255	7.75196	7.98807	5.92381	6.34468	4.46053
Smad7	1005.95	-1.21266	0.270066	-4.49024	7.11e-06	4.08e-05	10.3687	10.7458	10.8123	9.50326	9.9221	9.69563
Cenpo	422.772	-0.838443	0.186764	-4.48931	7.15e-06	4.09e-05	9.0476	8.99261	9.09856	8.60841	8.34501	8.36822
Gramd1b	181.042	-1.94934	0.434277	-4.48871	7.17e-06	4.1e-05	8.19153	8.25878	8.29199	6.88136	7.24175	5.75759
Gm4349	10.1906	-4.72228	1.05231	-4.48752	7.21e-06	4.12e-05	3.19318	3.32828	3.72979	2.18666	2.16879	2.19717
Draxin	9.38305	-3.47121	0.773667	-4.48669	7.23e-06	4.14e-05	3.20103	3.54488	3.60731	1.74745	2.23196	2.11431
Otud6a	5.07903	-5.22371	1.16451	-4.48576	7.27e-06	4.15e-05	2.54092	2.11336	2.5434	1.21139	1.20053	1.21779
Uaca	1224.35	-1.10151	0.245596	-4.48506	7.29e-06	4.16e-05	10.4701	10.5742	10.7195	9.99744	9.8405	9.43075
4930526L06Rik	5.85995	-4.84992	1.08183	-4.48306	7.36e-06	4.2e-05	2.34313	2.4851	2.90818	1.1921	1.33457	1.19999
Cpne9	39.1817	-2.35726	0.52594	-4.482	7.39e-06	4.22e-05	5.90378	5.81558	5.88752	4.27827	3.48985	4.81166
5730457N03Rik	4.17518	-5.40038	1.205	-4.48163	7.41e-06	4.23e-05	2.03735	2.3193	1.7938	0.965327	0.956209	0.970704
Arid5a	100.025	-1.0825	0.241553	-4.48141	7.41e-06	4.23e-05	7.07391	7.13599	6.95279	6.40156	6.2163	6.36404
Sema4a	74.8118	-1.30327	0.290939	-4.47954	7.48e-06	4.26e-05	6.52315	6.37205	6.41306	5.67226	5.37547	5.79271
Uhrf1bp1	1124.74	-0.986141	0.220187	-4.47864	7.51e-06	4.28e-05	10.3807	10.4088	10.5544	9.88367	9.83908	9.38929
Htr3a	8.26927	-4.2266	0.944047	-4.4771	7.57e-06	4.31e-05	3.52493	2.50699	3.2078	1.57734	1.67673	1.38604
Rrn3	5030.21	-0.810871	0.181151	-4.47623	7.6e-06	4.32e-05	12.5662	12.6541	12.6634	12.1798	12.064	11.8291
H2-Q4	121.154	-1.55712	0.347887	-4.47595	7.61e-06	4.33e-05	7.86753	7.38398	7.30357	5.94389	6.49506	6.59791
Ccbl2	268.134	-0.843749	0.188643	-4.47273	7.72e-06	4.39e-05	8.24025	7.97664	8.0716	7.59339	7.48405	7.4678
Cfc1	5.72742	-4.83757	1.08165	-4.47239	7.74e-06	4.4e-05	2.70896	2.22631	2.72748	1.1913	1.33194	1.19894
Elmo1	379.143	-1.49594	0.334598	-4.47085	7.79e-06	4.43e-05	9.12843	9.13104	9.52708	8.31585	8.35637	7.605
Gm13157	836.807	-1.14255	0.255596	-4.47015	7.82e-06	4.44e-05	9.9442	9.88577	10.051	9.01904	8.81579	9.45887
Sspo	13.5964	-3.30779	0.740078	-4.46951	7.84e-06	4.45e-05	4.26598	3.78827	4.20319	2.92727	2.18462	2.26633
Tfb1m	387.865	-0.73637	0.164788	-4.46858	7.87e-06	4.47e-05	8.84907	8.76028	8.83692	8.22613	8.21452	8.419
Hsd17b1	7.19394	-3.98608	0.892412	-4.46664	7.95e-06	4.51e-05	3.20552	2.98974	3.04665	1.88672	2.10183	1.89435
E230025N22Rik	4.71275	-5.23561	1.17244	-4.46558	7.99e-06	4.53e-05	2.22473	1.93062	2.56015	1.0973	1.08705	1.10334
Tmsb15b2	4.68344	-4.92605	1.10318	-4.46533	7.99e-06	4.53e-05	2.5772	2.24145	2.20772	1.3627	1.35381	1.36797
Ufl1	865.305	-0.729571	0.163399	-4.46497	8.01e-06	4.54e-05	10.0615	10.0375	10.0336	9.54066	9.64295	9.33614
Decr2	487.946	-0.628611	0.140792	-4.46481	8.01e-06	4.54e-05	9.18974	9.31099	9.2985	8.78695	8.85072	8.79632
Crlf3	1456.2	-0.748512	0.167676	-4.46404	8.04e-06	4.55e-05	10.7435	10.6347	10.749	10.2251	9.97831	10.2665
Ralbp1	1865.08	-0.57837	0.129611	-4.46236	8.11e-06	4.59e-05	11.0381	11.1665	11.2083	10.7632	10.7149	10.6554
Fhod1	439.84	-0.921069	0.206436	-4.46178	8.13e-06	4.6e-05	9.28508	9.27217	9.06207	8.41468	8.53937	8.65025
Osr2	42.8731	-1.76299	0.395163	-4.46143	8.14e-06	4.6e-05	6.13109	5.67742	6.05574	4.42141	4.84425	5.0263
Dennd4b	276.004	-0.80103	0.179582	-4.46052	8.18e-06	4.62e-05	8.39552	8.53288	8.43554	8.03865	7.76309	7.85162
Pla2g2c	4.40311	-5.39623	1.20996	-4.45984	8.2e-06	4.63e-05	2.35333	1.62808	2.24697	0.94694	0.93697	0.952802
Fancm	1608.42	-1.69956	0.381107	-4.45954	NA	NA	11.1107	11.147	11.3236	10.2188	10.1519	9.04744
Caprin2	562.58	-1.13013	0.253481	-4.45842	8.26e-06	4.66e-05	9.51047	9.50055	9.74846	9.01335	8.79196	8.38644
Trim71	912.159	-2.59004	0.581085	-4.45724	8.3e-06	4.68e-05	10.5675	10.5126	10.6489	9.03548	8.72237	7.20346
Primpol	322.836	-1.0424	0.23387	-4.45717	8.3e-06	4.68e-05	8.38083	8.51732	8.92324	7.81974	7.89117	7.93198
Slc25a28	407.204	-0.963786	0.216233	-4.45717	8.31e-06	4.68e-05	9.05409	9.08442	9.21635	8.61807	8.12086	8.45563
Hook1	1224.16	-1.54626	0.346966	-4.45651	8.33e-06	4.7e-05	10.8948	10.6367	11.3201	9.88555	10.1196	9.16222
Unc5a	7.74523	-3.92573	0.880923	-4.45638	8.34e-06	4.7e-05	2.85195	3.2507	3.3106	1.9764	1.79444	1.67542
Gca	264.582	-1.27166	0.285409	-4.45558	8.37e-06	4.71e-05	8.769	8.40416	8.91722	7.68844	7.80203	7.75274
Chst8	11.2453	-3.12953	0.702385	-4.45558	8.37e-06	4.71e-05	3.85365	3.69677	3.71411	2.19542	1.99005	2.70642
Hmgcs1	6468.02	-0.916837	0.206095	-4.44862	8.64e-06	4.86e-05	12.8483	12.7922	13.1581	12.2161	12.1057	12.4503
Wdr16	11.3832	-3.74311	0.841686	-4.44715	8.7e-06	4.89e-05	4.21798	3.44136	3.19308	2.27302	1.92525	1.62788
Cenpf	3829.8	-1.1564	0.260083	-4.44629	NA	NA	12.3693	12.0243	12.3711	11.5522	11.577	11.0077
Clcnka	5.50818	-4.6577	1.04783	-4.4451	8.79e-06	4.93e-05	2.72843	2.26078	2.62365	1.2773	1.40826	1.28426
[truncated: 18,768 more rows]
