# Supplementary material for: MKL1-actin pathway restricts chromatin accessibility and prevents mature pluripotency activation
Source: Nat Commun. 2019 Apr 12;10:1695. doi: 10.1038/s41467-019-09636-6 (PMC6461646; doi:10.1038/s41467-019-09636-6)
Supplement: Supplementary file 5 — Supplementary Data 2 [file 41467_2019_9636_MOESM5_ESM.xlsx]

## Sheet: SRF ChIP sc common peaks
Supplementary Data 2. Differentially bound genomic regions between control iPSC and caMKL1-blocked cells as detected by SRF or Oct4 ChIP-seq.
Data were generated using Santa Cruz antibody sc-335
Chr	Start	End	Strand	Peak Score	Annotation	Detailed Annotation	Distance to TSS	Nearest PromoterID	Entrez ID	Nearest Unigene	Nearest Refseq	Nearest Ensembl	Gene Name	Gene Alias	Gene Description	Gene Type
chr1	191575879	191576102	+	2.16153	promoter-TSS (NM_029766)	promoter-TSS (NM_029766)	256	NM_178632	77065	Mm.338175	NM_178632	ENSMUSG00000037461	Ints7	5930412E23Rik	integrator complex subunit 7	protein-coding
chr1	181888841	181889149	+	2.05027	Intergenic	Intergenic	-46594	NM_133815	98386	Mm.4538	NM_133815	ENSMUSG00000004880	Lbr	AI505894|ic	lamin B receptor	protein-coding
chr9	56636340	56636612	+	2.04056	intron (NM_181074, intron 3 of 3)	intron (NM_181074, intron 3 of 3)	48777	NM_181074	235402	Mm.246605	NM_181074	ENSMUSG00000049556	Lingo1	4930471K13Rik|AV148400|LERN1|LINGO-1|Lrrn6a|UNQ201	leucine rich repeat and Ig domain containing 1	protein-coding
chr2	70661320	70661646	+	1.96895	promoter-TSS (NR_027343)	promoter-TSS (NR_027343)	-26	NM_027352	70231	Mm.271950	NM_027352	ENSMUSG00000014959	Gorasp2	0610011A07Rik|2410043M02Rik|5730520M13Rik|9430094F20Rik|AW552058|GOLPH2|GRASP55|GRS2|p59	golgi reassembly stacking protein 2	protein-coding
chr5	142906591	142906966	+	1.96006	promoter-TSS (NM_007393)	promoter-TSS (NM_007393)	-54	NM_007393	11461	Mm.328431	NM_007393	ENSMUSG00000029580	Actb	Actx|E430023M04Rik|beta-actin	actin, beta	protein-coding
chr7	120203898	120204097	+	1.95878	promoter-TSS (NM_026458)	promoter-TSS (NM_026458)	33	NM_026458	67928	Mm.158178	NM_026458	ENSMUSG00000062017	Abca14	1700110B15Rik|4930539G24Rik	ATP-binding cassette, sub-family A (ABC1), member 14	protein-coding
chr1	93014563	93014762	+	1.94619	TTS (NM_001294150)	TTS (NM_001294150)	8328	NM_001159658	208760	Mm.235537	NM_177587	ENSMUSG00000045091	Aqp12	AB084104|mAQP12	aquaporin 12	protein-coding
chr9	83691629	83691828	+	1.91939	non-coding (NR_046066, exon 2 of 3)	non-coding (NR_046066, exon 2 of 3)	253	NR_046066	100039222	Mm.405596	NR_046066		Gm2109	-	predicted gene 2109	ncRNA
chr4	133369571	133369796	+	1.9052	promoter-TSS (NM_016981)	promoter-TSS (NM_016981)	-89	NM_016981	20544	Mm.4312	NM_016981	ENSMUSG00000028854	Slc9a1	AW554487|Apnh|Nhe1|swe	solute carrier family 9 (sodium/hydrogen exchanger), member 1	protein-coding
chr17	28232456	28232702	+	1.87	promoter-TSS (NM_011145)	promoter-TSS (NM_011145)	-175	NM_011145	19015	Mm.328914	NM_011145	ENSMUSG00000002250	Ppard	NUC-1|NUC1|Nr1c2|PPAR-beta|PPAR-delta|PPAR[b]|PPARdelta|Pparb|Pparb/d	peroxisome proliferator activator receptor delta	protein-coding
chr1	156752401	156752626	+	1.82828	Intergenic	ORR1D2|LTR|ERVL-MaLR	-33603	NM_145413	215015	Mm.229107	NM_145413	ENSMUSG00000033557	Fam20b	C530043G21Rik|mKIAA0475	family with sequence similarity 20, member B	protein-coding
chr6	137169666	137169873	+	1.80501	promoter-TSS (NM_001164214)	promoter-TSS (NM_001164214)	-51	NM_001164214	232441	Mm.46233	NM_181988	ENSMUSG00000030222	Rerg	-	RAS-like, estrogen-regulated, growth-inhibitor	protein-coding
chr9	123925388	123925615	+	1.80045	Intergenic	CpG	43191	NM_009912	12768	Mm.274927	NM_009912	ENSMUSG00000025804	Ccr1	Cmkbr1|Mip-1a-R	chemokine (C-C motif) receptor 1	protein-coding
chr10	62183138	62183360	+	1.79287	Intergenic	Intergenic	10978	NR_106122	102465767		NR_106122		Mir7662	mmu-mir-7662	microRNA mir-7662	ncRNA
chr3	92998777	92998976	+	1.77021	Intergenic	Intergenic	6650	NM_001018079	69520	Mm.439968	NM_001018079	ENSMUSG00000068885	Lce3f	2310002A05Rik	late cornified envelope 3F	protein-coding
chr1	52113841	52114081	+	1.76426	Intergenic	CpG	-5477	NM_009283	20846	Mm.277406	NM_009283	ENSMUSG00000026104	Stat1	2010005J02Rik|AA408197	signal transducer and activator of transcription 1	protein-coding
chr4	134245555	134245771	+	1.76288	promoter-TSS (NM_024215)	promoter-TSS (NM_024215)	-72	NM_024215	68040	Mm.300404	NM_024215	ENSMUSG00000028840	Zfp593	3110024A21Rik|AV062409|E130106C14Rik|ZNF593	zinc finger protein 593	protein-coding
chr1	153401896	153402113	+	1.75766	Intergenic	Intergenic	12229	NR_033736	626058	Mm.31556	NM_001177359		E330020D12Rik	EG626058|F430003O07Rik|Gm6648	Riken cDNA E330020D12 gene	ncRNA
chr15	90680055	90680274	+	1.75492	promoter-TSS (NM_001033851)	promoter-TSS (NM_001033851)	-776	NM_001033851	66871	Mm.290991	NM_025815	ENSMUSG00000052560	Cpne8	1200003E11Rik|1500031E20Rik	copine VIII	protein-coding
chr3	87795637	87795842	+	1.73836	promoter-TSS (NM_001033124)	promoter-TSS (NM_001033124)	-577	NM_001033124	18211	Mm.80682	NM_001033124	ENSMUSG00000028072	Ntrk1	C80751|Tkr|TrkA|trk	neurotrophic tyrosine kinase, receptor, type 1	protein-coding
chr15	97784182	97784412	+	1.73699	promoter-TSS (NM_026353)	promoter-TSS (NM_026353)	-68	NM_026353	67739	Mm.28955	NM_026353	ENSMUSG00000081534	Slc48a1	4930570C03Rik	solute carrier family 48 (heme transporter), member 1	protein-coding
chr8	70506668	70506876	+	1.73647	promoter-TSS (NM_025577)	promoter-TSS (NM_025577)	-33	NM_025577	66462	Mm.28242	NM_025577	ENSMUSG00000058833	2810428I15Rik	-	RIKEN cDNA 2810428I15 gene	protein-coding
chr16	85173673	85173881	+	1.73216	promoter-TSS (NM_001198825)	promoter-TSS (NM_001198825)	-70	NM_007471	11820	Mm.277585	NM_007471	ENSMUSG00000022892	App	Abeta|Abpp|Adap|Ag|Cvap|E030013M08Rik|betaApp	amyloid beta (A4) precursor protein	protein-coding
chr16	10785072	10785271	+	1.72948	intron (NM_001271603, intron 1 of 1)	CpG	365	NM_001271603	12703	Mm.130	NM_009896	ENSMUSG00000038037	Socs1	Cish1|Cish7|JAB|SOCS-1|SSI-1	suppressor of cytokine signaling 1	protein-coding
chr4	126321602	126321931	+	1.72615	promoter-TSS (NM_133883)	promoter-TSS (NM_133883)	-63	NM_133883	100206	Mm.11285	NM_133883	ENSMUSG00000042558	Adprhl2	AI836109|Arh3	ADP-ribosylhydrolase like 2	protein-coding
chr19	38819169	38819379	+	1.71506	promoter-TSS (NM_021315)	promoter-TSS (NM_021315)	-37	NM_021315	57753	Mm.86482	NM_021315	ENSMUSG00000024999	Noc3l	AF233884|Fad24	nucleolar complex associated 3 homolog (S. cerevisiae)	protein-coding
chr15	101283836	101284065	+	1.69833	promoter-TSS (NM_026566)	promoter-TSS (NM_026566)	-351	NM_026566	68118	Mm.482360	NM_026566	ENSMUSG00000037204	Atg101	9430023L20Rik|AA407441|AU022967	autophagy related 101	protein-coding
chrX	74244702	74244941	+	1.68395	intron (NM_001290421, intron 1 of 46)	intron (NM_001290421, intron 1 of 46)	1713	NM_010227	192176	Mm.295533	NM_010227	ENSMUSG00000031328	Flna	ABP-280|Dilp2|F730004A14Rik|Fln1|GENA 379|filamin-1	filamin, alpha	protein-coding
chr5	76588574	76588773	+	1.65771	Intergenic	CpG	-3041	NM_199032	381644	Mm.332452	NM_199032	ENSMUSG00000036403	Cep135	BC062951|Cep4|Gm1044	centrosomal protein 135	protein-coding
chr15	100324112	100324408	+	1.65141	Intergenic	Intergenic	-10669	NM_001081471	668178	Mm.425943	NM_001081471	ENSMUSG00000058057	Mettl7a3	ENSMUSG00000058057|Gm10035|Ubie3	methyltransferase like 7A3	protein-coding
chr15	83037794	83038003	+	1.6506	Intergenic	Tigger16a|DNA|TcMar-Tigger	-4501	NM_001271412	74039	Mm.32584	NM_028728		Nfam1	4921501M20Rik|Cnaip	Nfat activating molecule with ITAM motif 1	protein-coding
chr1	86178908	86179174	+	1.6434	intron (NM_027456, intron 9 of 20)	intron (NM_027456, intron 9 of 20)	24226	NM_027456	78795	Mm.379264	NM_027456	ENSMUSG00000062590	Armc9	3830422A13Rik|4831423D23Rik|4930438O05Rik|5730415N24Rik	armadillo repeat containing 9	protein-coding
chr9	50697690	50697953	+	1.64117	intron (NM_178118, intron 5 of 19)	intron (NM_178118, intron 5 of 19)	30163	NM_178118	330938	Mm.82598	NM_178118	ENSMUSG00000032064	Dixdc1	4930563F16Rik|BC048182|Ccd1|Ccd1Aalpha1L|Ccd1Abeta1L|Ccd1BalphaL|Ccd1BbetaL|Ccd1CL|mKIAA1735	DIX domain containing 1	protein-coding
chr4	57065409	57065611	+	1.63185	intron (NM_019427, intron 14 of 15)	intron (NM_019427, intron 14 of 15)	-75119	NM_001142965	230235	Mm.207654	NM_001142965		Frrs1l	6430704M03Rik	ferric-chelate reductase 1 like	protein-coding
chr14	73524763	73525019	+	1.6171	intron (NM_172527, intron 3 of 4)	CpG	14842	NM_026119	67381	Mm.282888	NM_026119	ENSMUSG00000022109	Med4	2410046H15Rik|DRIP36|HSPC126|TRAP36|Vdirp|Vdrip	mediator complex subunit 4	protein-coding
chr8	22192676	22192927	+	1.61584	promoter-TSS (NM_027338)	promoter-TSS (NM_027338)	-59	NM_027338	70160	Mm.41453	NM_027338		Vps36	1700010A24Rik|2210415M20Rik|2810408E15Rik|Eap45	vacuolar protein sorting 36 (yeast)	protein-coding
chr8	118274789	118274995	+	1.61	Intergenic	ORR1E|LTR|ERVL-MaLR	-8863	NM_019707	12554	Mm.334841	NM_019707	ENSMUSG00000031841	Cdh13	4932416G01Rik|Cdht|T-cadherin|Tcad	cadherin 13	protein-coding
chr19	60889641	60889844	+	1.60571	promoter-TSS (NM_018869)	promoter-TSS (NM_018869)	-7	NM_018869	14773	Mm.279400	NM_018869	ENSMUSG00000003228	Grk5	Gprk5	G protein-coupled receptor kinase 5	protein-coding
chrX	74270463	74270685	+	1.60164	promoter-TSS (NM_052835)	promoter-TSS (NM_052835)	-242	NM_052835	110954	Mm.100113	NM_052835	ENSMUSG00000008682	Rpl10	D0HXS648|DXHXS648|DXHXS648E|QM|QM16	ribosomal protein L10	protein-coding
chr9	114752859	114753087	+	1.58582	Intergenic	CpG	21770	NM_026036	67213	Mm.28858	NM_026036	ENSMUSG00000032434	Cmtm6	2810051A14Rik|AA536733|Cklfsf6	CKLF-like MARVEL transmembrane domain containing 6	protein-coding
chr14	51883477	51883745	+	1.57866	Intergenic	Intergenic	-1231	NM_001029990	52535	Mm.5750	NM_001029990	ENSMUSG00000004561	Mettl17	2310032K15Rik|D14Ertd209e|Mett11d1	methyltransferase like 17	protein-coding
chr19	10304950	10305158	+	1.57769	promoter-TSS (NM_198114)	promoter-TSS (NM_198114)	-177	NM_198114	269060	Mm.329718	NM_198114	ENSMUSG00000035735	Dagla	Nsddr	diacylglycerol lipase, alpha	protein-coding
chr11	70055666	70055865	+	1.56328	intron (NM_001291131, intron 2 of 8)	intron (NM_001291131, intron 2 of 8)	1410	NM_009714	11889	Mm.6559	NM_009714	ENSMUSG00000020884	Asgr1	ASGPR1|Asgr|Asgr-1|HL-1	asialoglycoprotein receptor 1	protein-coding
chr5	149816018	149816229	+	1.56009	Intergenic	Intergenic	-4372	NR_077242	100861794	Mm.402054	NR_077242		Gm21221	-	predicted gene, 21221	ncRNA
chr11	94629563	94629807	+	1.55431	promoter-TSS (NM_133807)	promoter-TSS (NM_133807)	-139	NM_133807	98238	Mm.172720	NM_133807	ENSMUSG00000020869	Lrrc59	AA959742|C78668	leucine rich repeat containing 59	protein-coding
chr18	38338270	38338472	+	1.54272	intron (NM_011937, intron 1 of 6)	intron (NM_011937, intron 1 of 6)	622	NM_011937	26384	Mm.22374	NM_011937	ENSMUSG00000052102	Gnpda1	GNPDA|Gnp1|Gnpi|oscillin	glucosamine-6-phosphate deaminase 1	protein-coding
chr19	44582703	44583024	+	1.53742	Intergenic	Intergenic	20009	NM_176958	319594	Mm.145278	NM_176958	ENSMUSG00000036450	Hif1an	2310046M24Rik|A830014H24Rik|FIH|FIH1	hypoxia-inducible factor 1, alpha subunit inhibitor	protein-coding
chr9	78113031	78113275	+	1.52915	promoter-TSS (NM_019987)	promoter-TSS (NM_019987)	-85	NM_019987	56542	Mm.288719	NM_019987	ENSMUSG00000009828	Ick	2210420N10Rik|AI848300|Mrk	intestinal cell kinase	protein-coding
chr17	29259569	29259786	+	1.52819	intron (NM_026845, intron 2 of 3)	intron (NM_026845, intron 2 of 3)	4294	NM_026845	68816	Mm.328928	NM_026845	ENSMUSG00000024007	Ppil1	1110060O10Rik|AI327391|Cypl1	peptidylprolyl isomerase (cyclophilin)-like 1	protein-coding
chr5	122091141	122091343	+	1.51692	Intergenic	Intergenic	-9738	NM_010861	17906	Mm.1529	NM_010861	ENSMUSG00000013936	Myl2	MLC-2|MLC-2v|Mlc2v|Mylpc	myosin, light polypeptide 2, regulatory, cardiac, slow	protein-coding
chr1	154786327	154786537	+	1.50535	Intergenic	Intergenic	-60512	NM_009782	12290	Mm.267517	NM_009782	ENSMUSG00000004110	Cacna1e	A430040I15|BII|Cach6|Cacnl1a6|Cav2.3|Cchra1|alpha1E	calcium channel, voltage-dependent, R type, alpha 1E subunit	protein-coding
chr1	135789909	135790117	+	1.502	Intergenic	Intergenic	-9408	NM_021467	21952	Mm.44379	NM_021467	ENSMUSG00000026418	Tnni1	2700018B22Rik|AI747285|ssTnI	troponin I, skeletal, slow 1	protein-coding
chr10	116950444	116950684	+	1.50162	promoter-TSS (NM_001003950)	promoter-TSS (NM_001003950)	2	NR_038026	71086	Mm.214134	NR_038025		4933412E12Rik	-	RIKEN cDNA 4933412E12 gene	ncRNA
chr11	120776110	120776353	+	1.49955	Intergenic	Intergenic	7973	NM_009053	19719	Mm.871	NM_009053	ENSMUSG00000025158	Rfng	-	RFNG O-fucosylpeptide 3-beta-N-acetylglucosaminyltransferase	protein-coding
chr9	120073230	120073439	+	1.48719	Intergenic	Intergenic	-5038	NM_009987	13051	Mm.44065	NM_009987	ENSMUSG00000052336	Cx3cr1	-	chemokine (C-X3-C motif) receptor 1	protein-coding
chr10	42842432	42842632	+	1.48608	Intergenic	Intergenic	-17980	NM_172938	268297	Mm.98731	NM_172938	ENSMUSG00000044770	Scml4	9330161D17|mFLJ00197	sex comb on midleg-like 4 (Drosophila)	protein-coding
chr1	93803725	93803950	+	1.48057	promoter-TSS (NM_025454)	promoter-TSS (NM_025454)	-128	NM_025454	66262	Mm.64065	NM_025454	ENSMUSG00000026283	Ing5	1700001C14Rik|1700027H23Rik|1810018M11Rik|AI225768	inhibitor of growth family, member 5	protein-coding
chr8	70769402	70769657	+	1.47341	intron (NM_008841, intron 13 of 15)	CpG	-2866	NM_023065	65972	Mm.30241	NM_023065	ENSMUSG00000031838	Ifi30	GILT|IP30	interferon gamma inducible protein 30	protein-coding
chr16	4880389	4880785	+	1.47078	promoter-TSS (NM_145359)	promoter-TSS (NM_145359)	-736	NM_145359	207740	Mm.268895	NM_145359		Ubald1	1500031H01Rik|BC013706|Fam100a	UBA-like domain containing 1	protein-coding
chr2	103744016	103744217	+	1.46475	intron (NM_153126, intron 9 of 28)	intron (NM_153126, intron 9 of 28)	17134	NM_153126	98956	Mm.288005	NM_153126	ENSMUSG00000027185	Nat10	AI429152	N-acetyltransferase 10	protein-coding
chr2	91649969	91650222	+	1.45657	promoter-TSS (NM_001033451)	promoter-TSS (NM_001033451)	-23	NM_001145902	228359	Mm.22413	NM_146124	ENSMUSG00000027247	Arhgap1	B230365D05Rik|C76222|Cdc42GAP|p50rhoGAP	Rho GTPase activating protein 1	protein-coding
chr9	56774311	56774526	+	1.45375	Intergenic	Intergenic	77545	NM_198673	382075	Mm.335177	NM_198673	ENSMUSG00000045620	Odf3l1	BC049697|Gm1116	outer dense fiber of sperm tails 3-like 1	protein-coding
chr1	172357616	172357866	+	1.45339	intron (NM_001039484, intron 1 of 1)	intron (NM_001039484, intron 1 of 1)	16531	NM_001039484	16513	Mm.254563	NM_020269	ENSMUSG00000044708	Kcnj10	BIR10|BIRK-1|Kir1.2|Kir4.1	potassium inwardly-rectifying channel, subfamily J, member 10	protein-coding
chr10	78043454	78043654	+	1.44512	promoter-TSS (NM_001271554)	promoter-TSS (NM_001271554)	56	NM_001271552	11634	Mm.35300	NM_009646	ENSMUSG00000000731	Aire	-	autoimmune regulator (autoimmune polyendocrinopathy candidiasis ectodermal dystrophy)	protein-coding
chr5	118704238	118704437	+	1.44194	intron (NM_172424, intron 4 of 30)	B3|SINE|B2	143618	NM_172424	76199	Mm.206238	NM_172424	ENSMUSG00000018076	Med13l	2210413I17Rik|6330591G05Rik|9030618F05Rik|Thrap2|Trap240L|mKIAA1025	mediator complex subunit 13-like	protein-coding
chr18	33794684	33794905	+	1.44117	promoter-TSS (NR_038152)	promoter-TSS (NR_038152)	-98	NR_038151	69749	Mm.248787	NR_038151	ENSMUSG00000087590	2410004N09Rik	-	RIKEN cDNA 2410004N09 gene	ncRNA
chr18	12237045	12237256	+	1.43679	promoter-TSS (NM_008720)	promoter-TSS (NM_008720)	-764	NM_008720	18145	Mm.3484	NM_008720	ENSMUSG00000024413	Npc1	A430089E03Rik|C85354|D18Ertd139e|D18Ertd723e|lcsd|nmf164|spm	Niemann-Pick type C1	protein-coding
chr8	120319539	120319815	+	1.43581	Intergenic	Intergenic	-91447	NR_110496	434353	Mm.411793	NR_110496		A330074K22Rik	-	RIKEN cDNA A330074K22 gene	ncRNA
chr2	18027439	18027640	+	1.43139	non-coding (NR_028376, exon 2 of 2)	non-coding (NR_028376, exon 2 of 2)	290	NR_028378	100034739	Mm.401643	NR_028378		Gm17762	-	predicted gene, 17762	ncRNA
chr10	78018826	78019030	+	1.43063	Intergenic	CpG	-9132	NM_008826	18641	Mm.269649	NM_008826	ENSMUSG00000020277	Pfkl	AA407869|ATP-PFK|PFK-L	phosphofructokinase, liver, B-type	protein-coding
chr8	109962185	109962398	+	1.42595	promoter-TSS (NM_028584)	promoter-TSS (NM_028584)	-86	NM_212447	73608	Mm.86833	NM_028584	ENSMUSG00000001672	Marveld3	1810006A16Rik|AI642133|Marvd3|Mrvldc3	MARVEL (membrane-associating) domain containing 3	protein-coding
chr3	88553544	88553752	+	1.41932	promoter-TSS (NM_031248)	promoter-TSS (NM_031248)	-68	NM_033526	94232	Mm.303059	NM_033526	ENSMUSG00000008604	Ubqln4	A1Up|A1u|AI663987|CIP75|UBIN	ubiquilin 4	protein-coding
chr11	79213985	79214214	+	1.41656	Intergenic	Intergenic	28925	NM_001042565	78889	Mm.307022	NM_019653	ENSMUSG00000017677	Wsb1	1110056B13Rik|2700038M07Rik	WD repeat and SOCS box-containing 1	protein-coding
chr2	170511059	170511262	+	1.41636	promoter-TSS (NM_001110152)	promoter-TSS (NM_001110152)	-70	NM_001199902	109054	Mm.28808	NM_001013369	ENSMUSG00000052033	Pfdn4	0610025M10Rik|1810063B06Rik|C-1|C1|Pfd4	prefoldin 4	protein-coding
chr10	67537516	67537918	+	1.41433	promoter-TSS (NM_010118)	promoter-TSS (NM_010118)	-152	NM_010118	13654	Mm.290421	NM_010118	ENSMUSG00000037868	Egr2	Egr-2|Krox-20|Krox20|NGF1-B|Zfp-25|Zfp-6	early growth response 2	protein-coding
chr8	84990362	84990573	+	1.41315	promoter-TSS (NM_001167991)	promoter-TSS (NM_001167991)	-128	NM_133255	170833	Mm.247775	NM_133255	ENSMUSG00000052566	Hook2	A630054I03Rik	hook homolog 2 (Drosophila)	protein-coding
chr2	143914986	143915380	+	1.40534	promoter-TSS (NM_019771)	promoter-TSS (NM_019771)	-148	NM_019771	56431	Mm.28919	NM_019771	ENSMUSG00000015932	Dstn	2610043P17Rik|ADF|AU042046|Dsn|corn1|sid23p	destrin	protein-coding
chr17	71002376	71002676	+	1.40454	promoter-TSS (NM_026064)	promoter-TSS (NM_026064)	7	NM_026064	67268	Mm.489605	NM_026064	ENSMUSG00000024048	Myl12a	2900073G15Rik|AI838292|C80200	myosin, light chain 12A, regulatory, non-sarcomeric	protein-coding
chr11	68901361	68901590	+	1.40409	promoter-TSS (NM_009080)	promoter-TSS (NM_009080)	-91	NM_009080	19941	Mm.3229	NM_009080	ENSMUSG00000060938	Rpl26	SIG-20	ribosomal protein L26	protein-coding
chr9	120601557	120601772	+	1.40144	Intergenic	Intergenic	24333	NR_073359	76100	Mm.48212	NR_073359	ENSMUSG00000052658	5830454E08Rik	-	RIKEN cDNA 5830454E08 gene	ncRNA
chr14	41035249	41035451	+	1.40131	Intergenic	Intergenic	-21575	NM_027464	70564	Mm.27227	NM_027464	ENSMUSG00000021792	Fam213a	5730469M10Rik|AU040822|Pamm	family with sequence similarity 213, member A	protein-coding
chr4	138319602	138319831	+	1.40053	intron (NM_026880, intron 3 of 7)	intron (NM_026880, intron 3 of 7)	-3516	NR_105986	102466788		NR_105986		Mir7019	mmu-mir-7019	microRNA mir-7019	ncRNA
chr11	116643306	116643540	+	1.39046	Intergenic	Intergenic	10890	NM_030206	114886	Mm.34598	NM_030206	ENSMUSG00000020810	Cygb	3110001K20Rik|HGb|Staap	cytoglobin	protein-coding
chr4	142248453	142248675	+	1.39034	Intergenic	Intergenic	-9163	NM_001109685	71529	Mm.255986	NM_144531	ENSMUSG00000040606	Kazn	2310007B04Rik|9030409G11Rik|AI256607|AI666764|AW061099|Kaz|Kazrin	kazrin, periplakin interacting protein	protein-coding
chr7	126695659	126695883	+	1.3903	promoter-TSS (NM_175103)	promoter-TSS (NM_175103)	12	NR_033446	75764	Mm.280573	NM_029420	ENSMUSG00000059772	Slx1b	1110030E23Rik|2410170E21Rik|4833422P03Rik|AI853643|Giyd1|Giyd2	SLX1 structure-specific endonuclease subunit homolog B (S. cerevisiae)	protein-coding
chr3	108389235	108389535	+	1.39017	Intergenic	Intergenic	5547	NM_019976	56742	Mm.389499	NM_019976	ENSMUSG00000068744	Psrc1	5430413I02Rik|AL033312|Dda3	proline/serine-rich coiled-coil 1	protein-coding
chr7	125471976	125472180	+	1.38601	intron (NM_026330, intron 3 of 7)	intron (NM_026330, intron 3 of 7)	19464	NM_026330	67711	Mm.4467	NM_026330	ENSMUSG00000030750	Nsmce1	2510027N19Rik	non-SMC element 1 homolog (S. cerevisiae)	protein-coding
chr12	100201919	100202160	+	1.38023	intron (NM_009790, intron 1 of 5)	AmnSINE1|SINE|Deu	2498	NM_009790	12313	Mm.285993	NM_009790	ENSMUSG00000001175	Calm1	AI256814|AI327027|AI461935|AL024000|CaM|Calm	calmodulin 1	protein-coding
chr15	82271227	82271469	+	1.37964	Intergenic	Intergenic	-3587	NM_011889	24050	Mm.309707	NM_011889	ENSMUSG00000022456	2018-09-03	3110018K01Rik|AV154067|B530002E20Rik|Sep3	septin 3	protein-coding
chr3	68542941	68543170	+	1.37718	intron (NM_001282044, intron 2 of 7)	intron (NM_001282044, intron 2 of 7)	-29313	NM_013928	30953	Mm.331064	NM_013928	ENSMUSG00000027777	Schip1	Nf2ip|Schip-1	schwannomin interacting protein 1	protein-coding
chr11	96234968	96235225	+	1.36857	Intergenic	Intergenic	-16564	NR_037977	193022	Mm.169508	NR_037977		Gm53	-	predicted gene 53	ncRNA
chr5	139775671	139775884	+	1.36802	promoter-TSS (NM_026748)	promoter-TSS (NM_026748)	-99	NM_026748	68510	Mm.292942	NM_026748	ENSMUSG00000029547	Ints1	1110015K06Rik	integrator complex subunit 1	protein-coding
chr4	121016948	121017157	+	1.36513	5' UTR (NM_133716, exon 1 of 10)	5' UTR (NM_133716, exon 1 of 10)	195	NM_133716	69780	Mm.271819	NM_133716	ENSMUSG00000032870	Smap2	1810031K02Rik|AA408614|Smap1l	small ArfGAP 2	protein-coding
chr7	19131390	19131869	+	1.35788	intron (NM_175530, intron 1 of 1)	CpG	11770	NM_175530	243867	Mm.230830	NM_175530	ENSMUSG00000050428	Fbxo46	20D7-FC4|4932704E22Rik|Fbxo34l	F-box protein 46	protein-coding
chr2	180171213	180171522	+	1.35739	promoter-TSS (NM_019822)	promoter-TSS (NM_019822)	-221	NM_019822	56436	Mm.379082	NM_019822	ENSMUSG00000039041	Adrm1	1110063P18Rik|2510006J17Rik|AA408205|ARM-1|AU043535|Arm1|Gp110|Rpn13	adhesion regulating molecule 1	protein-coding
chr11	87749497	87749724	+	1.35487	Intergenic	Intergenic	-7254	NR_029555	387160		NR_029555		Mir142	Mirn142|miR-142|mmu-mir-142	microRNA 142	ncRNA
chr8	94492431	94492678	+	1.35399	intron (NM_001033207, intron 19 of 48)	intron (NM_001033207, intron 19 of 48)	-12492	NR_106040	102466800		NR_106040		Mir7072	mmu-mir-7072	microRNA mir-7072	ncRNA
chr4	134478088	134478323	+	1.35302	Intergenic	MER102c|DNA|hAT-Charlie	9885	NM_019641	16765	Mm.378957	NM_019641	ENSMUSG00000028832	Stmn1	19k|Lag|Lap18|Op18|P18|P19|Pig|Pp17|Pp18|Pp19|Pr22|Smn	stathmin 1	protein-coding
chr5	140684559	140684763	+	1.35043	intron (NM_028833, intron 11 of 22)	Lx5|LINE|L1	17717	NM_028833	74239	Mm.179704	NM_028833	ENSMUSG00000036555	Iqce	1700028P05Rik|mKIAA1023	IQ motif containing E	protein-coding
chr4	128971197	128971405	+	1.3489	Intergenic	Intergenic	-8846	NM_172875	242669	Mm.215814	NM_172875	ENSMUSG00000028789	Azin2	4933429I20Rik|Adc|Azi2|B930082O19|Odcp	antizyme inhibitor 2	protein-coding
chr14	70076748	70076980	+	1.34684	promoter-TSS (NM_001289925)	promoter-TSS (NM_001289925)	-581	NM_001289925	13655	Mm.103737	NM_018781	ENSMUSG00000033730	Egr3	Pilot	early growth response 3	protein-coding
chr14	50785451	50785657	+	1.34643	promoter-TSS (NM_001080949)	promoter-TSS (NM_001080949)	-34	NM_177625	219022	Mm.276362	NM_177625	ENSMUSG00000006288	Ttc5	-	tetratricopeptide repeat domain 5	protein-coding
chr12	84876842	84877073	+	1.34375	promoter-TSS (NM_013589)	promoter-TSS (NM_013589)	-462	NM_013589	16997	Mm.3900	NM_013589	ENSMUSG00000002020	Ltbp2	AW208642	latent transforming growth factor beta binding protein 2	protein-coding
chr7	45434668	45434933	+	1.34287	promoter-TSS (NM_011304)	promoter-TSS (NM_011304)	-39	NM_030678	14936	Mm.275654	NM_030678	ENSMUSG00000003865	Gys1	Gys3|MGS	glycogen synthase 1, muscle	protein-coding
chr3	105058968	105059201	+	1.33962	Intergenic	Intergenic	-5938	NM_030249	80281	Mm.200327	NM_030249	ENSMUSG00000062127	Cttnbp2nl	AA552995|AA589392|AU018624|BC003236|mKIAA1433	CTTNBP2 N-terminal like	protein-coding
chr1	34867263	34867501	+	1.33644	intron (NM_175421, intron 6 of 6)	B3|SINE|B2	17423	NM_145516	226971	Mm.292751	NM_145516	ENSMUSG00000026123	Plekhb2	2310009M15Rik|AU018239|Evt2|Phdc|evt-2	pleckstrin homology domain containing, family B (evectins) member 2	protein-coding
chr2	25428430	25428649	+	1.33505	promoter-TSS (NM_007379)	promoter-TSS (NM_007379)	-135	NM_007379	11305	Mm.2210	NM_007379	ENSMUSG00000026944	Abca2	AI413825|Abc2|D2H0S1474E|mKIAA1062	ATP-binding cassette, sub-family A (ABC1), member 2	protein-coding
chr7	121160331	121160537	+	1.32015	exon (NM_139310, exon 28 of 29)	exon (NM_139310, exon 28 of 29)	76996	NM_139310	246190	Mm.221073	NM_139310	ENSMUSG00000034990	Otoa	-	otoancorin	protein-coding
chr2	35214846	35215049	+	1.31879	Intergenic	Intergenic	-13827	NM_026697	68365	Mm.198264	NM_026697	ENSMUSG00000026878	Rab14	0610030G24Rik|2810475J17Rik|A830021G03Rik|AI314285|AI649155|D030017L14Rik	RAB14, member RAS oncogene family	protein-coding
chr11	3535721	3535951	+	1.31407	intron (NM_001284428, intron 3 of 21)	CpG	3456	NM_001284429	29856	Mm.188516	NM_013870	ENSMUSG00000020439	Smtn	smsmo	smoothelin	protein-coding
chr10	127537964	127538200	+	1.31382	TTS (NM_008512)	TTS (NM_008512)	-3523	NM_183297	104080	Mm.437200	NM_183297	ENSMUSG00000040258	Nxph4	1110036M10Rik|AI851051	neurexophilin 4	protein-coding
chr8	83783275	83783487	+	1.31244	Intergenic	Intergenic	-42070	NM_001163031	26364	Mm.334648	NM_011925	ENSMUSG00000002885	Cd97	AA409984|TM7LN1	CD97 antigen	protein-coding
chr18	49755221	49755720	+	1.31201	exon (NM_026854, exon 1 of 6)	exon (NM_026854, exon 1 of 6)	131	NM_026854	68857	Mm.96010	NM_026854	ENSMUSG00000024505	Dtwd2	1190002H09Rik|8030470C17Rik|AI414673|BB115449	DTW domain containing 2	protein-coding
chr8	106140813	106141041	+	1.30989	Intergenic	Intergenic	-3953	NM_176838	77411	Mm.183003	NM_176838	ENSMUSG00000084128	Esrp2	9530027K23Rik|Rbm35b	epithelial splicing regulatory protein 2	protein-coding
chr18	34860656	34861301	+	1.30906	promoter-TSS (NM_007913)	promoter-TSS (NM_007913)	-229	NM_007913	13653	Mm.181959	NM_007913		Egr1	A530045N19Rik|ETR103|Egr-1|Krox-1|Krox-24|Krox24|NGF1-A|NGFI-A|NGFIA|TIS8|Zenk|Zfp-6|Zif268|egr	early growth response 1	protein-coding
chr13	56197555	56197775	+	1.30847	Intergenic	Intergenic	-18780	NM_001168615	212937	Mm.116697	NM_145976	ENSMUSG00000049625	Tifab	-	TRAF-interacting protein with forkhead-associated domain, family member B	protein-coding
chr2	25228365	25228583	+	1.30724	TTS (NM_080854)	TTS (NM_080854)	-3772	NM_146116	227613	Mm.227260	NM_146116	ENSMUSG00000036752	Tubb4b	4930542G03Rik|Tubb2c|Tubb2c1	tubulin, beta 4B class IVB	protein-coding
chr5	120714412	120714617	+	1.30709	Intergenic	Intergenic	-2845	NM_008052	14357	Mm.1645	NM_008052	ENSMUSG00000029603	Dtx1	Fxit1|mKIAA4160	deltex 1 homolog (Drosophila)	protein-coding
chr5	24486172	24486371	+	1.30413	intron (NM_139153, intron 9 of 17)	intron (NM_139153, intron 9 of 17)	34094	NM_001256431	213990	Mm.250703	NM_139153	ENSMUSG00000023353	Agap3	AGAP-3|AV028425|Centg3|Crag|Crag.|MRIP-1|cnt-g3	ArfGAP with GTPase domain, ankyrin repeat and PH domain 3	protein-coding
chr1	135753022	135753289	+	1.2995	TTS (NM_007791)	TTS (NM_007791)	-12930	NM_013750	27280	Mm.34346	NM_013750	ENSMUSG00000041801	Phlda3	Tih1	pleckstrin homology-like domain, family A, member 3	protein-coding
chr8	108911633	108911838	+	1.29732	intron (NM_007496, intron 4 of 9)	intron (NM_007496, intron 4 of 9)	-25125	NR_037295	100526511		NR_037295		Mir3108	mmu-mir-3108	microRNA 3108	ncRNA
chr2	32404760	32404984	+	1.29586	Intergenic	Intergenic	8982	NM_133783	96979	Mm.28048	NM_133783	ENSMUSG00000026820	Ptges2	0610038H10Rik|C79137|Gbf1|Mpges2|Pges2	prostaglandin E synthase 2	protein-coding
chr2	76114838	76115059	+	1.29582	intron (NM_001081033, intron 9 of 19)	intron (NM_001081033, intron 9 of 19)	-132981	NM_030188	78802	Mm.282339	NM_030188	ENSMUSG00000075271	Ttc30a1	4930506L13Rik	tetratricopeptide repeat domain 30A1	protein-coding
chr17	31119558	31119766	+	1.29474	Intergenic	Intergenic	9949	NM_011575	21786	Mm.4641	NM_011575	ENSMUSG00000024029	Tff3	ITF|mITF	trefoil factor 3, intestinal	protein-coding
chr12	32292020	32292322	+	1.29447	Intergenic	Intergenic	-83522	NM_001146200	30955	Mm.101369	NM_020272	ENSMUSG00000020573	Pik3cg	5830428L06Rik|PI3Kgamma|p110gamma	phosphoinositide-3-kinase, catalytic, gamma polypeptide	protein-coding
chr5	35361896	35362174	+	1.29148	non-coding (NR_046060, exon 1 of 4)	non-coding (NR_046060, exon 1 of 4)	482	NR_046060	74429	Mm.399502	NR_046060		4930478P22Rik	4933405A14Rik	RIKEN cDNA 4930478P22 gene	ncRNA
chr15	25796432	25796680	+	1.28969	intron (NM_019472, intron 29 of 40)	B3A|SINE|B2	-46742	NM_001034851	66270	Mm.25311	NM_025459	ENSMUSG00000022270	Fam134b	1810015C04Rik|AU015349	family with sequence similarity 134, member B	protein-coding
chr2	91115097	91115363	+	1.28777	exon (NM_011355, exon 5 of 5)	exon (NM_011355, exon 5 of 5)	-2914	NM_008653	17868	Mm.10728	NM_008653	ENSMUSG00000002100	Mybpc3	-	myosin binding protein C, cardiac	protein-coding
chr3	108204029	108204237	+	1.28647	intron (NM_001289545, intron 9 of 10)	intron (NM_001289545, intron 9 of 10)	-3299	NM_001081320	72023	Mm.246391	NM_028061	ENSMUSG00000048796	Cyb561d1	1600010M23Rik|AI605489|AW457162	cytochrome b-561 domain containing 1	protein-coding
chr16	21412703	21412967	+	1.2859	Intergenic	Intergenic	-10283	NM_001285893	209018	Mm.235683	NM_145948	ENSMUSG00000033653	Vps8	AI315068|AU040738|mKIAA0804	vacuolar protein sorting 8 homolog (S. cerevisiae)	protein-coding
chr7	110164104	110164342	+	1.28579	Intergenic	Intergenic	42164	NM_009516	22390	Mm.287173	NM_009516		Wee1	Wee1A	WEE 1 homolog 1 (S. pombe)	protein-coding
chr14	73509766	73510040	+	1.28574	promoter-TSS (NM_026119)	promoter-TSS (NM_026119)	-146	NM_026119	67381	Mm.282888	NM_026119	ENSMUSG00000022109	Med4	2410046H15Rik|DRIP36|HSPC126|TRAP36|Vdirp|Vdrip	mediator complex subunit 4	protein-coding
chr2	168205336	168205606	+	1.27992	intron (NM_009628, intron 1 of 3)	intron (NM_009628, intron 1 of 3)	1591	NM_009628	11538	Mm.201322	NM_009628	ENSMUSG00000051149	Adnp	AA589558|mKIAA0784	activity-dependent neuroprotective protein	protein-coding
chr15	98993108	98993322	+	1.27638	Intergenic	CpG	7250	NR_045991	75951	Mm.441657	NR_045991	ENSMUSG00000097587	4930578M01Rik	3010001K12Rik	RIKEN cDNA 4930578M01 gene	ncRNA
chr1	130462415	130462632	+	1.27488	intron (NM_010016, intron 1 of 9)	intron (NM_010016, intron 1 of 9)	217	NM_010016	13136	Mm.101591	NM_010016	ENSMUSG00000026399	Cd55	Daf|Daf-GPI|Daf1|GPI-DAF	CD55 antigen	protein-coding
chr15	84755078	84755303	+	1.27157	intron (NM_001164627, intron 6 of 12)	intron (NM_001164627, intron 6 of 12)	-34924	NR_040347	328576	Mm.400211	NR_040347		Gm20556	A430075N02	predicted gene, 20556	ncRNA
chr17	45663158	45663583	+	1.2705	intron (NM_198167, intron 19 of 23)	MIR3|SINE|MIR	-4061	NM_001013767	268958	Mm.426026	NM_001013767	ENSMUSG00000058626	Capn11	-	calpain 11	protein-coding
chr18	3507639	3507843	+	1.26753	promoter-TSS (NM_026505)	promoter-TSS (NM_026505)	-216	NM_026505	68010	Mm.284863	NM_026505	ENSMUSG00000024232	Bambi	2610003H06Rik	BMP and activin membrane-bound inhibitor	protein-coding
chr9	106211950	106212238	+	1.26516	intron (NM_011876, intron 3 of 8)	intron (NM_011876, intron 3 of 8)	8986	NM_011876	23999	Mm.274346	NM_011876	ENSMUSG00000023277	Twf2	A6-related|AU014993|Ptk9l|Ptk9r	twinfilin, actin-binding protein, homolog 2 (Drosophila)	protein-coding
chr2	164655916	164656132	+	1.25542	promoter-TSS (NM_001039501)	promoter-TSS (NM_001039501)	-22	NM_001039501	629756	Mm.189007	NM_001039501	ENSMUSG00000070529	Wfdc10	Gm120|OTTMUSG00000016289	WAP four-disulfide core domain 10	protein-coding
chr14	7997271	7997742	+	1.25539	Intergenic	Intergenic	-3324	NM_007870	13421	Mm.272258	NM_007870		Dnase1l3	DNasegamma|Dhp2|Lsd	deoxyribonuclease 1-like 3	protein-coding
chr6	129559386	129559591	+	1.25404	Intergenic	Intergenic	-18798	NM_153590	243655	Mm.30968	NM_153590	ENSMUSG00000050241	Klre1	Klre-1|NKG2I	killer cell lectin-like receptor family E member 1	protein-coding
chr4	145194944	145195204	+	1.24658	promoter-TSS (NM_001276465)	promoter-TSS (NM_001276465)	-69	NM_001276465	230895	Mm.240310	NM_001033190	ENSMUSG00000020220	Vps13d	-	vacuolar protein sorting 13 D (yeast)	protein-coding
chr15	78876955	78877268	+	1.24462	promoter-TSS (NM_145929)	promoter-TSS (NM_145929)	-79	NM_145929	106039	Mm.251331	NM_145929	ENSMUSG00000033128	Gga1	4930406E12Rik|AU016030|AW209092	golgi associated, gamma adaptin ear containing, ARF binding protein 1	protein-coding
chr9	31925933	31926150	+	1.24332	Intergenic	Intergenic	-12756	NM_013800	12023	Mm.261044	NM_013800	ENSMUSG00000032033	Barx2	2310006E12Rik|Barx2b	BarH-like homeobox 2	protein-coding
chr13	13889465	13889709	+	1.2397	Intergenic	Intergenic	-65087	NM_178640	97884	Mm.21686	NM_178640	ENSMUSG00000039242	B3galnt2	A930105D20Rik|C80633|D230016N13Rik	UDP-GalNAc:betaGlcNAc beta 1,3-galactosaminyltransferase, polypeptide 2	protein-coding
chr9	107904793	107905032	+	1.23886	Intergenic	Intergenic	-1977	NM_009074	19882	Mm.3901	NM_009074	ENSMUSG00000032584	Mst1r	CD136|CDw136|Fv-2|Fv2|PTK8|Ron|STK	macrophage stimulating 1 receptor (c-met-related tyrosine kinase)	protein-coding
chr18	80118911	80119120	+	1.23766	3' UTR (NM_053117, exon 3 of 3)	3' UTR (NM_053117, exon 3 of 3)	32467	NM_175028	240442	Mm.26594	NM_175028	ENSMUSG00000053950	Adnp2	8430420L05Rik|BC024969|Kiaa0863|Zfp508|mKIAA0863	ADNP homeobox 2	protein-coding
chr2	158379833	158380045	+	1.23719	intron (NM_175692, intron 3 of 4)	B2_Mm2|SINE|B2	4301	NM_175692	319317	Mm.294494	NM_175692	ENSMUSG00000044349	Snhg11	A930034L06Rik|AI854265|AL022637|AW319638|E130013N09Rik	small nucleolar RNA host gene 11	protein-coding
chr5	66083470	66083687	+	1.23652	intron (NM_139065, intron 2 of 6)	B3|SINE|B2	14601	NM_139065	245945	Mm.36863	NM_139065	ENSMUSG00000070780	Rbm47	9530077J19Rik	RNA binding motif protein 47	protein-coding
chr10	62110938	62111166	+	1.23297	promoter-TSS (NM_027251)	promoter-TSS (NM_027251)	-39	NM_027251	69894	Mm.294126	NM_027251	ENSMUSG00000020083	2010107G23Rik	AA545165	RIKEN cDNA 2010107G23 gene	protein-coding
chr6	48016287	48016510	+	1.23274	Intergenic	Intergenic	31716	NM_001081382	72306	Mm.381553	NM_001081382	ENSMUSG00000071477	Zfp777	2500002G23Rik	zinc finger protein 777	protein-coding
chr4	47234950	47235173	+	1.2325	intron (NM_009928, intron 2 of 39)	intron (NM_009928, intron 2 of 39)	27049	NM_009928	12819	Mm.233547	NM_009928	ENSMUSG00000028339	Col15a1	-	collagen, type XV, alpha 1	protein-coding
chr10	41689978	41690201	+	1.22851	Intergenic	Intergenic	-102336	NM_001177571	75973	Mm.228517	NM_029493	ENSMUSG00000075225	Ccdc162	5033413D22Rik|Ccdc162p|Gm61	coiled-coil domain containing 162	protein-coding
chr14	25646453	25646678	+	1.226	intron (NM_183208, intron 10 of 23)	intron (NM_183208, intron 10 of 23)	-47605	NM_134084	105675	Mm.41656	NM_134084	ENSMUSG00000021868	Ppif	AW457192|CyP-D|CyP-F|CypD|PPIase	peptidylprolyl isomerase F (cyclophilin F)	protein-coding
chr5	121842896	121843106	+	1.22571	Intergenic	CpG	-6027	NM_175474	231717	Mm.12654	NM_175474	ENSMUSG00000044134	Fam109a	A230106M15Rik|AU017694|IPIP27A|Ses1	family with sequence similarity 109, member A	protein-coding
chr15	99596485	99596693	+	1.22546	Intergenic	Intergenic	-4811	NM_175087	11831	Mm.202309	NM_175087	ENSMUSG00000043144	Aqp6	AI790337	aquaporin 6	protein-coding
chr19	5488969	5489308	+	1.22516	promoter-TSS (NM_027877)	promoter-TSS (NM_027877)	-802	NM_027877	71711	Mm.27697	NM_027877	ENSMUSG00000024906	Mus81	1200008A18Rik|AI182501|AW045863	MUS81 endonuclease homolog (yeast)	protein-coding
chr19	6304875	6305101	+	1.22485	Intergenic	Intergenic	-1469	NM_001033342	240505	Mm.329622	NM_001033342	ENSMUSG00000024769	Cdc42bpg	BC046418|MRCKgamma	CDC42 binding protein kinase gamma (DMPK-like)	protein-coding
chr17	47736919	47737152	+	1.22214	promoter-TSS (NM_001161723)	promoter-TSS (NM_001161723)	-2	NM_001161722	21425	Mm.2305	NM_011549	ENSMUSG00000023990	Tfeb	Tcfeb|bHLHe35	transcription factor EB	protein-coding
chr11	59778596	59778845	+	1.22091	3' UTR (NM_201245, exon 23 of 23)	3' UTR (NM_201245, exon 23 of 23)	8502	NR_110894	194908	Mm.344651	NM_183139		Pld6	4933433K01Rik|Gm10|Zuc|mZuc|mitoPLD	phospholipase D family, member 6	protein-coding
chr16	33560318	33560530	+	1.22046	intron (NM_134251, intron 4 of 12)	intron (NM_134251, intron 4 of 12)	41829	NM_001083902	171286	Mm.35253	NM_134251	ENSMUSG00000035506	Slc12a8	CCC9|E330020C02Rik	solute carrier family 12 (potassium/chloride transporters), member 8	protein-coding
chr4	120287773	120288015	+	1.2194	promoter-TSS (NM_194060)	promoter-TSS (NM_194060)	-633	NM_194060	329934	Mm.277090	NM_194060	ENSMUSG00000052135	Foxo6	-	forkhead box O6	protein-coding
chr15	57705855	57706068	+	1.21759	intron (NM_199449, intron 1 of 3)	intron (NM_199449, intron 1 of 3)	11294	NM_199449	387609	Mm.36557	NM_199449	ENSMUSG00000071757	Zhx2	Afr-1|Afr1|Raf|mKIAA0854	zinc fingers and homeoboxes 2	protein-coding
chr7	99151304	99151679	+	1.21701	Intergenic	Intergenic	-10347	NM_178635	78610	Mm.323072	NM_178635	ENSMUSG00000035354	Uvrag	9530039D02Rik|AI648770|BB124205|Uvrag1|Uvragl	UV radiation resistance associated gene	protein-coding
chr3	88244156	88244367	+	1.21626	intron (NM_021375, intron 8 of 9)	intron (NM_021375, intron 8 of 9)	10423	NM_021375	58176	Mm.103777	NM_021375	ENSMUSG00000001417	Rhbg	-	Rhesus blood group-associated B glycoprotein	protein-coding
chr4	152039156	152039392	+	1.21108	promoter-TSS (NM_031867)	promoter-TSS (NM_031867)	-53	NM_001159599	74035	Mm.275803	NM_028727	ENSMUSG00000028948	Nol9	4632412I24Rik|6030462G04Rik|AI449622|AW490720	nucleolar protein 9	protein-coding
chr1	88277567	88277814	+	1.21023	promoter-TSS (NM_172505)	promoter-TSS (NM_172505)	-111	NM_198652	381280	Mm.384762	NM_198652	ENSMUSG00000044783	Hjurp	6430706D22Rik|A730008H23Rik|C330011F01Rik|Gm975|Mfleg1	Holliday junction recognition protein	protein-coding
chr5	142905622	142905999	+	1.21008	intron (NM_007393, intron 1 of 5)	CpG	914	NM_007393	11461	Mm.328431	NM_007393	ENSMUSG00000029580	Actb	Actx|E430023M04Rik|beta-actin	actin, beta	protein-coding
chr8	27023525	27023832	+	1.20898	promoter-TSS (NM_153592)	promoter-TSS (NM_153592)	-121	NM_153592	244373	Mm.277699	NM_153592	ENSMUSG00000031483	Erlin2	BC036333|C87251|Spfh2	ER lipid raft associated 2	protein-coding
chr8	71521724	71521929	+	1.20884	Intergenic	Intergenic	-10057	NM_032398	84094	Mm.260768	NM_032398	ENSMUSG00000034845	Plvap	MECA32|Pv1	plasmalemma vesicle associated protein	protein-coding
chr4	124142133	124142359	+	1.20493	Intergenic	Intergenic	224813	NM_017475	54170	Mm.220922	NM_017475	ENSMUSG00000028646	Rragc	AU041672|Gtr2|RAGC|TIB929|YGR163W	Ras-related GTP binding C	protein-coding
chr19	46309089	46309337	+	1.2035	exon (NM_019408, exon 13 of 22)	exon (NM_019408, exon 13 of 22)	3283	NM_001177370	18034	Mm.102365	NM_019408	ENSMUSG00000025225	Nfkb2	NF-kappaB2|lyt|p49|p49/p100|p50B|p52	nuclear factor of kappa light polypeptide gene enhancer in B cells 2, p49/p100	protein-coding
chr5	113099605	113099876	+	1.20163	intron (NM_172884, intron 2 of 7)	intron (NM_172884, intron 2 of 7)	-18156	NM_001159650	12962	Mm.378899	NM_021352	ENSMUSG00000029352	Crybb3	AI852419	crystallin, beta B3	protein-coding
chr6	52211624	52211833	+	1.20039	intron (NR_015611, intron 1 of 2)	CpG	1339	NM_010452	15400	Mm.71533	NM_010452	ENSMUSG00000079560	Hoxa3	Hox-1.5|Mo-10	homeobox A3	protein-coding
chr16	30539526	30539728	+	1.19205	intron (NM_172614, intron 6 of 9)	intron (NM_172614, intron 6 of 9)	10951	NM_172614	224090	Mm.241459	NM_172614		Tmem44	1700007N03Rik|9330161C17Rik|B230220N21	transmembrane protein 44	protein-coding
chr2	163838137	163838409	+	1.19095	Intergenic	Intergenic	-15477	NM_001030292	241769	Mm.295337	NM_001030292	ENSMUSG00000035238	Kcnk15	KCNK11|KCNK14|KT3.3|TASK5	potassium channel, subfamily K, member 15	protein-coding
chr1	72865906	72866111	+	1.18169	intron (NM_010518, intron 1 of 3)	intron (NM_010518, intron 1 of 3)	8857	NM_010518	16011	Mm.405761	NM_010518	ENSMUSG00000026185	Igfbp5	AI256729|AW208790|IGFBP-5|IGFBP-5P	insulin-like growth factor binding protein 5	protein-coding
chr5	64506219	64506462	+	1.18049	Intergenic	Intergenic	29332	NR_045412	77382	Mm.366742	NR_045411		C030018K13Rik	-	RIKEN cDNA C030018K13 gene	ncRNA
chr10	94609349	94609572	+	1.17604	Intergenic	Intergenic	-23261	NR_106070	102466817		NR_106070	miRBase:MI0023706	Mir7211	mmu-mir-7211	microRNA mir-7211	ncRNA
chr14	14120909	14121150	+	1.17495	promoter-TSS (NM_025550)	promoter-TSS (NM_025550)	-125	NM_025550	66413	Mm.27591	NM_025550	ENSMUSG00000021737	Psmd6	2400006A19Rik	proteasome (prosome, macropain) 26S subunit, non-ATPase, 6	protein-coding
chr2	158641955	158642161	+	1.17285	Intergenic	Intergenic	3475	NR_037312	100499529		NR_037312		Mir3474	mmu-mir-3474	microRNA 3474	ncRNA
chr1	82839243	82839500	+	1.17077	promoter-TSS (NM_010472)	promoter-TSS (NM_010472)	-112	NM_010472	15463	Mm.392569	NM_010472	ENSMUSG00000026159	Agfg1	AU045498|C130049H11Rik|C85612|D730048C23Rik|Hrb|RAB|Rip	ArfGAP with FG repeats 1	protein-coding
chr1	63181145	63181363	+	1.16822	TTS (NM_018796)	TTS (NM_018796)	2231	NR_028558	100217464	Mm.484706	NR_028558		Snora41	MBI-83	small nucleolar RNA, H/ACA box 41	snoRNA
chr11	98717979	98718217	+	1.16727	exon (NM_011869, exon 6 of 26)	exon (NM_011869, exon 6 of 26)	11337	NM_011869	23989	Mm.246493	NM_011869	ENSMUSG00000017210	Med24	911GSE|AU040102|AW547152|D11Ertd307e|DRIP100|Gse2|Pparb2|Pparbp2|R75526|Thrap4|Trap100	mediator complex subunit 24	protein-coding
chr12	112605804	112606039	+	1.16579	intron (NM_198411, intron 10 of 22)	intron (NM_198411, intron 10 of 22)	-14126	NM_007421	11565	Mm.3440	NM_007421	ENSMUSG00000011148	Adssl1	AI528595|Adss|Adss1	adenylosuccinate synthetase like 1	protein-coding
chr5	123906914	123907185	+	1.164	promoter-TSS (NM_026603)	promoter-TSS (NM_026603)	-226	NM_026603	68184	Mm.28549	NM_026603	ENSMUSG00000023106	Denr	1500003K04Rik	density-regulated protein	protein-coding
chr18	63653425	63653646	+	1.16272	Intergenic	Intergenic	38824	NM_016792	53382	Mm.19169	NM_016792	ENSMUSG00000024583	Txnl1	32kDa|TRP32|Txnl	thioredoxin-like 1	protein-coding
chr8	25151125	25151344	+	1.16186	Intergenic	Intergenic	7999	NR_106187	102467006		NR_106187	miRBase:MI0026039	Mir8108	mmu-mir-8108	microRNA mir-8108	ncRNA
chr8	110726914	110727145	+	1.15377	intron (NM_198625, intron 3 of 13)	intron (NM_198625, intron 3 of 13)	5545	NM_198625	244654	Mm.490385	NM_198625	ENSMUSG00000033763	Mtss1l	ABBA	metastasis suppressor 1-like	protein-coding
chr11	86358306	86358509	+	1.15146	promoter-TSS (NM_001080931)	promoter-TSS (NM_001080931)	-882	NM_001080931	327987	Mm.341886	NM_001080931	ENSMUSG00000034297	Med13	1110067M05Rik|D030023K18|Thrap1|Trap240	mediator complex subunit 13	protein-coding
chr5	147293199	147293458	+	1.15063	Intergenic	Intergenic	-10030	NR_105854	102465309		NR_105854	miRBase:MI0022352	Mirlet7k	mmu-let-7k	microRNA let-7k	ncRNA
chr11	95047058	95047265	+	1.1495	intron (NM_013565, intron 23 of 25)	intron (NM_013565, intron 23 of 25)	-5790	NM_133667	18604	Mm.29768	NM_133667	ENSMUSG00000038967	Pdk2	-	pyruvate dehydrogenase kinase, isoenzyme 2	protein-coding
chr10	80114576	80114802	+	1.14916	intron (NR_038088, intron 1 of 4)	intron (NR_038088, intron 1 of 4)	-1847	NM_011492	20869	Mm.44231	NM_011492		Stk11	AA408040|Lkb1|Par-4|R75140|mLKB1	serine/threonine kinase 11	protein-coding
chr7	43423100	43423309	+	1.14518	Intergenic	Intergenic	-6897	NM_177693	233187	Mm.267027	NM_177693	ENSMUSG00000004613	Lim2	19kDa|4833403J20|MP19|To3	lens intrinsic membrane protein 2	protein-coding
chr4	152136605	152136818	+	1.14362	promoter-TSS (NM_207689)	promoter-TSS (NM_207689)	-386	NM_207689	56226	Mm.264215	NM_019585	ENSMUSG00000028943	Espn	je	espin	protein-coding
chr5	140749657	140749861	+	1.14254	intron (NM_173405, intron 7 of 7)	intron (NM_173405, intron 7 of 7)	25632	NM_173405	231842	Mm.491298	NM_173405	ENSMUSG00000050022	Amz1	5330426I05|6530401C20Rik	archaelysin family metallopeptidase 1	protein-coding
chr5	120102808	120103116	+	1.14128	Intergenic	Intergenic	-13551	NM_028762	74111	Mm.41022	NM_028762		Rbm19	1200009A02Rik|AV302714|NPO	RNA binding motif protein 19	protein-coding
chr9	78039119	78039391	+	1.13927	Intergenic	Intergenic	-12703	NM_008103	14531	Mm.1400	NM_008103	ENSMUSG00000023333	Gcm1	GCMa|Gcm-rs2|Gcm1-rs1|glide	glial cells missing homolog 1 (Drosophila)	protein-coding
chr8	124347217	124347434	+	1.13551	Intergenic	Intergenic	86611	NM_171824	209966	Mm.234233	NM_171824	ENSMUSG00000050751	Pgbd5	2900019M05Rik|AI854313	piggyBac transposable element derived 5	protein-coding
chrX	75673900	75674431	+	1.13277	Intergenic	Intergenic	90534	NR_029443	74396	Mm.162493	NR_029443	ENSMUSG00000087396	4933407K13Rik	A130080L05Rik	RIKEN cDNA 4933407K13 gene	ncRNA
chr8	71562908	71563134	+	1.1301	intron (NM_145598, intron 1 of 1)	CpG	3628	NM_145598	234404	Mm.213208	NM_145598	ENSMUSG00000034829	Nxnl1	A930031O08Rik|RdCVF|Txnl6	nucleoredoxin-like 1	protein-coding
chr11	79224505	79224728	+	1.12671	Intergenic	Intergenic	18408	NM_001042565	78889	Mm.307022	NM_019653	ENSMUSG00000017677	Wsb1	1110056B13Rik|2700038M07Rik	WD repeat and SOCS box-containing 1	protein-coding
chr7	67950917	67951164	+	1.12505	Intergenic	CpG	-1217	NM_010513	16001	Mm.275742	NM_010513		Igf1r	A330103N21Rik|CD221|D930020L01|IGF-1R|hyft	insulin-like growth factor I receptor	protein-coding
chr11	55087059	55087264	+	1.12459	Intergenic	Intergenic	-9030	NM_177471	52570	Mm.22361	NM_177471	ENSMUSG00000049588	Ccdc69	2210021E03Rik|D11Ertd461e	coiled-coil domain containing 69	protein-coding
chr1	91366262	91366474	+	1.12443	promoter-TSS (NM_173395)	promoter-TSS (NM_173395)	-62	NM_173395	227358	Mm.389157	NM_173395	ENSMUSG00000047443	Fam132b	4832406C22|myonectin	family with sequence similarity 132, member B	protein-coding
chr4	149137519	149137718	+	1.12357	promoter-TSS (NM_027263)	promoter-TSS (NM_027263)	-18	NM_027263	69928	Mm.260893	NM_027263	ENSMUSG00000073705	Apitd1	2610040C18Rik|2810407L01Rik|CENP-S	apoptosis-inducing, TAF9-like domain 1	protein-coding
chr14	25726349	25726550	+	1.12273	intron (NM_001101433, intron 2 of 3)	intron (NM_001101433, intron 2 of 3)	-25167	NR_028021	68173	Mm.444727	NM_026595		Ppifos	4930520F12Rik|Ppifs	peptidylprolyl isomerase F, opposite strand	ncRNA
chr16	50530172	50530399	+	1.11995	intron (NR_040379, intron 1 of 5)	intron (NR_040379, intron 1 of 5)	1783	NR_040379	619312	Mm.427671	NR_040379		G730013B05Rik	-	RIKEN cDNA G730013B05 gene	ncRNA
chr5	129586106	129586317	+	1.11792	intron (NM_011846, intron 1 of 9)	intron (NM_011846, intron 1 of 9)	1997	NM_011846	23948	Mm.42047	NM_011846	ENSMUSG00000029436	Mmp17	MT4-MMP|MT4MMP|MTMMP4	matrix metallopeptidase 17	protein-coding
chr16	16896382	16896632	+	1.11624	promoter-TSS (NM_176833)	promoter-TSS (NM_176833)	38	NM_176833	68606	Mm.230296	NM_176833	ENSMUSG00000026181	Ppm1f	1110021B16Rik|4933427B07Rik|CaMKPase|Popx2|mKIAA0015	protein phosphatase 1F (PP2C domain containing)	protein-coding
chr4	139872690	139872915	+	1.1156	Intergenic	Intergenic	-39834	NM_011039	18509	Mm.218760	NM_011039	ENSMUSG00000028736	Pax7	Pax-7	paired box 7	protein-coding
chr6	29024236	29024451	+	1.11515	Intergenic	Intergenic	1724	NR_029567	387237		NR_029567	miRBase:MI0000222	Mir129-1	Mirn129-1|Mirn129b|miR-129b	microRNA 129-1	ncRNA
chr10	81292648	81292962	+	1.11201	promoter-TSS (NM_001293646)	promoter-TSS (NM_001293646)	-158	NM_001293646	18717	Mm.29836	NM_008844	ENSMUSG00000034902	Pip5k1c	AI115456|AI835305|Pip5kIgamma	phosphatidylinositol-4-phosphate 5-kinase, type 1 gamma	protein-coding
chr8	70629739	70630093	+	1.11139	exon (NM_011819, exon 2 of 2)	exon (NM_011819, exon 2 of 2)	1719	NM_011819	23886	Mm.31325	NM_011819		Gdf15	MIC-1|NAG-1|SBF	growth differentiation factor 15	protein-coding
chr7	127935451	127935670	+	1.1105	exon (NM_001081374, exon 10 of 15)	exon (NM_001081374, exon 10 of 15)	-5447	NM_133351	76560	Mm.5875	NM_133351	ENSMUSG00000030800	Prss8	2410039E18Rik|AI313909|C79772|CAP1|fr|mCAP1	protease, serine 8 (prostasin)	protein-coding
chr17	27565725	27565925	+	1.10913	promoter-TSS (NM_001002895)	promoter-TSS (NM_001002895)	-98	NM_001002895	106672	Mm.61488	NM_001002895		AI413582	AI854251	expressed sequence AI413582	protein-coding
chr15	74709442	74709676	+	1.10428	promoter-TSS (NM_008415)	promoter-TSS (NM_008415)	-237	NM_008415	16469	Mm.87052	NM_008415	ENSMUSG00000046380	Jrk	-	jerky	protein-coding
chr2	32631800	32632029	+	1.103	intron (NM_021515, intron 4 of 5)	intron (NM_021515, intron 4 of 5)	2414	NM_021515	11636	Mm.29189	NM_021515	ENSMUSG00000026817	Ak1	Ak-1|B430205N08Rik	adenylate kinase 1	protein-coding
chr8	104602704	104603074	+	1.1022	intron (NM_001252628, intron 17 of 17)	intron (NM_001252628, intron 17 of 17)	6736	NR_029648	723945		NR_029648		Mir297-2	Mir297a-2|Mirn297-2	microRNA 297-2	ncRNA
chr10	80165091	80165292	+	1.09974	intron (NR_038088, intron 1 of 4)	intron (NR_038088, intron 1 of 4)	-2650	NM_007705	12696	Mm.17898	NM_007705	ENSMUSG00000045193	Cirbp	Cirp|R74941	cold inducible RNA binding protein	protein-coding
chr1	182124553	182124786	+	1.0977	promoter-TSS (NM_012058)	promoter-TSS (NM_012058)	-68	NM_012058	27058	Mm.303071	NM_012058	ENSMUSG00000026511	Srp9	9kDa	signal recognition particle 9	protein-coding
chr11	107864148	107864350	+	1.09594	Intergenic	Intergenic	47113	NM_080644	140723	Mm.87663	NM_080644	ENSMUSG00000040373	Cacng5	-	calcium channel, voltage-dependent, gamma subunit 5	protein-coding
chr11	81996242	81996468	+	1.09552	Intergenic	Intergenic	-27959	NM_001034013	11418	Mm.234998	NM_007384	ENSMUSG00000020704	Asic2	ACIC2|Accn1|BNC1|BNaC1|BNaC1a|Mdeg	acid-sensing (proton-gated) ion channel 2	protein-coding
chr7	45801482	45801682	+	1.09533	intron (NM_001005511, intron 15 of 15)	intron (NM_001005511, intron 15 of 15)	12734	NM_001112701	19158	Mm.272130	NM_011181	ENSMUSG00000003269	Cyth2	ARNO|CLM2|Pscd2	cytohesin 2	protein-coding
chr11	95259125	95259439	+	1.09435	Intergenic	CpG	-2247	NM_053093	93670	Mm.40085	NM_053093	ENSMUSG00000020872	Tac4	AW489379|PPT-C	tachykinin 4	protein-coding
chr4	134356910	134357141	+	1.09433	3' UTR (NM_019578, exon 11 of 11)	3' UTR (NM_019578, exon 11 of 11)	13979	NM_001039677	230810	Mm.358876	NM_001039677	ENSMUSG00000028836	Slc30a2	6030430C21|ZnT-2|Znt2	solute carrier family 30 (zinc transporter), member 2	protein-coding
chr11	75587905	75588114	+	1.09062	promoter-TSS (NM_008850)	promoter-TSS (NM_008850)	-99	NM_008850	18738	Mm.3128	NM_008850	ENSMUSG00000017781	Pitpna	Pitpn|vb|vibrator	phosphatidylinositol transfer protein, alpha	protein-coding
chr3	144720304	144720699	+	1.09008	promoter-TSS (NM_019464)	promoter-TSS (NM_019464)	-166	NM_001282042	54673	Mm.271775	NM_019464		Sh3glb1	AA409932|AI314629|AU015566|Bif-1|mKIAA0491	SH3-domain GRB2-like B1 (endophilin)	protein-coding
chr1	37985872	37986077	+	1.08878	3' UTR (NM_172054, exon 5 of 5)	3' UTR (NM_172054, exon 5 of 5)	11234	NM_172054	98258	Mm.28438	NM_172054	ENSMUSG00000058407	Txndc9	AI098020|APACD	thioredoxin domain containing 9	protein-coding
chr5	121215435	121215657	+	1.08878	Intergenic	Intergenic	-4673	NM_181421	269700	Mm.184589	NM_181421	ENSMUSG00000042744	Gm15800	A130010L24|AU042671|BC019639|EG545802|OTTMUSG00000026283|mKIAA0614	predicted gene 15800	protein-coding
chr5	120620736	120620973	+	1.0879	intron (NM_028041, intron 10 of 19)	intron (NM_028041, intron 10 of 19)	7724	NM_028041	71990	Mm.24495	NM_028041	ENSMUSG00000029599	Ddx54	2410015A15Rik|AI414901|DP97	DEAD (Asp-Glu-Ala-Asp) box polypeptide 54	protein-coding
chr7	126975885	126976135	+	1.08095	promoter-TSS (NM_026638)	promoter-TSS (NM_026638)	96	NM_026638	52858	Mm.28219	NM_026638	ENSMUSG00000030682	Cdipt	9530042F15Rik|D7Bwg0575e|Pis|Pis1	CDP-diacylglycerol--inositol 3-phosphatidyltransferase (phosphatidylinositol synthase)	protein-coding
chr15	98475484	98475696	+	1.08069	Intergenic	Intergenic	7093	NM_010679	16770	Mm.5074	NM_010679	ENSMUSG00000022991	Lalba	AW208827	lactalbumin, alpha	protein-coding
chr14	31272262	31272471	+	1.07998	exon (NM_001033668, exon 54 of 78)	exon (NM_001033668, exon 54 of 78)	20877	NM_027088	104416	Mm.3779	NM_027088	ENSMUSG00000021901	Bap1	2300006C11Rik|AA989761|AW553466|mKIAA0272|uch-x4	Brca1 associated protein 1	protein-coding
chr7	27159886	27160156	+	1.07994	intron (NM_053208, intron 3 of 5)	intron (NM_053208, intron 3 of 5)	6307	NM_001100184	384724	Mm.466612	NM_001100184	ENSMUSG00000078787	Cyp2t4	Gm1448|Gm1450	cytochrome P450, family 2, subfamily t, polypeptide 4	protein-coding
chr9	71831869	71832073	+	1.07888	Intergenic	Intergenic	-60369	NM_026599	68178	Mm.99961	NM_026599	ENSMUSG00000032232	Cgnl1	4933421H10Rik|9930020M10Rik|AI503810|Jacop	cingulin-like 1	protein-coding
chr2	37815735	37815989	+	1.07714	intron (NM_146122, intron 20 of 21)	intron (NM_146122, intron 20 of 21)	39613	NM_001163566	241324	Mm.392369	NM_001163566	ENSMUSG00000035403	Crb2	5930402A21|BC043114	crumbs homolog 2 (Drosophila)	protein-coding
chr13	113618560	113618795	+	1.07688	promoter-TSS (NM_130796)	promoter-TSS (NM_130796)	-113	NM_130796	170625	Mm.33721	NM_130796	ENSMUSG00000042364	Snx18	Snag1	sorting nexin 18	protein-coding
chr7	35171932	35172161	+	1.07497	Intergenic	Intergenic	-14339	NM_017394	53896	Mm.35567	NM_017394	ENSMUSG00000030495	Slc7a10	AL024237|Asc-1|D7Bwg0847e	solute carrier family 7 (cationic amino acid transporter, y+ system), member 10	protein-coding
chr7	37934963	37935170	+	1.07255	Intergenic	Intergenic	84486	NM_011274	19777	Mm.387220	NM_011274	ENSMUSG00000030421	Uri1	C80913|NNX3|Rmp	URI1, prefoldin-like chaperone	protein-coding
chr15	77336473	77336950	+	1.07049	Intergenic	Intergenic	-29658	NM_053104	93686	Mm.202774	NM_053104	ENSMUSG00000033565	Rbfox2	Fbm2|Fxh|Hrnbp2|Rbm9	RNA binding protein, fox-1 homolog (C. elegans) 2	protein-coding
chr1	180720427	180720640	+	1.06927	Intergenic	Intergenic	-5510	NM_133225	170760	Mm.272981	NM_133225	ENSMUSG00000026499	Acbd3	60kDa|8430407O11Rik|D1Ertd10e|GCP60|GOLPH1|Gocap1|Pap7	acyl-Coenzyme A binding domain containing 3	protein-coding
chr10	127512851	127513139	+	1.06923	Intergenic	CpG	-1944	NM_001098789	407790	Mm.336856	NM_001098789	ENSMUSG00000040280	Ndufa4l2	BC064011	NADH dehydrogenase (ubiquinone) 1 alpha subcomplex, 4-like 2	protein-coding
chr5	140536680	140536880	+	1.06748	Intergenic	Intergenic	28287	NM_030022	77998	Mm.160040	NM_030022	ENSMUSG00000036586	Grifin	E130101O17Rik	galectin-related inter-fiber protein	protein-coding
chr17	49282560	49282762	+	1.06603	Intergenic	B3|SINE|B2	30299	NR_033486	100415784	Mm.400421	NR_033486		Gm17830	-	predicted gene, 17830	ncRNA
chr17	48045723	48045930	+	1.06461	Intergenic	Intergenic	-7533	NM_029689	76651	Mm.76918	NM_029689	ENSMUSG00000094928	1700122O11Rik	-	RIKEN cDNA 1700122O11 gene	protein-coding
chr3	89485265	89485490	+	1.06448	Intergenic	Intergenic	25806	NM_027348	68603	Mm.34242	NM_026784	ENSMUSG00000027952	Pmvk	1110011E12Rik|2900002L22Rik|AV001327|PMK|PMKA|PMKASE	phosphomevalonate kinase	protein-coding
chr4	130087425	130087638	+	1.06443	intron (NM_028266, intron 55 of 69)	intron (NM_028266, intron 55 of 69)	-20025	NM_026441	67898	Mm.20818	NM_026441	ENSMUSG00000028779	Pef1	2600002E23Rik|Peflin	penta-EF hand domain containing 1	protein-coding
chr1	78525303	78525543	+	1.06316	intron (NM_026713, intron 4 of 6)	intron (NM_026713, intron 4 of 6)	14363	NM_026713	68393	Mm.41325	NM_026713	ENSMUSG00000012187	Mogat1	0610030A14Rik|1110064N14Rik|Dgat2l|Dgat2l1|MGAT1|mDC2	monoacylglycerol O-acyltransferase 1	protein-coding
chr11	73138282	73138514	+	1.06247	promoter-TSS (NM_010353)	promoter-TSS (NM_010353)	-104	NM_010353	14841	Mm.42045	NM_010353	ENSMUSG00000050107	Gsg2	Haspin	germ cell-specific gene 2	protein-coding
chr10	61838841	61839048	+	1.06207	intron (NM_007731, intron 40 of 40)	intron (NM_007731, intron 40 of 40)	-55080	NM_207000	404634	Mm.272870	NM_207000	ENSMUSG00000020086	H2afy2	macroH2A2	H2A histone family, member Y2	protein-coding
chr4	117146242	117146531	+	1.05166	Intergenic	Intergenic	8188	NR_028524	100217424		NR_028524		Snord38a	MBII-329	small nucleolar RNA, C/D box 38A	snoRNA
chr7	19790128	19790373	+	1.0511	intron (NM_001161844, intron 5 of 10)	intron (NM_001161844, intron 5 of 10)	6559	NM_023224	80794	Mm.81698	NM_023224	ENSMUSG00000040525	Cblc	2310076I21Rik|2310079L19Rik|Cbl3	Casitas B-lineage lymphoma c	protein-coding
chr5	98167579	98167848	+	1.05088	Intergenic	CpG	-13156	NM_029947	77630	Mm.332511	NM_029947	ENSMUSG00000035456	Prdm8	4930565F05Rik|PFM5	PR domain containing 8	protein-coding
chr4	124708893	124709164	+	1.05075	TTS (NM_010213)	TTS (NM_010213)	-5833	NM_029157	75062	Mm.25779	NM_029157	ENSMUSG00000028902	Sf3a3	4930512K19Rik|60kDa	splicing factor 3a, subunit 3	protein-coding
chr6	72789498	72789702	+	1.05023	promoter-TSS (NM_009332)	promoter-TSS (NM_009332)	-555	NM_009332	21415	Mm.440067	NM_009332	ENSMUSG00000055799	Tcf7l1	Tcf-3|Tcf3|bHLHb21	transcription factor 7 like 1 (T cell specific, HMG box)	protein-coding
chr7	19303843	19304073	+	1.04936	3' UTR (NM_008036, exon 4 of 4)	3' UTR (NM_008036, exon 4 of 4)	6087	NM_008036	14282	Mm.248335	NM_008036	ENSMUSG00000003545	Fosb	-	FBJ osteosarcoma oncogene B	protein-coding
chr6	118646749	118646952	+	1.04811	intron (NM_001290335, intron 25 of 41)	intron (NM_001290335, intron 25 of 41)	-84594	NM_001081112	232339	Mm.276116	NM_001081112	ENSMUSG00000007827	Ankrd26	5730521P14Rik|BC008111|mKIAA1074	ankyrin repeat domain 26	protein-coding
chr12	113146150	113146391	+	1.04729	TTS (NM_024223)	TTS (NM_024223)	-5742	NM_007763	12925	Mm.272368	NM_007763	ENSMUSG00000006360	Crip1	CRHP|CRP1|Crip	cysteine-rich protein 1 (intestinal)	protein-coding
chr13	55444528	55444747	+	1.04611	promoter-TSS (NM_011938)	promoter-TSS (NM_011938)	-435	NM_001286063	26385	Mm.10193	NM_011938	ENSMUSG00000074886	Grk6	Gprk6	G protein-coupled receptor kinase 6	protein-coding
chr17	34813816	34814054	+	1.04414	intron (NM_011413, intron 28 of 40)	intron (NM_011413, intron 28 of 40)	-9509	NM_009995	13079	Mm.440407	NM_009995	ENSMUSG00000024365	Cyp21a1	21-OH|21OH|21OHA|21OHB|CYP21OH-A|Cyp21|Cyp21-ps1|Cyp21B|Cyp21a2-ps|Cyp21a2ps|Oh21-1|Oh21-2	cytochrome P450, family 21, subfamily a, polypeptide 1	protein-coding
chr11	46215435	46215637	+	1.04021	intron (NM_001252460, intron 26 of 30)	MER20|DNA|hAT-Charlie	-16599	NR_105955	102465598		NR_105955		Mir6989	mmu-mir-6989	microRNA mir-6989	ncRNA
chr5	100038865	100039126	+	1.03791	promoter-TSS (NM_001163035)	promoter-TSS (NM_001163035)	227	NM_016690	50926	Mm.389579	NM_016690	ENSMUSG00000029328	Hnrnpdl	AA407431|AA959857|D5Ertd650e|D5Wsu145e|Hnrnpdl1|Hnrpdl|JKTBP|hnRNP DL|hnRNP-DL	heterogeneous nuclear ribonucleoprotein D-like	protein-coding
chr11	95117050	95117266	+	1.03779	Intergenic	Intergenic	-2959	NM_010055	13393	Mm.5194	NM_010055	ENSMUSG00000001510	Dlx3	AV237891|Dlx-3	distal-less homeobox 3	protein-coding
chr10	120864541	120864742	+	1.03417	intron (NM_177092, intron 2 of 6)	intron (NM_177092, intron 2 of 6)	7012	NR_038023	100504616	Mm.451174	NR_038023	ENSMUSG00000087480	Gm15910	OTTMUSG00000027725	predicted gene 15910	ncRNA
chr1	62701119	62701360	+	1.02812	Intergenic	Intergenic	-2078	NM_001077407	18187	Mm.266341	NM_010939	ENSMUSG00000025969	Nrp2	1110048P06Rik|Np-2|Np2|Npn-2|Npn2	neuropilin 2	protein-coding
chr3	135731368	135731600	+	1.024	Intergenic	Intergenic	-39937	NM_008689	18033	Mm.256765	NM_008689	ENSMUSG00000028163	Nfkb1	NF-KB1|NF-kappaB|NF-kappaB1|p105|p50|p50/p105	nuclear factor of kappa light polypeptide gene enhancer in B cells 1, p105	protein-coding
chr12	109393895	109394094	+	1.02351	Intergenic	Intergenic	-58829	NR_033813	13386	Mm.157069	NM_010052	ENSMUSG00000040856	Dlk1	AW742678|DLK-1|DlkI|FA1|Ly107|Peg9|SCP1|ZOG|pG2|pref-1	delta-like 1 homolog (Drosophila)	protein-coding
chr6	83914158	83914376	+	1.01875	promoter-TSS (NM_001166371)	promoter-TSS (NM_001166371)	-86	NM_001166371	18139	Mm.132392	NM_008717	ENSMUSG00000030016	Zfml	AI323587|Np220|Znf638|mNP220	zinc finger, matrin-like	protein-coding
chr3	90710139	90710383	+	1.01836	Intergenic	RMER1A|Other|Other	-14540	NM_009114	20202	Mm.2128	NM_009114	ENSMUSG00000056071	S100a9	60B8Ag|AW546964|BEE22|Cagb|GAGB|L1Ag|MRP14|p14	S100 calcium binding protein A9 (calgranulin B)	protein-coding
chr15	94557544	94557755	+	1.0183	intron (NM_029926, intron 6 of 11)	intron (NM_029926, intron 6 of 11)	13989	NM_029926	266632	Mm.422858	NM_029926	ENSMUSG00000059883	Irak4	8430405M07Rik|9330209D03Rik|IRAK-4|NY-REN-64	interleukin-1 receptor-associated kinase 4	protein-coding
chr2	101678273	101678496	+	1.01767	promoter-TSS (NM_009424)	promoter-TSS (NM_009424)	-56	NM_009424	22034	Mm.292729	NM_009424	ENSMUSG00000027164	Traf6	2310003F17Rik|AI851288|C630032O20Rik	TNF receptor-associated factor 6	protein-coding
chr13	107889974	107890383	+	1.01631	promoter-TSS (NM_145456)	promoter-TSS (NM_145456)	-114	NM_145456	67263	Mm.490418	NM_145456	ENSMUSG00000032846	Zswim6	2900036G02Rik|mKIAA1577	zinc finger SWIM-type containing 6	protein-coding
chr9	106306835	106307088	+	1.01483	intron (NM_027354, intron 8 of 10)	intron (NM_027354, intron 8 of 10)	25900	NM_027354	70235	Mm.23054	NM_027354	ENSMUSG00000023345	Poc1a	2510040D07Rik|Wdr51a	POC1 centriolar protein homolog A (Chlamydomonas)	protein-coding
chr7	34655583	34655859	+	1.01199	Intergenic	CpG	-2880	NM_146188	233107	Mm.486198	NM_146188	ENSMUSG00000030499	Kctd15	BC031749	potassium channel tetramerisation domain containing 15	protein-coding
chr11	119091635	119091856	+	1.00873	Intergenic	Intergenic	-5508	NM_007625	12418	Mm.268070	NM_007625	ENSMUSG00000039989	Cbx4	MPc2|PC2	chromobox 4	protein-coding
chr8	45068819	45069109	+	1.00861	promoter-TSS (NM_008639)	promoter-TSS (NM_008639)	-246	NM_008639	17773	Mm.5133	NM_008639	ENSMUSG00000054764	Mtnr1a	MR|MelR	melatonin receptor 1A	protein-coding
chr4	21957626	21957881	+	1.008	intron (NM_175234, intron 3 of 5)	intron (NM_175234, intron 3 of 5)	26427	NM_175234	76132	Mm.159689	NM_175234		Faxc	6230409E13Rik|AW742931	failed axon connections homolog (Drosophila)	protein-coding
chr2	91070333	91070712	+	1.00725	promoter-TSS (NM_026721)	promoter-TSS (NM_026721)	-207	NM_026721	68427	Mm.192375	NM_026721	ENSMUSG00000002105	Slc39a13	1100001L14Rik|AA387663|ZIP-13|ZIP13	solute carrier family 39 (metal ion transporter), member 13	protein-coding
chr10	78438164	78438405	+	1.00625	3' UTR (NM_172134, exon 11 of 11)	3' UTR (NM_172134, exon 11 of 11)	3485	NR_105837	102465221		NR_105837	miRBase:MI0021947	Mir6410	mmu-mir-6410	microRNA mir-6410	ncRNA
chr14	52279313	52279620	+	1.00441	promoter-TSS (NM_172601)	promoter-TSS (NM_172601)	-71	NM_172601	76338	Mm.32870	NM_172601	ENSMUSG00000022159	Rab2b	1500012D09Rik|4930528G15Rik|A230002G14|D530043M21Rik	RAB2B, member RAS oncogene family	protein-coding
chr10	81244685	81244933	+	1.00375	intron (NM_001034895, intron 8 of 17)	intron (NM_001034895, intron 8 of 17)	-8126	NM_001285855	17179	Mm.2918	NM_010768	ENSMUSG00000004933	Matk	CHK|HYL|Ntk	megakaryocyte-associated tyrosine kinase	protein-coding
chr5	102149569	102149771	+	0.99961	Intergenic	Intergenic	-79749	NM_172882	72145	Mm.332522	NM_172882	ENSMUSG00000043940	Wdfy3	2610509D04Rik|ALFY|AW319683|B930017C24|BWF1|Bchs|D5Ertd66e|Ggtb3|ZFYVE25|mKIAA0993	WD repeat and FYVE domain containing 3	protein-coding
chr7	101663830	101664151	+	0.99837	exon (NM_009191, exon 1 of 16)	exon (NM_009191, exon 1 of 16)	222	NM_009191	20480	Mm.3990	NM_009191	ENSMUSG00000001829	Clpb	AL118244|Skd3	ClpB caseinolytic peptidase B	protein-coding
chr11	100295382	100295667	+	0.9977	Intergenic	Intergenic	-24472	NM_011508	20918	Mm.13886	NM_011508	ENSMUSG00000035530	Eif1	Sui1-rs1	eukaryotic translation initiation factor 1	protein-coding
chr7	62400232	62400456	+	0.99441	Intergenic	Intergenic	19795	NM_011746	22652	Mm.146	NM_011746	ENSMUSG00000070527	Mkrn3	D7H15S9-1|Zfp127	makorin, ring finger protein, 3	protein-coding
chr1	37634727	37634938	+	0.99344	intron (NM_028096, intron 3 of 9)	B2_Mm2|SINE|B2	84979	NM_028096	72097	Mm.142607	NM_028096	ENSMUSG00000026090	2010300C02Rik	-	RIKEN cDNA 2010300C02 gene	protein-coding
chr4	137578267	137578479	+	0.99151	Intergenic	CpG	-3193	NM_001033979	435811	Mm.359646	NM_001033979		Ldlrad2	-	low density lipoprotein receptor A domain containing 2	protein-coding
chr8	70841120	70841320	+	0.99097	TTS (NM_032397)	TTS (NM_032397)	-1500	NM_027560	70807	Mm.24215	NM_027560	ENSMUSG00000002910	Arrdc2	4632416I05Rik|Ilad1	arrestin domain containing 2	protein-coding
chr9	53667458	53667691	+	0.99047	promoter-TSS (NM_027807)	promoter-TSS (NM_027807)	-67	NM_027807	75717	Mm.218910	NM_027807	ENSMUSG00000032030	Cul5	4921514I20Rik|8430423K24Rik|AI852817|C030032G03Rik|C330021I08Rik|VACM-1|VACM1	cullin 5	protein-coding
chr3	96936340	96936550	+	0.98517	Intergenic	Intergenic	-10394	NM_008123	14616	Mm.258183	NM_008123		Gja8	Aey5|Cnx50|Cx50|Lop10	gap junction protein, alpha 8	protein-coding
chr9	43920194	43920455	+	0.9844	Intergenic	Intergenic	-123060	NM_009382	21838	Mm.3951	NM_009382	ENSMUSG00000032011	Thy1	CD90|T25|Thy-1|Thy-1.2|Thy1.1|Thy1.2	thymus cell antigen 1, theta	protein-coding
chr9	118040177	118040559	+	0.98395	promoter-TSS (NM_001286508)	promoter-TSS (NM_001286508)	-154	NM_001286508	27215	Mm.92705	NM_013727	ENSMUSG00000039285	Azi2	AA410145|AZ2	5-azacytidine induced gene 2	protein-coding
chr10	40629218	40629442	+	0.9808	promoter-TSS (NM_027442)	promoter-TSS (NM_027442)	-681	NM_027442	70503	Mm.252862	NM_027442	ENSMUSG00000063428	Ddo	5330420D20Rik|5730402C02Rik|AI467244	D-aspartate oxidase	protein-coding
chr6	86472204	86472403	+	0.97782	Intergenic	CpG	15924	NR_040293	381792	Mm.333223	NR_040292		2310040G24Rik	-	RIKEN cDNA 2310040G24 gene	ncRNA
chr17	28761955	28762183	+	0.97781	Intergenic	Intergenic	-7248	NM_011950	26415	Mm.27970	NM_011950	ENSMUSG00000004864	Mapk13	SAPK4|Serk4	mitogen-activated protein kinase 13	protein-coding
chr7	105811160	105811385	+	0.97624	promoter-TSS (NM_025301)	promoter-TSS (NM_025301)	-185	NM_025301	27397	Mm.44225	NM_025301		Mrpl17	MRP-L26|Rpml26	mitochondrial ribosomal protein L17	protein-coding
chr4	152134625	152134848	+	0.97363	intron (NM_207691, intron 2 of 9)	intron (NM_207691, intron 2 of 9)	1589	NM_207688	56226	Mm.264215	NM_019585	ENSMUSG00000028943	Espn	je	espin	protein-coding
chr13	23424515	23424731	+	0.9707	promoter-TSS (NM_013924)	promoter-TSS (NM_013924)	-757	NM_013924	30946	Mm.292094	NM_013924		Abt1	-	activator of basal transcription 1	protein-coding
chr4	151981438	151981666	+	0.96537	3' UTR (NM_172704, exon 16 of 16)	3' UTR (NM_172704, exon 16 of 16)	7434	NM_175152	69876	Mm.226820	NM_175152	ENSMUSG00000039759	Thap3	2010013E08Rik|2210418H06Rik	THAP domain containing, apoptosis associated protein 3	protein-coding
chr15	99088379	99088579	+	0.95957	promoter-TSS (NM_001024702)	promoter-TSS (NM_001024702)	-751	NM_001024702	239659	Mm.309917	NM_001024702	ENSMUSG00000001076	C1ql4	C1qtnf11|CTRP11	complement component 1, q subcomponent-like 4	protein-coding
chr5	123245579	123245779	+	0.95818	intron (NM_026000, intron 4 of 5)	intron (NM_026000, intron 4 of 5)	17489	NM_026000	67151	Mm.278997	NM_026000	ENSMUSG00000029440	Psmd9	1500011J20Rik|2610202L11Rik|Bridge-1|P27	proteasome (prosome, macropain) 26S subunit, non-ATPase, 9	protein-coding
chr9	30480567	30480769	+	0.95451	Intergenic	Intergenic	53339	NM_028874	102607	Mm.35084	NM_028874	ENSMUSG00000031993	Snx19	3526401K03Rik|AI195321|AI848208|mKIAA0254	sorting nexin 19	protein-coding
chr11	102900896	102901106	+	0.95268	Intergenic	Intergenic	-3801	NM_010277	14580	Mm.1239	NM_010277	ENSMUSG00000020932	Gfap	AI836096	glial fibrillary acidic protein	protein-coding
chr4	141060618	141060881	+	0.95231	promoter-TSS (NM_001145958)	promoter-TSS (NM_001145958)	-204	NM_001145958	230872	Mm.80685	NM_172122	ENSMUSG00000040860	Crocc	-	ciliary rootlet coiled-coil, rootletin	protein-coding
chr5	125189720	125189939	+	0.95133	Intergenic	ORR1E|LTR|ERVL-MaLR	-10615	NM_011424	20602	Mm.278646	NM_011424	ENSMUSG00000029478	Ncor2	N-CoR|SMRT|SMRTe	nuclear receptor co-repressor 2	protein-coding
chr9	59969504	59969714	+	0.94673	3' UTR (NM_172444, exon 12 of 12)	3' UTR (NM_172444, exon 12 of 12)	18315	NM_001101600	665389	Mm.335214	NM_001101600		Gm7616	EG665389	predicted gene 7616	protein-coding
chr12	111653524	111653737	+	0.94608	intron (NM_021516, intron 16 of 16)	intron (NM_021516, intron 16 of 16)	18708	NM_021273	12709	Mm.16831	NM_021273	ENSMUSG00000001270	Ckb	B-CK|Bck|Ck-3|Ck3|Ckbb	creatine kinase, brain	protein-coding
chr14	21848873	21849156	+	0.94559	promoter-TSS (NM_026965)	promoter-TSS (NM_026965)	-104	NM_026965	69156	Mm.11827	NM_026965	ENSMUSG00000021773	Comtd1	1810030M08Rik|MT773	catechol-O-methyltransferase domain containing 1	protein-coding
chr7	29061740	29062040	+	0.94243	intron (NM_009109, intron 64 of 105)	intron (NM_009109, intron 64 of 105)	21804	NR_035489	100316710		NR_035489		Mir1963	mmu-mir-1963	microRNA 1963	ncRNA
chr8	84903067	84903317	+	0.94197	exon (NM_010635, exon 2 of 3)	exon (NM_010635, exon 2 of 3)	1264	NM_010635	16596	Mm.4847	NM_010635	ENSMUSG00000054191	Klf1	Eklf|Nan	Kruppel-like factor 1 (erythroid)	protein-coding
chr11	68807942	68808154	+	0.94049	intron (NM_175260, intron 34 of 40)	B3|SINE|B2	45083	NM_023668	83431	Mm.31979	NM_023668	ENSMUSG00000018736	Ndel1	2600006O07Rik|MITAP1|NUDEL|mNudel	nuclear distribution gene E-like homolog 1 (A. nidulans)	protein-coding
chr11	117081679	117081893	+	0.93993	Intergenic	Intergenic	4438	NR_105853	102465258		NR_105853		Mir6516	mmu-mir-6516	microRNA mir-6516	ncRNA
chr6	87101657	87101877	+	0.93923	Intergenic	Intergenic	-2979	NM_001167938	52372	Mm.282851	NM_001167937		D6Ertd527e	AU043841	DNA segment, Chr 6, ERATO Doi 527, expressed	protein-coding
chr5	142551007	142551368	+	0.93799	promoter-TSS (NM_001289588)	promoter-TSS (NM_001289588)	-89	NM_001289588	231858	Mm.33766	NM_178702	ENSMUSG00000029576	Radil	AI536456|D930005D10Rik	Ras association and DIL domains	protein-coding
chr9	45906407	45906625	+	0.93247	promoter-TSS (NM_008794)	promoter-TSS (NM_008794)	-53	NR_104055	18554	Mm.3255	NM_008794	ENSMUSG00000035382	Pcsk7	AA959856|PC7|SPC7	proprotein convertase subtilisin/kexin type 7	protein-coding
chr11	50161663	50161882	+	0.93131	intron (NM_001290760, intron 16 of 21)	intron (NM_001290760, intron 16 of 21)	-13079	NM_026543	68067	Mm.40828	NM_026543	ENSMUSG00000020381	3010026O09Rik	2900016G09Rik|AI851514|AW475975	RIKEN cDNA 3010026O09 gene	protein-coding
chr15	28188097	28188306	+	0.9284	Intergenic	Intergenic	-15565	NM_133365	110082	Mm.248464	NM_133365	ENSMUSG00000022262	Dnah5	AU022615|Dnahc5|Mdnah5|b2b1134Clo|b2b1154Clo|b2b1537Clo|b2b1565Clo|b2b601Clo|mKIAA1603	dynein, axonemal, heavy chain 5	protein-coding
chr8	71371604	71371919	+	0.92807	exon (NM_029865, exon 1 of 4)	exon (NM_029865, exon 1 of 4)	463	NR_122030	77090	Mm.440170	NM_029865	ENSMUSG00000002396	Ocel1	9430098E02Rik|AI326022|AI593544	occludin/ELL domain containing 1	protein-coding
chr19	46755204	46755425	+	0.92752	Intergenic	MERV1_I-int|LTR|ERV1	-6295	NM_001102471	94219	Mm.306903	NM_033569	ENSMUSG00000064105	Cnnm2	AU015877|AW048635|Acdp2|Clp2	cyclin M2	protein-coding
chr18	66291747	66291979	+	0.92465	promoter-TSS (NM_178793)	promoter-TSS (NM_178793)	-25	NM_178793	320924	Mm.442049	NM_178793	ENSMUSG00000046318	Ccbe1	4933426F18Rik|9430093N24Rik|mKIAA1983	collagen and calcium binding EGF domains 1	protein-coding
chr11	88162173	88162372	+	0.92453	intron (NM_198013, intron 1 of 10)	intron (NM_198013, intron 1 of 10)	-7293	NM_001172099	103841	Mm.374846	NM_198013	ENSMUSG00000018378	Cuedc1	AI841487|C330016O16Rik	CUE domain containing 1	protein-coding
chr8	46281603	46281812	+	0.92426	Intergenic	Intergenic	12964	NM_173789	234219	Mm.145631	NM_173789	ENSMUSG00000047171	Helt	A830086M02|Hesl|Mgn|megane	helt bHLH transcription factor	protein-coding
chr11	118507967	118508198	+	0.92175	intron (NM_001285436, intron 4 of 13)	intron (NM_001285436, intron 4 of 13)	31122	NM_172573	217364	Mm.473963	NM_172573	ENSMUSG00000033857	Engase	C130099A03|D230014K01Rik	endo-beta-N-acetylglucosaminidase	protein-coding
chr10	80999944	81000156	+	0.92156	intron (NM_010319, intron 1 of 3)	intron (NM_010319, intron 1 of 3)	1315	NM_001038655	14708	Mm.222496	NM_010319	ENSMUSG00000048240	Gng7	AI840417	guanine nucleotide binding protein (G protein), gamma 7	protein-coding
chr4	136070011	136070249	+	0.92074	Intergenic	Intergenic	-16759	NM_025919	67025	Mm.276856	NM_025919	ENSMUSG00000059291	Rpl11	2010203J19Rik	ribosomal protein L11	protein-coding
chr10	78396329	78396533	+	0.91982	Intergenic	Intergenic	12114	NR_105872	102465547		NR_105872		Mir6907	mmu-mir-6907	microRNA mir-6907	ncRNA
chr15	75714933	75715167	+	0.91924	TTS (NM_001163465)	TTS (NM_001163465)	10762	NM_008164	14787	Mm.57052	NM_008164	ENSMUSG00000022580	Rhpn1	BB023497|Grbp|Rhophilin|mKIAA1929	rhophilin, Rho GTPase binding protein 1	protein-coding
chr3	52844079	52844353	+	0.91899	Intergenic	Intergenic	83450	NR_040555	622124	Mm.389434	NR_040555		Gm20750	-	predicted gene, 20750	ncRNA
chr14	57680013	57680229	+	0.9188	Intergenic	Intergenic	-15165	NM_020506	57258	Mm.202747	NM_020506	ENSMUSG00000021952	Xpo4	B430309A01Rik|mKIAA1721	exportin 4	protein-coding
chr8	105291011	105291215	+	0.91484	intron (NM_177788, intron 9 of 13)	intron (NM_177788, intron 9 of 13)	-1585	NM_028888	74356	Mm.204876	NM_028888	ENSMUSG00000014837	4931428F04Rik	AI426165|Kiaa0895l	RIKEN cDNA 4931428F04 gene	protein-coding
chr6	83215322	83215542	+	0.91383	Intergenic	Intergenic	-21943	NM_001166067	232156	Mm.333189	NM_001166067	ENSMUSG00000068323	Slc4a5	C330006M16|C330016K18Rik	solute carrier family 4, sodium bicarbonate cotransporter, member 5	protein-coding
chr3	88477810	88478010	+	0.91325	Intergenic	Intergenic	15402	NM_019390	16905	Mm.243014	NM_019390	ENSMUSG00000028063	Lmna	Dhe	lamin A	protein-coding
chr2	165407962	165408209	+	0.91219	intron (NM_054055, intron 12 of 12)	intron (NM_054055, intron 12 of 12)	-7691	NM_029021	74614	Mm.72179	NM_029021		Ocstamp	4833422F24Rik|OC-STAMP	osteoclast stimulatory transmembrane protein	protein-coding
chr4	123216859	123217062	+	0.91204	TTS (NM_001085502)	TTS (NM_001085502)	15407	NM_001085502	230718	Mm.354635	NM_001085502	ENSMUSG00000054958	Nt5c1a	Cn1a|Gm49	5'-nucleotidase, cytosolic IA	protein-coding
chr15	103182175	103182533	+	0.90972	Intergenic	CpG	-13457	NR_030558	100124494		NR_030558	miRBase:MI0005496	Mir421	Mirn421|mmu-mir-421	microRNA 421	ncRNA
chr16	91917832	91918072	+	0.90756	3' UTR (NM_010587, exon 39 of 39)	3' UTR (NM_010587, exon 39 of 39)	13678	NM_138597	28080	Mm.41	NM_138597	ENSMUSG00000022956	Atp5o	ATPO|D12Wsu28e|OSCP	ATP synthase, H+ transporting, mitochondrial F1 complex, O subunit	protein-coding
chr3	86002506	86002718	+	0.90645	promoter-TSS (NM_001001650)	promoter-TSS (NM_001001650)	-121	NM_001001650	368202	Mm.253822	NM_001001650	ENSMUSG00000049013	Prss48	Esspl|Gm1019	protease, serine 48	protein-coding
chr17	27001953	27002169	+	0.90518	Intergenic	B3A|SINE|B2	-15974	NM_001251881	70772	Mm.440437	NM_027544	ENSMUSG00000048731	Ggnbp1	0610031G08Rik|mdf	gametogenetin binding protein 1	protein-coding
chr8	3718619	3718873	+	0.90518	intron (NM_029465, intron 3 of 8)	intron (NM_029465, intron 3 of 8)	1905	NM_029465	75863	Mm.109183	NM_029465	ENSMUSG00000074491	Clec4g	4930572L20Rik	C-type lectin domain family 4, member g	protein-coding
chr14	76077299	76077498	+	0.90403	Intergenic	Intergenic	33417	NM_026177	67467	Mm.260767	NM_026177	ENSMUSG00000022008	Gpalpp1	1200011I18Rik|Kiaa1704	GPALPP motifs containing 1	protein-coding
chr15	75679331	75679564	+	0.90352	promoter-TSS (NM_028404)	promoter-TSS (NM_028404)	-657	NM_028404	72960	Mm.182401	NM_028404	ENSMUSG00000000934	Top1mt	2900052H09Rik	DNA topoisomerase 1, mitochondrial	protein-coding
chr3	90264978	90265208	+	0.90287	TTS (NM_028881)	TTS (NM_028881)	-1421	NM_201407	229541	Mm.30571	NM_201407	ENSMUSG00000042404	Dennd4b	-	DENN/MADD domain containing 4B	protein-coding
chr11	98710489	98710696	+	0.90129	intron (NM_011869, intron 16 of 25)	intron (NM_011869, intron 16 of 25)	9279	NM_009971	12985	Mm.1238	NM_009971	ENSMUSG00000038067	Csf3	Csfg|G-CSF|MGI-IG	colony stimulating factor 3 (granulocyte)	protein-coding
chr15	78448331	78448556	+	0.89583	intron (NM_027902, intron 10 of 17)	intron (NM_027902, intron 10 of 17)	19879	NM_001289671	72844	Mm.390816	NM_001081367		Kctd17	2900008M13Rik|AA414907|AW742389|N28155	potassium channel tetramerisation domain containing 17	protein-coding
chr7	34672024	34672250	+	0.89492	Intergenic	Intergenic	-19296	NM_146188	233107	Mm.486198	NM_146188	ENSMUSG00000030499	Kctd15	BC031749	potassium channel tetramerisation domain containing 15	protein-coding
chr3	135505592	135505812	+	0.89133	intron (NM_027288, intron 1 of 16)	intron (NM_027288, intron 1 of 16)	20091	NM_027288	110173	Mm.280536	NM_027288	ENSMUSG00000028164	Manba	2410030O07Rik|B930014J03Rik|Bmn	mannosidase, beta A, lysosomal	protein-coding
chr10	120876268	120876470	+	0.89099	intron (NM_177092, intron 1 of 6)	MLT1I|LTR|ERVL-MaLR	18740	NR_038023	100504616	Mm.451174	NR_038023	ENSMUSG00000087480	Gm15910	OTTMUSG00000027725	predicted gene 15910	ncRNA
chr17	32073386	32073611	+	0.89096	Intergenic	Intergenic	17925	NR_027316	435518	Mm.328944	NR_027316	ENSMUSG00000002791	Pdxk-ps	ENSMUSG00000002791|Gm9743	pyridoxal (pyridoxine, vitamin B6) kinase, pseudogene	pseudo
chr2	152766561	152766785	+	0.88993	intron (NM_001289739, intron 3 of 4)	intron (NM_001289739, intron 3 of 4)	12500	NM_053091	84682	Mm.196668	NM_053091	ENSMUSG00000009876	Cox4i2	Cox4b|CoxIV-2	cytochrome c oxidase subunit IV isoform 2	protein-coding
chr17	83850496	83850750	+	0.88969	Intergenic	MLT1H|LTR|ERVL-MaLR	-3833	NM_025325	107766	Mm.30100	NM_025325	ENSMUSG00000000673	Haao	0610007K21Rik|0610012J07Rik|3-HAO|3-HAOxase|3HAO	3-hydroxyanthranilate 3,4-dioxygenase	protein-coding
chr15	81848405	81848605	+	0.88884	3' UTR (NM_020507, exon 2 of 2)	3' UTR (NM_020507, exon 2 of 2)	9821	NM_020507	57259	Mm.323595	NM_020507	ENSMUSG00000048546	Tob2	2900090N22Rik|4930545K18Rik|AV071822|mKIAA1663	transducer of ERBB2, 2	protein-coding
chr11	115859627	115859913	+	0.88636	Intergenic	CpG	35712	NM_001252532	217325	Mm.290450	NM_145438	ENSMUSG00000020782	Llgl2	9130006H11Rik|Llglh2	lethal giant larvae homolog 2 (Drosophila)	protein-coding
chr7	141009071	141009318	+	0.88632	TTS (NM_025378)	TTS (NM_025378)	1550	NM_025378	66141	Mm.141021	NM_025378	ENSMUSG00000025492	Ifitm3	1110004C05Rik|Cd225|Cdw217|DSPA2b|Fgls|IP15|mil-1	interferon induced transmembrane protein 3	protein-coding
chr17	32209859	32210060	+	0.88532	intron (NM_198094, intron 12 of 12)	intron (NM_198094, intron 12 of 12)	-20496	NM_001033163	71932	Mm.176240	NM_001033163	ENSMUSG00000037577	Ephx3	2310063B19Rik|Abhd9	epoxide hydrolase 3	protein-coding
chr7	19361831	19362036	+	0.88478	intron (NM_001010836, intron 1 of 12)	intron (NM_001010836, intron 1 of 12)	717	NM_001010836	333654	Mm.333640	NM_001010836	ENSMUSG00000040734	Ppp1r13l	AV260376|IASPP|Nkip1|wa3	protein phosphatase 1, regulatory (inhibitor) subunit 13 like	protein-coding
chr14	123661167	123661449	+	0.88461	exon (NM_145467, exon 2 of 11)	exon (NM_145467, exon 2 of 11)	1168	NM_145467	223272	Mm.383176	NM_145467		Itgbl1	B930011D01Rik	integrin, beta-like 1	protein-coding
chr5	3543672	3543891	+	0.8834	promoter-TSS (NM_001042501)	promoter-TSS (NM_001042501)	-52	NM_001042501	68152	Mm.240265	NM_026583		Fam133b	2900022K02Rik|5830415L20Rik	family with sequence similarity 133, member B	protein-coding
chr10	52417277	52417541	+	0.88333	promoter-TSS (NM_030250)	promoter-TSS (NM_030250)	-138	NM_030250	52014	Mm.199964	NM_030250	ENSMUSG00000023068	Nus1	1600027K07Rik|AU019165|AW538011|BC003223|D10Ertd438e	nuclear undecaprenyl pyrophosphate synthase 1 homolog (S. cerevisiae)	protein-coding
chr11	109425584	109425838	+	0.88208	promoter-TSS (NM_025275)	promoter-TSS (NM_025275)	-235	NM_025275	13929	Mm.211850	NM_025275	ENSMUSG00000020610	Amz2	AA408420|ESTM12|X83328	archaelysin family metallopeptidase 2	protein-coding
chr5	144768629	144768842	+	0.88189	promoter-TSS (NM_001081362)	promoter-TSS (NM_001081362)	-57	NM_001081362	100683	Mm.273570	NM_001081362	ENSMUSG00000045482	Trrap	AI481500	transformation/transcription domain-associated protein	protein-coding
chr7	28726693	28726944	+	0.87823	intron (NM_015796, intron 2 of 6)	LTR41|LTR|ERVL	10028	NM_015796	50760	Mm.358659	NM_015796	ENSMUSG00000030598	Fbxo17	Fbg4|Fbx17|Fbxo26	F-box protein 17	protein-coding
chr4	120230364	120230590	+	0.87598	Intergenic	Intergenic	56784	NM_194060	329934	Mm.277090	NM_194060	ENSMUSG00000052135	Foxo6	-	forkhead box O6	protein-coding
chr19	5568876	5569076	+	0.87542	exon (NM_001033448, exon 2 of 2)	exon (NM_001033448, exon 2 of 2)	902	NM_001033448	381201	Mm.441906	NM_001033448	ENSMUSG00000049562	Ap5b1	Gm962	adaptor-related protein complex 5, beta 1 subunit	protein-coding
chr13	21158895	21159102	+	0.8754	Intergenic	Intergenic	-15943	NM_146534	258527	Mm.271440	NM_146534	ENSMUSG00000045474	Olfr1368	MOR256-15	olfactory receptor 1368	protein-coding
chr9	119558202	119558402	+	0.87482	intron (NM_001253860, intron 2 of 26)	intron (NM_001253860, intron 2 of 26)	4376	NM_001253860	20271	Mm.103584	NM_021544	ENSMUSG00000032511	Scn5a	Nav1.5|Nav1.5c|SkM1|SkM2|mH1	sodium channel, voltage-gated, type V, alpha	protein-coding
chr2	27552700	27552911	+	0.87474	Intergenic	Intergenic	37658	NM_080848	140858	Mm.28265	NM_080848	ENSMUSG00000026917	Wdr5	2410008O07Rik|AA408785|AA960360|Big|Big-3	WD repeat domain 5	protein-coding
chr6	124930822	124931023	+	0.87473	promoter-TSS (NM_001170341)	promoter-TSS (NM_001170341)	-466	NM_001170341	30853	Mm.490270	NM_145385	ENSMUSG00000030120	Mlf2	AI256856|AU018944|C77284	myeloid leukemia factor 2	protein-coding
chr5	114461343	114461563	+	0.87336	TTS (NM_023556)	TTS (NM_023556)	17147	NM_023556	17855	Mm.28088	NM_023556	ENSMUSG00000041939	Mvk	2310010A05Rik|AI256848|AI414037|MK	mevalonate kinase	protein-coding
chr4	126262094	126262304	+	0.87131	promoter-TSS (NM_013718)	promoter-TSS (NM_013718)	-206	NM_013718	27096	Mm.8392	NM_013718	ENSMUSG00000028847	Trappc3	1110058K12Rik|AI835942|AU019197|Bet3	trafficking protein particle complex 3	protein-coding
chr11	103102681	103103009	+	0.86913	5' UTR (NM_025988, exon 2 of 10)	5' UTR (NM_025988, exon 2 of 10)	1157	NM_025988	67131	Mm.390367	NM_025988	ENSMUSG00000056938	Acbd4	2010009P05Rik|2010015A21Rik|AI849317	acyl-Coenzyme A binding domain containing 4	protein-coding
chr16	93576797	93577008	+	0.86768	Intergenic	Intergenic	26913	NM_145482	224440	Mm.10628	NM_145482	ENSMUSG00000022948	Setd4	AY037804|C21orf18|ORF21	SET domain containing 4	protein-coding
chr6	120539081	120539346	+	0.86746	Intergenic	Intergenic	-7914	NM_144815	214932	Mm.255322	NM_144815	ENSMUSG00000058979	Cecr5	A930002G03Rik	cat eye syndrome chromosome region, candidate 5	protein-coding
chr6	134863261	134863491	+	0.86718	Intergenic	Intergenic	24409	NR_074084	14760	Mm.4787	NM_008157	ENSMUSG00000032641	Gpr19	-	G protein-coupled receptor 19	protein-coding
chr7	45593204	45593440	+	0.86415	Intergenic	Intergenic	-18146	NR_038166	71661	Mm.439894	NR_038165	ENSMUSG00000085214	0610005C13Rik	AI182092	RIKEN cDNA 0610005C13 gene	ncRNA
chr18	36122242	36122505	+	0.86319	intron (NM_001167891, intron 1 of 9)	intron (NM_001167891, intron 1 of 9)	16170	NR_015571	74966	Mm.379238	NM_030089		4930471G03Rik	1700007N01Rik	RIKEN cDNA 4930471G03 gene	ncRNA
chr19	42190603	42190803	+	0.86277	3' UTR (NM_001164531, exon 12 of 12)	3' UTR (NM_001164531, exon 12 of 12)	11549	NM_018780	54612	Mm.470071	NM_018780	ENSMUSG00000018822	Sfrp5	AI605071|SARP3	secreted frizzled-related sequence protein 5	protein-coding
chr6	52204456	52204701	+	0.85995	promoter-TSS (NM_010453)	promoter-TSS (NM_010453)	9	NM_010453	15402	Mm.173	NM_010453	ENSMUSG00000038253	Hoxa5	Hox-1.3	homeobox A5	protein-coding
chr13	59840806	59841107	+	0.85716	Intergenic	Intergenic	-17809	NM_153538	214290	Mm.233082	NM_153538	ENSMUSG00000035248	Zcchc6	6030448M23Rik|AA420405	zinc finger, CCHC domain containing 6	protein-coding
chr7	46100660	46100929	+	0.8535	promoter-TSS (NM_001204411)	promoter-TSS (NM_001204411)	-30	NM_001204411	16514	Mm.333863	NM_010602		Kcnj11	Kir6.2|mBIR	potassium inwardly rectifying channel, subfamily J, member 11	protein-coding
chr4	154246528	154246733	+	0.85345	intron (NM_001162977, intron 5 of 36)	intron (NM_001162977, intron 5 of 36)	53265	NM_001112744	230972	Mm.38481	NM_001112744	ENSMUSG00000029032	Arhgef16	-	Rho guanine nucleotide exchange factor (GEF) 16	protein-coding
chr11	87967713	87967917	+	0.85319	Intergenic	Intergenic	18770	NM_001168472	68097	Mm.246436	NM_026556	ENSMUSG00000020483	Dynll2	1700064A15Rik|6720463E02Rik|C87222|DLC8|DLC8b|Dlc2	dynein light chain LC8-type 2	protein-coding
chr17	24351793	24352023	+	0.85266	promoter-TSS (NM_013855)	promoter-TSS (NM_013855)	-115	NM_001039581	27410	Mm.239470	NM_013855	ENSMUSG00000024130	Abca3	1810036E22Rik|ABC-C|Abc3	ATP-binding cassette, sub-family A (ABC1), member 3	protein-coding
chr7	120917563	120917777	+	0.84948	promoter-TSS (NM_025298)	promoter-TSS (NM_025298)	-74	NM_001164096	26939	Mm.193632	NM_025298	ENSMUSG00000030880	Polr3e	RPC5|Sin	polymerase (RNA) III (DNA directed) polypeptide E	protein-coding
chr11	61956649	61956911	+	0.84858	promoter-TSS (NM_001281818)	promoter-TSS (NM_001281818)	17	NM_001281818	432572	Mm.458025	NM_001029936	ENSMUSG00000042331	Specc1	2810012G08Rik|B230396K10Rik|Cytsb	sperm antigen with calponin homology and coiled-coil domains 1	protein-coding
chr9	106643217	106643451	+	0.84562	Intergenic	Intergenic	12775	NM_001160353	108068	Mm.410822	NM_001160353	ENSMUSG00000023192	Grm2	4930441L02Rik|Gprc1b|mGluR2|mGluR7	glutamate receptor, metabotropic 2	protein-coding
chr2	119546922	119547288	+	0.84404	promoter-TSS (NM_019769)	promoter-TSS (NM_019769)	522	NM_172857	241624	Mm.212773	NM_172857	ENSMUSG00000048647	Exd1	4932702D22Rik|Exdl1	exonuclease 3'-5' domain containing 1	protein-coding
chr16	31944049	31944249	+	0.84384	intron (NM_172822, intron 2 of 2)	intron (NM_172822, intron 2 of 2)	4372	NR_027897	106264	Mm.347369	NM_025320		0610012G03Rik	AI839730	RIKEN cDNA 0610012G03 gene	ncRNA
chr14	14098632	14098832	+	0.84064	intron (NM_139227, intron 10 of 11)	intron (NM_139227, intron 10 of 11)	22172	NM_025550	66413	Mm.27591	NM_025550	ENSMUSG00000021737	Psmd6	2400006A19Rik	proteasome (prosome, macropain) 26S subunit, non-ATPase, 6	protein-coding
chr11	50131183	50131405	+	0.8401	promoter-TSS (NM_001290759)	promoter-TSS (NM_001290759)	-66	NM_029745	76795	Mm.290975	NM_029745	ENSMUSG00000036644	Tbc1d9b	-	TBC1 domain family, member 9B	protein-coding
chr10	127165020	127165252	+	0.83857	promoter-TSS (NM_001244617)	promoter-TSS (NM_001244617)	-20	NM_008080	14421	Mm.386762	NM_008080	ENSMUSG00000006731	B4galnt1	4933429D13Rik|Gal-NAc-T|GalNAc-T|GalNAcT|Galgt1|Ggm-2|Ggm2	beta-1,4-N-acetyl-galactosaminyl transferase 1	protein-coding
chr7	80729694	80729935	+	0.8382	intron (NM_016721, intron 28 of 37)	intron (NM_016721, intron 28 of 37)	-40937	NM_173863	70461	Mm.392175	NM_173863	ENSMUSG00000030527	Crtc3	2610312F20Rik|6332415K15Rik|AI429792|BC011210|TORC3	CREB regulated transcription coactivator 3	protein-coding
chr2	163472596	163472840	+	0.83732	promoter-TSS (NM_173397)	promoter-TSS (NM_173397)	-89	NM_173397	228859	Mm.242917	NM_173397		Fitm2	AI414861|D930001I22Rik|Fit2	fat storage-inducing transmembrane protein 2	protein-coding
chr7	30216910	30217121	+	0.83698	Intergenic	Intergenic	15014	NM_025548	66411	Mm.27947	NM_025548	ENSMUSG00000006095	Tbcb	2410007D12Rik|AU041393|CG22|CKAPI|Ckap1	tubulin folding cofactor B	protein-coding
chr5	36830547	36830815	+	0.83276	promoter-TSS (NM_008550)	promoter-TSS (NM_008550)	-32	NM_008550	17160	Mm.761	NM_008550	ENSMUSG00000029119	Man2b2	mKIAA0935	mannosidase 2, alpha B2	protein-coding
chr4	155308187	155308400	+	0.83225	intron (NM_008860, intron 4 of 17)	intron (NM_008860, intron 4 of 17)	37496	NM_001039079	18762	Mm.28561	NM_008860	ENSMUSG00000029053	Prkcz	AI098070|C80388|Pkcz|R74924|aPKCzeta|nPKC-zeta|zetaPKC	protein kinase C, zeta	protein-coding
chr1	88705907	88706122	+	0.83125	Intergenic	Intergenic	-3823	NM_177305	320982	Mm.27968	NM_177305	ENSMUSG00000049866	Arl4c	A630084M22Rik|Arl7|LAK	ADP-ribosylation factor-like 4C	protein-coding
chr7	44655570	44655788	+	0.83085	exon (NM_001271538, exon 5 of 41)	exon (NM_001271538, exon 5 of 41)	9824	NM_001271538	71960	Mm.158289	NM_028021	ENSMUSG00000030739	Myh14	2400004E04Rik|II-C|NHMCII|NMHC II-C	myosin, heavy polypeptide 14	protein-coding
chr4	129276552	129276816	+	0.83046	Intergenic	Intergenic	-10937	NM_023485	68828	Mm.132243	NM_023485	ENSMUSG00000001333	Sync	1110057H03Rik|SNIP4	syncoilin	protein-coding
chr17	6055197	6055420	+	0.82994	intron (NM_001111017, intron 11 of 16)	intron (NM_001111017, intron 11 of 16)	24431	NM_177311	321007	Mm.5548	NM_177311	ENSMUSG00000015659	Serac1	4930511N22Rik|D17Ertd141e	serine active site containing 1	protein-coding
chr17	34135239	34135603	+	0.82518	5' UTR (NM_010386, exon 2 of 6)	5' UTR (NM_010386, exon 2 of 6)	-9995	NM_010388	15000	Mm.195060	NM_010388		H2-DMb2	H-2Mb2|H2-Mb2	histocompatibility 2, class II, locus Mb2	protein-coding
chr10	61980514	61980730	+	0.82411	Intergenic	Intergenic	-1514	NM_007731	12817	Mm.300931	NM_007731	ENSMUSG00000058806	Col13a1	-	collagen, type XIII, alpha 1	protein-coding
chr8	45934684	45935012	+	0.82397	intron (NM_001033246, intron 1 of 6)	intron (NM_001033246, intron 1 of 6)	199	NM_001033246	212392	Mm.296649	NM_001033246	ENSMUSG00000071104	Ccdc110	Gm172	coiled-coil domain containing 110	protein-coding
chr15	58022963	58023178	+	0.82301	intron (NM_029418, intron 5 of 5)	intron (NM_029418, intron 5 of 5)	11224	NM_029418	75758	Mm.455792	NM_029418	ENSMUSG00000022362	9130401M01Rik	AI849328	RIKEN cDNA 9130401M01 gene	protein-coding
chr10	79649474	79649673	+	0.82129	Intergenic	Intergenic	-3835	NM_001033473	382384	Mm.244510	NM_001033473	ENSMUSG00000035963	Odf3l2	Gm1157	outer dense fiber of sperm tails 3-like 2	protein-coding
chr9	99458887	99459088	+	0.82059	intron (NM_001165957, intron 1 of 9)	B3|SINE|B2	2744	NM_001165957	623534	Mm.484967	NM_001165957	ENSMUSG00000046242	Nme9	Txndc6	NME/NM23 family member 9	protein-coding
chr9	111497162	111497364	+	0.8193	Intergenic	Intergenic	58182	NM_172928	245038	Mm.26361	NM_172928	ENSMUSG00000032500	Dclk3	BC056929|C730036H08|Dcamkl3	doublecortin-like kinase 3	protein-coding
chr9	96916688	96916943	+	0.81868	Intergenic	Intergenic	-27341	NM_001289647	235534	Mm.233031	NM_153420	ENSMUSG00000043587	Pxylp1	9430094M07Rik|Acpl2|BB177120|C130099A20Rik	2-phosphoxylose phosphatase 1	protein-coding
chr1	91913914	91914113	+	0.81724	Intergenic	Intergenic	112536	NM_007855	13345	Mm.9474	NM_007855	ENSMUSG00000007805	Twist2	Dermo1|bHLHa39	twist basic helix-loop-helix transcription factor 2	protein-coding
chr13	53426496	53426802	+	0.81677	intron (NR_037991, intron 4 of 7)	intron (NR_037991, intron 4 of 7)	32960	NR_037991	100040421	Mm.83967	NR_037991		Gm2762	1700025I17Rik	predicted gene 2762	ncRNA
chr3	101806273	101806472	+	0.81625	Intergenic	Intergenic	29851	NM_172295	242125	Mm.32900	NM_172295	ENSMUSG00000044313	Mab21l3	-	mab-21-like 3 (C. elegans)	protein-coding
chr5	100917454	100917684	+	0.81512	Intergenic	Intergenic	71340	NM_172715	231510	Mm.271911	NM_172715	ENSMUSG00000029314	Agpat9	1-AGPAT|1-AGPAT 9|4933407I02Rik|4933408F15|9|A230097K15Rik|GPAT-3|mGPAT3	1-acylglycerol-3-phosphate O-acyltransferase 9	protein-coding
chr2	163401305	163401547	+	0.81439	Intergenic	Intergenic	-3433	NM_001205076	59091	Mm.34459	NM_021566	ENSMUSG00000017817	Jph2	1110002E14Rik|JP-2|Jp2	junctophilin 2	protein-coding
chr10	76513291	76513505	+	0.81345	intron (NM_019434, intron 28 of 28)	MTD-int|LTR|ERVL-MaLR	-18229	NM_146006	16987	Mm.55075	NM_146006		Lss	2810025N20Rik|BC029082|D10Ertd116e|Osc	lanosterol synthase	protein-coding
chr2	33682322	33682521	+	0.81321	Intergenic	Intergenic	41228	NR_046275	100504399	Mm.72070	NM_177842		C130021I20Rik	-	Riken cDNA C130021I20 gene	ncRNA
chr2	132846479	132846709	+	0.81149	promoter-TSS (NM_001024385)	promoter-TSS (NM_001024385)	-72	NM_001024385	66586	Mm.357342	NM_025646	ENSMUSG00000027357	Crls1	0610009I22Rik|4930557M15Rik|5730490M08Rik	cardiolipin synthase 1	protein-coding
chr11	35451653	35451886	+	0.81074	intron (NM_011412, intron 4 of 35)	intron (NM_011412, intron 4 of 35)	-165047	NR_029799	723924		NR_029799		Mir218-2	Mirn218-2|mir-218-2	microRNA 218-2	ncRNA
chr1	131981721	131981946	+	0.80901	3' UTR (NM_145977, exon 5 of 5)	3' UTR (NM_145977, exon 5 of 5)	11224	NM_145977	212980	Mm.200307	NM_145977	ENSMUSG00000026435	Slc45a3	2210413P12Rik|AU023994|AU043764|IPCA-6|PRST|Pcanap6	solute carrier family 45, member 3	protein-coding
chr18	82568940	82569211	+	0.80854	intron (NM_001025256, intron 2 of 5)	intron (NM_001025256, intron 2 of 5)	14567	NM_001025254	17196	Mm.252063	NM_010777	ENSMUSG00000041607	Mbp	C76307|Hmbpr|R75289|golli-mbp|mld|shi	myelin basic protein	protein-coding
chr18	76160917	76161153	+	0.80745	Intergenic	CpG	-9517	NR_105776	102465184		NR_105776	miRBase:MI0021886	Mir6358	mmu-mir-6358	microRNA mir-6358	ncRNA
chr14	67211781	67211996	+	0.80622	Intergenic	Intergenic	-21404	NM_001276387	13592	Mm.319947	NM_010095	ENSMUSG00000022053	Ebf2	D14Ggc1e|EBF-2|Mmot1|O/E-3|OE-3	early B cell factor 2	protein-coding
chr10	127170846	127171286	+	0.80533	exon (NM_008080, exon 10 of 11)	exon (NM_008080, exon 10 of 11)	5235	NM_001244618	14421	Mm.386762	NM_008080	ENSMUSG00000006731	B4galnt1	4933429D13Rik|Gal-NAc-T|GalNAc-T|GalNAcT|Galgt1|Ggm-2|Ggm2	beta-1,4-N-acetyl-galactosaminyl transferase 1	protein-coding
chr8	10925027	10925278	+	0.80514	non-coding (NR_030715, exon 3 of 3)	non-coding (NR_030715, exon 3 of 3)	3305	NR_030715	665306	Mm.358758	NR_030715	ENSMUSG00000038917	3930402G23Rik	-	RIKEN cDNA 3930402G23 gene	ncRNA
chr9	72672490	72672689	+	0.80509	intron (NM_010890, intron 3 of 28)	B3A|SINE|B2	10242	NM_010890	17999	Mm.279923	NM_010890	ENSMUSG00000032216	Nedd4	AA959633|AL023035|AU019897|E430025J12Rik|Nedd4-1|Nedd4a|mKIAA0093	neural precursor cell expressed, developmentally down-regulated 4	protein-coding
chr2	167112816	167113040	+	0.80501	intron (NM_008420, intron 1 of 1)	Charlie8|DNA|hAT-Charlie	47635	NR_028540	100217443		NR_028540		Snord12	MBII-99	small nucleolar RNA, C/D box 12	snoRNA
chr10	79987125	79987351	+	0.80428	intron (NR_038088, intron 1 of 4)	B3|SINE|B2	-1362	NM_007725	12798	Mm.157770	NM_007725		Cnn2	AA408047|AI324678|Calpo2	calponin 2	protein-coding
chr16	94788259	94788474	+	0.8042	intron (NM_010606, intron 3 of 3)	intron (NM_010606, intron 3 of 3)	68324	NM_001025590	16522	Mm.328720	NM_010606	ENSMUSG00000043301	Kcnj6	BIR1|GIRK2|KATP2|KCNJ7|Kir3.2|weaver|wv	potassium inwardly-rectifying channel, subfamily J, member 6	protein-coding
chr17	29975855	29976094	+	0.80295	Intergenic	Intergenic	-29113	NM_148926	21769	Mm.220972	NM_148926	ENSMUSG00000044477	Zfand3	AW539211|TEG-27|Tex27	zinc finger, AN1-type domain 3	protein-coding
chr11	69546766	69546967	+	0.80034	intron (NM_001081330, intron 1 of 85)	CpG	2242	NM_001081330	327954	Mm.247478	NM_177617	ENSMUSG00000005237	Dnah2	2900022L05Rik|4930564A01|D130094J20|D330014H01Rik|Dnahc2|Dnhd3	dynein, axonemal, heavy chain 2	protein-coding
chr7	137478306	137478589	+	0.80008	Intergenic	Intergenic	40773	NR_033611	620016	Mm.388932	NR_033611	ENSMUSG00000049494	Gm12669	OTTMUSG00000007920	glutaredoxin 3 pseudogene	pseudo
chr2	132716275	132716481	+	0.79883	intron (NM_028637, intron 2 of 2)	intron (NM_028637, intron 2 of 2)	26095	NM_028637	73747	Mm.284114	NM_028637	ENSMUSG00000044991	1110034G24Rik	-	RIKEN cDNA 1110034G24 gene	protein-coding
chr8	123442880	123443309	+	0.79606	promoter-TSS (NM_001281803)	promoter-TSS (NM_001281803)	138	NM_001253783	23854	Mm.275127	NM_054046	ENSMUSG00000001482	Def8	AI449518|D8Ertd713e|DEF-8	differentially expressed in FDCP 8	protein-coding
chr2	164402947	164403171	+	0.79576	promoter-TSS (NM_009036)	promoter-TSS (NM_009036)	-135	NM_009036	19668	Mm.473794	NM_009036	ENSMUSG00000017007	Rbpjl	RBP-L|Rbpsuhl	recombination signal binding protein for immunoglobulin kappa J region-like	protein-coding
chr9	62777557	62777788	+	0.79406	intron (NM_176922, intron 28 of 29)	intron (NM_176922, intron 28 of 29)	33976	NM_010193	14155	Mm.24069	NM_010193	ENSMUSG00000032244	Fem1b	mKIAA0396	feminization 1 homolog b (C. elegans)	protein-coding
chr5	115187255	115187508	+	0.79401	Intergenic	Intergenic	-1260	NM_013879	29867	Mm.38551	NM_013879	ENSMUSG00000029544	Cabp1	caldendrin	calcium binding protein 1	protein-coding
chr10	75635712	75635947	+	0.79352	TTS (NM_001162913)	TTS (NM_001162913)	8179	NM_027890	71733	Mm.247956	NM_027890	ENSMUSG00000006342	Susd2	1200011D11Rik	sushi domain containing 2	protein-coding
chr2	77342009	77342291	+	0.79257	Intergenic	Intergenic	-61558	NM_175465	228071	Mm.27120	NM_175465	ENSMUSG00000042272	Sestd1	1500031J16Rik|A930010O20|Solo/Trio8	SEC14 and spectrin domains 1	protein-coding
chr5	142723547	142723753	+	0.79247	TTS (NM_001122730)	TTS (NM_001122730)	21549	NM_146257	243328	Mm.125942	NM_146257	ENSMUSG00000050822	Slc29a4	ENT4|mPMAT	solute carrier family 29 (nucleoside transporters), member 4	protein-coding
chr2	117624038	117624261	+	0.78989	Intergenic	Lx8|LINE|L1	-197779	NR_040631	73938	Mm.399107	NR_040631	ENSMUSG00000086221	4930412B13Rik	-	RIKEN cDNA 4930412B13 gene	ncRNA
chr8	126497572	126497785	+	0.78967	Intergenic	Intergenic	-22613	NM_001159907	212728	Mm.482479	NM_001159907	ENSMUSG00000090290	Gm17296	Gm179|Tarbp1	predicted gene, 17296	protein-coding
chr2	169919215	169919504	+	0.78962	Intergenic	RLTR28B|LTR|ERVL	151312	NR_033634	100043910	Mm.468546	NR_033632	ENSMUSG00000097065	A630075F10Rik	4831414D02|Gm4722	RIKEN cDNA A630075F10 gene	ncRNA
chr1	143777062	143777274	+	0.78798	promoter-TSS (NM_019562)	promoter-TSS (NM_019562)	-110	NM_001159866	56207	Mm.261004	NM_019562	ENSMUSG00000018189	Uchl5	5830413B11Rik|Uch37	ubiquitin carboxyl-terminal esterase L5	protein-coding
chr8	46671637	46671838	+	0.78588	Intergenic	Intergenic	54446	NM_009810	12367	Mm.34405	NM_009810		Casp3	A830040C14Rik|AC-3|Apopain|CASP-3|CC3|CPP-32|CPP32|Caspase-3|Lice|SCA-1|Yama|mldy	caspase 3	protein-coding
chr10	80340134	80340367	+	0.78554	non-coding (NR_104340, exon 12 of 12)	non-coding (NR_104340, exon 12 of 12)	8198	NM_001285435	66548	Mm.71891	NM_025629		Adamtsl5	2010109H09Rik|Thsd6	ADAMTS-like 5	protein-coding
chr4	152138542	152138790	+	0.78314	intron (NM_207687, intron 4 of 15)	CpG	-2341	NM_207689	56226	Mm.264215	NM_019585	ENSMUSG00000028943	Espn	je	espin	protein-coding
chr14	34769021	34769225	+	0.78134	Intergenic	Intergenic	-51013	NM_008166	14803	Mm.121569	NM_008166	ENSMUSG00000041078	Grid1	GluD1|GluRdelta1	glutamate receptor, ionotropic, delta 1	protein-coding
chr4	141560055	141560254	+	0.78053	Intergenic	Intergenic	13992	NR_030695	320456	Mm.32859	NM_177163		B330016D10Rik	-	RIKEN cDNA B330016D10 gene	ncRNA
chr14	45329511	45329746	+	0.7801	promoter-TSS (NM_025959)	promoter-TSS (NM_025959)	-196	NM_025959	67089	Mm.18472	NM_025959	ENSMUSG00000021832	Psmc6	2300001E01Rik|AI451058	proteasome (prosome, macropain) 26S subunit, ATPase, 6	protein-coding
chr8	3676215	3676491	+	0.77921	promoter-TSS (NM_025701)	promoter-TSS (NM_025701)	-124	NM_025701	66682	Mm.29090	NM_025701		Trappc5	4021401A16Rik|TRS31	trafficking protein particle complex 5	protein-coding
chr11	5886305	5886564	+	0.7776	Intergenic	Intergenic	-8178	NM_008894	18972	Mm.35788	NM_008894	ENSMUSG00000020471	Pold2	50kDa|p50|po1D2	polymerase (DNA directed), delta 2, regulatory subunit	protein-coding
chr2	118883451	118883725	+	0.77669	Intergenic	CpG	-18027	NM_001045523	228536	Mm.330487	NM_001045523	ENSMUSG00000040007	Bahd1	AL022997|AW541238|Gm117|mKIAA0945	bromo adjacent homology domain containing 1	protein-coding
chr12	100131763	100131966	+	0.77591	intron (NM_001290303, intron 10 of 13)	intron (NM_001290303, intron 10 of 13)	19533	NM_008947	19179	Mm.157105	NM_008947	ENSMUSG00000021178	Psmc1	AI325227|P26s4|Rpt2/S4|S4|rpt2	protease (prosome, macropain) 26S subunit, ATPase 1	protein-coding
chr6	3183901	3184110	+	0.77481	Intergenic	Intergenic	-104514	NR_036696	667335	Mm.380219	NR_036696		Gm8579	EG667335	spermatogenesis associated glutamate (E)-rich protein 4a pseudogene	pseudo
chr14	20929020	20929298	+	0.77454	promoter-TSS (NM_009502)	promoter-TSS (NM_009502)	-274	NM_009502	22330	Mm.279361	NM_009502	ENSMUSG00000021823	Vcl	9430097D22|AA571387|AI462105|AW545629	vinculin	protein-coding
chr15	80088715	80088942	+	0.77377	Intergenic	B3|SINE|B2	-2506	NM_207708	20972	Mm.230301	NM_009303	ENSMUSG00000022415	Syngr1	R75468|Syngr1b|p29	synaptogyrin 1	protein-coding
chr8	11700436	11700635	+	0.77314	Intergenic	Intergenic	-6021	NR_028307	624710	Mm.482623	NR_028307		Gm6524	EG624710	katanin p60 (ATPase-containing) subunit A1 pseudogene	pseudo
chr5	137770801	137771037	+	0.77262	Intergenic	Intergenic	-7999	NM_027242	69871	Mm.276058	NM_027242	ENSMUSG00000029725	Ppp1r35	2010007H12Rik|2010011D20Rik|AL024004	protein phosphatase 1, regulatory subunit 35	protein-coding
chr7	38200958	38201271	+	0.77178	Intergenic	Intergenic	17327	NM_028166	72244	Mm.187554	NM_028166		1600014C10Rik	AI428873	RIKEN cDNA 1600014C10 gene	protein-coding
chr7	84779241	84779453	+	0.77141	Intergenic	Intergenic	-74224	NM_146415	258410	Mm.484702	NM_146415	ENSMUSG00000070460	Olfr291	MOR254-2	olfactory receptor 291	protein-coding
chr9	106531915	106532183	+	0.77051	Intergenic	Intergenic	17476	NM_029300	75470	Mm.63799	NM_029300	ENSMUSG00000066382	Iqcf5	1700007L12Rik	IQ motif containing F5	protein-coding
chr5	24530112	24530385	+	0.77006	Intergenic	Intergenic	-3400	NM_015739	231044	Mm.246596	NM_015739		Gbx1	Gbx-1	gastrulation brain homeobox 1	protein-coding
chr11	104231233	104231446	+	0.76784	promoter-TSS (NM_001285456)	promoter-TSS (NM_001285456)	-97	NM_001285454	17762	Mm.1287	NM_010838	ENSMUSG00000018411	Mapt	AI413597|AW045860|Mtapt|Tau	microtubule-associated protein tau	protein-coding
chr6	50937182	50937413	+	0.76729	Intergenic	Intergenic	161182	NR_045984	319981	Mm.131454	NR_045984		C530044C16Rik	-	RIKEN cDNA C530044C16 gene	ncRNA
chr11	120800035	120800282	+	0.76692	Intergenic	Intergenic	-3763	NM_026824	68730	Mm.180622	NM_026824	ENSMUSG00000025155	Dus1l	1110032N12Rik	dihydrouridine synthase 1-like (S. cerevisiae)	protein-coding
chr19	6018235	6018441	+	0.76562	non-coding (NR_045783, exon 5 of 5)	non-coding (NR_045783, exon 5 of 5)	-2513	NM_001110504	12333	Mm.6221	NM_007600	ENSMUSG00000024942	Capn1	Capa-1|Capa1|mu-calpin	calpain 1	protein-coding
chr9	44094183	44094403	+	0.76518	3' UTR (NM_198092, exon 13 of 13)	3' UTR (NM_198092, exon 13 of 13)	-7477	NM_145613	235312	Mm.227110	NM_145613	ENSMUSG00000079592	C1qtnf5	Ctrp5	C1q and tumor necrosis factor related protein 5	protein-coding
chr3	95217175	95217413	+	0.7651	promoter-TSS (NR_108026)	promoter-TSS (NR_108026)	-163	NR_108026	100504029	Mm.478537	NR_108026	ENSMUSG00000097167	Gm16740	-	predicted gene, 16740	ncRNA
chr5	118708315	118708533	+	0.76462	intron (NM_172424, intron 4 of 30)	intron (NM_172424, intron 4 of 30)	147705	NM_172424	76199	Mm.206238	NM_172424	ENSMUSG00000018076	Med13l	2210413I17Rik|6330591G05Rik|9030618F05Rik|Thrap2|Trap240L|mKIAA1025	mediator complex subunit 13-like	protein-coding
chr15	7263915	7264117	+	0.76384	intron (NM_001289498, intron 6 of 22)	intron (NM_001289498, intron 6 of 22)	123474	NM_013584	16880	Mm.149720	NM_013584	ENSMUSG00000054263	Lifr	A230075M04Rik|AW061234|LIF	leukemia inhibitory factor receptor	protein-coding
chr18	35598431	35598669	+	0.76312	promoter-TSS (NM_026420)	promoter-TSS (NM_026420)	-117	NM_026420	67869	Mm.126534	NM_026420	ENSMUSG00000037058	Paip2	2310050K10Rik|AU045972	polyadenylate-binding protein-interacting protein 2	protein-coding
chr17	56255846	56256063	+	0.76252	promoter-TSS (NM_010192)	promoter-TSS (NM_010192)	-839	NM_010192	14154	Mm.290813	NM_010192	ENSMUSG00000043683	Fem1a	AW611390|Fem1aa	feminization 1 homolog a (C. elegans)	protein-coding
chr1	133306875	133307079	+	0.7615	Intergenic	Intergenic	-2846	NM_026680	68338	Mm.247935	NM_026680	ENSMUSG00000041717	Golt1a	0610012C01Rik|Kiss1|metastatin	golgi transport 1 homolog A (S. cerevisiae)	protein-coding
chr2	33558342	33558543	+	0.7584	Intergenic	Intergenic	82069	NM_010725	16917	Mm.39825	NM_010725	ENSMUSG00000038765	Lmx1b	LMX1.1|LMX1.2	LIM homeobox transcription factor 1 beta	protein-coding
chr1	135847177	135847424	+	0.75815	intron (NM_001130181, intron 6 of 13)	intron (NM_001130181, intron 6 of 13)	6439	NM_001130176	21956	Mm.247470	NM_011619	ENSMUSG00000026414	Tnnt2	Tnt|cTnT	troponin T2, cardiac	protein-coding
chr5	121872232	121872451	+	0.7575	intron (NM_007804, intron 17 of 22)	intron (NM_007804, intron 17 of 22)	23313	NM_175474	231717	Mm.12654	NM_175474	ENSMUSG00000044134	Fam109a	A230106M15Rik|AU017694|IPIP27A|Ses1	family with sequence similarity 109, member A	protein-coding
chr4	123282506	123282711	+	0.7565	promoter-TSS (NM_130881)	promoter-TSS (NM_130881)	-303	NM_130881	230721	Mm.277091	NM_130881	ENSMUSG00000011257	Pabpc4	-	poly(A) binding protein, cytoplasmic 4	protein-coding
chr17	56159846	56160073	+	0.7563	Intergenic	Intergenic	-2532	NM_025566	66443	Mm.2312	NM_025566	ENSMUSG00000044469	Tnfaip8l1	2600017J23Rik	tumor necrosis factor, alpha-induced protein 8-like 1	protein-coding
chr2	26024392	26024607	+	0.75461	Intergenic	Intergenic	-2739	NM_133835	98766	Mm.247824	NM_133835	ENSMUSG00000036352	Ubac1	1110033G07Rik|AA407978|GBDR1|Gdbr1|Ubadc1	ubiquitin associated domain containing 1	protein-coding
chr19	5016882	5017094	+	0.7546	Intergenic	Intergenic	-7018	NM_007854	13340	Mm.4930	NM_007854	ENSMUSG00000024891	Slc29a2	Der12|Ent2|Hnp36	solute carrier family 29 (nucleoside transporters), member 2	protein-coding
chr4	129514385	129514648	+	0.75453	intron (NM_010807, intron 1 of 1)	CpG	935	NM_010807	17357	Mm.424974	NM_010807	ENSMUSG00000047945	Marcksl1	AL022768|AW215397|AW536807|D4Bc1|F52|MacMARCKS|Macs2|Macs3|Mlp|Mrp	MARCKS-like 1	protein-coding
chr6	119444205	119444438	+	0.7529	intron (NM_001271757, intron 3 of 4)	intron (NM_001271757, intron 3 of 4)	5065	NM_001271757	22419	Mm.321818	NM_009525	ENSMUSG00000030170	Wnt5b	AW545702|Wnt-5b	wingless-type MMTV integration site family, member 5B	protein-coding
chr11	20661728	20661932	+	0.75234	Intergenic	Intergenic	29853	NM_001038625	58172	Mm.339676	NM_021372	ENSMUSG00000049800	Sertad2	AB041541|AU021878|Kiaa0127|SEI-2|Sei2|TRIP-Br2|mKIAA0127	SERTA domain containing 2	protein-coding
chr5	129724817	129725144	+	0.75199	promoter-TSS (NM_008095)	promoter-TSS (NM_008095)	-95	NM_008095	14467	Mm.12468	NM_008095	ENSMUSG00000029432	Gbas	AV006093|Nipsnap2	glioblastoma amplified sequence	protein-coding
chr3	122638719	122638963	+	0.75043	Intergenic	Intergenic	-19127	NM_153118	214459	Mm.209491	NM_153118	ENSMUSG00000039735	Fnbp1l	2610318I01Rik|AW548221|TOCA1|toca-1	formin binding protein 1-like	protein-coding
chr6	124759424	124759624	+	0.75004	TTS (NM_013509)	TTS (NM_013509)	-3037	NM_007881	13498	Mm.333380	NM_007881	ENSMUSG00000004263	Atn1	Atr1|Drpla|atrophin-1	atrophin 1	protein-coding
chr2	24962276	24962480	+	0.74855	promoter-TSS (NM_026044)	promoter-TSS (NM_026044)	-44	NM_026044	67228	Mm.389248	NM_026044		Dph7	2810443J12Rik|AW060693|Wdr85	diphthamine biosynethesis 7	protein-coding
chr10	75191749	75191988	+	0.7484	Intergenic	B3A|SINE|B2	-20205	NM_153406	74392	Mm.27716	NM_153406	ENSMUSG00000033444	Specc1l	4930470P14Rik|4932439K10Rik|9530057A13Rik|AI317249|Cytsa|mKIAA0376	sperm antigen with calponin homology and coiled-coil domains 1-like	protein-coding
chr4	141857488	141857691	+	0.74753	TTS (NM_025994)	TTS (NM_025994)	-11230	NM_001033875	76701	Mm.489680	NM_001033875	ENSMUSG00000062478	Ctrc	1810044E12Rik	chymotrypsin C (caldecrin)	protein-coding
chr17	8468797	8468996	+	0.74702	Intergenic	Intergenic	34473	NM_009309	20997	Mm.913	NM_009309	ENSMUSG00000062327	T	Bra|D17Mit170|Low|Lr|T1|Tl2|Tl3|cou|me75	brachyury	protein-coding
chr13	64432742	64432961	+	0.74656	intron (NM_053180, intron 1 of 7)	CpG	298	NM_053180	105278	Mm.74982	NM_053180	ENSMUSG00000021483	Cdk20	4932702G04Rik|AU019450|AW558027|CDCH|Ccrk|PNQLARE|p42	cyclin-dependent kinase 20	protein-coding
chr1	36279295	36279508	+	0.74597	Intergenic	Intergenic	-5976	NM_153408	214854	Mm.389110	NM_153408	ENSMUSG00000047180	Neurl3	2010300P06Rik|Lincr	neuralized homolog 3 homolog (Drosophila)	protein-coding
chr1	172633146	172633346	+	0.74553	promoter-TSS (NM_026725)	promoter-TSS (NM_026725)	-272	NM_026725	68440	Mm.33024	NM_026725	ENSMUSG00000026544	Dusp23	1300005N15Rik|LDP-3	dual specificity phosphatase 23	protein-coding
chr9	67043977	67044191	+	0.74456	promoter-TSS (NM_001164256)	promoter-TSS (NM_001164256)	-213	NM_001164256	22003	Mm.121878	NM_024427	ENSMUSG00000032366	Tpm1	AA986836|AI854628|TM2|Tm3|Tmpa|Tpm-1|alpha-TM	tropomyosin 1, alpha	protein-coding
chr1	52170148	52170353	+	0.74446	intron (NM_001081081, intron 14 of 17)	B3A|SINE|B2	50628	NM_001205313	20846	Mm.277406	NM_009283	ENSMUSG00000026104	Stat1	2010005J02Rik|AA408197	signal transducer and activator of transcription 1	protein-coding
chr1	192745190	192745398	+	0.74392	intron (NM_144881, intron 3 of 11)	intron (NM_144881, intron 3 of 11)	25925	NM_144881	226861	Mm.145857	NM_144881	ENSMUSG00000037375	Hhat	2810432O22Rik|AI462858|AP-2CRE|Skn|Tg(TFAP2A-cre)1Will	hedgehog acyltransferase	protein-coding
chr10	128913294	128913561	+	0.74318	TTS (NM_007653)	TTS (NM_007653)	3561	NM_007653	12512	Mm.371552	NM_007653	ENSMUSG00000025351	Cd63	C75951|ME491|Tspan30	CD63 antigen	protein-coding
chr8	61539919	61540137	+	0.74286	intron (NM_001081390, intron 10 of 19)	intron (NM_001081390, intron 10 of 19)	51141	NM_001293774	72333	Mm.29933	NM_001081390	ENSMUSG00000058056	Palld	2410003B16Rik|6030492A02	palladin, cytoskeletal associated protein	protein-coding
chr7	79576765	79576974	+	0.74084	Intergenic	Intergenic	40788	NM_019799	56315	Mm.10909	NM_019799	ENSMUSG00000030549	Rhcg	BB065800	Rhesus blood group-associated C glycoprotein	protein-coding
chr19	44562624	44562849	+	0.74074	promoter-TSS (NM_176958)	promoter-TSS (NM_176958)	-118	NM_176958	319594	Mm.145278	NM_176958	ENSMUSG00000036450	Hif1an	2310046M24Rik|A830014H24Rik|FIH|FIH1	hypoxia-inducible factor 1, alpha subunit inhibitor	protein-coding
chr9	41191153	41191377	+	0.73881	Intergenic	Intergenic	-14890	NR_040392	78500	Mm.275715	NR_040392		1700063D05Rik	-	RIKEN cDNA 1700063D05 gene	ncRNA
chr1	37419448	37419781	+	0.73839	3' UTR (NM_198006, exon 3 of 3)	3' UTR (NM_198006, exon 3 of 3)	10489	NM_198006	76178	Mm.28085	NM_198006	ENSMUSG00000026112	Coa5	1700001A24Rik|6330578E17Rik|Pet191	cytochrome C oxidase assembly factor 5	protein-coding
chr1	75477274	75477680	+	0.73742	exon (NM_001001566, exon 2 of 4)	exon (NM_001001566, exon 2 of 4)	1994	NM_001001566	74241	Mm.260577	NM_001001565	ENSMUSG00000032997	Chpf	1700028N03Rik|AI414328|D1Bwg1363e	chondroitin polymerizing factor	protein-coding
chr17	28386290	28386495	+	0.73601	Intergenic	Intergenic	-21249	NM_021478	22157	Mm.42102	NM_021478	ENSMUSG00000037446	Tulp1	Tulp1l	tubby like protein 1	protein-coding
chr6	142988779	142989004	+	0.73556	Intergenic	B3|SINE|B2	-24439	NM_011374	20449	Mm.260838	NM_011374	ENSMUSG00000030283	St8sia1	9330109E03Rik|GD3S|Sia-T|Siat8|Siat8a	ST8 alpha-N-acetyl-neuraminide alpha-2,8-sialyltransferase 1	protein-coding
chr15	85151418	85151632	+	0.73551	intron (NR_040360, intron 2 of 2)	intron (NR_040360, intron 2 of 2)	4607	NR_040360	100502602	Mm.390830	NR_040360		Gm19277	-	predicted gene, 19277	ncRNA
chr7	24441859	24442087	+	0.73477	intron (NM_199013, intron 1 of 2)	intron (NM_199013, intron 1 of 2)	3709	NM_199013	210145	Mm.33811	NM_199013	ENSMUSG00000062028	Irgc1	F630044M05Rik|Gm1102|Gm474|Ifgge|Iigp5|Irgc	immunity-related GTPase family, cinema 1	protein-coding
chr1	75653640	75653854	+	0.73259	Intergenic	Intergenic	107481	NM_009208	20536	Mm.5053	NM_009208		Slc4a3	A930038D23Rik|Ae3	solute carrier family 4 (anion exchanger), member 3	protein-coding
chr4	135920375	135920751	+	0.73212	promoter-TSS (NM_024243)	promoter-TSS (NM_024243)	-163	NM_024243	71665	Mm.439940	NM_024243	ENSMUSG00000028673	Fuca1	0610006A03Rik|9530055J05Rik|Afuc|Fuca	fucosidase, alpha-L- 1, tissue	protein-coding
chr4	151977838	151978054	+	0.73013	intron (NM_172704, intron 11 of 15)	intron (NM_172704, intron 11 of 15)	11040	NM_175152	69876	Mm.226820	NM_175152	ENSMUSG00000039759	Thap3	2010013E08Rik|2210418H06Rik	THAP domain containing, apoptosis associated protein 3	protein-coding
chr16	5254357	5254557	+	0.72994	intron (NM_027446, intron 1 of 7)	intron (NM_027446, intron 1 of 7)	1499	NM_027446	70511	Mm.45780	NM_027446	ENSMUSG00000022544	Fam86	5730409G15Rik|Fam86a	family with sequence similarity 86	protein-coding
chr17	3114826	3115029	+	0.72698	promoter-TSS (NM_134123)	promoter-TSS (NM_134123)	-45	NM_134123	106583	Mm.124373	NM_134123	ENSMUSG00000046201	Scaf8	A630086M08Rik|A930036P18Rik|AA408306|AI447644|AI448652|AU015035|Rbm16|mKIAA1116	SR-related CTD-associated factor 8	protein-coding
chr5	27995298	27995498	+	0.72684	Intergenic	Intergenic	-76014	NM_153526	231070	Mm.30221	NM_153526	ENSMUSG00000045294	Insig1	1810013C12Rik|Insig-1	insulin induced gene 1	protein-coding
chr14	65389749	65389985	+	0.72676	intron (NM_199029, intron 4 of 9)	intron (NM_199029, intron 4 of 9)	31191	NM_199029	380912	Mm.270087	NM_199029	ENSMUSG00000034522	Zfp395	BC053701|Gm910	zinc finger protein 395	protein-coding
chr17	24628742	24628985	+	0.72419	intron (NM_001039363, intron 5 of 39)	intron (NM_001039363, intron 5 of 39)	3764	NM_001286720	22084	Mm.30435	NM_011647	ENSMUSG00000002496	Tsc2	Nafld|Tcs2	tuberous sclerosis 2	protein-coding
chr2	25426978	25427194	+	0.7231	TTS (NM_001177366)	TTS (NM_001177366)	-1588	NM_007379	11305	Mm.2210	NM_007379	ENSMUSG00000026944	Abca2	AI413825|Abc2|D2H0S1474E|mKIAA1062	ATP-binding cassette, sub-family A (ABC1), member 2	protein-coding
chr16	32115404	32115606	+	0.72248	Intergenic	Intergenic	15703	NM_025892	66994	Mm.22990	NM_025892	ENSMUSG00000035790	Cep19	1500031L02Rik|AI428934|AL022620	centrosomal protein 19	protein-coding
chr5	143112972	143113214	+	0.72034	promoter-TSS (NM_207110)	promoter-TSS (NM_207110)	-73	NM_207110	108086	Mm.381440	NM_080561	ENSMUSG00000045078	Rnf216	2810055G22Rik|AI647468|AU019462|C86502|F830018F18Rik|TRIAD3|UIP83|Ubce7ip1	ring finger protein 216	protein-coding
chr11	89100564	89100810	+	0.72002	Intergenic	Intergenic	26846	NM_001033266	217071	Mm.342127	NM_001033266	ENSMUSG00000072553	Gm525	-	predicted gene 525	protein-coding
chr12	24716944	24717179	+	0.71982	Intergenic	Intergenic	8807	NM_009104	20135	Mm.99	NM_009104	ENSMUSG00000020649	Rrm2	AA407299|R2	ribonucleotide reductase M2	protein-coding
chr2	173229617	173229852	+	0.71967	intron (NM_022995, intron 2 of 3)	intron (NM_022995, intron 2 of 3)	-10812	NM_021394	58203	Mm.116687	NM_021394	ENSMUSG00000027514	Zbp1	2010010H03Rik|Dai|Dlm1|mZaDLM	Z-DNA binding protein 1	protein-coding
chr5	149678111	149678395	+	0.71951	promoter-TSS (NM_001081204)	promoter-TSS (NM_001081204)	-4	NM_001081204	381694	Mm.45060	NM_001081204	ENSMUSG00000051950	B3glct	B3galtl|Gm1057	beta-3-glucosyltransferase	protein-coding
chr6	124570123	124570324	+	0.71893	promoter-TSS (NM_001113356)	promoter-TSS (NM_001113356)	-207	NM_001113356	667277	Mm.481484	NM_001113356	ENSMUSG00000098470	C1rb	Gm8551|mC1rB	complement component 1, r subcomponent B	protein-coding
chr7	19364013	19364228	+	0.71835	intron (NM_001010836, intron 1 of 12)	intron (NM_001010836, intron 1 of 12)	2904	NM_001010836	333654	Mm.333640	NM_001010836	ENSMUSG00000040734	Ppp1r13l	AV260376|IASPP|Nkip1|wa3	protein phosphatase 1, regulatory (inhibitor) subunit 13 like	protein-coding
chr19	23758165	23758459	+	0.71819	promoter-TSS (NM_177034)	promoter-TSS (NM_177034)	-564	NM_177034	319924	Mm.22879	NM_177034	ENSMUSG00000024897	Apba1	6430513E09Rik|Lin-10|Mint|Mint1|Urop11|X11|X11alpha	amyloid beta (A4) precursor protein binding, family A, member 1	protein-coding
chr9	77596438	77596695	+	0.71808	Intergenic	Intergenic	-40166	NM_172925	244923	Mm.138238	NM_172925	ENSMUSG00000044938	Klhl31	9830147P19Rik|D930047P17Rik|Kbtbd1	kelch-like 31	protein-coding
chr14	55867074	55867290	+	0.71781	intron (NM_001040072, intron 5 of 7)	intron (NM_001040072, intron 5 of 7)	13067	NM_001040072	277154	Mm.319347	NM_001040072	ENSMUSG00000075592	Nynrin	AA409373|C80530|mKIAA1305	NYN domain and retroviral integrase containing	protein-coding
chr3	87508311	87508519	+	0.71772	Intergenic	Intergenic	-17163	NM_012051	27049	Mm.219460	NM_012051	ENSMUSG00000003382	Etv3	AI414410|METS|Pe1	ets variant 3	protein-coding
chr1	45816981	45817185	+	0.71432	intron (NM_028599, intron 13 of 20)	intron (NM_028599, intron 13 of 20)	21582	NM_028599	73674	Mm.270376	NM_028599	ENSMUSG00000025995	Wdr75	1300003A18Rik|2410118I19Rik|C77608	WD repeat domain 75	protein-coding
chr12	111966990	111967199	+	0.71296	promoter-TSS (NM_027360)	promoter-TSS (NM_027360)	-117	NM_027360	70257	Mm.318	NM_027360	ENSMUSG00000021290	2010107E04Rik	9430003J03Rik|AU043134|AV124504|Mp68	RIKEN cDNA 2010107E04 gene	protein-coding
chr7	19668979	19669192	+	0.71235	Intergenic	Intergenic	-4055	NM_019649	56457	Mm.290960	NM_019649	ENSMUSG00000002981	Clptm1	HS9|N14	cleft lip and palate associated transmembrane protein 1	protein-coding
chr2	30469867	30470098	+	0.71188	Intergenic	Intergenic	4217	NM_030244	72500	Mm.295464	NM_030244	ENSMUSG00000089762	Ier5l	2610524G09Rik	immediate early response 5-like	protein-coding
chr9	75361780	75361999	+	0.71166	Intergenic	Intergenic	14131	NM_013479	12049	Mm.25988	NM_013479	ENSMUSG00000032191	Bcl2l10	AA420380|AU023065|Boo|C85687|Diva	Bcl2-like 10	protein-coding
chr18	47370284	47370505	+	0.71161	Intergenic	Intergenic	-1526	NM_018744	20358	Mm.40909	NM_018744	ENSMUSG00000019647	Sema6a	9330158E07|A730020P05Rik|AI851735|Sema6A-1|Semaq|VIa|b2b997Clo	sema domain, transmembrane domain (TM), and cytoplasmic domain, (semaphorin) 6A	protein-coding
chr9	107612734	107612999	+	0.71139	Intergenic	CpG	-3625	NM_001042779	20347	Mm.4083	NM_009153	ENSMUSG00000057969	Sema3b	SemA|Semaa|sema5|semaV	sema domain, immunoglobulin domain (Ig), short basic domain, secreted, (semaphorin) 3B	protein-coding
chr17	35997015	35997257	+	0.71134	intron (NR_015618, intron 1 of 1)	intron (NR_015618, intron 1 of 1)	2632	NR_015618	77810	Mm.483143	NR_015618		A930015D03Rik	-	RIKEN cDNA A930015D03 gene	ncRNA
chr10	79779963	79780221	+	0.71131	exon (NM_031380, exon 3 of 5)	exon (NM_031380, exon 3 of 5)	2818	NM_031380	83554	Mm.251710	NM_031380	ENSMUSG00000020325	Fstl3	E030038F23Rik|Flrg	follistatin-like 3	protein-coding
chr15	84260424	84260628	+	0.71012	intron (NM_133167, intron 1 of 12)	intron (NM_133167, intron 1 of 12)	28483	NM_133167	170736	Mm.323892	NM_133167	ENSMUSG00000022438	Parvb	AI595373|AW742462|D15Gsk1|affixin	parvin, beta	protein-coding
chr1	85853406	85853628	+	0.70958	Intergenic	Intergenic	-40993	NM_022417	64294	Mm.29870	NM_022417	ENSMUSG00000026223	Itm2c	3110038L02Rik|BRI3|Bricd2c|E25|E25C|ITM3	integral membrane protein 2C	protein-coding
chr11	85823276	85823492	+	0.70848	intron (NR_077059, intron 1 of 4)	intron (NR_077059, intron 1 of 4)	9004	NR_077059	69909	Mm.440214	NR_077059	ENSMUSG00000087013	2610027K06Rik	-	RIKEN cDNA 2610027K06 gene	ncRNA
chr17	28368544	28368775	+	0.70826	Intergenic	Intergenic	-3516	NM_021478	22157	Mm.42102	NM_021478	ENSMUSG00000037446	Tulp1	Tulp1l	tubby like protein 1	protein-coding
chr12	12323603	12323813	+	0.70799	intron (NM_001146119, intron 2 of 11)	intron (NM_001146119, intron 2 of 11)	61569	NM_029758	76820	Mm.440802	NM_029758	ENSMUSG00000020589	Fam49a	2410157M17Rik|9630047E15|D12Ertd553e	family with sequence similarity 49, member A	protein-coding
chr7	64751601	64751820	+	0.70519	intron (NM_001291166, intron 14 of 14)	intron (NM_001291166, intron 14 of 14)	121330	NM_023239	66647	Mm.19944	NM_023239		Ndnl2	5730494G16Rik|AI642138|BB044375|HCA4|Mageg1|mage-g1	necdin-like 2	protein-coding
chr2	174932743	174933053	+	0.70517	Intergenic	Intergenic	134871	NM_001085546	664987		NM_001085546	ENSMUSG00000078905	Gm14393	OTTMUSG00000016546	predicted gene 14393	protein-coding
chr15	74923544	74923758	+	0.70396	Intergenic	Intergenic	-31400	NM_001164037	17069	Mm.788	NM_008529	ENSMUSG00000022587	Ly6e	9804|Ly67|RIG-E|Sca-2|TSA-1|Tsa1	lymphocyte antigen 6 complex, locus E	protein-coding
chr5	122050406	122050605	+	0.70217	Intergenic	CpG	-2680	NM_007804	13048	Mm.156172	NM_007804	ENSMUSG00000042589	Cux2	1700051K22Rik|Cutl2|Cux-2|ENSMUSG00000072641	cut-like homeobox 2	protein-coding
chr5	88554069	88554333	+	0.70171	promoter-TSS (NM_023054)	promoter-TSS (NM_023054)	-282	NM_023054	65961	Mm.490364	NM_023054	ENSMUSG00000070697	Utp3	2400011K09Rik|AW557551|C87704|Crl1|Crlz1|Sas10	UTP3, small subunit (SSU) processome component, homolog (S. cerevisiae)	protein-coding
chr3	63929290	63929490	+	0.70094	promoter-TSS (NM_177856)	promoter-TSS (NM_177856)	-5	NM_177856	329659	Mm.39342	NM_177856	ENSMUSG00000048581	E130311K13Rik	-	RIKEN cDNA E130311K13 gene	protein-coding
chr2	93822485	93822706	+	0.69914	promoter-TSS (NM_010163)	promoter-TSS (NM_010163)	-27	NM_010163	14043	Mm.4336	NM_010163	ENSMUSG00000027198	Ext2	AI893565	exostoses (multiple) 2	protein-coding
chr17	13337404	13337624	+	0.69864	Intergenic	Intergenic	-17058	NM_001167578	100041352	Mm.490251	NM_001167578	ENSMUSG00000052469	Tcp10c	D17Leh66C|D17Leh66ca|Gm9880|T66C-a|Tcp-10c	t-complex protein 10c	protein-coding
chr7	49778143	49778369	+	0.69839	promoter-TSS (NM_133740)	promoter-TSS (NM_133740)	-102	NM_133740	71974	Mm.33202	NM_133740	ENSMUSG00000030505	Prmt3	2010005E20Rik|2410018A17Rik|AL033309|Hrmt1l3	protein arginine N-methyltransferase 3	protein-coding
chr17	35021229	35021439	+	0.69833	intron (NM_138582, intron 8 of 16)	intron (NM_138582, intron 8 of 16)	4755	NM_138582	27762	Mm.56895	NM_138582	ENSMUSG00000007030	Vwa7	C6orf27|D17H6S56E-3|G7c|NG37	von Willebrand factor A domain containing 7	protein-coding
chr5	35971920	35972127	+	0.69782	intron (NM_027373, intron 9 of 16)	intron (NM_027373, intron 9 of 16)	78704	NM_027373	70292	Mm.125167	NM_027373	ENSMUSG00000029094	Afap1	2600003E23Rik|9630044L16Rik|AI848729|Afap|mKIAA3018	actin filament associated protein 1	protein-coding
chr2	101472829	101473091	+	0.69473	Intergenic	Intergenic	-151788	NM_009020	19374	Mm.4988	NM_009020	ENSMUSG00000032864	Rag2	Rag-2	recombination activating gene 2	protein-coding
chr9	21168922	21169132	+	0.69292	intron (NR_106127, intron 2 of 3)	intron (NR_106127, intron 2 of 3)	3313	NM_183408	18577	Mm.191749	NM_019798	ENSMUSG00000032177	Pde4a	D9Ertd60e|Dpde2	phosphodiesterase 4A, cAMP specific	protein-coding
chr10	81016746	81016965	+	0.69184	Intergenic	Intergenic	-1930	NM_010319	14708	Mm.222496	NM_010319	ENSMUSG00000048240	Gng7	AI840417	guanine nucleotide binding protein (G protein), gamma 7	protein-coding
chr2	121355350	121355558	+	0.69012	Intergenic	Intergenic	-3187	NM_009897	12716	Mm.252145	NM_009897	ENSMUSG00000000308	Ckmt1	Mt-CK|ScCKmit|UbCKmit|mi-CK	creatine kinase, mitochondrial 1, ubiquitous	protein-coding
chr5	123149737	123149955	+	0.69002	intron (NM_001040398, intron 6 of 16)	intron (NM_001040398, intron 6 of 16)	7653	NM_001040398	208043	Mm.250391	NM_177581	ENSMUSG00000038384	Setd1b	AA516740|BC035291|KMT2G|mKIAA1076	SET domain containing 1B	protein-coding
chr11	5181927	5182155	+	0.68981	Intergenic	Intergenic	-29819	NM_080595	140703	Mm.840	NM_080595	ENSMUSG00000034164	Emid1	AW122071|CO-5|Emu1	EMI domain containing 1	protein-coding
chr12	105584940	105585186	+	0.68972	intron (NM_009747, intron 1 of 2)	intron (NM_009747, intron 1 of 2)	-19028	NM_007539	12061	Mm.377078	NM_007539	ENSMUSG00000041347	Bdkrb1	B1BKR|B1R|BKR1|BRADYB1|Bdkrb	bradykinin receptor, beta 1	protein-coding
chr5	135616104	135616366	+	0.68875	Intergenic	Intergenic	-16419	NM_146002	215160	Mm.295438	NM_031398	ENSMUSG00000039917	Rhbdd2	0610011L13Rik|AI480532|Rhbdl7|Usmg1	rhomboid domain containing 2	protein-coding
chr7	19006567	19006789	+	0.68859	TTS (NM_178757)	TTS (NM_178757)	2613	NM_178757	272359	Mm.274237	NM_178757	ENSMUSG00000044030	Irf2bp1	6330414O09Rik|C530033F24	interferon regulatory factor 2 binding protein 1	protein-coding
chr11	76525013	76525257	+	0.68628	intron (NM_198894, intron 1 of 22)	intron (NM_198894, intron 1 of 22)	-15716	NM_198018	109934	Mm.258939	NM_198018	ENSMUSG00000017631	Abr	-	active BCR-related gene	protein-coding
chr12	84193992	84194226	+	0.685	promoter-TSS (NM_001163502)	promoter-TSS (NM_001163502)	-94	NM_001163502	238317	Mm.31256	NM_001163501	ENSMUSG00000042507	Elmsan1	9430029N19Rik|C130039O16Rik|Gm260	ELM2 and Myb/SANT-like domain containing 1	protein-coding
chr17	56125062	56125300	+	0.68452	intron (NM_001130456, intron 16 of 16)	intron (NM_001130456, intron 16 of 16)	-3235	NM_029796	76905	Mm.348025	NM_029796	ENSMUSG00000037095	Lrg1	1300008B03Rik|2310031E04Rik|Lrg|Lrhg	leucine-rich alpha-2-glycoprotein 1	protein-coding
chr7	44997459	44997797	+	0.68366	promoter-TSS (NM_029410)	promoter-TSS (NM_029410)	-20	NR_045611	54131	Mm.3960	NM_016849	ENSMUSG00000003184	Irf3	C920001K05Rik|IRF-3	interferon regulatory factor 3	protein-coding
chr18	82717389	82717605	+	0.68293	Intergenic	Intergenic	-2784	NR_039572	100628586		NR_039572	miRBase:MI0018021	Mir5112	mmu-mir-5112|mu-mir-5112	microRNA 5112	ncRNA
chr8	120607990	120608192	+	0.68278	TTS (NM_197988)	TTS (NM_197988)	-19016	NM_178856	272551	Mm.275910	NM_178856		Gins2	2210013I18Rik|4833427B12Rik|AI323585|Pfs2	GINS complex subunit 2 (Psf2 homolog)	protein-coding
chr10	99084993	99085219	+	0.6811	Intergenic	Intergenic	-22065	NM_027740	382406	Mm.440656	NM_027740	ENSMUSG00000019952	Poc1b	4933430F16Rik|Wdr51b	POC1 centriolar protein homolog B (Chlamydomonas)	protein-coding
chr3	90490978	90491181	+	0.68027	promoter-TSS (NM_133854)	promoter-TSS (NM_133854)	-66	NM_133854	20615	Mm.331182	NM_133854	ENSMUSG00000001018	Snapin	25kDa|AA407989|AV026596|Bloc1s7|Snap25bp|Snapap	SNAP-associated protein	protein-coding
chr6	87887670	87887873	+	0.67875	promoter-TSS (NM_201244)	promoter-TSS (NM_201244)	-169	NM_017477	54161	Mm.258785	NM_017477	ENSMUSG00000030058	Copg1	AU019265|BC056168|Copg|D6Ertd71e|D6Wsu16e	coatomer protein complex, subunit gamma 1	protein-coding
chr7	24600999	24601271	+	0.67809	intron (NM_023154, intron 4 of 7)	intron (NM_023154, intron 4 of 7)	-10193	NM_001102613	232970	Mm.333663	NM_001102613	ENSMUSG00000074277	Phldb3	EG232970|ENSMUSG00000061511|Gm10102	pleckstrin homology-like domain, family B, member 3	protein-coding
chr9	62828760	62828987	+	0.67803	Intergenic	Intergenic	-9914	NM_001033175	76524	Mm.283636	NM_001033175	ENSMUSG00000032245	Cln6	1810065L06Rik|AW743417|D9Bwg1455e|nclf	ceroid-lipofuscinosis, neuronal 6	protein-coding
chr11	120307638	120307875	+	0.67713	Intergenic	Intergenic	39657	NR_105900	102465564		NR_105900		Mir6935	mmu-mir-6935	microRNA mir-6935	ncRNA
chr19	45573912	45574224	+	0.67688	intron (NM_172639, intron 4 of 5)	intron (NM_172639, intron 4 of 5)	13453	NM_172639	226162	Mm.21978	NM_172639	ENSMUSG00000041035	Dpcd	5330431N19Rik|Ndac	deleted in primary ciliary dyskinesia	protein-coding
chr7	44262795	44263004	+	0.6764	Intergenic	Intergenic	-5695	NM_001195034	100503991	Mm.367353	NM_001195034	ENSMUSG00000012777	Acpt	EG546967|Gm1432	acid phosphatase, testicular	protein-coding
chr8	104564962	104565259	+	0.676	intron (NR_029648, intron 1 of 2)	intron (NR_029648, intron 1 of 2)	23801	NM_001301165	12354	Mm.129265	NM_053070	ENSMUSG00000031883	Car7	AV343731|Ca7	carbonic anhydrase 7	protein-coding
chr7	101108331	101108573	+	0.6755	promoter-TSS (NM_199012)	promoter-TSS (NM_199012)	-323	NM_199012	207278	Mm.263041	NM_199012	ENSMUSG00000030691	Fchsd2	BC034086|R74866|Sh3md3|mKIAA0769	FCH and double SH3 domains 2	protein-coding
chr9	45413811	45414012	+	0.67543	Intergenic	Intergenic	7834	NM_007503	11936	Mm.22742	NM_007503	ENSMUSG00000059412	Fxyd2	Atp1g1	FXYD domain-containing ion transport regulator 2	protein-coding
chr15	102065703	102065983	+	0.67498	Intergenic	Intergenic	-7930	NM_145625	75705	Mm.290022	NM_145625	ENSMUSG00000058655	Eif4b	2310046H11Rik|AL024095|C85189|Eif4a2	eukaryotic translation initiation factor 4B	protein-coding
chr19	5567512	5567752	+	0.67489	promoter-TSS (NM_001033448)	promoter-TSS (NM_001033448)	-442	NM_001033448	381201	Mm.441906	NM_001033448	ENSMUSG00000049562	Ap5b1	Gm962	adaptor-related protein complex 5, beta 1 subunit	protein-coding
chr15	78239591	78239834	+	0.67487	Intergenic	Intergenic	-5099	NM_008677	17972	Mm.2068	NM_008677	ENSMUSG00000071715	Ncf4	AI451400|p40phox	neutrophil cytosolic factor 4	protein-coding
chr8	25719898	25720125	+	0.67391	promoter-TSS (NM_028000)	promoter-TSS (NM_028000)	-37	NR_121643	71910	Mm.385055	NM_028000	ENSMUSG00000031570	Ppapdc1b	1810019D05Rik|2310022A04Rik|AW045471|Ppapdc1	phosphatidic acid phosphatase type 2 domain containing 1B	protein-coding
chr5	139754860	139755075	+	0.67224	exon (NM_026748, exon 40 of 47)	exon (NM_026748, exon 40 of 47)	12976	NR_106004	102465628		NR_106004		Mir7037	mmu-mir-7037	microRNA mir-7037	ncRNA
chr5	38307584	38308018	+	0.67186	Intergenic	Intergenic	-11708	NM_013503	13492	Mm.167154	NM_013503	ENSMUSG00000039358	Drd5	D5R|Drd-5|Drd1b|Gpcr1	dopamine receptor D5	protein-coding
chr11	100363275	100363482	+	0.6716	Intergenic	Intergenic	-7237	NM_177981	15114	Mm.281700	NM_010404	ENSMUSG00000006930	Hap1	HAP-1	huntingtin-associated protein 1	protein-coding
chr8	121382525	121382743	+	0.66888	Intergenic	Intergenic	159320	NM_029597	76405	Mm.165697	NM_029597	ENSMUSG00000031809	1700018B08Rik	1700084O22Rik	RIKEN cDNA 1700018B08 gene	protein-coding
chr13	28957863	28958100	+	0.66864	Intergenic	Intergenic	-4299	NM_009238	20677	Mm.240627	NM_009238		Sox4	AA682046|Sox-4	SRY (sex determining region Y)-box 4	protein-coding
chr2	32912518	32912783	+	0.66747	intron (NM_146119, intron 5 of 13)	intron (NM_146119, intron 5 of 13)	36516	NM_146119	227737	Mm.301646	NM_146119	ENSMUSG00000026796	Fam129b	9130404D14Rik	family with sequence similarity 129, member B	protein-coding
chr2	28514558	28514786	+	0.667	intron (NM_009058, intron 1 of 17)	intron (NM_009058, intron 1 of 17)	1505	NM_009058	19730	Mm.5236	NM_009058	ENSMUSG00000026821	Ralgds	Gnds|Rgds|mKIAA1308	ral guanine nucleotide dissociation stimulator	protein-coding
chr14	105898913	105899148	+	0.66512	Intergenic	CpG	-2211	NM_011897	24064	Mm.89982	NM_011897	ENSMUSG00000022114	Spry2	sprouty2	sprouty homolog 2 (Drosophila)	protein-coding
chr2	122302642	122302885	+	0.66496	TTS (NM_145395)	TTS (NM_145395)	3863	NM_025777	66811	Mm.171333	NM_025777	ENSMUSG00000027225	Duoxa2	9030623N16Rik	dual oxidase maturation factor 2	protein-coding
chr11	121176361	121176595	+	0.66464	Intergenic	Intergenic	16207	NM_145440	217369	Mm.20122	NM_145440	ENSMUSG00000039321	Uts2r	Gpr14|UR-2-R|UTR|UTR2	urotensin 2 receptor	protein-coding
chr5	113872974	113873249	+	0.66389	intron (NM_011779, intron 2 of 10)	intron (NM_011779, intron 2 of 10)	35595	NM_011779	23790	Mm.260158	NM_011779	ENSMUSG00000004530	Coro1c	AL022675|AW455561|AW548837	coronin, actin binding protein 1C	protein-coding
chr8	68837726	68837928	+	0.66387	Intergenic	Intergenic	-42728	NM_008509	16956	Mm.1514	NM_008509	ENSMUSG00000015568	Lpl	-	lipoprotein lipase	protein-coding
chr4	53600558	53600776	+	0.66337	intron (NM_133891, intron 15 of 15)	intron (NM_133891, intron 15 of 15)	-30804	NM_176966	319636	Mm.103464	NM_176966	ENSMUSG00000054752	Fsd1l	A230072O16Rik|Ccdc10|Csdufd1|Fsd1nl|OTTMUSG00000007002	fibronectin type III and SPRY domain containing 1-like	protein-coding
chr11	101971447	101971666	+	0.66281	3' UTR (NM_028207, exon 3 of 3)	3' UTR (NM_028207, exon 3 of 3)	-4541	NM_024449	74499	Mm.265602	NM_024449	ENSMUSG00000001494	Sost	5430411E23Rik	sclerostin	protein-coding
chr15	76607461	76607801	+	0.66277	promoter-TSS (NM_053193)	promoter-TSS (NM_053193)	-40	NM_001164173	94230	Mm.45141	NM_053193	ENSMUSG00000034022	Cpsf1	-	cleavage and polyadenylation specific factor 1	protein-coding
chr2	164389515	164389912	+	0.66243	exon (NM_001252563, exon 11 of 11)	exon (NM_001252563, exon 11 of 11)	-13481	NM_009036	19668	Mm.473794	NM_009036	ENSMUSG00000017007	Rbpjl	RBP-L|Rbpsuhl	recombination signal binding protein for immunoglobulin kappa J region-like	protein-coding
chr17	47864575	47864801	+	0.66208	Intergenic	Intergenic	-29997	NM_001109973	17240	Mm.329100	NM_010783	ENSMUSG00000032717	Mdfi	I-mf|I-mfa	MyoD family inhibitor	protein-coding
chr12	110702985	110703193	+	0.66139	Intergenic	Intergenic	-6694	NM_010480	15519	Mm.1843	NM_010480	ENSMUSG00000021270	Hsp90aa1	86kDa|89kDa|AL024080|AL024147|Hsp86-1|Hsp89|Hsp90|Hspca|hsp4	heat shock protein 90, alpha (cytosolic), class A member 1	protein-coding
chr11	97531761	97531961	+	0.66117	exon (NM_018873, exon 12 of 20)	exon (NM_018873, exon 12 of 20)	-31521	NM_001289118	100141474	Mm.482426	NM_001289118		4933428G20Rik	-	RIKEN cDNA 4933428G20 gene	protein-coding
chr19	10240700	10240985	+	0.66097	promoter-TSS (NM_001033481)	promoter-TSS (NM_001033481)	-94	NM_001033481	225908	Mm.329716	NM_001033481	ENSMUSG00000036098	Myrf	6030439E18|Gm1804|Gm98|Mrf	myelin regulatory factor	protein-coding
chr18	82953857	82954443	+	0.66047	intron (NM_001177464, intron 1 of 5)	intron (NM_001177464, intron 1 of 5)	-33590	NR_033307	75853	Mm.420737	NR_033307		4930592I03Rik	-	RIKEN cDNA 4930592I03 gene	ncRNA
chr7	37775570	37775824	+	0.66044	Intergenic	Intergenic	-5945	NM_172385	243937	Mm.322505	NM_172385	ENSMUSG00000043456	Zfp536	9630010P11Rik|Znf536|mKIAA0390	zinc finger protein 536	protein-coding
chr10	43540825	43541137	+	0.66006	promoter-TSS (NM_026411)	promoter-TSS (NM_026411)	13	NM_026411	67851	Mm.209953	NM_026411	ENSMUSG00000019797	1700021F05Rik	-	RIKEN cDNA 1700021F05 gene	protein-coding
chr10	127058230	127058484	+	0.65997	exon (NM_001033262, exon 2 of 4)	exon (NM_001033262, exon 2 of 4)	1827	NM_001033262	216438	Mm.37892	NM_001033262		2018-03-09	AI608492|BC019560	membrane-associated ring finger (C3HC4) 9	protein-coding
chr4	63368690	63368910	+	0.6584	intron (NM_001045514, intron 21 of 21)	intron (NM_001045514, intron 21 of 21)	6351	NM_011016	18406	Mm.14173	NM_011016	ENSMUSG00000061540	Orm2	Agp1|Orm-2	orosomucoid 2	protein-coding
chr8	19161699	19161901	+	0.65738	Intergenic	Intergenic	3913	NM_153115	78128	Mm.229357	NM_153115	ENSMUSG00000079842	Spag11a	9230111C08Rik|Bin1b|EP2Q|EP2e|Spag11	sperm associated antigen 11A	protein-coding
chr18	75599756	75600217	+	0.65571	intron (NM_201354, intron 6 of 11)	RMER1C|Other|Other	85341	NR_045879	100038353	Mm.440724	NR_045879	ENSMUSG00000097712	Gm10532	ENSMUSG00000073534	predicted gene 10532	ncRNA
chr13	41302764	41302997	+	0.65559	Intergenic	Intergenic	53036	NM_001135577	108934	Mm.38578	NM_001135577	ENSMUSG00000091264	Smim13	2900036K02Rik	small integral membrane protein 13	protein-coding
chr16	33306651	33306857	+	0.65541	Intergenic	Intergenic	55298	NM_080557	69150	Mm.28196	NM_080557	ENSMUSG00000022808	Snx4	1810036H14Rik|AI037066	sorting nexin 4	protein-coding
chr2	165782392	165782646	+	0.65497	Intergenic	Intergenic	75654	NM_001252585	228880	Mm.227598	NM_027230	ENSMUSG00000039671	Zmynd8	1110013E22Rik|2010005I16Rik|3632413B07Rik|AI316811|AL024039|Prkcbp1|RACK7	zinc finger, MYND-type containing 8	protein-coding
chr11	95533842	95534058	+	0.65484	Intergenic	Intergenic	-19385	NM_130858	104079	Mm.22970	NM_130858	ENSMUSG00000046719	Nxph3	-	neurexophilin 3	protein-coding
chr4	135709137	135709582	+	0.65475	Intergenic	Intergenic	-18800	NM_178257	230828	Mm.261647	NM_178257		Il22ra1	9130219A07Rik|ENSMUSG00000073746|IL-22R|Il22r	interleukin 22 receptor, alpha 1	protein-coding
chr7	127761122	127761333	+	0.65454	intron (NM_172748, intron 7 of 10)	intron (NM_172748, intron 7 of 10)	-8588	NM_198424	269999	Mm.36852	NM_198424	ENSMUSG00000043964	Orai3	9930124N15|BC061259|Tmem142c	ORAI calcium release-activated calcium modulator 3	protein-coding
chr8	120178980	120179408	+	0.65441	Intergenic	Intergenic	-1725	NM_001033980	436062	Mm.334852	NM_001033980	ENSMUSG00000042269	Fam92b	1700120B06Rik	family with sequence similarity 92, member B	protein-coding
chr5	130853357	130853691	+	0.65399	Intergenic	Intergenic	404732	NM_021371	140904	Mm.40875	NM_021371	ENSMUSG00000060371	Caln1	9630012C17Rik|Cabp8	calneuron 1	protein-coding
chr9	59959397	59959645	+	0.65388	TTS (NM_001101600)	TTS (NM_001101600)	8227	NM_001101600	665389	Mm.335214	NM_001101600		Gm7616	EG665389	predicted gene 7616	protein-coding
chr4	15957809	15958018	+	0.65382	promoter-TSS (NM_013752)	promoter-TSS (NM_013752)	-54	NM_013752	27354	Mm.20866	NM_013752	ENSMUSG00000028224	Nbn	Nbs1	nibrin	protein-coding
chr1	86430033	86430235	+	0.65356	Intergenic	Intergenic	3805	NM_027966	71863	Mm.179627	NM_027966	ENSMUSG00000036574	1700019O17Rik	-	RIKEN cDNA 1700019O17 gene	protein-coding
chr14	20737472	20737684	+	0.65235	intron (NM_178597, intron 19 of 20)	intron (NM_178597, intron 19 of 20)	-3016	NM_010811	17423	Mm.4084	NM_010811	ENSMUSG00000039308	Ndst2	Mndns|NDST-2	N-deacetylase/N-sulfotransferase (heparan glucosaminyl) 2	protein-coding
chr15	101983973	101984603	+	0.65214	Intergenic	Intergenic	20054	NM_031170	16691	Mm.358618	NM_031170	ENSMUSG00000049382	Krt8	AA960620|AL022697|AU019895|Card2|EndoA|K8|Krt-2.8|Krt2-8	keratin 8	protein-coding
chr11	120013160	120013389	+	0.6518	intron (NM_007377, intron 9 of 13)	intron (NM_007377, intron 9 of 13)	-1493	NR_037225	100526518		NR_037225		Mir3065	mmu-mir-3065	microRNA 3065	ncRNA
chr5	116116542	116116884	+	0.65145	Intergenic	Intergenic	-33467	NM_001101546	545798	Mm.483995	NM_001101546		Tmem233	DSPB2|Gm13843|OTTMUSG00000014722	transmembrane protein 233	protein-coding
chr7	112469882	112470100	+	0.65033	intron (NM_020606, intron 1 of 12)	intron (NM_020606, intron 1 of 12)	42285	NM_020606	57342	Mm.143763	NM_020606	ENSMUSG00000030770	Parva	2010012A22Rik|5430400F08Rik|AI225929|AU042898|Actp|CH-ILKBP|Parvin	parvin, alpha	protein-coding
chr2	75605787	75605990	+	0.64969	Intergenic	Intergenic	-53371	NM_146130	229279	Mm.316306	NM_053263	ENSMUSG00000059005	Hnrnpa3	2410013L13Rik|2610209F03Rik|2610510D13Rik|Hnrpa3	heterogeneous nuclear ribonucleoprotein A3	protein-coding
chr10	75951790	75952033	+	0.64846	Intergenic	Intergenic	-2603	NM_198635	333669	Mm.31077	NM_198635	ENSMUSG00000033255	Gm5134	EG333669	predicted gene 5134	protein-coding
chr2	36008151	36008359	+	0.64828	Intergenic	Intergenic	-28631	NM_029774	74410	Mm.21591	NM_028921	ENSMUSG00000026885	Ttll11	4932702F08Rik|4933424A20Rik|AU043211|D2Ertd624e	tubulin tyrosine ligase-like family, member 11	protein-coding
chr10	128590351	128590664	+	0.64825	Intergenic	CpG	-1006	NM_010153	13867	Mm.373043	NM_010153		Erbb3	C76256|Erbb-3|Erbb3r|Her3	v-erb-b2 erythroblastic leukemia viral oncogene homolog 3 (avian)	protein-coding
chr5	38561642	38561910	+	0.64818	promoter-TSS (NM_011715)	promoter-TSS (NM_011715)	-181	NM_011715	22388	Mm.2654	NM_011715	ENSMUSG00000005103	Wdr1	Aip1|D5Wsu185e|rede	WD repeat domain 1	protein-coding
chr4	155249337	155249542	+	0.64762	promoter-TSS (NM_001190445)	promoter-TSS (NM_001190445)	-527	NM_001190445	67513	Mm.10374	NM_001190445	ENSMUSG00000073684	2610002J02Rik	Faap20	RIKEN cDNA 2610002J02 gene	protein-coding
chr16	44392303	44392512	+	0.64705	Intergenic	Intergenic	-2392	NM_001033247	212517	Mm.327888	NM_001033247	ENSMUSG00000071550	Cfap44	6330444M21Rik|D16Ertd642e|Gm1750|Wdr52	cilia and flagella associated protein 44	protein-coding
chr14	101482380	101482584	+	0.64705	intron (NM_001081278, intron 8 of 18)	intron (NM_001081278, intron 8 of 18)	126709	NM_001081278	210789	Mm.320639	NM_173380	ENSMUSG00000033083	Tbc1d4	5930406J04Rik|A930035N22|AV295684|As160	TBC1 domain family, member 4	protein-coding
chr2	129674998	129675201	+	0.64653	Intergenic	Intergenic	23559	NM_001286502	18610	Mm.6239	NM_018863	ENSMUSG00000027400	Pdyn	Dyn	prodynorphin	protein-coding
chr14	65098025	65098228	+	0.64634	promoter-TSS (NM_018788)	promoter-TSS (NM_018788)	-20	NM_018788	54616	Mm.103748	NM_018788	ENSMUSG00000021978	Extl3	2900009G18Rik|AU040105|Ext1l|mKIAA0519	exostoses (multiple)-like 3	protein-coding
chr7	143706751	143707020	+	0.64581	intron (NM_024289, intron 7 of 21)	intron (NM_024289, intron 7 of 21)	-21013	NM_024290	79201	Mm.290780	NM_024290		Tnfrsf23	Dctrailr1|Tnfrh1|Tnfrsf1al1|mDcTrailr1|mSOB	tumor necrosis factor receptor superfamily, member 23	protein-coding
chr15	78903283	78903551	+	0.64531	intron (NM_009164, intron 6 of 17)	intron (NM_009164, intron 6 of 17)	3631	NM_009164	20401	Mm.4462	NM_009164	ENSMUSG00000022436	Sh3bp1	3BP-1	SH3-domain binding protein 1	protein-coding
chr1	88284965	88285177	+	0.64476	Intergenic	Intergenic	-7492	NM_198652	381280	Mm.384762	NM_198652	ENSMUSG00000044783	Hjurp	6430706D22Rik|A730008H23Rik|C330011F01Rik|Gm975|Mfleg1	Holliday junction recognition protein	protein-coding
chr4	43763552	43763755	+	0.64389	Intergenic	Intergenic	7356	NM_019476	29849	Mm.88845	NM_019476	ENSMUSG00000044801	Olfr159	MOR262-5|Olfr37e|mOR37e	olfactory receptor 159	protein-coding
chr11	117358296	117358606	+	0.64358	intron (NM_017380, intron 8 of 9)	intron (NM_017380, intron 8 of 9)	26138	NM_001113488	53860	Mm.38450	NM_017380	ENSMUSG00000059248	2018-09-09	MSF1|Msf|PNUTL4|Sint1	septin 9	protein-coding
chr18	61809307	61809510	+	0.64312	intron (NM_001164491, intron 18 of 23)	intron (NM_001164491, intron 18 of 23)	-22746	NM_178928	106877	Mm.26632	NM_178928	ENSMUSG00000033032	Afap1l1	AI173486	actin filament associated protein 1-like 1	protein-coding
chr2	32362892	32363121	+	0.64259	promoter-TSS (NM_001252537)	promoter-TSS (NM_001252537)	-4	NM_001252538	68379	Mm.170508	NM_028412	ENSMUSG00000039205	Ciz1	0610038H21Rik|2900056O04Rik|LSFR1|ZNF356	CDKN1A interacting zinc finger protein 1	protein-coding
chr15	76468396	76468600	+	0.64221	intron (NM_013481, intron 2 of 15)	intron (NM_013481, intron 2 of 15)	8771	NM_013481	12181	Mm.4283	NM_013481	ENSMUSG00000022557	Bop1	AU020183|AW146150|D18861|Erb1p|Kiaa0124|mKIAA0124	block of proliferation 1	protein-coding
chr8	84737620	84737830	+	0.6414	intron (NM_001297601, intron 2 of 8)	intron (NM_001297601, intron 2 of 8)	36268	NM_008535	17095	Mm.4925	NM_008535	ENSMUSG00000034041	Lyl1	Lyl-1|bHLHa18	lymphoblastomic leukemia 1	protein-coding
chr1	132212198	132212433	+	0.64112	intron (NM_001033250, intron 1 of 3)	intron (NM_001033250, intron 1 of 3)	14227	NR_029777	723818		NR_029777	miRBase:MI0000646	Mir135b	Mirn135b	microRNA 135b	ncRNA
chr3	87769051	87769262	+	0.63909	promoter-TSS (NM_028460)	promoter-TSS (NM_028460)	-203	NM_001289600	73182	Mm.158962	NM_028460	ENSMUSG00000028073	Pear1	3110045G13Rik|Jedi-1|Megf12	platelet endothelial aggregation receptor 1	protein-coding
chr4	57673347	57673788	+	0.63864	intron (NM_172868, intron 3 of 5)	intron (NM_172868, intron 3 of 5)	105319	NM_172868	242481	Mm.331630	NM_172868		Palm2	53-H12|B130066I24|R75368|pEN70	paralemmin 2	protein-coding
chr4	118612677	118613014	+	0.63834	intron (NM_026789, intron 3 of 21)	intron (NM_026789, intron 3 of 21)	7560	NM_026789	68625	Mm.256495	NM_026789	ENSMUSG00000028730	Wdr65	1110020C03Rik|AV009650|C130004B06Rik|Gm1363	WD repeat domain 65	protein-coding
chr3	153806467	153806676	+	0.63771	Intergenic	Intergenic	-14484	NR_045801	70594	Mm.491050	NR_045801	ENSMUSG00000062046	5730460C07Rik	-	RIKEN cDNA 5730460C07 gene	ncRNA
chr8	121113191	121113609	+	0.63734	Intergenic	Intergenic	-2771	NM_013519	14234	Mm.14092	NM_013519	ENSMUSG00000046714	Foxc2	Fkh14|Hfhbf3|MFH-1|Mfh1	forkhead box C2	protein-coding
chr8	84186522	84186721	+	0.63695	Intergenic	Intergenic	-7660	NR_029821	723819		NR_029821		Mir181c	Mirn181c	microRNA 181c	ncRNA
chr13	119800989	119801279	+	0.63666	Intergenic	Intergenic	-10329	NM_028245	72465	Mm.139115	NM_028245	ENSMUSG00000094870	Zfp131	2610109I01Rik|AW558871|Znf131	zinc finger protein 131	protein-coding
chr4	128711443	128711691	+	0.63264	intron (NM_001195130, intron 6 of 14)	intron (NM_001195130, intron 6 of 14)	-16004	NM_001195083	54383	Mm.473738	NM_018774	ENSMUSG00000028796	Phc2	A3galt2|AA415044|D130050K19Rik|D4Ertd810e|Edr2|Mph2|p36	polyhomeotic-like 2 (Drosophila)	protein-coding
chr7	27302256	27302457	+	0.63203	Intergenic	Intergenic	31292	NM_001113549	108075	Mm.272251	NM_175641	ENSMUSG00000040488	Ltbp4	2310046A13Rik	latent transforming growth factor beta binding protein 4	protein-coding
chr11	118971563	118971803	+	0.63141	Intergenic	Intergenic	-16505	NM_001030291	238011	Mm.244114	NM_001030291	ENSMUSG00000046697	Enpp7	Alk-SMase|Gm254	ectonucleotide pyrophosphatase/phosphodiesterase 7	protein-coding
chr2	39373143	39373360	+	0.63128	Intergenic	Intergenic	-146913	NM_024209	67857	Mm.389242	NM_024209		Ppp6c	2310003C10Rik	protein phosphatase 6, catalytic subunit	protein-coding
chr6	113038092	113038333	+	0.6308	Intergenic	Intergenic	-8115	NM_008188	14911	Mm.781	NM_008188	ENSMUSG00000030264	Thumpd3	AW556087|Gt(ROSA)26asSor|Gtrosa26as	THUMP domain containing 3	protein-coding
chr3	142443455	142443680	+	0.62949	Intergenic	Intergenic	-47871	NM_001190856	56376	Mm.117709	NM_019808	ENSMUSG00000028273	Pdlim5	1110001A05Rik|AI987914|C87059|Enh|Enh1|Enh2|Enh3|LIM	PDZ and LIM domain 5	protein-coding
chr13	49449532	49449735	+	0.62758	intron (NM_001276399, intron 10 of 12)	intron (NM_001276399, intron 10 of 12)	28019	NM_001276399	75678	Mm.390586	NM_199056	ENSMUSG00000021385	Ippk	1810043M15Rik|InsP6	inositol 1,3,4,5,6-pentakisphosphate 2-kinase	protein-coding
chr15	78447718	78447942	+	0.62718	intron (NM_027902, intron 10 of 17)	intron (NM_027902, intron 10 of 17)	19266	NM_001289671	72844	Mm.390816	NM_001081367		Kctd17	2900008M13Rik|AA414907|AW742389|N28155	potassium channel tetramerisation domain containing 17	protein-coding
chr11	20455084	20455284	+	0.62646	Intergenic	CpG	-88069	NM_021372	58172	Mm.339676	NM_021372	ENSMUSG00000049800	Sertad2	AB041541|AU021878|Kiaa0127|SEI-2|Sei2|TRIP-Br2|mKIAA0127	SERTA domain containing 2	protein-coding
chr12	76803944	76804147	+	0.62634	intron (NM_134050, intron 2 of 6)	intron (NM_134050, intron 2 of 6)	-8491	NM_030677	14776	Mm.441856	NM_030677	ENSMUSG00000042808	Gpx2	GI-GPx|GPx-GI|GSHPx-2|GSHPx-GI	glutathione peroxidase 2	protein-coding
chr15	82805343	82805560	+	0.62582	Intergenic	L1MB2|LINE|L1	-11206	NM_029562	76279	Mm.439931	NM_029562	ENSMUSG00000022445	Cyp2d26	1300006E06Rik	cytochrome P450, family 2, subfamily d, polypeptide 26	protein-coding
chr2	168472895	168473118	+	0.62513	Intergenic	Intergenic	117359	NM_001291178	18019	Mm.116802	NM_010899	ENSMUSG00000027544	Nfatc2	AI607462|NF-ATc2|NF-ATp|NFAT1|NFAT1-D|Nfatp	nuclear factor of activated T cells, cytoplasmic, calcineurin dependent 2	protein-coding
chr4	138282887	138283226	+	0.62476	intron (NM_001190978, intron 6 of 11)	intron (NM_001190978, intron 6 of 11)	20805	NM_001190978	16559	Mm.271936	NM_010623	ENSMUSG00000028758	Kif17	5930435E01Rik|AW492270|Kif17b|mKIAA1405	kinesin family member 17	protein-coding
chr5	24652120	24652359	+	0.62459	Intergenic	Intergenic	6786	NR_003953	72252	Mm.87446	NR_003953	ENSMUSG00000038165	1700022A21Rik	-	glycerol-3-phosphate dehydrogenase 1-like pseudogene	pseudo
chr16	31425576	31425816	+	0.62401	intron (NM_175177, intron 1 of 6)	intron (NM_175177, intron 1 of 6)	-3057	NM_001122683	71911	Mm.293470	NM_175177	ENSMUSG00000046598	Bdh1	2310032J20Rik|AI327223|Bdh	3-hydroxybutyrate dehydrogenase, type 1	protein-coding
chr7	24890547	24890754	+	0.62371	TTS (NM_023133)	TTS (NM_023133)	5936	NM_023133	20085	Mm.300281	NM_023133	ENSMUSG00000040952	Rps19	Dsk3	ribosomal protein S19	protein-coding
chr16	5244528	5244733	+	0.62339	3' UTR (NM_145362, exon 13 of 13)	3' UTR (NM_145362, exon 13 of 13)	11009	NM_145362	208211	Mm.34581	NM_145362	ENSMUSG00000039427	Alg1	HMAT1|HMT1	asparagine-linked glycosylation 1 (beta-1,4-mannosyltransferase)	protein-coding
chr18	76372438	76372637	+	0.62268	Intergenic	Intergenic	111416	NM_001252481	17126	Mm.152699	NM_010754		Smad2	7120426M23Rik|Madh2|Madr2|Smad-2|mMad2	SMAD family member 2	protein-coding
chr5	66326427	66326737	+	0.62231	intron (NM_001201414, intron 10 of 15)	intron (NM_001201414, intron 10 of 15)	11083	NM_001201416	11787	Mm.5159	NM_009686	ENSMUSG00000029207	Apbb2	2310007D03Rik|FE65L1|Rirl1|TR2L|Zfra	amyloid beta (A4) precursor protein-binding, family B, member 2	protein-coding
chr17	35993726	35993931	+	0.62192	promoter-TSS (NR_015618)	promoter-TSS (NR_015618)	-676	NR_015618	77810	Mm.483143	NR_015618		A930015D03Rik	-	RIKEN cDNA A930015D03 gene	ncRNA
chr5	122925566	122925766	+	0.62185	intron (NM_001003953, intron 11 of 22)	intron (NM_001003953, intron 11 of 22)	-25316	NM_013910	30841	Mm.86406	NM_013910	ENSMUSG00000029475	Kdm2b	Cxxc2|E430001G17|Fbl10|Fbxl10|Jhdm1b|PCCX2|mKIAA3014	lysine (K)-specific demethylase 2B	protein-coding
chr18	82812452	82812711	+	0.62144	Intergenic	Intergenic	-43316	NR_125720	73985	Mm.399211	NR_125720		4930445N18Rik	3010027C24Rik	RIKEN cDNA 4930445N18 gene	ncRNA
chr6	47835536	47835754	+	0.62134	promoter-TSS (NM_027477)	promoter-TSS (NM_027477)	-16	NM_173034	272347	Mm.169059	NM_027477	ENSMUSG00000062519	Zfp398	5730513I23Rik	zinc finger protein 398	protein-coding
chr11	60927327	60927570	+	0.62121	intron (NR_027800, intron 1 of 1)	intron (NR_027800, intron 1 of 1)	4419	NR_027800	24082	Mm.46270	NM_025293	ENSMUSG00000042549	Map2k3os	F3-1|Gm16516|Gtlf3a	mitogen-activated protein kinase kinase 3, opposite strand	ncRNA
chr6	72535240	72535474	+	0.61929	Intergenic	Intergenic	-9034	NM_007599	12332	Mm.18626	NM_007599	ENSMUSG00000056737	Capg	gCap39|mbh1	capping protein (actin filament), gelsolin-like	protein-coding
chr2	31291466	31291770	+	0.61912	intron (NM_019681, intron 7 of 7)	intron (NM_019681, intron 7 of 7)	45695	NM_019681	14299	Mm.249318	NM_019681	ENSMUSG00000062661	Ncs1	9430075O15Rik|A730032G13Rik|AI836659|Freq|Mfreq|NCS-1	neuronal calcium sensor 1	protein-coding
chr1	87098658	87098884	+	0.61816	exon (NM_001081082, exon 11 of 11)	exon (NM_001081082, exon 11 of 11)	2835	NM_001081082	76768	Mm.58068	NM_001081082	ENSMUSG00000079440	Alpi	2010001C14Rik|Akp6|gIAP	alkaline phosphatase, intestinal	protein-coding
chr19	4191953	4192165	+	0.61709	promoter-TSS (NM_031868)	promoter-TSS (NM_031868)	-115	NM_031868	19045	Mm.1970	NM_031868	ENSMUSG00000040385	Ppp1ca	Ppp1c|dism2	protein phosphatase 1, catalytic subunit, alpha isoform	protein-coding
chr13	53109583	53109846	+	0.61681	3' UTR (NM_013846, exon 9 of 9)	3' UTR (NM_013846, exon 9 of 9)	-128675	NM_017373	18030	Mm.136604	NM_017373	ENSMUSG00000056749	Nfil3	AV225605|E4BP4	nuclear factor, interleukin 3, regulated	protein-coding
chr11	58225716	58225929	+	0.61585	Intergenic	Intergenic	10845	NM_019440	54396	Mm.458517	NM_019440	ENSMUSG00000069874	Irgm2	AI481100|GTPI|Ifggd2|Iigp2	immunity-related GTPase family M member 2	protein-coding
chr1	134106850	134107049	+	0.61555	Intergenic	Intergenic	-4293	NM_001284525	71884	Mm.328268	NM_027979	ENSMUSG00000026450	Chit1	2300002L19Rik	chitinase 1 (chitotriosidase)	protein-coding
chr11	103360300	103360510	+	0.61536	exon (NM_183288, exon 3 of 3)	exon (NM_183288, exon 3 of 3)	3287	NM_001205236	544817	Mm.259113	NM_133715	ENSMUSG00000034255	Arhgap27	2310069I04Rik|5730442P18Rik|Gm21552|Sh3d20	Rho GTPase activating protein 27	protein-coding
chr5	98329371	98329612	+	0.61533	intron (NM_001024614, intron 1 of 5)	CpG	187	NM_001024614	75784	Mm.443240	NM_001024614	ENSMUSG00000057816	1700007G11Rik	4930428O21Rik	RIKEN cDNA 1700007G11 gene	protein-coding
chr9	110997318	110997569	+	0.61418	Intergenic	Intergenic	-7730	NM_153100	235636	Mm.441138	NM_153100		Rtp3	Tmem7	receptor transporter protein 3	protein-coding
chr18	42708789	42709009	+	0.61213	intron (NR_073583, intron 4 of 8)	intron (NR_073583, intron 4 of 8)	-129247	NM_181543	240239	Mm.186779	NM_181543	ENSMUSG00000042816	Gpr151	C130082O03Rik|GalRL|PGR7|nGPCR-2037	G protein-coupled receptor 151	protein-coding
chr5	110770628	110771142	+	0.61176	promoter-TSS (NM_029337)	promoter-TSS (NM_029337)	-168	NM_029337	75560	Mm.270487	NM_029337	ENSMUSG00000029505	Ep400	1700020J09Rik|AU023439|mDomino|mKIAA1498|p400	E1A binding protein p400	protein-coding
chr16	5306685	5306891	+	0.61088	Intergenic	CpG	-50832	NM_027446	70511	Mm.45780	NM_027446	ENSMUSG00000022544	Fam86	5730409G15Rik|Fam86a	family with sequence similarity 86	protein-coding
chr10	80350359	80350586	+	0.61027	intron (NR_038088, intron 1 of 4)	intron (NR_038088, intron 1 of 4)	-2024	NR_104339	66548	Mm.71891	NM_025629		Adamtsl5	2010109H09Rik|Thsd6	ADAMTS-like 5	protein-coding
chr18	36328622	36328833	+	0.61018	Intergenic	Intergenic	-19897	NM_001081365	66060	Mm.272527	NM_001081365		Cystm1	0610010O12Rik	cysteine-rich transmembrane module containing 1	protein-coding
chr7	19797291	19797530	+	0.60923	promoter-TSS (NM_023224)	promoter-TSS (NM_023224)	-601	NM_001161844	80794	Mm.81698	NM_023224	ENSMUSG00000040525	Cblc	2310076I21Rik|2310079L19Rik|Cbl3	Casitas B-lineage lymphoma c	protein-coding
chr10	57448006	57448465	+	0.60922	Intergenic	Intergenic	38118	NR_045353	74928	Mm.416643	NR_045353	ENSMUSG00000097370	4930467K11Rik	-	RIKEN cDNA 4930467K11 gene	ncRNA
chr16	42190178	42190387	+	0.60762	Intergenic	CpG	113187	NR_105858	102466172		NR_105858		Mir6540	mmu-mir-6540	microRNA mir-6540	ncRNA
chr1	131867157	131867358	+	0.60645	promoter-TSS (NM_144875)	promoter-TSS (NM_144875)	-20	NM_144875	226422	Mm.34027	NM_144875	ENSMUSG00000026433	Rab29	Rab7l1	RAB29, member RAS oncogene family	protein-coding
chr3	86142622	86142825	+	0.60414	promoter-TSS (NM_016959)	promoter-TSS (NM_016959)	-55	NM_016959	20091	Mm.399829	NM_016959	ENSMUSG00000028081	Rps3a1	Rps3a	ribosomal protein S3A1	protein-coding
chr19	4207038	4207244	+	0.60315	Intergenic	Intergenic	-5538	NM_011237	19367	Mm.277629	NM_011237	ENSMUSG00000024824	Rad9a	Rad9	RAD9 homolog A	protein-coding
chr8	105259740	105259947	+	0.60225	exon (NM_001033161, exon 3 of 5)	exon (NM_001033161, exon 3 of 5)	-4690	NM_178879	97440	Mm.489600	NM_178879	ENSMUSG00000069920	B3gnt9	3-Gn-T9|B3gnt9-ps|BGnT-9|C76565|C76566|beta-1|beta3Gn-T9	UDP-GlcNAc:betaGal beta-1,3-N-acetylglucosaminyltransferase 9	protein-coding
chr3	88526319	88526529	+	0.60208	Intergenic	Intergenic	-5971	NM_001029890	72640	Mm.275154	NM_001029890	ENSMUSG00000074480	Mex3a	2700083E18Rik|Gm411|Rkhd4	mex3 homolog A (C. elegans)	protein-coding
chr2	94002394	94002615	+	0.60178	intron (NM_026944, intron 6 of 9)	intron (NM_026944, intron 6 of 9)	8226	NM_026944	69113	Mm.272498	NM_026944	ENSMUSG00000040174	Alkbh3	1700108H04Rik|1810020C19Rik|Abh3|mABH3	alkB, alkylation repair homolog 3 (E. coli)	protein-coding
chr16	42165033	42165244	+	0.60126	Intergenic	Intergenic	138331	NR_105858	102466172		NR_105858		Mir6540	mmu-mir-6540	microRNA mir-6540	ncRNA
chr4	152165653	152165873	+	0.60115	Intergenic	Intergenic	6896	NM_008236	15206	Mm.57038	NM_008236	ENSMUSG00000028940	Hes2	HES-2	hairy and enhancer of split 2 (Drosophila)	protein-coding
chr1	172324795	172325007	+	0.60062	intron (NM_008429, intron 3 of 3)	intron (NM_008429, intron 3 of 3)	4362	NM_008429	16524	Mm.261168	NM_008429	ENSMUSG00000038026	Kcnj9	1700085N21Rik|Girk3|Kir3.3|mbGIRK3	potassium inwardly-rectifying channel, subfamily J, member 9	protein-coding
chr7	120835760	120835967	+	0.59938	Intergenic	Intergenic	-6968	NM_007908	13631	Mm.25997	NM_007908	ENSMUSG00000035064	Eef2k	C86191|eEF-2K	eukaryotic elongation factor-2 kinase	protein-coding
chr17	46132150	46132362	+	0.59841	intron (NM_029338, intron 4 of 4)	intron (NM_029338, intron 4 of 4)	11942	NM_029338	75564	Mm.17993	NM_029338	ENSMUSG00000023966	Rsph9	1700027N10Rik	radial spoke head 9 homolog (Chlamydomonas)	protein-coding
chr17	23630246	23630454	+	0.59804	3' UTR (NM_001033339, exon 10 of 10)	3' UTR (NM_001033339, exon 10 of 10)	14919	NM_001033339	240047	Mm.235343	NM_001033339	ENSMUSG00000023903	Mmp25	F730048C11Rik|Leukolysin|MMP20|MT6-MMP	matrix metallopeptidase 25	protein-coding
chr3	32510336	32510566	+	0.59752	promoter-TSS (NM_144519)	promoter-TSS (NM_144519)	-99	NM_001161818	67778	Mm.285620	NM_144519		Zfp639	6230400O18Rik|ANC-2H01|ZASC1|Znf639	zinc finger protein 639	protein-coding
chr4	144890652	144890931	+	0.59653	Intergenic	Intergenic	-2036	NM_001172424	20148	Mm.14063	NM_011303	ENSMUSG00000066026	Dhrs3	Rsdr1|retSDR1	dehydrogenase/reductase (SDR family) member 3	protein-coding
chr11	61104409	61104615	+	0.59326	Intergenic	Intergenic	-36323	NM_021349	57916	Mm.265915	NM_021349	ENSMUSG00000010142	Tnfrsf13b	1200009E08Rik|Taci	tumor necrosis factor receptor superfamily, member 13b	protein-coding
chr7	122099279	122099485	+	0.59294	intron (NM_028177, intron 1 of 4)	intron (NM_028177, intron 1 of 4)	2466	NM_028177	70316	Mm.3014	NM_028177		Ndufab1	2210401F17Rik|2310039H15Rik|2610003B19Rik|8kDa|9130423F15Rik|ACP|CI-SDAP|SDAP	NADH dehydrogenase (ubiquinone) 1, alpha/beta subcomplex, 1	protein-coding
chr5	122391704	122391923	+	0.5928	promoter-TSS (NM_019824)	promoter-TSS (NM_019824)	-115	NM_019824	56378	Mm.275942	NM_019824	ENSMUSG00000029465	Arpc3	1110006A04Rik|21kDa|AA408672|AI788639|p21-Ar|p21Arc	actin related protein 2/3 complex, subunit 3	protein-coding
chr9	120202805	120203034	+	0.59245	Intergenic	B3A|SINE|B2	53177	NM_008614	17433	Mm.486167	NM_008614	ENSMUSG00000032517	Mobp	AI835053|AI839848|MOBP155|MOBP170|MOBP69|MOBP73|MOBP81|R74645	myelin-associated oligodendrocytic basic protein	protein-coding
chr13	96431804	96432044	+	0.59242	intron (NM_001042714, intron 9 of 13)	intron (NM_001042714, intron 9 of 13)	39236	NM_001042714	271144	Mm.470057	NM_001042714	ENSMUSG00000047117	Ankdd1b	9330128J19Rik	ankyrin repeat and death domain containing 1B	protein-coding
chr16	20702581	20702796	+	0.59009	TTS (NM_009900)	TTS (NM_009900)	7631	NM_133778	78408	Mm.196512	NM_133778	ENSMUSG00000050821	Fam131a	2900046G09Rik	family with sequence similarity 131, member A	protein-coding
chr4	129113061	129113381	+	0.58913	intron (NM_001286081, intron 2 of 3)	intron (NM_001286081, intron 2 of 3)	6951	NM_001286083	15444	Mm.384452	NM_010471	ENSMUSG00000028785	Hpca	-	hippocalcin	protein-coding
chr9	107514648	107514884	+	0.58792	intron (NM_020263, intron 14 of 38)	intron (NM_020263, intron 14 of 38)	-19179	NM_019704	56395	Mm.260153	NM_019704	ENSMUSG00000010045	Tmem115	C78915|Pl6|Pp6	transmembrane protein 115	protein-coding
chr5	115556281	115556540	+	0.58624	TTS (NM_133915)	TTS (NM_133915)	-3057	NM_007475	11837	Mm.5286	NM_007475	ENSMUSG00000067274	Rplp0	36B4|Arbp|L10E	ribosomal protein, large, P0	protein-coding
chr1	74880847	74881103	+	0.58613	TTS (NM_153111)	TTS (NM_153111)	4433	NM_153111	260298	Mm.150496	NM_153111	ENSMUSG00000055197	Fev	Pet-1|Pet1|mPet-1	FEV (ETS oncogene family)	protein-coding
chr10	127555812	127556068	+	0.58572	intron (NM_008512, intron 54 of 88)	intron (NM_008512, intron 54 of 88)	-21381	NM_183297	104080	Mm.437200	NM_183297	ENSMUSG00000040258	Nxph4	1110036M10Rik|AI851051	neurexophilin 4	protein-coding
chr8	117600928	117601135	+	0.58485	intron (NM_172285, intron 21 of 32)	intron (NM_172285, intron 21 of 32)	70484	NM_028725	74032	Mm.296302	NM_028725	ENSMUSG00000034308	Sdr42e1	4632417N05Rik|AI117603	short chain dehydrogenase/reductase family 42E, member 1	protein-coding
chr9	36916427	36916671	+	0.58428	intron (NM_001029838, intron 7 of 12)	intron (NM_001029838, intron 7 of 12)	72890	NM_183171	235180	Mm.5264	NM_183171	ENSMUSG00000032118	Fez1	UNC-76|UNC76	fasciculation and elongation protein zeta 1 (zygin I)	protein-coding
chr11	97884027	97884248	+	0.58416	promoter-TSS (NM_001081435)	promoter-TSS (NM_001081435)	17	NM_001081435	72973	Mm.245939	NM_001081435		Fbxo47	2900052P03Rik|Gm1562	F-box protein 47	protein-coding
chr10	75897403	75897619	+	0.58208	exon (NM_011418, exon 8 of 9)	exon (NM_011418, exon 8 of 9)	4113	NM_024440	70377	Mm.275878	NM_024440	ENSMUSG00000009092	Derl3	1810006I20Rik|1810063P04Rik|IZP6|derlin-3	Der1-like domain family, member 3	protein-coding
chr12	8547361	8547613	+	0.58171	intron (NM_177802, intron 2 of 6)	intron (NM_177802, intron 2 of 6)	-7921	NM_001038660	328059	Mm.46326	NM_177802	ENSMUSG00000020600	Slc7a15	Arpat	solute carrier family 7 (cationic amino acid transporter, y+ system), member 15	protein-coding
chr2	131209999	131210257	+	0.57887	promoter-TSS (NM_001291032)	promoter-TSS (NM_001291032)	-232	NM_027129	69596	Mm.2937	NM_027129	ENSMUSG00000068264	Ap5s1	0610038L13Rik|2310035K24Rik|AW060727|sigma5	adaptor-related protein 5 complex, sigma 1 subunit	protein-coding
chr16	94713782	94714033	+	0.57825	Intergenic	Intergenic	142783	NM_001025590	16522	Mm.328720	NM_010606	ENSMUSG00000043301	Kcnj6	BIR1|GIRK2|KATP2|KCNJ7|Kir3.2|weaver|wv	potassium inwardly-rectifying channel, subfamily J, member 6	protein-coding
chr14	31436063	31436335	+	0.57814	promoter-TSS (NM_011894)	promoter-TSS (NM_011894)	-166	NM_011894	24056	Mm.383198	NM_011894	ENSMUSG00000021892	Sh3bp5	AI606498|SH3BP-5|Sab	SH3-domain binding protein 5 (BTK-associated)	protein-coding
chr4	128776813	128777068	+	0.5781	intron (NM_001081098, intron 8 of 8)	intron (NM_001081098, intron 8 of 8)	17682	NM_001009819	215493	Mm.300900	NM_001009819	ENSMUSG00000028794	A3galt2	Gm433|iGb3|iGb3S	alpha 1,3-galactosyltransferase 2 (isoglobotriaosylceramide synthase)	protein-coding
chr13	104139628	104139847	+	0.57706	intron (NM_144838, intron 10 of 10)	intron (NM_144838, intron 10 of 10)	29947	NM_144838	218544	Mm.44416	NM_144838	ENSMUSG00000042743	Sgtb	C630001O05Rik	small glutamine-rich tetratricopeptide repeat (TPR)-containing, beta	protein-coding
chr6	135011424	135011655	+	0.57665	promoter-TSS (NM_026360)	promoter-TSS (NM_026360)	-73	NM_026360	67755	Mm.166524	NM_026360	ENSMUSG00000030204	Ddx47	4930588A18Rik|C77285	DEAD (Asp-Glu-Ala-Asp) box polypeptide 47	protein-coding
chr3	127625313	127625547	+	0.57564	Intergenic	CpG	-7715	NM_009718	11924	Mm.42017	NM_009718	ENSMUSG00000027967	Neurog2	Atoh4|Math4A|bHLHa8|ngn-2|ngn2	neurogenin 2	protein-coding
chr9	107644662	107644900	+	0.57474	Intergenic	Intergenic	-9439	NM_008138	14678	Mm.196464	NM_008138	ENSMUSG00000032562	Gnai2	C76432|Galphai2|Gia|Gnai-2	guanine nucleotide binding protein (G protein), alpha inhibiting 2	protein-coding
chr10	58675646	58675870	+	0.57444	promoter-TSS (NM_010100)	promoter-TSS (NM_010100)	-62	NM_010100	13608	Mm.174523	NM_010100	ENSMUSG00000003227	Edar	ED1R|ED3|ED5|EDA-A1R|EDA3|dl	ectodysplasin-A receptor	protein-coding
chr12	85169536	85169760	+	0.57358	intron (NM_001271705, intron 4 of 6)	intron (NM_001271705, intron 4 of 6)	6334	NM_001271705	18654	Mm.4809	NM_008827	ENSMUSG00000004791	Pgf	AI854365|PIGF|Plgf	placental growth factor	protein-coding
chr1	57970048	57970255	+	0.57347	promoter-TSS (NM_001159865)	promoter-TSS (NM_001159865)	-67	NM_001159865	51960	Mm.339711	NM_030211	ENSMUSG00000054770	Kctd18	4932411A20Rik|6530404F10Rik	potassium channel tetramerisation domain containing 18	protein-coding
chr7	99249616	99249840	+	0.57342	Intergenic	Intergenic	-11117	NM_177448	233549	Mm.208030	NM_177448	ENSMUSG00000052396	Mogat2	DGAT2L5|MGAT2|Mgat1l	monoacylglycerol O-acyltransferase 2	protein-coding
chr12	111413385	111413637	+	0.57313	Intergenic	Intergenic	-3919	NM_001289487	74190	Mm.248640	NM_028807	ENSMUSG00000021280	Exoc3l4	1200009I06Rik|1600013K19Rik	exocyst complex component 3-like 4	protein-coding
chr2	173097325	173097610	+	0.57259	intron (NM_001081387, intron 9 of 10)	intron (NM_001081387, intron 9 of 10)	22058	NM_001081387	664799	Mm.389396	NM_001081387	ENSMUSG00000070495	Ctcfl	Boris|OTTMUSG00000016680	CCCTC-binding factor (zinc finger protein)-like	protein-coding
chr3	153835742	153835957	+	0.57254	Intergenic	RMER1A|Other|Other	-8398	NM_025758	66772	Mm.116960	NM_025758		Asb17	4933436O18Rik	ankyrin repeat and SOCS box-containing 17	protein-coding
chr17	48119754	48119983	+	0.57198	Intergenic	Intergenic	26439	NM_001177896	328829	Mm.466999	NM_177824	ENSMUSG00000073386	9830107B12Rik	Trem5	RIKEN cDNA 9830107B12 gene	protein-coding
chr10	81304913	81305116	+	0.57123	intron (NM_001146687, intron 2 of 16)	intron (NM_001146687, intron 2 of 16)	12051	NM_001146687	18717	Mm.29836	NM_008844	ENSMUSG00000034902	Pip5k1c	AI115456|AI835305|Pip5kIgamma	phosphatidylinositol-4-phosphate 5-kinase, type 1 gamma	protein-coding
chr13	110368633	110368919	+	0.57116	Intergenic	Intergenic	-11604	NM_177713	238875	Mm.30533	NM_177713	ENSMUSG00000046006	Gapt	9830130M13Rik	Grb2-binding adaptor, transmembrane	protein-coding
chr1	191312510	191312727	+	0.57023	intron (NM_025424, intron 1 of 3)	intron (NM_025424, intron 1 of 3)	5500	NM_025424	66208	Mm.46444	NM_025424	ENSMUSG00000037499	Nenf	1110060M21Rik|SCIRP10|Spuf	neuron derived neurotrophic factor	protein-coding
chr11	32342842	32343097	+	0.57018	Intergenic	Intergenic	-4842	NM_177364	268396	Mm.227616	NM_177364	ENSMUSG00000040711	Sh3pxd2b	G431001E03Rik|TSK4|fad49	SH3 and PX domains 2B	protein-coding
chr2	91944230	91944472	+	0.56956	TTS (NR_105965)	TTS (NR_105965)	579	NR_105965	102465604		NR_105965		Mir6999	mmu-mir-6999	microRNA mir-6999	ncRNA
chr18	38296478	38296741	+	0.56947	promoter-TSS (NM_001164622)	promoter-TSS (NM_001164622)	-26	NM_020012	56736	Mm.228903	NM_020012	ENSMUSG00000060450	Rnf14	2310075C09Rik|2610005D23Rik|AA986456|AU041447|D18Ertd188e|D7Bwg0165e|Triad2	ring finger protein 14	protein-coding
chr5	33496230	33496450	+	0.56807	Intergenic	Intergenic	-62250	NM_011320	672284		NM_011320		Nkx1-1	Nkx-1.1|Sax2	NK1 transcription factor related, locus 1 (Drosophila)	protein-coding
chr2	29817765	29818216	+	0.56771	TTS (NM_011989)	TTS (NM_011989)	-9399	NM_026615	68205	Mm.20273	NM_026615	ENSMUSG00000069020	Urm1	2900073H19Rik	ubiquitin related modifier 1 homolog (S. cerevisiae)	protein-coding
chr18	38845616	38845892	+	0.56721	intron (NM_010197, intron 3 of 3)	intron (NM_010197, intron 3 of 3)	-46702	NM_001033789	545253	Mm.244585	NM_001033789		Gm5820	EG545253	predicted gene 5820	protein-coding
chr7	18892235	18892468	+	0.56716	exon (NM_001033314, exon 11 of 14)	exon (NM_001033314, exon 11 of 14)	7661	NM_009402	21946	Mm.21855	NM_009402	ENSMUSG00000030413	Pglyrp1	PGRP|PGRP-S|Pglyrp|Tag7|Tasg7|Tnfsf3l	peptidoglycan recognition protein 1	protein-coding
chr3	96278434	96278633	+	0.56669	Intergenic	CpG	8833	NM_175666	319189	Mm.297655	NM_175666		Hist2h2bb	H2b-616	histone cluster 2, H2bb	protein-coding
chr4	139611690	139612010	+	0.56566	intron (NM_183148, intron 8 of 11)	intron (NM_183148, intron 8 of 11)	-11044	NM_175438	212647	Mm.273571	NM_175438	ENSMUSG00000028737	Aldh4a1	A930035F14Rik|Ahd-1|Ahd1|Aldh4|Aldh5a1|E330022C09|P5cd|P5cdh|P5cdhl|P5cdhs|Ssdh1	aldehyde dehydrogenase 4 family, member A1	protein-coding
chr7	19310176	19310614	+	0.56525	promoter-TSS (NM_008036)	promoter-TSS (NM_008036)	-350	NM_008036	14282	Mm.248335	NM_008036	ENSMUSG00000003545	Fosb	-	FBJ osteosarcoma oncogene B	protein-coding
chr9	122014226	122014693	+	0.565	Intergenic	Intergenic	-18433	NM_001289558	215494	Mm.402151	NM_153540	ENSMUSG00000066235	Pomgnt2	Ago61|C85492|Gtdc2	protein O-linked mannose beta 1,4-N-acetylglucosaminyltransferase 2	protein-coding
chr11	120423675	120423904	+	0.5648	intron (NM_001195023, intron 3 of 16)	intron (NM_001195023, intron 3 of 16)	13911	NM_001195023	217365	Mm.309520	NM_199469	ENSMUSG00000039703	Nploc4	AK129375|Npl4|mKIAA1499	nuclear protein localization 4 homolog (S. cerevisiae)	protein-coding
chr13	8871137	8871381	+	0.56315	promoter-TSS (NM_172445)	promoter-TSS (NM_172445)	-215	NM_001039389	207615	Mm.284654	NM_172445	ENSMUSG00000021147	Wdr37	-	WD repeat domain 37	protein-coding
chr14	60771061	60771502	+	0.5629	intron (NM_183175, intron 1 of 3)	L1MB2|LINE|L1	3147	NM_183175	239126	Mm.319636	NM_183175	ENSMUSG00000071347	C1qtnf9	9130217G22Rik|CTRP9|Ciqtnf9	C1q and tumor necrosis factor related protein 9	protein-coding
chr8	119440745	119440957	+	0.56286	intron (NM_027950, intron 1 of 5)	intron (NM_027950, intron 1 of 5)	3689	NM_027950	71839	Mm.272357	NM_027950	ENSMUSG00000074063	Osgin1	1700012B18Rik|Okl38	oxidative stress induced growth inhibitor 1	protein-coding
chr7	27490852	27491317	+	0.56256	TTS (NM_018820)	TTS (NM_018820)	4131	NM_018820	55942	Mm.153684	NM_018820	ENSMUSG00000008384	Sertad1	1110032C13Rik|AV000455|AW456625|Sei-1|Sei1|TRIP-Br1	SERTA domain containing 1	protein-coding
chr1	120155408	120155617	+	0.56186	intron (NM_028439, intron 2 of 5)	intron (NM_028439, intron 2 of 5)	34325	NM_001172074	73103	Mm.271602	NM_028439	ENSMUSG00000026388	3110009E18Rik	-	RIKEN cDNA 3110009E18 gene	protein-coding
chr10	99615883	99616096	+	0.56099	intron (NR_038019, intron 1 of 2)	intron (NR_038019, intron 1 of 2)	6818	NR_038019	100504202	Mm.403801	NR_038019		Gm20110	-	predicted gene, 20110	ncRNA
chr2	31915229	31915448	+	0.56064	intron (NM_011836, intron 11 of 27)	intron (NM_011836, intron 11 of 27)	28057	NM_011836	23928	Mm.302362	NM_011836	ENSMUSG00000026840	Lamc3	AI562206|AW240805	laminin gamma 3	protein-coding
chr12	84589703	84590057	+	0.55898	intron (NM_007701, intron 3 of 4)	intron (NM_007701, intron 3 of 4)	20028	NM_007701	12677	Mm.4405	NM_007701	ENSMUSG00000021239	Vsx2	Chx10|Hox-10|Hox10|or	visual system homeobox 2	protein-coding
chr1	43110663	43110864	+	0.55773	intron (NM_133818, intron 2 of 3)	ORR1D2|LTR|ERVL-MaLR	12053	NM_133818	98404	Mm.28817	NM_133818	ENSMUSG00000010290	AI597479	-	expressed sequence AI597479	protein-coding
chr8	69893986	69894189	+	0.55629	TTS (NM_023312)	TTS (NM_023312)	-6695	NM_026818	68709	Mm.334584	NM_026818	ENSMUSG00000044006	Cilp2	1110031K21Rik|AA407300|CLIP-2	cartilage intermediate layer protein 2	protein-coding
chr8	120288451	120288739	+	0.55619	Intergenic	Intergenic	-60365	NR_110496	434353	Mm.411793	NR_110496		A330074K22Rik	-	RIKEN cDNA A330074K22 gene	ncRNA
chr1	172528759	172529009	+	0.55604	intron (NM_027972, intron 2 of 11)	intron (NM_027972, intron 2 of 11)	7754	NM_027972	71870	Mm.78373	NM_027972	ENSMUSG00000026546	Ccdc19	1700028D05Rik|Nesg1	coiled-coil domain containing 19	protein-coding
chr9	27414060	27414260	+	0.55577	Intergenic	Intergenic	17339	NM_029299	75469	Mm.45824	NM_029299	ENSMUSG00000031991	Spata19	1700001L23Rik|AV047838	spermatogenesis associated 19	protein-coding
chr12	99084252	99084464	+	0.55528	Intergenic	Intergenic	78450	NR_038130	67639	Mm.87374	NR_038130		4930474N09Rik	-	RIKEN cDNA 4930474N09 gene	ncRNA
chr10	80376271	80376516	+	0.55528	Intergenic	Intergenic	-6756	NR_038088	100568459		NR_038088		Bc1	Gm24367	brain cytoplasmic RNA 1	ncRNA
chr6	97005114	97005334	+	0.55503	intron (NM_177233, intron 3 of 5)	intron (NM_177233, intron 3 of 5)	55187	NM_177233	320701	Mm.131700	NM_177233	ENSMUSG00000046500	Fam19a4	C130034I18Rik|Fam19a4 Tafa-4|Tafa-4	family with sequence similarity 19, member A4	protein-coding
chr5	33270689	33270908	+	0.55481	intron (NM_001198860, intron 1 of 9)	intron (NM_001198860, intron 1 of 9)	4206	NM_001198859	13016	Mm.7286	NM_013502	ENSMUSG00000037373	Ctbp1	BARS|CtBP1-L|CtBP1-S|CtBP3/BARS|D4S115h|D5H4S115|D5H4S115E	C-terminal binding protein 1	protein-coding
chr11	79962334	79962566	+	0.55457	promoter-TSS (NM_144826)	promoter-TSS (NM_144826)	-63	NM_144826	216987	Mm.274961	NM_144826	ENSMUSG00000035575	Utp6	4732497O03Rik|HCA66	UTP6, small subunit (SSU) processome component, homolog (yeast)	protein-coding
chr8	86585742	86585955	+	0.55436	Intergenic	Intergenic	-19258	NM_172912	244562	Mm.67485	NM_172912	ENSMUSG00000036872	Abcc12	4930467B22Rik|MRP9	ATP-binding cassette, sub-family C (CFTR/MRP), member 12	protein-coding
chr5	34210312	34210530	+	0.55429	intron (NM_001015039, intron 8 of 12)	intron (NM_001015039, intron 8 of 12)	-22711	NM_010753	17122	Mm.259260	NM_010753	ENSMUSG00000037235	Mxd4	2810410A03Rik|Mad4|bHLHc12	Max dimerization protein 4	protein-coding
chr1	181022321	181022521	+	0.55397	Intergenic	Intergenic	-4926	NM_010145	13849	Mm.9075	NM_010145	ENSMUSG00000038776	Ephx1	AI195553|Eph-1|Eph1|mEH	epoxide hydrolase 1, microsomal	protein-coding
chr12	111272520	111272740	+	0.55344	intron (NM_033603, intron 3 of 11)	B2_Mm2|SINE|B2	1519	NM_033603	93835	Mm.197639	NM_033603	ENSMUSG00000021278	Amn	5033428N14Rik|AV002116	amnionless	protein-coding
chr6	30459958	30460168	+	0.55163	Intergenic	CpG	49643	NM_178625	72649	Mm.45418	NM_178625	ENSMUSG00000029782	Tmem209	2700094F01Rik|AI428435	transmembrane protein 209	protein-coding
chr11	69628396	69628604	+	0.55104	Intergenic	MER21B|LTR|ERVL	-4471	NM_011814	23879	Mm.41930	NM_011814	ENSMUSG00000018765	Fxr2	Fxr2h	fragile X mental retardation, autosomal homolog 2	protein-coding
chr1	133101517	133101728	+	0.55031	intron (NM_001099276, intron 28 of 32)	intron (NM_001099276, intron 28 of 32)	-29544	NM_133819	108954	Mm.293628	NM_133819	ENSMUSG00000046062	Ppp1r15b	1810033K10Rik|AI606441|C530022L24Rik|CReP	protein phosphatase 1, regulatory (inhibitor) subunit 15b	protein-coding
chr9	44685381	44685591	+	0.54984	TTS (NM_153537)	TTS (NM_153537)	12253	NM_001277851	58866	Mm.45380	NM_021481	ENSMUSG00000032098	Treh	2210412M19Rik	trehalase (brush-border membrane glycoprotein)	protein-coding
chr13	71458485	71458687	+	0.54976	Intergenic	Intergenic	505137	NM_010573	16371	Mm.316056	NM_010573	ENSMUSG00000060969	Irx1	-	Iroquois related homeobox 1 (Drosophila)	protein-coding
chr11	97632022	97632224	+	0.54943	Intergenic	Intergenic	-2407	NM_175332	103551	Mm.24506	NM_175332	ENSMUSG00000043439	E130012A19Rik	AA409164|AI413509|AW539173|E13|esPRC2p48	RIKEN cDNA E130012A19 gene	protein-coding
chr2	167685250	167685451	+	0.54924	Intergenic	Intergenic	-3565	NM_001287739	12608	Mm.439656	NM_009883	ENSMUSG00000056501	Cebpb	C/EBPbeta|CRP2|IL-6DBP|LAP|LIP|NF-IL6|NF-M|Nfil6	CCAAT/enhancer binding protein (C/EBP), beta	protein-coding
chr17	23660319	23660556	+	0.54901	promoter-TSS (NM_153784)	promoter-TSS (NM_153784)	-86	NM_153784	212733	Mm.59997	NM_153784	ENSMUSG00000043782	Ccdc64b	BICDR-2	coiled-coil domain containing 64B	protein-coding
chr4	155320610	155320846	+	0.5484	intron (NM_008860, intron 4 of 17)	intron (NM_008860, intron 4 of 17)	25061	NM_001039079	18762	Mm.28561	NM_008860	ENSMUSG00000029053	Prkcz	AI098070|C80388|Pkcz|R74924|aPKCzeta|nPKC-zeta|zetaPKC	protein kinase C, zeta	protein-coding
chr8	119779431	119779663	+	0.54749	Intergenic	Intergenic	-1131	NM_028883	74347	Mm.358759	NM_028883	ENSMUSG00000034105	Tldc1	4632415K11Rik|Kiaa1609	TBC/LysM associated domain containing 1	protein-coding
chr8	106433054	106433266	+	0.54746	Intergenic	Intergenic	17821	NM_011764	22751	Mm.295582	NM_011764	ENSMUSG00000031907	Zfp90	6430515L01Rik|KRAB17|NK10|Zfp64|Zfp83|mKIAA1954	zinc finger protein 90	protein-coding
chr13	56806843	56807062	+	0.54732	intron (NM_012035, intron 6 of 11)	intron (NM_012035, intron 6 of 11)	88636	NM_012035	26946	Mm.62409	NM_012035	ENSMUSG00000021541	Trpc7	TRP-7|TRP7|Trrp8	transient receptor potential cation channel, subfamily C, member 7	protein-coding
chr10	44148886	44149160	+	0.5473	Intergenic	CpG	-21424	NR_001582	70365	Mm.87073	NR_001582		Speer5-ps1	1700007C10Rik|SPEER-5|Speer5-ps	spermatogenesis associated glutamate (E)-rich protein 5, pseudogene 1	pseudo
chr1	164138751	164139026	+	0.54658	intron (NM_011347, intron 9 of 15)	intron (NM_011347, intron 9 of 15)	-12971	NM_007976	14067	Mm.12900	NM_007976	ENSMUSG00000026579	F5	AI173222|Cf-5|Cf5	coagulation factor V	protein-coding
chr19	40391578	40391796	+	0.5454	intron (NM_001034963, intron 4 of 22)	intron (NM_001034963, intron 4 of 22)	10623	NM_001034964	20411	Mm.210815	NM_009166		Sorbs1	2310065E01Rik|9530001P15Rik|CAP|SH3P12|Sh3d5|mKIAA1296	sorbin and SH3 domain containing 1	protein-coding
chr1	64617709	64617914	+	0.54534	promoter-TSS (NM_025964)	promoter-TSS (NM_025964)	-643	NM_025964	67099	Mm.46394	NM_025964	ENSMUSG00000025956	Mettl21a	2310038H17Rik|AI464204|Fam119a	methyltransferase like 21A	protein-coding
chr2	173586763	173586986	+	0.54492	intron (NR_027957, intron 13 of 14)	CpG	-8533	NM_001199955	70065	Mm.425115	NM_027303	ENSMUSG00000027517	Ankrd60	1700019A24Rik|1700030G11Rik	ankyrin repeat domain 60	protein-coding
chr4	152157844	152158091	+	0.54376	promoter-TSS (NM_008236)	promoter-TSS (NM_008236)	-900	NM_008236	15206	Mm.57038	NM_008236	ENSMUSG00000028940	Hes2	HES-2	hairy and enhancer of split 2 (Drosophila)	protein-coding
chr9	98409264	98409472	+	0.54199	intron (NM_144533, intron 4 of 4)	intron (NM_144533, intron 4 of 4)	-13593	NM_011254	19659	Mm.279741	NM_011254	ENSMUSG00000046402	Rbp1	CRBPI|Crbp|Rbp-1	retinol binding protein 1, cellular	protein-coding
chr3	142560691	142560940	+	0.541	5' UTR (NM_001289492, exon 2 of 12)	5' UTR (NM_001289492, exon 2 of 12)	319	NM_001289493	55932	Mm.439718	NM_018734	ENSMUSG00000028268	Gbp3	AW228655|Gbp4	guanylate binding protein 3	protein-coding
chr4	142249470	142249678	+	0.54066	Intergenic	Intergenic	-10173	NM_001109685	71529	Mm.255986	NM_144531	ENSMUSG00000040606	Kazn	2310007B04Rik|9030409G11Rik|AI256607|AI666764|AW061099|Kaz|Kazrin	kazrin, periplakin interacting protein	protein-coding
chr7	73618383	73618633	+	0.54047	Intergenic	CpG	-60113	NR_037569	69170	Mm.34539	NR_037569		1810026B05Rik	-	RIKEN cDNA 1810026B05 gene	ncRNA
chr8	47675102	47675344	+	0.54044	promoter-TSS (NM_023503)	promoter-TSS (NM_023503)	-64	NM_023503	69260	Mm.430733	NM_023503	ENSMUSG00000063049	Ing2	2810011M06Rik|Ing1l|Ing2b|P33ING2	inhibitor of growth family, member 2	protein-coding
chr11	36045730	36045946	+	0.53957	intron (NM_001290702, intron 22 of 27)	intron (NM_001290702, intron 22 of 27)	-65749	NM_170779	211652	Mm.31267	NM_170779		Wwc1	AA408228|AU017197|BC037006|Kibra|mKIAA0869	WW, C2 and coiled-coil domain containing 1	protein-coding
chr11	95520770	95521005	+	0.53955	Intergenic	Intergenic	-6322	NM_130858	104079	Mm.22970	NM_130858	ENSMUSG00000046719	Nxph3	-	neurexophilin 3	protein-coding
chr4	24897914	24898156	+	0.53801	promoter-TSS (NM_026742)	promoter-TSS (NM_026742)	-48	NM_026742	68493	Mm.204831	NM_026742	ENSMUSG00000028261	Ndufaf4	1110007M04Rik|3000003G13Rik|AW214064	NADH dehydrogenase (ubiquinone) 1 alpha subcomplex, assembly factor 4	protein-coding
chr2	181186630	181186829	+	0.53787	promoter-TSS (NM_025598)	promoter-TSS (NM_025598)	-614	NM_025598	66496	Mm.213943	NM_025598	ENSMUSG00000016344	Ppdpf	0610012G23Rik|2610317A05Rik|2700038C09Rik|3110053G12Rik	pancreatic progenitor cell differentiation and proliferation factor homolog (zebrafish)RIKEN cDNA 2700038C09 gene	protein-coding
chr7	30860022	30860233	+	0.53769	TTS (NM_194057)	TTS (NM_194057)	1343	NM_194057	233081	Mm.425422	NM_194057	ENSMUSG00000044453	Ffar1	Gpr40	free fatty acid receptor 1	protein-coding
chr19	5001979	5002448	+	0.53728	Intergenic	Intergenic	-12242	NM_153553	225872	Mm.287867	NM_153553	ENSMUSG00000045903	Npas4	LE-PAS|Nxf	neuronal PAS domain protein 4	protein-coding
chr10	128409651	128410130	+	0.53642	promoter-TSS (NM_027257)	promoter-TSS (NM_027257)	-94	NM_027257	69917	Mm.46614	NM_027257	ENSMUSG00000025374	Nabp2	2610036N15Rik|Obfc2b	nucleic acid binding protein 2	protein-coding
chr4	136678546	136678749	+	0.53611	intron (NM_001290753, intron 6 of 15)	intron (NM_001290753, intron 6 of 15)	56026	NM_001243262	242707	Mm.448979	NM_001243262	ENSMUSG00000070683	Lactbl1	-	lactamase, beta-like 1	protein-coding
chr1	191275565	191275768	+	0.53604	Intergenic	Intergenic	42452	NM_025424	66208	Mm.46444	NM_025424	ENSMUSG00000037499	Nenf	1110060M21Rik|SCIRP10|Spuf	neuron derived neurotrophic factor	protein-coding
chr12	84546100	84546331	+	0.53522	Intergenic	Intergenic	-23637	NM_007701	12677	Mm.4405	NM_007701	ENSMUSG00000021239	Vsx2	Chx10|Hox-10|Hox10|or	visual system homeobox 2	protein-coding
chr9	86464839	86465049	+	0.53483	promoter-TSS (NM_027394)	promoter-TSS (NM_027394)	-28	NM_027394	70348	Mm.53469	NM_027394	ENSMUSG00000032415	Ube2cbp	2610018I03Rik|Ube3d	ubiquitin-conjugating enzyme E2C binding protein	protein-coding
chr16	97312951	97313235	+	0.53164	Intergenic	Intergenic	-43635	NM_019517	56175	Mm.97885	NM_019517	ENSMUSG00000040605	Bace2	1110059C24Rik|AEPLC|AI850424|ALP56|ARP1|ASP21|BAE2|CDA13|CEAP1|DRAP	beta-site APP-cleaving enzyme 2	protein-coding
chr11	97575747	97575987	+	0.53064	promoter-TSS (NM_018873)	promoter-TSS (NM_018873)	-741	NM_018873	56013	Mm.342665	NM_018873	ENSMUSG00000038453	Srcin1	P140|SNIP|mKIAA1684|p140Cap	SRC kinase signaling inhibitor 1	protein-coding
chr7	27487366	27487610	+	0.52818	intron (NM_018820, intron 1 of 1)	CpG	535	NM_018820	55942	Mm.153684	NM_018820	ENSMUSG00000008384	Sertad1	1110032C13Rik|AV000455|AW456625|Sei-1|Sei1|TRIP-Br1	SERTA domain containing 1	protein-coding
chr8	71464677	71464892	+	0.52787	promoter-TSS (NM_053162)	promoter-TSS (NM_053162)	-142	NM_053162	94065	Mm.29489	NM_053162	ENSMUSG00000034880	Mrpl34	0610007O17Rik|D8Bwg1484e	mitochondrial ribosomal protein L34	protein-coding
chr14	75015839	75016046	+	0.52767	promoter-TSS (NM_198642)	promoter-TSS (NM_198642)	-85	NM_198642	271221	Mm.320280	NM_198642	ENSMUSG00000034959	5031414D18Rik	Gm744|Gm911|Kiaa0226l	RIKEN cDNA 5031414D18 gene	protein-coding
chr11	69579338	69579607	+	0.52647	promoter-TSS (NM_144824)	promoter-TSS (NM_144824)	-148	NM_144824	216853	Mm.31586	NM_144824	ENSMUSG00000041346	Wrap53	BC021790|Wdr79	WD repeat containing, antisense to Trp53	protein-coding
chr4	126468629	126468875	+	0.52625	promoter-TSS (NM_153403)	promoter-TSS (NM_153403)	-331	NM_153403	236511	Mm.30800	NM_153403	ENSMUSG00000041530	Ago1	Eif2c1	argonaute RISC catalytic subunit 1	protein-coding
chr14	101379400	101379656	+	0.52559	Intergenic	Intergenic	-179459	NM_029680	76627	Mm.31415	NM_029680	ENSMUSG00000042888	Prr30	1700110M21Rik	proline rich 30	protein-coding
chr11	75231835	75232070	+	0.52519	intron (NM_177708, intron 1 of 1)	intron (NM_177708, intron 1 of 1)	37959	NM_177708	237847	Mm.82661	NM_177708	ENSMUSG00000045287	Rtn4rl1	Ngr3|Ngrh2|Ngrl2	reticulon 4 receptor-like 1	protein-coding
chr7	27526538	27526739	+	0.52487	intron (NM_001033315, intron 1 of 3)	intron (NM_001033315, intron 1 of 3)	3377	NM_001033315	233020	Mm.429716	NM_001033315	ENSMUSG00000040424	Hipk4	Gm162	homeodomain interacting protein kinase 4	protein-coding
chr3	38227677	38227884	+	0.52406	Intergenic	Intergenic	-19661	NR_040541	71342	Mm.410782	NR_040541		5430434I15Rik	-	RIKEN cDNA 5430434I15 gene	ncRNA
chr5	124777409	124777678	+	0.52403	intron (NM_019536, intron 33 of 78)	intron (NM_019536, intron 33 of 78)	52458	NM_019536	56087	Mm.261014	NM_019536	ENSMUSG00000038011	Dnah10	Dnahc10	dynein, axonemal, heavy chain 10	protein-coding
chrX	169979160	169979408	+	0.52384	promoter-TSS (NR_029457)	promoter-TSS (NR_029457)	-367	NR_029457	654820	Mm.34441	NM_001039559	ENSMUSG00000072844	G530011O06Rik	-	RIKEN cDNA G530011O06 gene	ncRNA
chr8	83566572	83566779	+	0.52375	promoter-TSS (NM_025843)	promoter-TSS (NM_025843)	-83	NM_025843	66916	Mm.29683	NM_025843	ENSMUSG00000033938	Ndufb7	1110002H15Rik	NADH dehydrogenase (ubiquinone) 1 beta subcomplex, 7	protein-coding
chr9	98979828	98980076	+	0.5229	Intergenic	Intergenic	-6421	NM_011810	23873	Mm.74605	NM_011810	ENSMUSG00000032463	Faim	-	Fas apoptotic inhibitory molecule	protein-coding
chr13	30548963	30549170	+	0.52246	Intergenic	Intergenic	-3750	NM_025710	66694	Mm.181933	NM_025710	ENSMUSG00000038462	Uqcrfs1	4430402G14Rik|AI875505	ubiquinol-cytochrome c reductase, Rieske iron-sulfur polypeptide 1	protein-coding
chr2	164531268	164531469	+	0.52211	Intergenic	Intergenic	-31348	NM_026323	67701	Mm.27289	NM_026323	ENSMUSG00000017723	Wfdc2	1600023A02Rik|HE4|WAP5	WAP four-disulfide core domain 2	protein-coding
chr10	78412976	78413207	+	0.52165	promoter-TSS (NM_010925)	promoter-TSS (NM_010925)	-48	NM_010925	18114	Mm.38344	NM_010925	ENSMUSG00000061032	Rrp1	AL033305|AL033306|AU018604|NNP-1|Nnp1	ribosomal RNA processing 1 homolog (S. cerevisiae)	protein-coding
chr4	130297287	130297486	+	0.52138	Intergenic	Intergenic	-11392	NM_010174	14077	Mm.388886	NM_010174		Fabp3	Fabph-1|Fabph-4|Fabph1|Fabph4|H-FABP|Mdgi	fatty acid binding protein 3, muscle and heart	protein-coding
chr15	77775640	77775873	+	0.52123	intron (NM_022410, intron 21 of 40)	intron (NM_022410, intron 21 of 40)	-20527	NM_001081970	239552	Mm.125650	NM_001081970	ENSMUSG00000056656	Apol8	9830006J20Rik|APOL-II|Apol2	apolipoprotein L 8	protein-coding
chr17	25288896	25289111	+	0.52065	Intergenic	Intergenic	-9391	NM_178372	328780	Mm.127166	NM_178372	ENSMUSG00000056399	Prss34	C130091P12|Mcp11|mMcp-11	protease, serine 34	protein-coding
chr2	154613165	154613389	+	0.5204	promoter-TSS (NM_199304)	promoter-TSS (NM_199304)	-91	NM_199304	228807	Mm.103555	NM_199304	ENSMUSG00000059842	Zfp341	Znf341	zinc finger protein 341	protein-coding
chr6	124847354	124847570	+	0.52002	intron (NM_013534, intron 9 of 14)	intron (NM_013534, intron 9 of 14)	-7187	NM_013530	14695	Mm.68889	NM_013530	ENSMUSG00000023439	Gnb3	Gnb-3	guanine nucleotide binding protein (G protein), beta 3	protein-coding
chr11	59965313	59965514	+	0.51857	promoter-TSS (NM_009026)	promoter-TSS (NM_009026)	-471	NM_009026	19416	Mm.3903	NM_009026	ENSMUSG00000049892	Rasd1	Dexras1	RAS, dexamethasone-induced 1	protein-coding
chr3	88483673	88483918	+	0.51794	intron (NM_001002011, intron 9 of 11)	intron (NM_001002011, intron 9 of 11)	9517	NM_019390	16905	Mm.243014	NM_019390	ENSMUSG00000028063	Lmna	Dhe	lamin A	protein-coding
chr2	128412423	128412658	+	0.51793	intron (NR_028591, intron 1 of 1)	intron (NR_028591, intron 1 of 1)	16811	NR_028591	100043424	Mm.297222	NR_028589		Gm14005	OTTMUSG00000015351	predicted gene 14005	ncRNA
chr11	114789078	114789352	+	0.51773	exon (NM_001102615, exon 18 of 20)	exon (NM_001102615, exon 18 of 20)	6677	NM_028055	72014	Mm.38347	NM_028055		Btbd17	1500005I02Rik|Tango10a	BTB (POZ) domain containing 17	protein-coding
chr10	121033820	121034077	+	0.5169	promoter-TSS (NM_011915)	promoter-TSS (NM_011915)	-56	NM_011915	24117	Mm.32831	NM_011915	ENSMUSG00000020218	Wif1	AW107799|WIF-1	Wnt inhibitory factor 1	protein-coding
chr13	55536686	55536928	+	0.5167	promoter-TSS (NM_134059)	promoter-TSS (NM_134059)	-149	NM_134059	72935	Mm.205045	NM_134059	ENSMUSG00000021494	Ddx41	2900024F02Rik|AA958953|ABS|AI324246	DEAD (Asp-Glu-Ala-Asp) box polypeptide 41	protein-coding
chr17	31855982	31856181	+	0.51594	promoter-TSS (NM_010831)	promoter-TSS (NM_010831)	-289	NM_010831	17691	Mm.290941	NM_010831	ENSMUSG00000024042	Sik1	Msk|Sik|Snf1lk	salt inducible kinase 1	protein-coding
chr13	69739883	69740116	+	0.51577	promoter-TSS (NM_001145162)	promoter-TSS (NM_001145162)	-102	NM_001145162	76980	Mm.23960	NM_001145162	ENSMUSG00000052981	Ube2ql1	3110006E14Rik	ubiquitin-conjugating enzyme E2Q family-like 1	protein-coding
chr10	119803677	119803887	+	0.51562	intron (NM_133442, intron 1 of 21)	MER91B|DNA|hAT-Tip100	-15607	NM_001277294	74053	Mm.196692	NM_028736	ENSMUSG00000034813	Grip1	4931400F03Rik|GRIP|eb	glutamate receptor interacting protein 1	protein-coding
chr17	75017515	75017718	+	0.5153	intron (NM_019919, intron 2 of 33)	intron (NM_019919, intron 2 of 33)	12087	NM_019919	268977	Mm.269747	NM_019919	ENSMUSG00000001870	Ltbp1	9430031G15Rik|9830146M04|Ltbp-1|Tgfb|b2b1000Clo	latent transforming growth factor beta binding protein 1	protein-coding
chr2	27017864	27018092	+	0.5152	TTS (NM_001243240)	TTS (NM_001243240)	8052	NM_001243239	381356	Mm.150270	NM_029862	ENSMUSG00000015488	Cacfd1	5930434B04Rik|mFwe	calcium channel flower domain containing 1	protein-coding
chr8	23237694	23237997	+	0.51514	promoter-TSS (NM_024240)	promoter-TSS (NM_024240)	-177	NM_024240	109145	Mm.27945	NM_024240	ENSMUSG00000031546	Gins4	2810037C03Rik|4933405K01Rik|Sld5	GINS complex subunit 4 (Sld5 homolog)	protein-coding
chr4	63215199	63215421	+	0.51452	promoter-TSS (NM_025685)	promoter-TSS (NM_025685)	-102	NM_025685	373864	Mm.194116	NM_025685	ENSMUSG00000045672	Col27a1	5730512J02Rik|AI449266|mKIAA1870	collagen, type XXVII, alpha 1	protein-coding
chr15	84135583	84135785	+	0.51368	Intergenic	B3|SINE|B2	-12509	NM_029427	75772	Mm.159565	NM_029427	ENSMUSG00000018868	Pnpla5	4833426H19Rik|GS2L	patatin-like phospholipase domain containing 5	protein-coding
chr17	56553046	56553284	+	0.51362	Intergenic	Intergenic	31418	NM_001029979	224902	Mm.214973	NM_001029979	ENSMUSG00000042625	Safb2	AA389433|AI255170|mKIAA0138	scaffold attachment factor B2	protein-coding
chr19	60161010	60161209	+	0.51313	non-coding (NR_026942, exon 5 of 5)	non-coding (NR_026942, exon 5 of 5)	16434	NR_026942	107376	Mm.245813	NR_026942	ENSMUSG00000053117	E330013P04Rik	9930018I18Rik|AW492152	RIKEN cDNA E330013P04 gene	ncRNA
chr10	81551630	81551959	+	0.51204	Intergenic	Intergenic	-6748	NM_010301	14672	Mm.260925	NM_010301	ENSMUSG00000034781	Gna11	Dsk7|E430025L19	guanine nucleotide binding protein, alpha 11	protein-coding
chr18	53744606	53744815	+	0.51142	promoter-TSS (NM_178686)	promoter-TSS (NM_178686)	-163	NM_178686	225523	Mm.193678	NM_178686	ENSMUSG00000048799	Cep120	A230075C01|AU016693|Ccdc100	centrosomal protein 120	protein-coding
chr9	40982558	40982772	+	0.51139	intron (NM_019465, intron 6 of 9)	intron (NM_019465, intron 6 of 9)	-18553	NM_001081121	70989	Mm.335087	NM_001081121	ENSMUSG00000032023	4931429I11Rik	BB239335|jhy	RIKEN cDNA 4931429I11 gene	protein-coding
chr4	134249732	134249947	+	0.51121	Intergenic	CpG	-4248	NM_024215	68040	Mm.300404	NM_024215	ENSMUSG00000028840	Zfp593	3110024A21Rik|AV062409|E130106C14Rik|ZNF593	zinc finger protein 593	protein-coding
chr17	87571682	87571928	+	0.51088	Intergenic	Intergenic	-64174	NM_008532	17075	Mm.4259	NM_008532	ENSMUSG00000045394	Epcam	CD326|EGP|EGP-2|Egp314|Ep-CAM|EpCAM1|GA733-2|Ly74|TROP1|Tacsd1|Tacstd1|gp40	epithelial cell adhesion molecule	protein-coding
chr3	51408931	51409156	+	0.51073	promoter-TSS (NM_025523)	promoter-TSS (NM_025523)	-88	NM_025523	66377	Mm.331007	NM_025523		Ndufc1	2310016K22Rik|KFYI	NADH dehydrogenase (ubiquinone) 1, subcomplex unknown, 1	protein-coding
chr17	12039253	12039484	+	0.51049	intron (NM_016694, intron 10 of 11)	intron (NM_016694, intron 10 of 11)	-79916	NM_026644	68262	Mm.258300	NM_026644	ENSMUSG00000023827	Agpat4	1500003P24Rik	1-acylglycerol-3-phosphate O-acyltransferase 4 (lysophosphatidic acid acyltransferase, delta)	protein-coding
chr2	152029187	152029462	+	0.51019	Intergenic	Intergenic	29458	NM_001164819	69698	Mm.258262	NM_027172	ENSMUSG00000027463	Slc52a3	2310046K01Rik|RFT2	solute carrier protein family 52, member 3	protein-coding
chr13	53775767	53775996	+	0.51012	Intergenic	Intergenic	278899	NM_001291801	13488	Mm.54161	NM_010076	ENSMUSG00000021478	Drd1a	C030036C15Rik|Drd-1|Drd1|Gpcr15	dopamine receptor D1A	protein-coding
chr8	85699122	85699340	+	0.51004	Intergenic	Intergenic	-1674	NR_106189	102465898		NR_106189	miRBase:MI0026041	Mir8109	mmu-mir-8109	microRNA mir-8109	ncRNA
chr7	28568359	28568574	+	0.50976	intron (NM_027470, intron 2 of 9)	intron (NM_027470, intron 2 of 9)	-7482	NR_106016	102466795		NR_106016		Mir7049	mmu-mir-7049	microRNA mir-7049	ncRNA
chr4	118566309	118566581	+	0.50969	intron (NM_026789, intron 20 of 21)	intron (NM_026789, intron 20 of 21)	-22719	NM_172383	230678	Mm.23639	NM_172383	ENSMUSG00000050854	Tmem125	6330530A05Rik|AV223516	transmembrane protein 125	protein-coding
chr2	130291559	130291802	+	0.50893	Intergenic	Intergenic	-4259	NM_001110513	228598	Mm.32582	NM_152993	ENSMUSG00000053552	Ebf4	Ebf3|O/E-4|Olf-1	early B cell factor 4	protein-coding
chr11	120065342	120065578	+	0.50771	exon (NM_009734, exon 24 of 26)	exon (NM_009734, exon 24 of 26)	-18315	NM_001198785	11302	Mm.6826	NM_007377	ENSMUSG00000025375	Aatk	AATYK|aatyk1|mKIAA0641	apoptosis-associated tyrosine kinase	protein-coding
chr17	27520630	27520864	+	0.50743	Intergenic	CpG	-17214	NM_001291045	268934	Mm.358940	NM_001013385	ENSMUSG00000063239	Grm4	Gprc1d|mGluR4	glutamate receptor, metabotropic 4	protein-coding
chr15	75727670	75727882	+	0.50617	Intergenic	Intergenic	20146	NM_194350	378435	Mm.309589	NM_194350	ENSMUSG00000047591	Mafa	RIPE3b1	v-maf musculoaponeurotic fibrosarcoma oncogene family, protein A (avian)	protein-coding
chr7	101310659	101310970	+	0.50586	Intergenic	Intergenic	-8726	NM_001111111	73683	Mm.275744	NM_001111111	ENSMUSG00000047767	Atg16l2	2410118P20Rik	autophagy related 16-like 2 (S. cerevisiae)	protein-coding
chr11	76789354	76789572	+	0.50474	intron (NM_007754, intron 17 of 20)	B3|SINE|B2	-25908	NM_016810	53334	Mm.20931	NM_016810	ENSMUSG00000010392	Gosr1	AI414660|AI426320|BB145494|GOS-28|GOSRI|GS28	golgi SNAP receptor complex member 1	protein-coding
chr18	3337565	3337776	+	0.50391	promoter-TSS (NM_001110851)	promoter-TSS (NM_001110851)	-81	NM_001110852	12916	Mm.5244	NM_013498	ENSMUSG00000063889	Crem	ICER|ICERI	cAMP responsive element modulator	protein-coding
chr11	60559375	60559626	+	0.50374	TTS (NM_172943)	TTS (NM_172943)	21817	NM_172943	268420	Mm.262056	NM_172943	ENSMUSG00000042650	Alkbh5	AW050020|AW215868|Abh5|E130207K11|Ofoxd	alkB, alkylation repair homolog 5 (E. coli)	protein-coding
chr4	129350741	129350948	+	0.50313	Intergenic	B3|SINE|B2	14818	NM_025970	67106	Mm.36575	NM_025970		Zbtb8os	2010001H09Rik|2310028N13Rik|AI851226|Arch|Archm	zinc finger and BTB domain containing 8 opposite strand	protein-coding
chr17	27702533	27702748	+	0.50295	intron (NM_001286743, intron 2 of 9)	CpG	17401	NM_178365	23969	Mm.4926	NM_011861	ENSMUSG00000040276	Pacsin1	A830061D09Rik|H74|mKIAA1379|syndapin	protein kinase C and casein kinase substrate in neurons 1	protein-coding
chr3	89308161	89308366	+	0.50194	Intergenic	Intergenic	14616	NM_010108	13638	Mm.331159	NM_010108		Efna3	AW494418|EFL-2|Ehk1-L|Epl3|LERK-3	ephrin A3	protein-coding
chr14	55722207	55722408	+	0.50123	promoter-TSS (NM_019519)	promoter-TSS (NM_019519)	-131	NM_019519	56187	Mm.87216	NM_019519	ENSMUSG00000040472	Rabggta	gm	Rab geranylgeranyl transferase, a subunit	protein-coding
chr7	127800420	127800628	+	0.5004	promoter-TSS (NM_001040684)	promoter-TSS (NM_001040684)	-85	NM_133943	101502	Mm.157103	NM_133943	ENSMUSG00000042289	Hsd3b7	AI195443|BB098564	hydroxy-delta-5-steroid dehydrogenase, 3 beta- and steroid delta-isomerase 7	protein-coding
chr13	12273027	12273226	+	0.49913	intron (NM_033268, intron 18 of 20)	intron (NM_033268, intron 18 of 20)	-15013	NM_001081128	238505	Mm.40335	NM_001081128	ENSMUSG00000021311	Mtr	AI894170|D830038K18Rik|MS	5-methyltetrahydrofolate-homocysteine methyltransferase	protein-coding
chr5	120605821	120606040	+	0.49862	intron (NM_029408, intron 4 of 4)	ORR1E|LTR|ERVL-MaLR	6659	NM_029096	100764	Mm.9654	NM_029096	ENSMUSG00000029600	Rita1	1110008J03Rik|AI853657|C86297|Rita	RBPJ interacting and tubulin associated 1	protein-coding
chr7	46002840	46003058	+	0.49771	intron (NM_018795, intron 13 of 30)	intron (NM_018795, intron 13 of 30)	27337	NM_018795	27421	Mm.63514	NM_018795	ENSMUSG00000030834	Abcc6	Abcc1b|DCC|Dyscalc1|Mrp6|dyscalc	ATP-binding cassette, sub-family C (CFTR/MRP), member 6	protein-coding
chr15	102742629	102742932	+	0.49758	Intergenic	Intergenic	4129	NR_104334	102216269		NR_104334		Cistr-act	Cistr	chondrogenic regulator lncRNA	ncRNA
chr12	55518044	55518278	+	0.49709	Intergenic	Intergenic	-25514	NM_010907	18035	Mm.170515	NM_010907	ENSMUSG00000021025	Nfkbia	AI462015|Nfkbi	nuclear factor of kappa light polypeptide gene enhancer in B cells inhibitor, alpha	protein-coding
chr5	150220404	150220625	+	0.49708	Intergenic	Intergenic	-39416	NM_172887	320365	Mm.216590	NM_172887	ENSMUSG00000056602	Fry	13CDNA73|9330186A19Rik|AF346502|AI462658|C87180|D930046M03|cg003|mKIAA4143	furry homolog (Drosophila)	protein-coding
chr4	117139356	117139571	+	0.49682	Intergenic	B2_Mm2|SINE|B2	-5511	NM_013807	12795	Mm.259022	NM_013807	ENSMUSG00000028680	Plk3	Cnk|Fnk|PRK	polo-like kinase 3	protein-coding
chr8	19979806	19980106	+	0.49672	intron (NM_001270553, intron 6 of 9)	CpG	250380	NM_001039553	626415	Mm.425517	NM_001039553		4930467E23Rik	ENSMUSG00000074453|OTTMUSG00000018948|TSAP	RIKEN cDNA 4930467E23 gene	protein-coding
chr4	124847726	124847931	+	0.49646	3' UTR (NM_008636, exon 11 of 11)	3' UTR (NM_008636, exon 11 of 11)	2902	NM_001142727	68920	Mm.272397	NM_001142727	ENSMUSG00000078570	1110065P20Rik	C530005M16Rik	RIKEN cDNA 1110065P20 gene	protein-coding
chr12	70911115	70911316	+	0.49586	Intergenic	MIR|SINE|MIR	-26642	NM_019785	56444	Mm.29317	NM_019785	ENSMUSG00000021076	Actr10	Actr11|Arp11	ARP10 actin-related protein 10	protein-coding
chr1	180919803	180920018	+	0.49584	Intergenic	Intergenic	-15129	NM_010094	13590	Mm.378911	NM_010094	ENSMUSG00000038793	Lefty1	AI450052|Ebaf|Leftb|Stra3|Tgfb4|lefty|lefty-1	left right determination factor 1	protein-coding
chr7	101412806	101413132	+	0.49562	TTS (NM_001040111)	TTS (NM_001040111)	-8722	NM_001008548	207728	Mm.247564	NM_001008548	ENSMUSG00000030653	Pde2a	CGS-PDE|cGSPDE	phosphodiesterase 2A, cGMP-stimulated	protein-coding
chr7	4427268	4427573	+	0.49445	3' UTR (NM_001290409, exon 6 of 6)	3' UTR (NM_001290409, exon 6 of 6)	18237	NM_175372	108841	Mm.413106	NM_175372	ENSMUSG00000008435	Rdh13	8430425D21Rik	retinol dehydrogenase 13 (all-trans and 9-cis)	protein-coding
chr8	93591948	93592150	+	0.49437	Intergenic	Intergenic	-56342	NM_001003951	67935	Mm.65457	NM_001003951	ENSMUSG00000058019	Ces5a	1700081L16Rik|1700122C07Rik|BB081581|Ces7|Gm503|cauxin	carboxylesterase 5A	protein-coding
chr17	46903935	46904187	+	0.49325	Intergenic	Intergenic	-6424	NM_008938	19133	Mm.291370	NM_008938	ENSMUSG00000023978	Prph2	AOFMD|AVMD|Nmf193|PRPH|RP7|Rd-2|Rd2|Rds|Tspan22|rds	peripherin 2	protein-coding
chr2	13672989	13673211	+	0.49313	intron (NM_145838, intron 4 of 7)	B3|SINE|B2	98789	NM_011701	22352	Mm.268000	NM_011701	ENSMUSG00000026728	Vim	-	vimentin	protein-coding
chr4	136971034	136971264	+	0.49307	Intergenic	Intergenic	-14333	NM_007939	13842	Mm.1390	NM_007939	ENSMUSG00000028661	Epha8	AW047546|Eek|Hek3|mKIAA1459	Eph receptor A8	protein-coding
chr1	133385577	133385785	+	0.49281	intron (NM_011439, intron 11 of 13)	intron (NM_011439, intron 11 of 13)	22109	NM_175443	214253	Mm.52111	NM_175443	ENSMUSG00000070644	Etnk2	4933417N20Rik|AI197444|EKI 2|Eki2|Tuc1	ethanolamine kinase 2	protein-coding
chr3	107953413	107953639	+	0.49184	Intergenic	Intergenic	-9777	NM_008184	14867	Mm.458154	NM_008184	ENSMUSG00000068762	Gstm6	-	glutathione S-transferase, mu 6	protein-coding
chr9	72530278	72530573	+	0.49161	intron (NR_045735, intron 1 of 2)	intron (NR_045735, intron 1 of 2)	1433	NR_045735	75115	Mm.280755	NR_045735	ENSMUSG00000096986	4930509E16Rik	-	RIKEN cDNA 4930509E16 gene	ncRNA
chr9	50452466	50452726	+	0.49147	Intergenic	Intergenic	-41929	NM_029639	76509	Mm.29959	NM_029639	ENSMUSG00000032068	Plet1	0610037B23Rik|1600029D21Rik|AA407923|AU043048	placenta expressed transcript 1	protein-coding
chr8	107685242	107685449	+	0.4914	Intergenic	Intergenic	-96863	NM_010817	17463	Mm.18347	NM_010817	ENSMUSG00000039067	Psmd7	AW107203|Mov-34|Mov34	proteasome (prosome, macropain) 26S subunit, non-ATPase, 7	protein-coding
chr4	131916557	131916762	+	0.49123	intron (NR_102394, intron 1 of 2)	intron (NR_102394, intron 1 of 2)	3370	NR_102393	545681	Mm.2478	NR_102393	ENSMUSG00000085667	Gm12992	OTTMUSG00000009742	predicted gene 12992	ncRNA
chr2	118972741	118972944	+	0.4911	Intergenic	CpG	46345	NM_028117	72136	Mm.486238	NM_028117	ENSMUSG00000074916	Chst14	2600016L03Rik|D4ST-1|D4st1	carbohydrate (N-acetylgalactosamine 4-0) sulfotransferase 14	protein-coding
chr17	28987796	28988027	+	0.4903	intron (NM_134115, intron 5 of 13)	B2_Mm2|SINE|B2	20026	NM_134115	106504	Mm.439986	NM_134115	ENSMUSG00000024006	Stk38	5830476G13Rik|9530097A09Rik|AA617404|Ndr1	serine/threonine kinase 38	protein-coding
chr1	135540393	135540607	+	0.48858	intron (NM_173437, intron 1 of 28)	intron (NM_173437, intron 1 of 28)	44855	NM_173437	215690	Mm.34977	NM_173437	ENSMUSG00000009418	Nav1	9530089B19|9930003A20Rik|C230080M11Rik|Pomfil3|Unc53h1|mKIAA1151|steerin-1	neuron navigator 1	protein-coding
chr17	31011599	31011826	+	0.48807	Intergenic	Intergenic	-45982	NM_009593	11307	Mm.15691	NM_009593		Abcg1	AW413978|Abc8|White	ATP-binding cassette, sub-family G (WHITE), member 1	protein-coding
chr11	102578751	102579000	+	0.48792	non-coding (NR_040286, exon 2 of 3)	non-coding (NR_040286, exon 2 of 3)	244	NR_040286	100040792	Mm.277966	NR_040286	ENSMUSG00000078640	Gm11627	OTTMUSG00000002879	predicted gene 11627	ncRNA
chr17	35434864	35435173	+	0.48785	Intergenic	Intergenic	-4137	NM_010394	15018	Mm.431282	NM_010394	ENSMUSG00000060550	H2-Q7	H-2Q7|Ped|Q9|Qa-2|Qa-7|Qa7	histocompatibility 2, Q region locus 7	protein-coding
chr17	48467643	48467859	+	0.48762	3' UTR (NM_152823, exon 9 of 9)	3' UTR (NM_152823, exon 9 of 9)	12850	NM_152823	76589	Mm.311629	NM_152823	ENSMUSG00000043592	Unc5cl	2510009H09Rik|BB155270|Zud	unc-5 homolog C (C. elegans)-like	protein-coding
chr19	5015196	5015403	+	0.48751	Intergenic	Intergenic	-8707	NM_007854	13340	Mm.4930	NM_007854	ENSMUSG00000024891	Slc29a2	Der12|Ent2|Hnp36	solute carrier family 29 (nucleoside transporters), member 2	protein-coding
chr8	84039130	84039336	+	0.48695	intron (NM_016671, intron 6 of 13)	intron (NM_016671, intron 6 of 13)	3342	NM_016671	50931	Mm.38386	NM_016671	ENSMUSG00000005465	Il27ra	CRL1|IL-27R|Tccr|WSX-1|Wsx1|zcytor1	interleukin 27 receptor, alpha	protein-coding
chr14	65150021	65150226	+	0.48654	Intergenic	CpG	-52017	NM_018788	54616	Mm.103748	NM_018788	ENSMUSG00000021978	Extl3	2900009G18Rik|AU040105|Ext1l|mKIAA0519	exostoses (multiple)-like 3	protein-coding
chr11	102773893	102774135	+	0.48628	intron (NM_009613, intron 14 of 26)	intron (NM_009613, intron 14 of 26)	12575	NM_001110778	11488	Mm.89854	NM_009613	ENSMUSG00000020926	Adam11	AW060611|Mdc	a disintegrin and metallopeptidase domain 11	protein-coding
chr17	87044451	87044699	+	0.48622	Intergenic	Intergenic	19014	NM_019936	56724	Mm.109329	NM_019936	ENSMUSG00000024146	Cript	1200020A08Rik|AA589469	cysteine-rich PDZ-binding protein	protein-coding
chr8	117107602	117107819	+	0.48556	intron (NM_021486, intron 3 of 10)	intron (NM_021486, intron 3 of 10)	11845	NM_001163028	63857	Mm.174133	NM_021486	ENSMUSG00000031845	Bco1	Bcdo|Bcdo1|Bcmo1|CMO1|Cmoi|beta-CD|betaCMOOX	beta-carotene oxygenase 1	protein-coding
chr13	69696413	69696632	+	0.4855	Intergenic	Intergenic	43375	NM_001145162	76980	Mm.23960	NM_001145162	ENSMUSG00000052981	Ube2ql1	3110006E14Rik	ubiquitin-conjugating enzyme E2Q family-like 1	protein-coding
chr11	52421486	52421697	+	0.48536	Intergenic	Intergenic	25163	NM_153117	213673	Mm.291979	NM_153117	ENSMUSG00000036275	9530068E07Rik	C85061|Kct2	RIKEN cDNA 9530068E07 gene	protein-coding
chr6	125661550	125661787	+	0.48464	intron (NM_011708, intron 38 of 51)	intron (NM_011708, intron 38 of 51)	-28751	NM_153589	243634	Mm.333398	NM_153589	ENSMUSG00000038115	Ano2	BC033409|Tmem16b	anoctamin 2	protein-coding
chr2	168154420	168154761	+	0.48395	promoter-TSS (NR_040327)	promoter-TSS (NR_040327)	-77	NR_040327	77017	Mm.407822	NR_040327	ENSMUSG00000087648	E130018N17Rik	-	RIKEN cDNA E130018N17 gene	ncRNA
chr4	138326247	138326461	+	0.4838	promoter-TSS (NM_026880)	promoter-TSS (NM_026880)	-58	NM_026880	68943	Mm.18539	NM_026880	ENSMUSG00000028756	Pink1	1190006F07Rik|AU042772|AW557854|BRPK|mFLJ00387	PTEN induced putative kinase 1	protein-coding
chr2	166575067	166575278	+	0.48332	intron (NM_177782, intron 32 of 39)	intron (NM_177782, intron 32 of 39)	-97546	NR_105783	102465188		NR_105783		Mir6364	mmu-mir-6364	microRNA mir-6364	ncRNA
chr5	114128154	114128357	+	0.48291	promoter-TSS (NM_175016)	promoter-TSS (NM_175016)	-79	NM_175016	231642	Mm.332593	NM_175016	ENSMUSG00000044339	Alkbh2	9530023G02|AU016977|Abh2|mABH2	alkB, alkylation repair homolog 2 (E. coli)	protein-coding
chr2	32689483	32689754	+	0.48262	intron (NM_010236, intron 4 of 14)	intron (NM_010236, intron 4 of 14)	-1852	NR_106168	102465885		NR_106168		Mir8093	mmu-mir-8093	microRNA mir-8093	ncRNA
chr2	167072091	167072335	+	0.48223	Intergenic	Intergenic	6920	NR_028540	100217443		NR_028540		Snord12	MBII-99	small nucleolar RNA, C/D box 12	snoRNA
chr9	62847724	62848023	+	0.48193	intron (NM_001033175, intron 5 of 6)	intron (NM_001033175, intron 5 of 6)	9086	NM_001033175	76524	Mm.283636	NM_001033175	ENSMUSG00000032245	Cln6	1810065L06Rik|AW743417|D9Bwg1455e|nclf	ceroid-lipofuscinosis, neuronal 6	protein-coding
chr13	56433513	56433736	+	0.48085	Intergenic	Intergenic	-4731	NM_177809	328258	Mm.482177	NM_177809		Slc25a48	AU042651|E230025K15	solute carrier family 25, member 48	protein-coding
chr10	83729567	83729800	+	0.48043	intron (NM_001145198, intron 1 of 5)	B4A|SINE|B4	6818	NM_001145198	69784	Mm.271188	NM_001145198	ENSMUSG00000087651	1500009L16Rik	2700050C19Rik|OCC-1	RIKEN cDNA 1500009L16 gene	protein-coding
chr2	32713595	32713819	+	0.47965	promoter-TSS (NR_037217)	promoter-TSS (NR_037217)	-735	NR_039536	100628606		NR_039536		Mir3960	mmu-mir-3960	microRNA 3960	ncRNA
chr11	102040185	102040472	+	0.47915	Intergenic	Intergenic	-1183	NM_001160712	52685	Mm.266885	NM_027987	ENSMUSG00000017309	Cd300lg	2310016B05Rik|Clm9|D11Ertd736e	CD300 antigen like family member G	protein-coding
chr15	36536887	36537094	+	0.47889	intron (NM_025712, intron 6 of 13)	intron (NM_025712, intron 6 of 13)	18582	NM_025712	66696	Mm.253627	NM_025712	ENSMUSG00000013611	Snx31	4631426E05Rik	sorting nexin 31	protein-coding
chr6	85239039	85239435	+	0.47829	intron (NM_178639, intron 10 of 13)	intron (NM_178639, intron 10 of 13)	51306	NM_010131	13796	Mm.391473	NM_010131		Emx1	-	empty spiracles homeobox 1	protein-coding
chr1	40378808	40379045	+	0.47815	Intergenic	Intergenic	-50644	NM_001294171	17082	Mm.289824	NM_010743	ENSMUSG00000026069	Il1rl1	DER4|Fit-1|Ly84|ST2L|St2|St2-rs1|T1|T1/ST2	interleukin 1 receptor-like 1	protein-coding
chr4	149307764	149307990	+	0.47802	promoter-TSS (NM_207682)	promoter-TSS (NM_207682)	-144	NM_001290995	16561	Mm.402393	NM_008441	ENSMUSG00000063077	Kif1b	A530096N05Rik|AI448212|AI506502|D4Mil1e|KIF1Bp130|KIF1Bp204	kinesin family member 1B	protein-coding
chr8	120300963	120301189	+	0.478	Intergenic	Intergenic	-72846	NR_110496	434353	Mm.411793	NR_110496		A330074K22Rik	-	RIKEN cDNA A330074K22 gene	ncRNA
chr15	25805311	25805527	+	0.47795	intron (NM_019472, intron 35 of 40)	intron (NM_019472, intron 35 of 40)	-37879	NM_001034851	66270	Mm.25311	NM_025459	ENSMUSG00000022270	Fam134b	1810015C04Rik|AU015349	family with sequence similarity 134, member B	protein-coding
chr9	64394257	64394456	+	0.47758	intron (NM_172522, intron 1 of 22)	intron (NM_172522, intron 1 of 22)	8730	NM_001134399	214058	Mm.127721	NM_172522	ENSMUSG00000036466	Megf11	2410080H04Rik|D130061K05	multiple EGF-like-domains 11	protein-coding
chr2	164961880	164962092	+	0.47723	Intergenic	Intergenic	-6002	NM_020333	57138	Mm.252987	NM_020333	ENSMUSG00000017740	Slc12a5	KCC2|mKIAA1176	solute carrier family 12, member 5	protein-coding
chr18	75757603	75757816	+	0.47707	Intergenic	Intergenic	-60013	NM_201354	269037	Mm.36745	NM_201354	ENSMUSG00000052928	Ctif	Gm672	CBP80/20-dependent translation initiation factor	protein-coding
chr19	8718439	8718651	+	0.47589	intron (NM_001161413, intron 1 of 9)	intron (NM_001161413, intron 1 of 9)	-4648	NM_008577	17254	Mm.4114	NM_008577	ENSMUSG00000010095	Slc3a2	4F2|4F2HC|AI314110|Cd98|Ly-10|Ly-m10|Ly10|Mdu1|Mgp-2hc|NACAE	solute carrier family 3 (activators of dibasic and neutral amino acid transport), member 2	protein-coding
chr17	26916687	26916947	+	0.475	promoter-TSS (NM_053173)	promoter-TSS (NM_053173)	-274	NM_053173	16580	Mm.491138	NM_016761	ENSMUSG00000024301	Kifc5b	Hset|KNSL2|Kifc5a	kinesin family member C5B	protein-coding
chr11	4094462	4094685	+	0.47355	intron (NM_026443, intron 1 of 3)	intron (NM_026443, intron 1 of 3)	858	NM_026443	67900	Mm.41719	NM_026443	ENSMUSG00000004748	Mtfp1	1700020C11Rik|2610507A21Rik|AV005788|Mtp18	mitochondrial fission process 1	protein-coding
chr12	111648375	111648586	+	0.47329	intron (NM_022801, intron 15 of 15)	B3|SINE|B2	23858	NM_021273	12709	Mm.16831	NM_021273	ENSMUSG00000001270	Ckb	B-CK|Bck|Ck-3|Ck3|Ckbb	creatine kinase, brain	protein-coding
chr13	62856297	62856619	+	0.47293	intron (NM_007994, intron 1 of 6)	intron (NM_007994, intron 1 of 6)	1912	NM_007994	14120	Mm.391871	NM_007994	ENSMUSG00000021456	Fbp2	Fbp-1|Fbp1|Rae-30	fructose bisphosphatase 2	protein-coding
chr2	180472761	180472997	+	0.47051	intron (NM_148933, intron 9 of 11)	intron (NM_148933, intron 9 of 11)	11901	NM_148933	108115	Mm.133687	NM_148933	ENSMUSG00000038963	Slco4a1	OATP-E|Slc21a12	solute carrier organic anion transporter family, member 4a1	protein-coding
chr12	85729477	85729692	+	0.46947	Intergenic	Intergenic	-16955	NM_145447	217721	Mm.301076	NM_145447	ENSMUSG00000034258	Mfsd7c	CCT|Flvcr2	major facilitator superfamily domain containing 7C	protein-coding
chr9	43286996	43287229	+	0.46911	Intergenic	CpG	-23651	NM_023655	72169	Mm.273277	NM_023655	ENSMUSG00000032013	Trim29	1110047J21Rik|2810431N19Rik|4732461M22Rik|AI119726	tripartite motif-containing 29	protein-coding
chr4	125962826	125963053	+	0.46896	Intergenic	Intergenic	-40629	NR_015560	72395	Mm.112888	NR_015560	ENSMUSG00000085562	2610028E06Rik	BB043107	RIKEN cDNA 2610028E06 gene	ncRNA
chr7	43283276	43283485	+	0.46895	Intergenic	Intergenic	29881	NM_027264	69930	Mm.45367	NM_027264	ENSMUSG00000012640	Zfp715	2610041B18Rik|mszf15	zinc finger protein 715	protein-coding
chr6	90538020	90538244	+	0.46877	Intergenic	Intergenic	-12716	NM_027406	107747	Mm.30035	NM_027406	ENSMUSG00000030088	Aldh1l1	1810048F20Rik|FDH|Fthfd|Neut2	aldehyde dehydrogenase 1 family, member L1	protein-coding
chr2	163048125	163048355	+	0.46869	Intergenic	Intergenic	-6395	NM_008652	17865	Mm.4594	NM_008652	ENSMUSG00000017861	Mybl2	B-Myb|Bmyb	myeloblastosis oncogene-like 2	protein-coding
chr12	3806346	3806550	+	0.4685	promoter-TSS (NM_001271753)	promoter-TSS (NM_001271753)	-532	NM_007872	13435	Mm.5001	NM_007872	ENSMUSG00000020661	Dnmt3a	MmuIIIA	DNA methyltransferase 3A	protein-coding
chr5	100070273	100070510	+	0.46779	Intergenic	Intergenic	-7571	NR_045993	76003	Mm.447060	NR_045993	ENSMUSG00000086259	Tmem150cos	5830403M04Rik	transmembrane protein 150C, opposite strand	ncRNA
chr7	121734109	121734438	+	0.46725	promoter-TSS (NM_011326)	promoter-TSS (NM_011326)	-234	NM_011326	20278	Mm.35247	NM_011326	ENSMUSG00000000216	Scnn1g	[g]ENaC	sodium channel, nonvoltage-gated 1 gamma	protein-coding
chr3	154817812	154818057	+	0.46674	intron (NM_177066, intron 23 of 24)	intron (NM_177066, intron 23 of 24)	106801	NM_175176	209601	Mm.331454	NM_175176	ENSMUSG00000042943	Erich3	1700013E18Rik|4922501L14Rik|5031409G23Rik|AI596448|Gm133	glutamate rich 3	protein-coding
chr4	120909907	120910106	+	0.46636	Intergenic	LTR41B|LTR|ERVL	14999	NM_001160043	73172	Mm.151436	NM_028457	ENSMUSG00000028629	Exo5	3110037I16Rik|AV297100|Dem1|Exo V|mExo5	exonuclease 5	protein-coding
chr10	79959978	79960185	+	0.46625	promoter-TSS (NM_175450)	promoter-TSS (NM_175450)	-71	NM_175450	216156	Mm.35828	NM_175450	ENSMUSG00000035754	Wdr18	2310012I10Rik|AU044733|AW122032	WD repeat domain 18	protein-coding
chr9	121215577	121215905	+	0.46596	intron (NM_177589, intron 17 of 36)	intron (NM_177589, intron 17 of 36)	61431	NM_177589	209012	Mm.371804	NM_177589	ENSMUSG00000040936	Ulk4	4932415A06Rik|A730098P15	unc-51-like kinase 4	protein-coding
chr11	85972450	85972657	+	0.46566	Intergenic	Intergenic	51797	NR_046030	629393	Mm.372867	NR_046030		Gm20759	-	predicted gene, 20759	ncRNA
chr15	83085960	83086237	+	0.46542	Intergenic	Intergenic	-14107	NM_023475	68607	Mm.30056	NM_023475	ENSMUSG00000058586	Serhl	0610008B10Rik|1110019M09Rik|AU019786	serine hydrolase-like	protein-coding
chr16	93906274	93906479	+	0.46539	TTS (NM_028083)	TTS (NM_028083)	22475	NM_028083	110749	Mm.274222	NM_028083	ENSMUSG00000022945	Chaf1b	2600017H24Rik|C76145|CAF-I p60|CAF-Ip60|CAF1|CAF1A|CAF1P60|MPHOSPH7	chromatin assembly factor 1, subunit B (p60)	protein-coding
chr17	5429450	5429790	+	0.46484	intron (NM_027457, intron 3 of 3)	intron (NM_027457, intron 3 of 3)	10640	NM_027457	70544	Mm.46654	NM_027457	ENSMUSG00000004945	Tmem242	1110008A10Rik|2310046K16Rik|5730437N04Rik	transmembrane protein 242	protein-coding
chr7	68580723	68580922	+	0.46467	Intergenic	Intergenic	-37634	NR_003648	384639	Mm.261760	NM_001013781	ENSMUSG00000094854	Gm5334	EG384639	tetraspanin 7 pseudogene	pseudo
chr4	114665752	114665980	+	0.46459	Intergenic	Intergenic	-155854	NR_033617	433746	Mm.388908	NR_033617	ENSMUSG00000055198	Gm12830	OTTMUSG00000008584	predicted gene 12830	ncRNA
chr18	10610285	10610524	+	0.46457	promoter-TSS (NM_001081222)	promoter-TSS (NM_001081222)	-52	NM_001081222	77805	Mm.210996	NM_144542	ENSMUSG00000024293	Esco1	A930014I12Rik	establishment of cohesion 1 homolog 1 (S. cerevisiae)	protein-coding
chr2	103424733	103424935	+	0.46444	intron (NM_010125, intron 1 of 6)	intron (NM_010125, intron 1 of 6)	766	NM_010125	13711	Mm.20888	NM_010125	ENSMUSG00000027186	Elf5	ESE-2|ESE-5|ESE-5.	E74-like factor 5	protein-coding
chr19	44474250	44474504	+	0.46394	Intergenic	Intergenic	-19095	NM_011720	22423	Mm.88365	NM_011720	ENSMUSG00000036961	Wnt8b	-	wingless-type MMTV integration site family, member 8B	protein-coding
chr3	96580236	96580448	+	0.46375	intron (NM_027241, intron 5 of 7)	intron (NM_027241, intron 5 of 7)	-13541	NR_040409	100038464	Mm.475126	NR_040409	ENSMUSG00000074398	Gm15441	ENSMUSG00000074398|OTTMUSG00000021867	predicted gene 15441	ncRNA
chr4	130066910	130067140	+	0.46343	exon (NM_028266, exon 33 of 70)	exon (NM_028266, exon 33 of 70)	19185	NM_028266	107581	Mm.41860	NM_028266	ENSMUSG00000040690	Col16a1	2700007F12Rik|A530052M23Rik|AI838662|CA1F	collagen, type XVI, alpha 1	protein-coding
chr2	94245354	94245570	+	0.46336	Intergenic	Intergenic	-4009	NR_029752	723953		NR_029752	miRBase:MI0000585	Mir129-2	Mirn129-2	microRNA 129-2	ncRNA
chr15	72517076	72517329	+	0.46304	intron (NM_001033876, intron 1 of 1)	intron (NM_001033876, intron 1 of 1)	29077	NM_001033876	223604	Mm.386856	NM_001033876	ENSMUSG00000036760	Kcnk9	Task3	potassium channel, subfamily K, member 9	protein-coding
chr5	137502058	137502272	+	0.46286	intron (NM_028753, intron 1 of 1)	intron (NM_028753, intron 1 of 1)	264	NM_028753	74097	Mm.290242	NM_028753	ENSMUSG00000029715	Pop7	0610037N12Rik|AI852017|Rpp20	processing of precursor 7, ribonuclease P family, (S. cerevisiae)	protein-coding
chr4	59928433	59928647	+	0.46283	Intergenic	Intergenic	-13484	NM_021053	30936	Mm.284433	NM_021053		Slc46a2	5430429N04Rik|Ly110|TSO-1C12|Tscot	solute carrier family 46, member 2	protein-coding
chr3	115712905	115713111	+	0.46218	5' UTR (NM_007901, exon 2 of 2)	5' UTR (NM_007901, exon 2 of 2)	2047	NM_007901	13609	Mm.982	NM_007901	ENSMUSG00000045092	S1pr1	AI849002|Edg1|Lpb1|S1p|S1p1	sphingosine-1-phosphate receptor 1	protein-coding
chr6	35379940	35380172	+	0.46197	Intergenic	Intergenic	49210	NR_040526	73409	Mm.69443	NR_040526		1700065J11Rik	-	RIKEN cDNA 1700065J11 gene	ncRNA
chr19	29253868	29254104	+	0.4615	intron (NM_008413, intron 2 of 24)	intron (NM_008413, intron 2 of 24)	2183	NM_001048177	16452	Mm.275839	NM_008413	ENSMUSG00000024789	Jak2	Fd17	Janus kinase 2	protein-coding
chr3	87961013	87961219	+	0.46125	Intergenic	Intergenic	-9977	NM_016701	18008	Mm.331129	NM_016701	ENSMUSG00000004891	Nes	AA166324|C78523|ESTM46	nestin	protein-coding
chr5	129594216	129594448	+	0.46067	intron (NM_011846, intron 1 of 9)	intron (NM_011846, intron 1 of 9)	10118	NM_011846	23948	Mm.42047	NM_011846	ENSMUSG00000029436	Mmp17	MT4-MMP|MT4MMP|MTMMP4	matrix metallopeptidase 17	protein-coding
chr7	144696847	144697257	+	0.46034	intron (NM_178642, intron 1 of 25)	intron (NM_178642, intron 1 of 25)	41540	NM_001242349	101772	Mm.26700	NM_178642	ENSMUSG00000031075	Ano1	Tmem16a	anoctamin 1, calcium activated chloride channel	protein-coding
chr3	116327325	116327586	+	0.4602	intron (NM_001173553, intron 7 of 13)	intron (NM_001173553, intron 7 of 13)	-73971	NM_022427	64378	Mm.40025	NM_022427	ENSMUSG00000068696	Gpr88	AW061286|Strg	G-protein coupled receptor 88	protein-coding
chr11	69655467	69655675	+	0.46003	exon (NM_009235, exon 1 of 2)	exon (NM_009235, exon 1 of 2)	534	NM_009235	20670	Mm.347499	NM_009235		Sox15	-	SRY (sex determining region Y)-box 15	protein-coding
chr11	94133335	94133559	+	0.45898	Intergenic	Intergenic	-78007	NM_009427	22057	Mm.259673	NM_009427	ENSMUSG00000037573	Tob1	Tob|Trob	transducer of ErbB-2.1	protein-coding
chr1	75413858	75414061	+	0.45854	intron (NM_001085370, intron 16 of 38)	intron (NM_001085370, intron 16 of 38)	13874	NM_001173477	11790	Mm.275397	NM_007463	ENSMUSG00000026207	Speg	AW125581|Apeg1|BPEG|D1Bwg1450e|SPEGalpha|SPEGbeta|mKIAA1297	SPEG complex locus	protein-coding
chr5	24483480	24483687	+	0.45847	TTS (NM_001256431)	TTS (NM_001256431)	31406	NM_001256431	213990	Mm.250703	NM_139153	ENSMUSG00000023353	Agap3	AGAP-3|AV028425|Centg3|Crag|Crag.|MRIP-1|cnt-g3	ArfGAP with GTPase domain, ankyrin repeat and PH domain 3	protein-coding
chr19	41313761	41313988	+	0.45801	intron (NM_031376, intron 8 of 16)	intron (NM_031376, intron 8 of 16)	-49870	NM_133352	107358	Mm.246440	NM_133352	ENSMUSG00000025016	Tm9sf3	1810073M23Rik|2810031D16Rik|AI115521|AI413748|AW146116|AW549777|Smbp|mKIAA4036	transmembrane 9 superfamily member 3	protein-coding
chr13	58188499	58188726	+	0.45764	intron (NM_152234, intron 6 of 9)	MTE-int|LTR|ERVL-MaLR	27041	NM_152234	56085	Mm.182053	NM_026842	ENSMUSG00000005312	Ubqln1	1110046H03Rik|1810030E05Rik|AU019746|C77538|D13Ertd372e|Da41|Dsk2|Plic-1|Plic1|Xdrp1	ubiquilin 1	protein-coding
chr4	133650124	133650565	+	0.45758	Intergenic	Intergenic	-16915	NM_001017968	503610	Mm.331948	NM_001017968		Zdhhc18	-	zinc finger, DHHC domain containing 18	protein-coding
chr11	74547467	74547666	+	0.45721	intron (NM_001015046, intron 2 of 24)	intron (NM_001015046, intron 2 of 24)	42592	NM_001015046	380711	Mm.425690	NM_001015046	ENSMUSG00000038807	Rap1gap2	AU067654|Garnl4|Gm1561|mKIAA1039	RAP1 GTPase activating protein 2	protein-coding
chr12	33147511	33147717	+	0.45603	promoter-TSS (NM_028139)	promoter-TSS (NM_028139)	-28	NR_015602	320046	Mm.208337	NR_015602	ENSMUSG00000052125	F730043M19Rik	-	RIKEN cDNA F730043M19 gene	ncRNA
chr1	171699104	171699304	+	0.45593	intron (NM_007649, intron 2 of 3)	intron (NM_007649, intron 2 of 3)	17149	NM_007649	12506	Mm.1738	NM_007649	ENSMUSG00000015355	Cd48	AI449234|AW610730|BCM1|BLAST|BLAST-1|BLAST1|Bcm-1|MEM-102|SLAMF2|Sgp-60	CD48 antigen	protein-coding
chr1	169921649	169921874	+	0.45521	Intergenic	Intergenic	-7178	NM_001033185	78465	Mm.291078	NM_001033185	ENSMUSG00000070532	1700084C01Rik	-	RIKEN cDNA 1700084C01 gene	protein-coding
chr9	63956184	63956417	+	0.45512	intron (NM_008542, intron 3 of 3)	intron (NM_008542, intron 3 of 3)	65759	NM_008542	17130	Mm.325757	NM_008542	ENSMUSG00000036867	Smad6	Madh6|b2b390Clo	SMAD family member 6	protein-coding
chr11	62756830	62757198	+	0.45408	Intergenic	CpG	-27921	NM_133208	170740	Mm.339982	NM_133208		Zfp287	B230333C16Rik|SKAT-2|Skat2|Znf287|mszf16|mszf74	zinc finger protein 287	protein-coding
chr11	120579759	120579974	+	0.45373	intron (NM_133796, intron 3 of 5)	intron (NM_133796, intron 3 of 5)	1754	NM_133796	192662	Mm.30016	NM_133796	ENSMUSG00000025132	Arhgdia	5330430M07Rik|Gdi-1|Rho-GDI|RhoDGI|RhoGDI-1	Rho GDP dissociation inhibitor (GDI) alpha	protein-coding
chr15	37120514	37120720	+	0.45299	Intergenic	Intergenic	-112419	NM_026496	252973	Mm.244612	NM_026496	ENSMUSG00000022286	Grhl2	0610015A08Rik|BOM|Tcfcp2l3	grainyhead-like 2 (Drosophila)	protein-coding
chr2	30270326	30270533	+	0.45107	intron (NM_001252570, intron 2 of 10)	intron (NM_001252570, intron 2 of 10)	3610	NM_001252571	227696	Mm.297949	NM_172267	ENSMUSG00000079484	Phyhd1	-	phytanoyl-CoA dioxygenase domain containing 1	protein-coding
chr12	103371785	103372004	+	0.45102	Intergenic	Intergenic	-5000	NR_033587	68149	Mm.127378	NM_026580	ENSMUSG00000021203	Otub2	2010015L18Rik|4930586I02Rik|AI413508|AW557219|OTB2|OTU2	OTU domain, ubiquitin aldehyde binding 2	protein-coding
chr5	136962645	136962853	+	0.45004	intron (NM_025562, intron 1 of 4)	intron (NM_025562, intron 1 of 4)	672	NM_025562	66437	Mm.25849	NM_025562	ENSMUSG00000019054	Fis1	2010003O14Rik|Ttc11	fission 1 (mitochondrial outer membrane) homolog (yeast)	protein-coding
chr6	128803208	128803446	+	0.44992	Intergenic	Intergenic	-14686	NM_001159904	17059	Mm.480764	NM_008527	ENSMUSG00000030325	Klrb1c	AI462337|CD161|Ly-59|Ly55c|Ly59|NK-RP1|NK1.1|NKR-P1.9|NKRP1|NKRP140|Nk-1|Nk-1.2|Nk1|Nk1.2|Nkrp1c|ly-55c	killer cell lectin-like receptor subfamily B member 1C	protein-coding
chr7	141228334	141228548	+	0.44854	promoter-TSS (NM_001081118)	promoter-TSS (NM_001081118)	-347	NM_001081118	101471	Mm.248656	NM_207211	ENSMUSG00000038611	Phrf1	AA673488	PHD and ring finger domains 1	protein-coding
chr7	4901289	4901489	+	0.44844	Intergenic	B3|SINE|B2	-13828	NM_170759	232816	Mm.27442	NM_170759	ENSMUSG00000074406	Zfp628	Zec|Znf628	zinc finger protein 628	protein-coding
chr6	125603249	125603592	+	0.44829	exon (NM_011708, exon 14 of 52)	exon (NM_011708, exon 14 of 52)	50472	NM_011708	22371	Mm.22339	NM_011708	ENSMUSG00000001930	Vwf	6820430P06Rik|AI551257|B130011O06Rik|C630030D09|F8VWF|VWD	Von Willebrand factor homolog	protein-coding
chr16	33996214	33996417	+	0.44741	intron (NM_177357, intron 51 of 59)	intron (NM_177357, intron 51 of 59)	-29312	NM_009471	22247	Mm.13145	NM_009471	ENSMUSG00000022814	Umps	1700095D23Rik|AA408257|AL033308|BB164745	uridine monophosphate synthetase	protein-coding
chr3	8664589	8664802	+	0.44682	exon (NM_010423, exon 5 of 5)	exon (NM_010423, exon 5 of 5)	2343	NM_010423	15213	Mm.29581	NM_010423	ENSMUSG00000040289	Hey1	AI316788|AI414254|CHF2|HRT1|Herp2|Hesr1|bHLHb31|hesr-1	hairy/enhancer-of-split related with YRPW motif 1	protein-coding
chr11	94936947	94937269	+	0.44624	intron (NM_007742, intron 1 of 50)	intron (NM_007742, intron 1 of 50)	838	NM_007742	12842	Mm.277735	NM_007742		Col1a1	Col1a-1|Cola-1|Cola1|Mov-13|Mov13	collagen, type I, alpha 1	protein-coding
chr1	36557141	36557348	+	0.44604	intron (NM_001126047, intron 1 of 14)	CpG	1137	NM_001126047	20353	Mm.29558	NM_001126047	ENSMUSG00000026121	Sema4c	AI426163|Semacl1|Semaf|Semai|mKIAA1739	sema domain, immunoglobulin domain (Ig), transmembrane domain (TM) and short cytoplasmic domain, (semaphorin) 4C	protein-coding
chr17	56036629	56036950	+	0.44539	promoter-TSS (NM_001252471)	promoter-TSS (NM_001252471)	-152	NM_001252471	20405	Mm.1773	NM_013664	ENSMUSG00000003200	Sh3gl1	C77078|EEN|SH3P8|Sh3d2b	SH3-domain GRB2-like 1	protein-coding
chr7	130773293	130773493	+	0.44516	promoter-TSS (NM_001081038)	promoter-TSS (NM_001081038)	-676	NM_001081038	330660	Mm.271550	NM_001081038	ENSMUSG00000040298	Btbd16	E330040A16Rik	BTB (POZ) domain containing 16	protein-coding
chr4	34778350	34778550	+	0.44483	promoter-TSS (NM_025471)	promoter-TSS (NM_025471)	-113	NM_025471	66291	Mm.28071	NM_025471	ENSMUSG00000028295	Smim8	1810030N24Rik|2810406B13Rik	small integral membrane protein 8	protein-coding
chr2	114145598	114145824	+	0.4442	exon (NM_001290788, exon 14 of 34)	exon (NM_001290788, exon 14 of 34)	4859	NR_105968	102465982		NR_105968		Mir7002	mmu-mir-7002	microRNA mir-7002	ncRNA
chr17	45724352	45724563	+	0.44404	Intergenic	Intergenic	9387	NM_028164	72240	Mm.482897	NM_028164	ENSMUSG00000094690	1600014C23Rik	-	RIKEN cDNA 1600014C23 gene	protein-coding
chr15	81917735	81917953	+	0.44369	intron (NM_030229, intron 4 of 5)	intron (NM_030229, intron 4 of 5)	8369	NM_030229	78929	Mm.215115	NM_030229	ENSMUSG00000022476	Polr3h	5031409G22Rik|RPC8	polymerase (RNA) III (DNA directed) polypeptide H	protein-coding
chr17	35578271	35578544	+	0.44321	Intergenic	Intergenic	10922	NM_175148	69542	Mm.265291	NM_175148	ENSMUSG00000039269	2300002M23Rik	Stg|emprin	RIKEN cDNA 2300002M23 gene	protein-coding
chr14	33322684	33322889	+	0.44291	intron (NM_153800, intron 4 of 10)	intron (NM_153800, intron 4 of 10)	105963	NM_153800	239027	Mm.318350	NM_153800	ENSMUSG00000063506	Arhgap22	B230341L19Rik|RHOGAP2|p68RacGAP	Rho GTPase activating protein 22	protein-coding
chr15	27234857	27235061	+	0.44211	Intergenic	Intergenic	-231718	NM_020332	11732	Mm.265264	NM_020332	ENSMUSG00000022265	Ank	Ankh|D15Ertd221e|ank|mKIAA1581	progressive ankylosis	protein-coding
chr18	37883544	37883792	+	0.44184	intron (NM_007858, intron 16 of 26)	intron (NM_007858, intron 16 of 26)	-29008	NR_105945	102465592		NR_105945		Mir6979	mmu-mir-6979	microRNA mir-6979	ncRNA
chr11	105347877	105348100	+	0.44151	exon (NM_008626, exon 26 of 30)	exon (NM_008626, exon 26 of 30)	55342	NM_008626	17534	Mm.235616	NM_008626	ENSMUSG00000020695	Mrc2	Endo180|mKIAA0709|uPARAP	mannose receptor, C type 2	protein-coding
chr6	97417020	97417221	+	0.441	intron (NM_145148, intron 4 of 23)	intron (NM_145148, intron 4 of 23)	-164340	NM_001081157	320502	Mm.68163	NM_001081157	ENSMUSG00000044086	Lmod3	5430424A14Rik	leiomodin 3 (fetal)	protein-coding
chr10	78392164	78392374	+	0.44097	Intergenic	Intergenic	16276	NR_105872	102465547		NR_105872		Mir6907	mmu-mir-6907	microRNA mir-6907	ncRNA
chr12	103494509	103494725	+	0.44067	Intergenic	MLT1A1|LTR|ERVL-MaLR	-37394	NM_145449	217845	Mm.298416	NM_145449	ENSMUSG00000021208	Ifi27l2b	1810023F06Rik|ISG12(b2)	interferon, alpha-inducible protein 27 like 2B	protein-coding
chr13	73160316	73160657	+	0.44064	Intergenic	Intergenic	-100011	NM_018885	50916	Mm.103784	NM_018885	ENSMUSG00000021604	Irx4	-	Iroquois related homeobox 4 (Drosophila)	protein-coding
chr7	127677155	127677387	+	0.44042	Intergenic	B3|SINE|B2	-31216	NR_030428	791073		NR_030428	miRBase:MI0004215	Mir762	Mirn762|mir-762|mmu-mir-762	microRNA 762	ncRNA
chr13	62854739	62854960	+	0.43919	intron (NM_007994, intron 2 of 6)	intron (NM_007994, intron 2 of 6)	3521	NM_007994	14120	Mm.391871	NM_007994	ENSMUSG00000021456	Fbp2	Fbp-1|Fbp1|Rae-30	fructose bisphosphatase 2	protein-coding
chr17	47038929	47039164	+	0.43787	Intergenic	Intergenic	-28514	NM_001177374	224826	Mm.28234	NM_146078	ENSMUSG00000023977	Ubr2	9930021A08Rik|AI462103|AW540746|E130209G04Rik|mKIAA0349	ubiquitin protein ligase E3 component n-recognin 2	protein-coding
chr10	126919162	126919403	+	0.43754	Intergenic	Intergenic	-17911	NM_026858	68876	Mm.276769	NM_026858	ENSMUSG00000025436	Xrcc6bp1	1110068E08Rik|2410012H02Rik	XRCC6 binding protein 1	protein-coding
chr9	56891484	56891704	+	0.43753	intron (NM_139001, intron 5 of 9)	intron (NM_139001, intron 5 of 9)	26490	NM_139001	121021	Mm.41329	NM_139001	ENSMUSG00000032911	Cspg4	4732461B14Rik|AN2|NG2	chondroitin sulfate proteoglycan 4	protein-coding
chr15	74749251	74749520	+	0.43661	3' UTR (NM_011838, exon 4 of 4)	3' UTR (NM_011838, exon 4 of 4)	-2698	NM_001081961	69462	Mm.64338	NM_001081961	ENSMUSG00000075605	2300005B03Rik	SLURP-2|Slurp2	RIKEN cDNA 2300005B03 gene	protein-coding
chr14	11556376	11556611	+	0.43624	intron (NM_008981, intron 1 of 29)	intron (NM_008981, intron 1 of 29)	2940	NM_008981	19270	Mm.431266	NM_008981	ENSMUSG00000021745	Ptprg	5430405N12Rik|AW046354|AW549872|RPTPgamma	protein tyrosine phosphatase, receptor type, G	protein-coding
chr8	85077075	85077317	+	0.43507	intron (NM_026399, intron 5 of 8)	intron (NM_026399, intron 5 of 8)	3550	NM_026399	67836	Mm.334680	NM_026399	ENSMUSG00000005150	Wdr83	1500041N16Rik|Morg1	WD repeat domain containing 83	protein-coding
chr12	112618018	112618260	+	0.43505	Intergenic	Intergenic	-1908	NM_007421	11565	Mm.3440	NM_007421	ENSMUSG00000011148	Adssl1	AI528595|Adss|Adss1	adenylosuccinate synthetase like 1	protein-coding
chr8	4258324	4258534	+	0.43463	exon (NM_183315, exon 2 of 2)	exon (NM_183315, exon 2 of 2)	845	NM_183315	330695	Mm.34210	NM_183315	ENSMUSG00000048644	Ctxn1	BC028881|Ctxn	cortexin 1	protein-coding
chr3	89378357	89378586	+	0.43435	3' UTR (NM_009565, exon 3 of 3)	3' UTR (NM_009565, exon 3 of 3)	-13232	NM_029974	77772	Mm.164013	NM_029974	ENSMUSG00000042672	Dcst1	A330106H01Rik	DC-STAMP domain containing 1	protein-coding
chr11	113648260	113648481	+	0.43434	Intergenic	Intergenic	-1159	NM_013581	16834	Mm.261620	NM_013581	ENSMUSG00000018661	Cog1	6030445I15|Ldlb|mKIAA1381	component of oligomeric golgi complex 1	protein-coding
chr18	67278522	67278724	+	0.43372	Intergenic	Intergenic	-10600	NM_053261	114663	Mm.34079	NM_053261	ENSMUSG00000024525	Impa2	2210415D20Rik|AI326924|AW259601	inositol (myo)-1(or 4)-monophosphatase 2	protein-coding
chr14	69181890	69182090	+	0.43351	Intergenic	Intergenic	-8702	NM_010921	18095	Mm.3520	NM_010921	ENSMUSG00000022061	Nkx3-1	Bax|NKX3.1|NKX3A|Nkx-3.1|bagpipe	NK-3 transcription factor, locus 1 (Drosophila)	protein-coding
chr19	5117498	5117736	+	0.4325	intron (NR_045528, intron 1 of 15)	CpG	791	NR_045528	16594	Mm.271648	NM_008451	ENSMUSG00000024862	Klc2	8030455F02Rik|AW212649|KLC 2|KLC-2	kinesin light chain 2	protein-coding
chr8	121850046	121850257	+	0.43171	Intergenic	Intergenic	-20582	NM_145605	234825	Mm.209329	NM_145605	ENSMUSG00000040263	Klhdc4	AA408426|AV352552|BC012312|G430025P05Rik	kelch domain containing 4	protein-coding
chr9	111289917	111290227	+	0.43105	Intergenic	Intergenic	18227	NM_175266	77781	Mm.209005	NM_175266	ENSMUSG00000046785	Epm2aip1	A930003G21Rik|mKIAA0766	EPM2A (laforin) interacting protein 1	protein-coding
chr2	31024707	31024929	+	0.43056	Intergenic	Intergenic	42539	NM_028846	74270	Mm.346654	NM_028846	ENSMUSG00000026854	Usp20	1700055M05Rik|AI467231|Vdu2	ubiquitin specific peptidase 20	protein-coding
chr15	73716368	73716908	+	0.43002	Intergenic	Intergenic	-6507	NM_001166389	19245	Mm.390807	NM_008975	ENSMUSG00000059895	Ptp4a3	AV088979|Prl-3|pPtp4a3	protein tyrosine phosphatase 4a3	protein-coding
chr13	55634841	55635046	+	0.42867	promoter-TSS (NM_001282055)	promoter-TSS (NM_001282055)	-56	NM_001282055	212880	Mm.202725	NM_145975	ENSMUSG00000021500	Ddx46	2200005K02Rik|8430438J23Rik|AI325430|AI957095|mKIAA0801	DEAD (Asp-Glu-Ala-Asp) box polypeptide 46	protein-coding
chr8	84928783	84928993	+	0.42825	intron (NM_019945, intron 6 of 25)	intron (NM_019945, intron 6 of 25)	8465	NM_019945	56527	Mm.154614	NM_019945	ENSMUSG00000053693	Mast1	9430008B02Rik|SAST|SAST170	microtubule associated serine/threonine kinase 1	protein-coding
chr5	52132168	52132425	+	0.428	Intergenic	Intergenic	3721	NR_105845	102466648		NR_105845	miRBase:MI0021955	Mir6417	mmu-mir-6417	microRNA mir-6417	ncRNA
chr2	152693314	152693550	+	0.42774	intron (NM_010376, intron 8 of 11)	intron (NM_010376, intron 8 of 11)	6284	NM_025543	66405	Mm.440291	NM_025543	ENSMUSG00000042814	Mcts2	2400002F11Rik	malignant T cell amplified sequence 2	protein-coding
chr17	47371561	47371761	+	0.42768	intron (NM_183086, intron 1 of 6)	intron (NM_183086, intron 1 of 6)	2464	NM_183086	64657	Mm.216250	NM_183086	ENSMUSG00000034729	Mrps10	1110038B19Rik|AW743084|Rpms10	mitochondrial ribosomal protein S10	protein-coding
chr15	77933848	77934055	+	0.42754	Intergenic	Intergenic	-4957	NM_019913	56551	Mm.291917	NM_019913	ENSMUSG00000005354	Txn2	2510006J11Rik|AI788873|Trx2	thioredoxin 2	protein-coding
chr3	146177809	146178163	+	0.42692	intron (NM_001005846, intron 7 of 13)	intron (NM_001005846, intron 7 of 13)	27812	NM_001005846	68279	Mm.116862	NM_026656	ENSMUSG00000011008	Mcoln2	3300002C04Rik|AI549968|C86638|TRPML2	mucolipin 2	protein-coding
chr18	82917588	82917795	+	0.42692	TTS (NR_033307)	TTS (NR_033307)	2869	NR_033307	75853	Mm.420737	NR_033307		4930592I03Rik	-	RIKEN cDNA 4930592I03 gene	ncRNA
chr19	6577208	6577419	+	0.42678	Intergenic	Intergenic	-34243	NM_009203	20521	Mm.391146	NM_009203	ENSMUSG00000061742	Slc22a12	AI987855|OAT4L|Rst|Slc22al2|URAT1	solute carrier family 22 (organic anion/cation transporter), member 12	protein-coding
chr8	121598975	121599177	+	0.42651	3' UTR (NM_080855, exon 13 of 13)	3' UTR (NM_080855, exon 13 of 13)	8608	NM_026160	67443	Mm.28357	NM_026160		Map1lc3b	1010001C15Rik|Atg8|LC3b|Map1lc3	microtubule-associated protein 1 light chain 3 beta	protein-coding
chr19	4000171	4000372	+	0.42586	promoter-TSS (NM_025529)	promoter-TSS (NM_025529)	-309	NM_025529	66387	Mm.259222	NM_025529	ENSMUSG00000024869	Nudt8	2310039H17Rik	nudix (nucleoside diphosphate linked moiety X)-type motif 8	protein-coding
chr2	167419229	167419521	+	0.42582	Intergenic	B3|SINE|B2	-2346	NM_178371	77031	Mm.278924	NM_148929	ENSMUSG00000039463	Slc9a8	1200006P13Rik|6430709P13Rik|AI182282|NHE8	solute carrier family 9 (sodium/hydrogen exchanger), member 8	protein-coding
chr2	166564568	166564800	+	0.42565	Intergenic	Intergenic	-108034	NR_105783	102465188		NR_105783		Mir6364	mmu-mir-6364	microRNA mir-6364	ncRNA
chr1	133177500	133177706	+	0.42552	Intergenic	Intergenic	46437	NM_133819	108954	Mm.293628	NM_133819	ENSMUSG00000046062	Ppp1r15b	1810033K10Rik|AI606441|C530022L24Rik|CReP	protein phosphatase 1, regulatory (inhibitor) subunit 15b	protein-coding
chr15	102381641	102381845	+	0.42546	Intergenic	Intergenic	-15472	NM_130458	170574	Mm.263284	NM_130458		Sp7	6430578P22Rik|C22|Osx	Sp7 transcription factor 7	protein-coding
chr2	152437592	152437807	+	0.42538	intron (NR_110368, intron 6 of 10)	intron (NR_110368, intron 6 of 10)	22112	NM_001289738	228778	Mm.70959	NM_177656	ENSMUSG00000032680	6820408C15Rik	-	RIKEN cDNA 6820408C15 gene	protein-coding
chr7	128237203	128237417	+	0.42434	promoter-TSS (NM_146205)	promoter-TSS (NM_146205)	-47	NM_146205	233912	Mm.475117	NM_146205	ENSMUSG00000042178	Armc5	AW049683|BC032200	armadillo repeat containing 5	protein-coding
chr11	119267831	119268060	+	0.42416	promoter-TSS (NM_008064)	promoter-TSS (NM_008064)	-22	NM_001159324	14387	Mm.4793	NM_008064	ENSMUSG00000025579	Gaa	E430018M07Rik	glucosidase, alpha, acid	protein-coding
chr11	45944873	45945142	+	0.42363	promoter-TSS (NM_028185)	promoter-TSS (NM_028185)	-72	NM_028185	72290	Mm.249827	NM_028185	ENSMUSG00000044847	Lsm11	2210404M20Rik|AV079530	U7 snRNP-specific Sm-like protein LSM11	protein-coding
chr2	164073939	164074145	+	0.42237	promoter-TSS (NM_021420)	promoter-TSS (NM_021420)	-136	NM_021420	58231	Mm.234472	NM_021420	ENSMUSG00000018209	Stk4	AI447339|AU020804|Kas-2|Mst1|Ysk3	serine/threonine kinase 4	protein-coding
chr6	50294192	50294429	+	0.42193	3' UTR (NM_027881, exon 22 of 22)	3' UTR (NM_027881, exon 22 of 22)	-32541	NM_018769	54722	Mm.248361	NM_018769	ENSMUSG00000029821	Dfna5	2310037D07Rik|4932441K13Rik|Dfna5h|EG14210|Fin15	deafness, autosomal dominant 5 (human)	protein-coding
chr11	49636542	49636765	+	0.42169	intron (NM_008029, intron 18 of 29)	intron (NM_008029, intron 18 of 29)	-26942	NM_054037	68662	Mm.22802	NM_054037	ENSMUSG00000064057	Scgb3a1	HIN-1|LuLeu2|Pnsp2|UGRP2|Utgrp2	secretoglobin, family 3A, member 1	protein-coding
chr19	44487348	44487559	+	0.42146	Intergenic	RMER1B|Other|Other	-6019	NM_011720	22423	Mm.88365	NM_011720	ENSMUSG00000036961	Wnt8b	-	wingless-type MMTV integration site family, member 8B	protein-coding
chr13	37969453	37969663	+	0.42025	Intergenic	Intergenic	24632	NM_025965	107513	Mm.426670	NM_025965	ENSMUSG00000021427	Ssr1	2510001K09Rik|6330400D04|AI159733|AI452176|SSR|TRAPA	signal sequence receptor, alpha	protein-coding
chr10	127674726	127675033	+	0.42017	Intergenic	B3|SINE|B2	-2186	NM_173732	210035	Mm.251075	NM_173732	ENSMUSG00000040195	Tmem194	Tmem194a	transmembrane protein 194	protein-coding
chr11	70201675	70202095	+	0.42015	Intergenic	Intergenic	-12025	NM_153081	216867	Mm.289238	NM_153081	ENSMUSG00000040938	Slc16a11	AB041591|MNCb-2717	solute carrier family 16 (monocarboxylic acid transporters), member 11	protein-coding
chr17	23748978	23749208	+	0.41965	promoter-TSS (NR_015472)	promoter-TSS (NR_015472)	-143	NR_015472	638247	Mm.382600	NR_015472	ENSMUSG00000097006	9530082P21Rik	E030034P13Rik	RIKEN cDNA 9530082P21 gene	ncRNA
chr14	47472377	47472595	+	0.41955	promoter-TSS (NM_001146086)	promoter-TSS (NM_001146086)	-75	NM_001146086	78938	Mm.11935	NM_030236	ENSMUSG00000037536	Fbxo34	2900057B08Rik|5830426G16Rik	F-box protein 34	protein-coding
chr18	10536540	10536755	+	0.41949	intron (NM_001083628, intron 19 of 32)	intron (NM_001083628, intron 19 of 32)	73705	NM_001081222	77805	Mm.210996	NM_144542	ENSMUSG00000024293	Esco1	A930014I12Rik	establishment of cohesion 1 homolog 1 (S. cerevisiae)	protein-coding
chr17	87530491	87530714	+	0.41927	Intergenic	Intergenic	-83667	NM_007589	12314	Mm.329243	NM_007589	ENSMUSG00000036438	Calm2	1500001E21Rik|AL024017	calmodulin 2	protein-coding
chr11	22617621	22617879	+	0.41903	Intergenic	Intergenic	105467	NM_153596	103765	Mm.221274	NM_153596	ENSMUSG00000049904	Tmem17	AI503894|AW049890	transmembrane protein 17	protein-coding
chr2	172831181	172831400	+	0.41787	Intergenic	Intergenic	109031	NM_007557	12162	Mm.595	NM_007557	ENSMUSG00000008999	Bmp7	OP1	bone morphogenetic protein 7	protein-coding
chr2	92486489	92486709	+	0.41783	Intergenic	Intergenic	-26081	NM_145832	228368	Mm.273990	NM_145832	ENSMUSG00000049922	Slc35c1	E430007K15Rik|fuct1	solute carrier family 35, member C1	protein-coding
chr4	117218930	117219138	+	0.4171	intron (NM_001033774, intron 7 of 7)	intron (NM_001033774, intron 7 of 7)	32883	NM_001033774	381544	Mm.23504	NM_001033774	ENSMUSG00000060268	Gm1661	Gm1662|Ncrna00082	predicted gene 1661	protein-coding
chr3	104968062	104968279	+	0.41594	Intergenic	CpG	-6461	NM_009520	22414	Mm.10740	NM_009520	ENSMUSG00000027840	Wnt2b	Wnt13	wingless-type MMTV integration site family, member 2B	protein-coding
chr6	4545831	4546045	+	0.41574	Intergenic	Intergenic	40241	NM_007743	12843	Mm.277792	NM_007743	ENSMUSG00000029661	Col1a2	AA960264|AI325291|Col1a-2|Cola-2|Cola2|oim	collagen, type I, alpha 2	protein-coding
chr2	11501286	11501553	+	0.41564	intron (NM_001177758, intron 1 of 14)	CpG	671	NM_001177753	170768	Mm.19669	NM_133232	ENSMUSG00000026773	Pfkfb3	E330010H22Rik|iPFK-2|uPFK-2	6-phosphofructo-2-kinase/fructose-2,6-biphosphatase 3	protein-coding
chr1	172423526	172423734	+	0.4149	Intergenic	RLTR28B|LTR|ERVL	47099	NM_026234	67556	Mm.26612	NM_026234	ENSMUSG00000050229	Pigm	4933437L05Rik|AI644422|AV302080|C920011G20Rik	phosphatidylinositol glycan anchor biosynthesis, class M	protein-coding
chr7	31097672	31097887	+	0.41459	TTS (NM_001276269)	TTS (NM_001276269)	13218	NM_001276269	15451	Mm.19182	NM_008281	ENSMUSG00000001249	Hpn	Hlb320	hepsin	protein-coding
chr7	100965194	100965396	+	0.41445	promoter-TSS (NM_183168)	promoter-TSS (NM_183168)	-929	NM_183168	233571	Mm.235193	NM_183168	ENSMUSG00000048779	P2ry6	2010204J23Rik|P2Y6	pyrimidinergic receptor P2Y, G-protein coupled, 6	protein-coding
chr1	179232128	179232332	+	0.4141	intron (NM_027188, intron 5 of 11)	intron (NM_027188, intron 5 of 11)	285773	NM_027188	69726	Mm.222338	NM_027188		Smyd3	2410008A19Rik|Zmynd1	SET and MYND domain containing 3	protein-coding
chr19	10402911	10403121	+	0.41374	intron (NM_018801, intron 1 of 8)	intron (NM_018801, intron 1 of 8)	13926	NM_018801	54525	Mm.182654	NM_018801	ENSMUSG00000024743	Syt7	AI851541|B230112P13Rik	synaptotagmin VII	protein-coding
chr5	134907179	134907502	+	0.4126	promoter-TSS (NM_029681)	promoter-TSS (NM_029681)	-607	NM_194065	76629	Mm.159750	NM_029681	ENSMUSG00000040576	Wbscr28	1700111I05Rik	Williams-Beuren syndrome chromosome region 28 (human)	protein-coding
chr13	70234491	70234719	+	0.41194	intron (NR_036596, intron 2 of 3)	intron (NR_036596, intron 2 of 3)	1783	NR_036596	75086	Mm.390616	NR_036596		4930520P13Rik	-	RIKEN cDNA 4930520P13 gene	ncRNA
chr4	41614214	41614443	+	0.41179	exon (NM_175138, exon 11 of 20)	exon (NM_175138, exon 11 of 20)	25974	NM_027147	69638	Mm.372459	NM_027147	ENSMUSG00000028445	Enho	1110065P19Rik|2310040A07Rik	energy homeostasis associated	protein-coding
chr15	73833305	73833522	+	0.41121	intron (NM_001033365, intron 1 of 10)	intron (NM_001033365, intron 1 of 10)	6258	NM_001033365	268816	Mm.440635	NM_001033365	ENSMUSG00000072487	Mroh5	Gm628	maestro heat-like repeat family member 5	protein-coding
chr5	35595825	35596042	+	0.41113	intron (NM_030721, intron 8 of 18)	intron (NM_030721, intron 8 of 18)	-7170	NR_045807	74364	Mm.473123	NM_175208	ENSMUSG00000055061	4931431C16Rik	-	RIKEN cDNA 4931431C16 gene	ncRNA
chr2	32857668	32857872	+	0.41031	Intergenic	Intergenic	-10533	NM_001113569	20910	Mm.278865	NM_009295	ENSMUSG00000026797	Stxbp1	AI317162|AI326233|MMS10-G|Ms10g|Munc-18a|Munc18-1|N-sec1|Rb-sec1|Sxtbp1|Unc18-1|Unc18h|nsec1	syntaxin binding protein 1	protein-coding
chr2	28585203	28585493	+	0.40977	Intergenic	Intergenic	-2069	NM_001290484	70239	Mm.274120	NM_148928	ENSMUSG00000026816	Gtf3c5	2700084A09Rik|TFIIIC63|TFiiiC2-63	general transcription factor IIIC, polypeptide 5	protein-coding
chr4	152103138	152103372	+	0.40953	intron (NM_001285999, intron 3 of 20)	intron (NM_001285999, intron 3 of 20)	6536	NM_001285999	269608	Mm.332102	NM_001004156	ENSMUSG00000039713	Plekhg5	BC023181|Syx	pleckstrin homology domain containing, family G (with RhoGef domain) member 5	protein-coding
chr11	84797997	84798202	+	0.40898	Intergenic	Intergenic	21416	NM_145433	217038	Mm.280825	NM_145433	ENSMUSG00000018405	Mrm1	A530065E19Rik|ENSMUSG00000054212	mitochondrial rRNA methyltransferase 1 homolog (S. cerevisiae)	protein-coding
chr13	75797938	75798155	+	0.40855	Intergenic	Intergenic	-41840	NM_053108	93692	Mm.25844	NM_053108	ENSMUSG00000021591	Glrx	C86710|D13Wsu156e|Glrx1|Grx1|TTase	glutaredoxin	protein-coding
chr17	12031317	12031554	+	0.40851	intron (NM_016694, intron 10 of 11)	intron (NM_016694, intron 10 of 11)	-87849	NM_026644	68262	Mm.258300	NM_026644	ENSMUSG00000023827	Agpat4	1500003P24Rik	1-acylglycerol-3-phosphate O-acyltransferase 4 (lysophosphatidic acid acyltransferase, delta)	protein-coding
chr12	104952512	104952731	+	0.40815	intron (NM_001042699, intron 12 of 18)	intron (NM_001042699, intron 12 of 18)	46056	NM_001042699	212073	Mm.212688	NM_172500	ENSMUSG00000054150	Syne3	nesprin-3	spectrin repeat containing, nuclear envelope family member 3	protein-coding
chr15	77905321	77905635	+	0.40811	Intergenic	Intergenic	23516	NM_019913	56551	Mm.291917	NM_019913	ENSMUSG00000005354	Txn2	2510006J11Rik|AI788873|Trx2	thioredoxin 2	protein-coding
chr15	98631455	98631822	+	0.40807	promoter-TSS (NM_001044741)	promoter-TSS (NM_001044741)	-690	NM_001044741	12297	Mm.3544	NM_007581	ENSMUSG00000003352	Cacnb3	Beta3|CAB3|Ca(v)beta3|Cchb3	calcium channel, voltage-dependent, beta 3 subunit	protein-coding
chr17	29371078	29371316	+	0.40785	intron (NM_013710, intron 9 of 15)	intron (NM_013710, intron 9 of 15)	10283	NM_001159538	26382	Mm.279187	NM_013710	ENSMUSG00000024013	Fgd2	Tcd-2|Tcd2|ZFYVE4|tcs-2|tcs2	FYVE, RhoGEF and PH domain containing 2	protein-coding
chr13	24776276	24776485	+	0.40757	Intergenic	LTR41|LTR|ERVL	-14443	NM_020567	57441	Mm.12239	NM_020567	ENSMUSG00000006715	Gmnn	AW546347|Gem	geminin	protein-coding
chr11	100983482	100983712	+	0.40719	Intergenic	Intergenic	-12980	NM_008986	19285	Mm.21864	NM_008986	ENSMUSG00000004044	Ptrf	2310075E07Rik|AW546441|Cav-p60|Cavin	polymerase I and transcript release factor	protein-coding
chr5	113954566	113954778	+	0.40712	intron (NM_198109, intron 10 of 14)	intron (NM_198109, intron 10 of 14)	39085	NM_198109	231637	Mm.389682	NM_198109	ENSMUSG00000042121	Ssh1	AW551225|Gm1394|Gm1395|SSH-1|mSSH-1L	slingshot homolog 1 (Drosophila)	protein-coding
chr7	67630928	67631176	+	0.4062	intron (NR_028143, intron 2 of 9)	intron (NR_028143, intron 2 of 9)	14184	NR_028144	67867	Mm.31247	NM_027413	ENSMUSG00000030556	Lrrc28	1300004K21Rik|2210012C09Rik|2310058O11Rik	leucine rich repeat containing 28	protein-coding
chr6	124903667	124903866	+	0.4056	TTS (NM_008479)	TTS (NM_008479)	7939	NM_008479	16768	Mm.4528	NM_008479	ENSMUSG00000030124	Lag3	CD223|LAG-3|Ly66	lymphocyte-activation gene 3	protein-coding
chr18	34850185	34850396	+	0.40485	Intergenic	Intergenic	9701	NM_001204914	225362	Mm.293588	NM_144865	ENSMUSG00000038555	Reep2	-	receptor accessory protein 2	protein-coding
chr11	97021831	97022149	+	0.40475	exon (NM_031183, exon 2 of 2)	exon (NM_031183, exon 2 of 2)	-7962	NM_146027	217140	Mm.46189	NM_146027	ENSMUSG00000020877	Scrn2	AV001119|D11Moh48|SES2	secernin 2	protein-coding
chr5	67531029	67531273	+	0.40459	Intergenic	Intergenic	67253	NR_015582	320479	Mm.387187	NR_015582		C330024D21Rik	-	RIKEN cDNA C330024D21 gene	ncRNA
chr4	43957246	43957567	+	0.40453	promoter-TSS (NM_027450)	promoter-TSS (NM_027450)	-296	NM_027450	384009	Mm.22213	NM_027450	ENSMUSG00000028480	Glipr2	5730414A08Rik|C77180|GAPR-1	GLI pathogenesis-related 2	protein-coding
chr7	135768689	135768894	+	0.40281	Intergenic	Intergenic	-52412	NM_001081117	17345	Mm.4078	NM_001081117	ENSMUSG00000031004	Mki67	D630048A14Rik|Ki-67|Ki67	antigen identified by monoclonal antibody Ki 67	protein-coding
chr11	84918543	84918784	+	0.40265	Intergenic	Intergenic	-2307	NM_001005223	448850	Mm.379733	NM_001005223	ENSMUSG00000020526	Znhit3	Myohd1|Trip3	zinc finger, HIT type 3	protein-coding
chr6	91186587	91186831	+	0.40263	Intergenic	Intergenic	-26055	NM_001081437	14115	Mm.249146	NM_007992	ENSMUSG00000064080	Fbln2	5730577E14Rik|FIBL-2	fibulin 2	protein-coding
chr10	57571297	57571497	+	0.40259	Intergenic	Intergenic	-38868	NM_019760	56442	Mm.29344	NM_019760	ENSMUSG00000019877	Serinc1	1500011D18Rik|AI315070|AIGP-2|TMS-2|Tde1l|Tde2|Tms2|mKIAA1253	serine incorporator 1	protein-coding
chr8	90828695	90828919	+	0.40252	promoter-TSS (NM_177224)	promoter-TSS (NM_177224)	-28	NM_177224	109151	Mm.100615	NM_177224	ENSMUSG00000056608	Chd9	1810014J18Rik|9030205D12Rik|A330063D19Rik|AD013|PRIC320|mKIAA0308	chromodomain helicase DNA binding protein 9	protein-coding
chr4	152153889	152154110	+	0.40248	Intergenic	CpG	-1792	NM_207687	56226	Mm.264215	NM_019585	ENSMUSG00000028943	Espn	je	espin	protein-coding
chr7	136489027	136489240	+	0.40201	Intergenic	Intergenic	-139718	NR_040459	330664	Mm.127762	NR_040459		C230079O03Rik	C230079O03	RIKEN cDNA C230079O03 gene	ncRNA
chr11	87771048	87771281	+	0.40161	intron (NM_172449, intron 14 of 31)	intron (NM_172449, intron 14 of 31)	10623	NM_172449	207777	Mm.342019	NM_172449	ENSMUSG00000034156	Bzrap1	D230016K05|PRAX-1|mKIAA0612	benzodiazepine receptor associated protein 1	protein-coding
chr5	143375305	143375508	+	0.40148	intron (NM_001159321, intron 6 of 21)	intron (NM_001159321, intron 6 of 21)	11498	NM_133355	170935	Mm.197460	NM_133355	ENSMUSG00000010825	Grid2ip	-	glutamate receptor, ionotropic, delta 2 (Grid2) interacting protein 1	protein-coding
chr17	32951534	32951737	+	0.40097	non-coding (NR_033585, exon 3 of 3)	non-coding (NR_033585, exon 3 of 3)	-4274	NM_130882	170716	Mm.254838	NM_130882	ENSMUSG00000024055	Cyp4f13	0610030I10Rik|Cypf13	cytochrome P450, family 4, subfamily f, polypeptide 13	protein-coding
chr16	11034538	11034770	+	0.39822	Intergenic	Intergenic	25756	NR_040518	100043147	Mm.489001	NR_040518	ENSMUSG00000097056	Gm4262	-	predicted gene 4262	ncRNA
chr5	139344117	139344346	+	0.39779	intron (NM_197980, intron 1 of 2)	intron (NM_197980, intron 1 of 2)	935	NM_197980	68033	Mm.261064	NM_197980		Cox19	1810074D02Rik|2810437L13Rik	cytochrome c oxidase assembly protein 19	protein-coding
chr4	148288031	148288424	+	0.39774	promoter-TSS (NM_001083342)	promoter-TSS (NM_001083342)	-262	NM_001083342	242748	Mm.33873	NM_001083342		Ptchd2	G630052C06Rik|RNDEu-2	patched domain containing 2	protein-coding
chr6	99804330	99804535	+	0.39742	Intergenic	Intergenic	-78040	NM_001170419	50501	Mm.87365	NM_015768	ENSMUSG00000030069	Prok2	Bv8|PK2|Prok1	prokineticin 2	protein-coding
chr11	45926629	45927051	+	0.39665	Intergenic	Intergenic	18095	NM_028185	72290	Mm.249827	NM_028185	ENSMUSG00000044847	Lsm11	2210404M20Rik|AV079530	U7 snRNP-specific Sm-like protein LSM11	protein-coding
chr6	82755410	82755633	+	0.39438	intron (NM_013820, intron 2 of 17)	B3A|SINE|B2	18933	NM_013820	15277	Mm.255848	NM_013820	ENSMUSG00000000628	Hk2	AI642394|HKII	hexokinase 2	protein-coding
chr19	44684246	44684473	+	0.3942	Intergenic	CpG	-73035	NM_011037	18504	Mm.192158	NM_011037	ENSMUSG00000004231	Pax2	Opdc|Pax-2	paired box 2	protein-coding
chr3	157717657	157717858	+	0.39403	Intergenic	Intergenic	150865	NM_011196	19218	Mm.30424	NM_011196	ENSMUSG00000040016	Ptger3	EP3|Pgerep3|Ptgerep3	prostaglandin E receptor 3 (subtype EP3)	protein-coding
chr6	87386278	87386499	+	0.39377	intron (NM_026860, intron 3 of 5)	intron (NM_026860, intron 3 of 5)	2547	NM_026860	68888	Mm.46387	NM_026860	ENSMUSG00000030048	Gkn3	1190003M12Rik	gastrokine 3	protein-coding
chr4	133910927	133911159	+	0.39281	Intergenic	CpG	-23246	NM_001285505	20111	Mm.301827	NM_009097	ENSMUSG00000003644	Rps6ka1	Mapkapk-1a|Rsk|Rsk-1|Rsk1|S6K-alpha-1|p90-Rsk1|p90Rsk1|p90S6K|p90rsk	ribosomal protein S6 kinase polypeptide 1	protein-coding
chr7	92874384	92874638	+	0.39184	promoter-TSS (NM_028243)	promoter-TSS (NM_028243)	-279	NM_001080995	74041	Mm.26468	NM_028729	ENSMUSG00000030641	Ddias	4632434I11Rik|noxin	DNA damage-induced apoptosis suppressor	protein-coding
chr17	35873842	35874062	+	0.39134	intron (NM_175242, intron 2 of 2)	intron (NM_175242, intron 2 of 2)	-5826	NM_026987	69192	Mm.390986	NM_026987	ENSMUSG00000024422	Dhx16	2410006N22Rik|DBP2|Ddx16|mKIAA0577	DEAH (Asp-Glu-Ala-His) box polypeptide 16	protein-coding
chr13	9846870	9847108	+	0.39041	Intergenic	Intergenic	-81675	NM_144516	66505	Mm.397307	NM_144516	ENSMUSG00000021156	Zmynd11	2210402G22Rik|BS69	zinc finger, MYND domain containing 11	protein-coding
chr10	67998215	67998496	+	0.39012	intron (NM_001081346, intron 3 of 12)	intron (NM_001081346, intron 3 of 12)	18757	NM_001081346	170799	Mm.209844	NM_133244	ENSMUSG00000037846	Rtkn2	B130039D23Rik|Mbf|Plekhk1	rhotekin 2	protein-coding
chr6	94040184	94040406	+	0.38965	intron (NM_001286785, intron 1 of 24)	intron (NM_001286785, intron 1 of 24)	-126605	NM_001286788	14924	Mm.217216	NM_010367	ENSMUSG00000045095	Magi1	AIP3|BAP1|Baiap1|Gukmi1|MAGI1c|Magi-1|TNRC19|WWP3|mKIAA4129	membrane associated guanylate kinase, WW and PDZ domain containing 1	protein-coding
chr9	46229916	46230134	+	0.38885	exon (NM_009692, exon 4 of 4)	exon (NM_009692, exon 4 of 4)	1395	NM_009692	11806	Mm.26743	NM_009692	ENSMUSG00000032083	Apoa1	Alp-1|Apoa-1|Brp-14|Ltw-1|Lvtw-1|Sep-1|Sep-2|Sep2|apo-AI|apoA-I	apolipoprotein A-I	protein-coding
chr15	86053972	86054177	+	0.3886	Intergenic	Intergenic	-3621	NM_172611	223752	Mm.24442	NM_172611	ENSMUSG00000035900	Gramd4	9930016O13	GRAM domain containing 4	protein-coding
chr6	117879465	117879702	+	0.38856	Intergenic	CpG	16506	NM_001001792	22685	Mm.249661	NM_008616	ENSMUSG00000042097	Zfp239	Mok-2|Mok2|Znf239	zinc finger protein 239	protein-coding
chr3	14381570	14381939	+	0.3878	Intergenic	Intergenic	18637	NR_033591	622229	Mm.486084	NR_033591		Gm6300	EG622229	solute carrier family 7 (cationic amino acid transporter, y+ system), member pseudogene	pseudo
chr18	77277107	77277313	+	0.38766	Intergenic	Intergenic	-4748	NM_172834	240411	Mm.380247	NM_172834	ENSMUSG00000032818	Loxhd1	1700096C21Rik|4932417K07|sba	lipoxygenase homology domains 1	protein-coding
chr11	118104101	118104337	+	0.38765	intron (NM_001167746, intron 19 of 80)	MER74A|LTR|ERVL	25000	NM_001167746	69926	Mm.473893	NM_001167746	ENSMUSG00000033987	Dnah17	2810003K23Rik|Dnahc17|Dnahcl1|Gm1178|mKIAA3028	dynein, axonemal, heavy chain 17	protein-coding
chr4	124714594	124714821	+	0.38739	promoter-TSS (NM_029157)	promoter-TSS (NM_029157)	-154	NM_029157	75062	Mm.25779	NM_029157	ENSMUSG00000028902	Sf3a3	4930512K19Rik|60kDa	splicing factor 3a, subunit 3	protein-coding
chr13	31792584	31792785	+	0.38707	Intergenic	Intergenic	-13962	NM_008592	17300	Mm.12949	NM_008592	ENSMUSG00000050295	Foxc1	FREAC3|Fkh1|Mf1|Mf4|ch|fkh-1|frkhda	forkhead box C1	protein-coding
chr10	7333365	7333581	+	0.38666	Intergenic	Intergenic	-121236	NM_172546	215748	Mm.37984	NM_172546	ENSMUSG00000015202	Cnksr3	6820402C05|BC024086|Magi1	Cnksr family member 3	protein-coding
chr5	135806694	135806933	+	0.38664	Intergenic	Intergenic	-11293	NM_021403	58212	Mm.271230	NM_021403	ENSMUSG00000039860	Srrm3	2900083I11Rik|AB041661|SRm300-like|Srrm2l	serine/arginine repetitive matrix 3	protein-coding
chr11	53735644	53735866	+	0.3863	Intergenic	L2c|LINE|L2	14961	NM_010558	16191	Mm.4461	NM_010558	ENSMUSG00000036117	Il5	Il-5	interleukin 5	protein-coding
chr6	83349300	83349499	+	0.38613	promoter-TSS (NM_175277)	promoter-TSS (NM_175277)	-85	NM_175277	78653	Mm.391470	NM_175277		Bola3	1810056O20Rik	bolA-like 3 (E. coli)	protein-coding
chr7	16491836	16492045	+	0.38593	Intergenic	Intergenic	-15160	NM_008718	18142	Mm.145821	NM_008718	ENSMUSG00000001988	Npas1	MOP5|bHLHe11	neuronal PAS domain protein 1	protein-coding
chr13	73847568	73847768	+	0.38538	promoter-TSS (NM_028186)	promoter-TSS (NM_028186)	-37	NM_028186	72293	Mm.45506	NM_028186	ENSMUSG00000021567	Nkd2	2210403L10Rik|AW212591	naked cuticle 2 homolog (Drosophila)	protein-coding
chr4	151933524	151933787	+	0.38502	promoter-TSS (NM_172704)	promoter-TSS (NM_172704)	-65	NM_172704	230935	Mm.21353	NM_172704	ENSMUSG00000039768	Dnajc11	E030019A03Rik	DnaJ (Hsp40) homolog, subfamily C, member 11	protein-coding
chr8	125034716	125034917	+	0.38464	TTS (NM_016909)	TTS (NM_016909)	-19379	NM_174854	244667	Mm.233504	NM_170596	ENSMUSG00000043051	Disc1	-	disrupted in schizophrenia 1	protein-coding
chr5	120648832	120649269	+	0.38432	promoter-TSS (NM_001281999)	promoter-TSS (NM_001281999)	-138	NM_001281999	19415	Mm.41209	NM_013832	ENSMUSG00000029602	Rasal1	MRASAL	RAS protein activator like 1 (GAP1 like)	protein-coding
chr9	110922860	110923060	+	0.38353	Intergenic	Intergenic	-6099	NM_001195437	235634	Mm.31788	NM_001195437	ENSMUSG00000096393	Gm590	-	predicted gene 590	protein-coding
chr9	119580775	119580982	+	0.38341	Intergenic	Intergenic	-1862	NM_021544	20271	Mm.103584	NM_021544	ENSMUSG00000032511	Scn5a	Nav1.5|Nav1.5c|SkM1|SkM2|mH1	sodium channel, voltage-gated, type V, alpha	protein-coding
chr9	110100998	110101210	+	0.3829	promoter-TSS (NM_001252683)	promoter-TSS (NM_001252683)	-17	NM_001252683	72831	Mm.276305	NM_133347	ENSMUSG00000032480	Dhx30	2810477H02Rik|C130058C04Rik|Ddx30|HELG|Ret-CoR	DEAH (Asp-Glu-Ala-His) box polypeptide 30	protein-coding
chr3	100999095	100999298	+	0.38234	intron (NM_001099332, intron 8 of 8)	intron (NM_001099332, intron 8 of 8)	22980	NM_001099332	630146	Mm.190915	NM_001099332	ENSMUSG00000086564	Cd101	Gm1016|Gm734|Igsf2	CD101 antigen	protein-coding
chr5	140749125	140749325	+	0.38225	exon (NM_173405, exon 7 of 8)	exon (NM_173405, exon 7 of 8)	25098	NM_173405	231842	Mm.491298	NM_173405	ENSMUSG00000050022	Amz1	5330426I05|6530401C20Rik	archaelysin family metallopeptidase 1	protein-coding
chr14	63050854	63051067	+	0.38145	Intergenic	Intergenic	3969	NM_001034910	619548	Mm.387101	NM_001034910	ENSMUSG00000054763	Defb42	Defb44	defensin beta 42	protein-coding
chr8	84704482	84704710	+	0.38122	TTS (NM_010906)	TTS (NM_010906)	3139	NM_008535	17095	Mm.4925	NM_008535	ENSMUSG00000034041	Lyl1	Lyl-1|bHLHa18	lymphoblastomic leukemia 1	protein-coding
chr7	4119381	4119610	+	0.38099	promoter-TSS (NM_001109765)	promoter-TSS (NM_001109765)	-38	NM_001109765	57776	Mm.29729	NM_021324	ENSMUSG00000030428	Ttyh1	4930459B04Rik|6330408P11Rik|tty	tweety homolog 1 (Drosophila)	protein-coding
chr14	65982216	65982424	+	0.38093	TTS (NM_013492)	TTS (NM_013492)	13837	NM_013492	12759	Mm.200608	NM_013492	ENSMUSG00000022037	Clu	AI893575|ApoJ|Cli|D14Ucla3|SP-40|Sgp-2|Sgp2|Sugp-2	clusterin	protein-coding
chr13	49173287	49173511	+	0.38091	Intergenic	Intergenic	-14148	NM_013610	18081	Mm.18503	NM_013610	ENSMUSG00000037966	Ninj1	AU024536	ninjurin 1	protein-coding
chr11	20304410	20304644	+	0.38057	intron (NM_018861, intron 7 of 7)	intron (NM_018861, intron 7 of 7)	28186	NM_018861	55963	Mm.6379	NM_018861	ENSMUSG00000020142	Slc1a4	ASCT-1|ASCT1|AW045657|SATT	solute carrier family 1 (glutamate/neutral amino acid transporter), member 4	protein-coding
chr12	26415251	26415450	+	0.38043	promoter-TSS (NM_001081977)	promoter-TSS (NM_001081977)	-88	NM_080563	108089	Mm.214932	NM_080563	ENSMUSG00000020642	Rnf144a	Rnf144|UIP4|Ubce7ip4	ring finger protein 144A	protein-coding
chr11	96916580	96916788	+	0.37996	promoter-TSS (NM_030248)	promoter-TSS (NM_030248)	-203	NM_030248	80280	Mm.28297	NM_030248	ENSMUSG00000018669	Cdk5rap3	1810007E24Rik|BC002318|C53|C81486|HSF-27|IC53|MST016	CDK5 regulatory subunit associated protein 3	protein-coding
chr4	115902966	115903177	+	0.3798	Intergenic	Intergenic	18671	NM_001039124	654462	Mm.388913	NM_001039124	ENSMUSG00000073774	Kncn	Kino|L5	kinocilin	protein-coding
chr11	98954332	98954548	+	0.37957	intron (NM_009024, intron 2 of 8)	intron (NM_009024, intron 2 of 8)	-6031	NM_001176528	19401	Mm.439744	NM_009024	ENSMUSG00000037992	Rara	Nr1b1|RAR|RARalpha1	retinoic acid receptor, alpha	protein-coding
chr17	46525675	46525898	+	0.37864	exon (NM_001081335, exon 14 of 41)	exon (NM_001081335, exon 14 of 41)	20602	NM_001081335	78309	Mm.329076	NM_001081335	ENSMUSG00000040327	Cul9	1810035I07Rik|Cul-9|Parc|mKIAA0708	cullin 9	protein-coding
chr12	69360704	69360953	+	0.37838	Intergenic	Intergenic	-3652	NM_025441	66244	Mm.46705	NM_025441	ENSMUSG00000020982	Nemf	1500011I12Rik|4933405E14Rik|Sdccag1	nuclear export mediator factor	protein-coding
chr7	139648129	139648376	+	0.3778	Intergenic	Intergenic	-31923	NM_001243018	212124	Mm.425507	NM_001243018	ENSMUSG00000070357	E030019B06Rik	Gm170	RIKEN cDNA E030019B06 gene	protein-coding
chr10	60835051	60835308	+	0.37768	Intergenic	Intergenic	-3598	NM_029770	107449	Mm.290433	NM_029770	ENSMUSG00000020099	Unc5b	6330415E02Rik|A630020F16|D10Bwg0792e|Unc5h2	unc-5 homolog B (C. elegans)	protein-coding
chr16	18172575	18172815	+	0.37726	Intergenic	Intergenic	-7525	NR_105785	102465189		NR_105785	miRBase:MI0021895	Mir6366	mmu-mir-6366	microRNA mir-6366	ncRNA
chr1	75425862	75426145	+	0.37718	intron (NM_001085370, intron 29 of 38)	intron (NM_001085370, intron 29 of 38)	-9940	NM_133708	69080	Mm.23951	NM_133708	ENSMUSG00000033021	Gmppa	1810012N01Rik	GDP-mannose pyrophosphorylase A	protein-coding
chr15	99469189	99469391	+	0.37685	TTS (NM_029236)	TTS (NM_029236)	5440	NM_029236	75284	Mm.32826	NM_029236	ENSMUSG00000037525	Bcdin3d	4930556P03Rik|AV138748	BCDIN3 domain containing	protein-coding
chr17	24513715	24513914	+	0.37648	intron (NM_153792, intron 7 of 20)	intron (NM_153792, intron 7 of 20)	14124	NM_153792	224619	Mm.275150	NM_153792	ENSMUSG00000052752	Traf7	RFWD1	TNF receptor-associated factor 7	protein-coding
chr7	35659273	35659495	+	0.37628	Intergenic	B3A|SINE|B2	-11902	NM_019746	56330	Mm.371609	NM_019746	ENSMUSG00000030417	Pdcd5	2200003D22Rik|AA408513|Tfar19	programmed cell death 5	protein-coding
chr10	79925287	79925614	+	0.3761	intron (NR_038088, intron 3 of 4)	intron (NR_038088, intron 3 of 4)	-1593	NM_007880	13496	Mm.301282	NM_007880	ENSMUSG00000019564	Arid3a	Bright|Dri1|Dril1	AT rich interactive domain 3A (BRIGHT-like)	protein-coding
chr18	77606546	77606752	+	0.37609	Intergenic	Intergenic	-41513	NM_001164504	225743	Mm.23293	NM_001164504	ENSMUSG00000025427	Rnf165	2900024M11Rik|AI427432|Ark2c|G630064H08Rik|Gm96	ring finger protein 165	protein-coding
chr8	3450785	3450991	+	0.3759	exon (NM_133962, exon 14 of 20)	exon (NM_133962, exon 14 of 20)	16760	NM_026951	69129	Mm.45279	NM_026951		Pex11g	1810022F11Rik|1810049N02Rik|Pex11c|Pex11gamma	peroxisomal biogenesis factor 11 gamma	protein-coding
chr7	16310028	16310262	+	0.3759	intron (NM_133234, intron 1 of 3)	CpG	562	NM_133234	170770	Mm.7660	NM_133234	ENSMUSG00000002083	Bbc3	PUMA|PUMA/JFY1	BCL2 binding component 3	protein-coding
chr7	4145856	4146069	+	0.37507	3' UTR (NM_172736, exon 15 of 15)	3' UTR (NM_172736, exon 15 of 15)	3910	NM_175529	243813	Mm.347643	NM_175529	ENSMUSG00000043432	Leng9	9530024C23Rik|F630035L11Rik	leukocyte receptor cluster (LRC) member 9	protein-coding
chr19	41071591	41071866	+	0.37405	intron (NM_153520, intron 2 of 5)	intron (NM_153520, intron 2 of 5)	5385	NM_153520	226115	Mm.54119	NM_153520		Opalin	Tmem10|Tmp10	oligodendrocytic myelin paranodal and inner loop protein	protein-coding
chr17	36060915	36061137	+	0.37303	Intergenic	Intergenic	-2655	NM_001199967	100529082	Mm.484641	NM_001199967	ENSMUSG00000079492	Gm11127	ENSMUSG00000079492	predicted gene 11127	protein-coding
chr11	117389983	117390209	+	0.37298	Intergenic	RMER1A|Other|Other	57783	NM_001113488	53860	Mm.38450	NM_017380	ENSMUSG00000059248	2018-09-09	MSF1|Msf|PNUTL4|Sint1	septin 9	protein-coding
chr8	71595956	71596230	+	0.37286	exon (NM_025396, exon 5 of 5)	exon (NM_025396, exon 5 of 5)	-1553	NM_001166213	100037278	Mm.482159	NM_001166213	ENSMUSG00000043243	Fam129c	Bcnp1	family with sequence similarity 129, member C	protein-coding
chr18	35021908	35022161	+	0.3725	Intergenic	Intergenic	-67683	NM_010481	15526	Mm.209419	NM_010481	ENSMUSG00000024359	Hspa9	74kDa|Csa|Grp75|Hsc74|Hsp74|Hsp74a|Hspa9a|Mortalin|Mot-2|Mot2|Mthsp70|Pbp74	heat shock protein 9	protein-coding
chr2	151996341	151996543	+	0.37224	promoter-TSS (NM_027172)	promoter-TSS (NM_027172)	-69	NM_027172	69698	Mm.258262	NM_027172	ENSMUSG00000027463	Slc52a3	2310046K01Rik|RFT2	solute carrier protein family 52, member 3	protein-coding
chr17	23841236	23841458	+	0.37221	intron (NM_027644, intron 5 of 6)	intron (NM_027644, intron 5 of 6)	2809	NM_027644	71003	Mm.328839	NM_027644	ENSMUSG00000024114	Prss41	4931440B09Rik|Tessp-1|Tessp1	protease, serine 41	protein-coding
chr4	137676176	137676376	+	0.37184	intron (NM_029563, intron 1 of 23)	intron (NM_029563, intron 1 of 23)	-5391	NM_001256218	110351	Mm.180763	NM_029563	ENSMUSG00000041351	Rap1gap	1300019I11Rik|2310004O14Rik|AI427470|ARPP-90|Rap1GAP1|Rap1ga1	Rap1 GTPase-activating protein	protein-coding
chr5	138155790	138155990	+	0.3718	promoter-TSS (NM_019747)	promoter-TSS (NM_019747)	-146	NM_019747	56314	Mm.19274	NM_019747	ENSMUSG00000037007	Zfp113	4732456B05Rik|mKIAA4229	zinc finger protein 113	protein-coding
chr6	137192154	137192379	+	0.37158	Intergenic	Intergenic	-21770	NM_181988	232441	Mm.46233	NM_181988	ENSMUSG00000030222	Rerg	-	RAS-like, estrogen-regulated, growth-inhibitor	protein-coding
chr2	32757001	32757222	+	0.37156	promoter-TSS (NM_152800)	promoter-TSS (NM_152800)	-123	NR_045485	30933	Mm.200695	NM_152800	ENSMUSG00000009563	Tor2a	Prosalusin	torsin family 2, member A	protein-coding
chr4	130198987	130199207	+	0.37131	Intergenic	Intergenic	23198	NM_001034872	332942	Mm.387701	NM_001034872	ENSMUSG00000023120	Gm853	OTTMUSG00000009560	predicted gene 853	protein-coding
chr5	123259035	123259272	+	0.37089	Intergenic	Intergenic	30963	NM_026000	67151	Mm.278997	NM_026000	ENSMUSG00000029440	Psmd9	1500011J20Rik|2610202L11Rik|Bridge-1|P27	proteasome (prosome, macropain) 26S subunit, non-ATPase, 9	protein-coding
chr17	36231456	36231665	+	0.37065	Intergenic	CpG	26286	NM_026308	67676	Mm.27131	NM_026308		Rpp21	0610037N01Rik	ribonuclease P 21 subunit	protein-coding
chr2	33643163	33643411	+	0.37036	non-coding (NR_046275, exon 3 of 3)	non-coding (NR_046275, exon 3 of 3)	2094	NR_046275	100504399	Mm.72070	NM_177842		C130021I20Rik	-	Riken cDNA C130021I20 gene	ncRNA
chr1	36134690	36134895	+	0.37028	Intergenic	B3A|SINE|B2	9521	NR_105862	102465540		NR_105862		Mir6897	mmu-mir-6897	microRNA mir-6897	ncRNA
chr6	88893624	88893856	+	0.3694	intron (NM_008564, intron 2 of 15)	intron (NM_008564, intron 2 of 15)	5040	NM_008564	17216	Mm.16711	NM_008564	ENSMUSG00000002870	Mcm2	AA959861|AW476101|BM28|CDCL1|Mcmd2|mKIAA0030	minichromosome maintenance deficient 2 mitotin (S. cerevisiae)	protein-coding
chr14	75768064	75768264	+	0.36939	intron (NM_026232, intron 7 of 9)	intron (NM_026232, intron 7 of 9)	-13671	NM_177381	338337	Mm.86507	NM_177381	ENSMUSG00000034893	Cog3	E430004N23	component of oligomeric golgi complex 3	protein-coding
chr19	6552318	6552597	+	0.36887	Intergenic	Intergenic	-9387	NM_009203	20521	Mm.391146	NM_009203	ENSMUSG00000061742	Slc22a12	AI987855|OAT4L|Rst|Slc22al2|URAT1	solute carrier family 22 (organic anion/cation transporter), member 12	protein-coding
chr7	126436921	126437136	+	0.36886	intron (NM_030566, intron 3 of 12)	intron (NM_030566, intron 3 of 12)	8261	NM_030566	70314	Mm.35467	NM_030566	ENSMUSG00000030727	Rabep2	2610011A08Rik|AI462746|Fra	rabaptin, RAB GTPase binding effector protein 2	protein-coding
chr17	31019612	31019811	+	0.36795	Intergenic	Intergenic	-37983	NM_009593	11307	Mm.15691	NM_009593		Abcg1	AW413978|Abc8|White	ATP-binding cassette, sub-family G (WHITE), member 1	protein-coding
chr2	94438081	94438334	+	0.36789	promoter-TSS (NM_007466)	promoter-TSS (NM_007466)	-60	NM_007466	11800	Mm.181824	NM_007466	ENSMUSG00000027193	Api5	AAC-11|AI196452	apoptosis inhibitor 5	protein-coding
chr17	47744889	47745225	+	0.36776	intron (NM_001161723, intron 1 of 8)	intron (NM_001161723, intron 1 of 8)	7126	NM_001161723	21425	Mm.2305	NM_011549	ENSMUSG00000023990	Tfeb	Tcfeb|bHLHe35	transcription factor EB	protein-coding
chr14	61143952	61144164	+	0.36761	intron (NM_172809, intron 1 of 9)	intron (NM_172809, intron 1 of 9)	5601	NM_172809	50720	Mm.440703	NM_015788	ENSMUSG00000048279	Sacs	A230052M14|DNAJC29|E130115J16Rik|mKIAA0730	sacsin	protein-coding
chr7	68357531	68357751	+	0.36709	intron (NM_001013811, intron 7 of 8)	intron (NM_001013811, intron 7 of 8)	-59783	NR_046208	71244	Mm.410787	NR_046208		4933436H12Rik	-	RIKEN cDNA 4933436H12 gene	ncRNA
chr16	14237401	14237612	+	0.36672	intron (NM_013607, intron 9 of 41)	MER20|DNA|hAT-Charlie	53902	NM_001161775	17880	Mm.250705	NM_013607	ENSMUSG00000018830	Myh11	AV071570|SM1|SM2|smMHC	myosin, heavy polypeptide 11, smooth muscle	protein-coding
chr5	120601388	120601610	+	0.36665	intron (NM_029408, intron 2 of 4)	B3A|SINE|B2	11090	NM_029096	100764	Mm.9654	NM_029096	ENSMUSG00000029600	Rita1	1110008J03Rik|AI853657|C86297|Rita	RBPJ interacting and tubulin associated 1	protein-coding
chr2	29053029	29053314	+	0.36659	intron (NM_001166705, intron 1 of 5)	intron (NM_001166705, intron 1 of 5)	1895	NM_001166705	329375	Mm.425079	NM_001085514	ENSMUSG00000079502	1700101E01Rik	Gm823	RIKEN cDNA 1700101E01 gene	protein-coding
chr10	63309069	63309273	+	0.36633	intron (NM_026101, intron 19 of 24)	intron (NM_026101, intron 19 of 24)	29861	NM_019812	93759	Mm.351459	NM_019812	ENSMUSG00000020063	Sirt1	AA673258|SIR2L1|Sir2|Sir2a|Sir2alpha	sirtuin 1	protein-coding
chr11	97026166	97026386	+	0.36574	Intergenic	Intergenic	-3676	NM_146027	217140	Mm.46189	NM_146027	ENSMUSG00000020877	Scrn2	AV001119|D11Moh48|SES2	secernin 2	protein-coding
chr8	109014771	109015006	+	0.36548	Intergenic	B3|SINE|B2	78028	NR_037295	100526511		NR_037295		Mir3108	mmu-mir-3108	microRNA 3108	ncRNA
chr12	108536566	108536782	+	0.36511	non-coding (NR_045753, exon 3 of 3)	non-coding (NR_045753, exon 3 of 3)	-18046	NM_007965	14026	Mm.238841	NM_007965	ENSMUSG00000021262	Evl	AI528774	Ena-vasodilator stimulated phosphoprotein	protein-coding
chr5	121606220	121606452	+	0.36354	intron (NM_178799, intron 6 of 10)	intron (NM_178799, intron 6 of 10)	-12512	NM_009656	11669	Mm.284446	NM_009656		Aldh2	Ahd-5|Ahd5	aldehyde dehydrogenase 2, mitochondrial	protein-coding
chr3	93053167	93053367	+	0.36281	Intergenic	Intergenic	-15556	NM_001034860	229571	Mm.331194	NM_001034860		Gm4858	EG229571	predicted gene 4858	protein-coding
chr2	103439774	103439976	+	0.36254	intron (NM_010125, intron 3 of 6)	intron (NM_010125, intron 3 of 6)	15807	NM_010125	13711	Mm.20888	NM_010125	ENSMUSG00000027186	Elf5	ESE-2|ESE-5|ESE-5.	E74-like factor 5	protein-coding
chr11	118102935	118103227	+	0.36222	intron (NM_001167746, intron 20 of 80)	intron (NM_001167746, intron 20 of 80)	26138	NM_001167746	69926	Mm.473893	NM_001167746	ENSMUSG00000033987	Dnah17	2810003K23Rik|Dnahc17|Dnahcl1|Gm1178|mKIAA3028	dynein, axonemal, heavy chain 17	protein-coding
chr3	8916334	8916562	+	0.3622	intron (NM_025434, intron 1 of 2)	intron (NM_025434, intron 1 of 2)	7409	NM_025434	66230	Mm.38460	NM_025434	ENSMUSG00000040269	Mrps28	1500012D08Rik|AW061224	mitochondrial ribosomal protein S28	protein-coding
chr8	70821596	70821812	+	0.36059	TTS (NM_008353)	TTS (NM_008353)	13255	NM_008353	16161	Mm.731	NM_008353	ENSMUSG00000000791	Il12rb1	CD212|IL-12R[b]	interleukin 12 receptor, beta 1	protein-coding
chr4	44973469	44973723	+	0.35918	Intergenic	Intergenic	-7815	NM_080289	76238	Mm.196574	NM_080289	ENSMUSG00000035637	Grhpr	1110059D05Rik|6430629L09Rik	glyoxylate reductase/hydroxypyruvate reductase	protein-coding
chr15	99416598	99416864	+	0.35892	Intergenic	Intergenic	23512	NM_001171035	110213	Mm.16769	NM_026669	ENSMUSG00000023010	Tmbim6	5031406P05Rik|Bi1|Tegt	transmembrane BAX inhibitor motif containing 6	protein-coding
chr15	81831456	81831732	+	0.35888	Intergenic	Intergenic	20180	NM_017376	21685	Mm.270278	NM_017376	ENSMUSG00000022389	Tef	2310028D20Rik	thyrotroph embryonic factor	protein-coding
chr7	67803614	67803867	+	0.35855	promoter-TSS (NR_045954)	promoter-TSS (NR_045954)	-244	NR_045954	73904	Mm.70992	NR_045954	ENSMUSG00000097697	4833412C05Rik	-	RIKEN cDNA 4833412C05 gene	ncRNA
chr15	85710285	85710490	+	0.35855	Intergenic	Intergenic	3068	NR_029727	387245		NR_029727	miRBase:MI0000558	Mirlet7b	Mirnlet7b|mmu-let-7b	microRNA let7b	ncRNA
chr8	126929572	126929806	+	0.35806	TTS (NM_024214)	TTS (NM_024214)	16232	NM_024214	67952	Mm.6932	NM_024214	ENSMUSG00000093904	Tomm20	1810060K07Rik|BB284719|Gm19268|MAS20|MOM19|TOM20|mKIAA0016	translocase of outer mitochondrial membrane 20 homolog (yeast)	protein-coding
chr12	32910920	32911145	+	0.35764	Intergenic	B3A|SINE|B2	42757	NR_044986	74076	Mm.50114	NR_044986	ENSMUSG00000097494	4933406C10Rik	-	RIKEN cDNA 4933406C10 gene	ncRNA
chr8	105254123	105254339	+	0.35718	exon (NM_001271915, exon 1 of 1)	exon (NM_001271915, exon 1 of 1)	922	NM_001271915	97440	Mm.489600	NM_178879	ENSMUSG00000069920	B3gnt9	3-Gn-T9|B3gnt9-ps|BGnT-9|C76565|C76566|beta-1|beta3Gn-T9	UDP-GlcNAc:betaGal beta-1,3-N-acetylglucosaminyltransferase 9	protein-coding
chr2	154300633	154300836	+	0.35631	Intergenic	RMER1A|Other|Other	-6510	NM_001025574	433492	Mm.330682	NM_001025574	ENSMUSG00000067996	Bpifb9b	5430413K10Rik|AI413838|OTTMUSG00000015915	BPI fold containing family B, member 9B	protein-coding
chr9	66158016	66158237	+	0.35604	promoter-TSS (NM_010019)	promoter-TSS (NM_010019)	-100	NM_010019	13143	Mm.304472	NM_010019	ENSMUSG00000032380	Dapk2	-	death-associated protein kinase 2	protein-coding
chr8	84976424	84976795	+	0.35579	TTS (NM_008416)	TTS (NM_008416)	2139	NM_008416	16477	Mm.1167	NM_008416	ENSMUSG00000052837	Junb	-	jun B proto-oncogene	protein-coding
chr1	152511336	152511569	+	0.35545	TTS (NM_177756)	TTS (NM_177756)	111585	NM_177756	269132	Mm.23782	NM_177756	ENSMUSG00000032649	Colgalt2	AI427652|D730024P12|Glt25d2	collagen beta(1-O)galactosyltransferase 2	protein-coding
chr15	98517421	98517689	+	0.35521	TTS (NM_001289437)	TTS (NM_001289437)	2279	NR_034051	100217417	Mm.486440	NR_034051		Snora34	MBI-89	small nucleolar RNA, H/ACA box 34	snoRNA
chr6	122669442	122669740	+	0.35483	Intergenic	Intergenic	-37898	NM_001289831	71950	Mm.6047	NM_028016	ENSMUSG00000012396	Nanog	2410002E02Rik|ENK|ecat4	Nanog homeobox	protein-coding
chr11	76406661	76406896	+	0.35424	promoter-TSS (NM_023355)	promoter-TSS (NM_023355)	-147	NM_001291161	56322	Mm.18803	NM_019818	ENSMUSG00000020843	Timm22	Tim22	translocase of inner mitochondrial membrane 22	protein-coding
chr5	121564530	121564730	+	0.35398	Intergenic	Intergenic	-18738	NM_010765	17165	Mm.272206	NM_010765	ENSMUSG00000029454	Mapkapk5	MK5|PRAK	MAP kinase-activated protein kinase 5	protein-coding
chr16	96345209	96345432	+	0.35298	Intergenic	Intergenic	-16437	NM_001177887	72058	Mm.119714	NM_028078	ENSMUSG00000000159	Igsf5	2010003D20Rik|JCAM|Jam4	immunoglobulin superfamily, member 5	protein-coding
chr6	90737485	90737753	+	0.35251	intron (NM_001134384, intron 1 of 13)	intron (NM_001134384, intron 1 of 13)	-21090	NM_001134383	232227	Mm.196943	NM_182784	ENSMUSG00000034312	Iqsec1	AW561907|BC026481|BRAG2|D6Ertd349e|cI-43	IQ motif and Sec7 domain 1	protein-coding
chr5	130038117	130038318	+	0.35226	intron (NM_007761, intron 3 of 5)	intron (NM_007761, intron 3 of 5)	8911	NM_007761	12909	Mm.18072	NM_007761	ENSMUSG00000025532	Crcp	AL022669	calcitonin gene-related peptide-receptor component protein	protein-coding
chr12	113075190	113075411	+	0.3521	TTS (NM_001081170)	TTS (NM_001081170)	798	NM_029381	75671	Mm.23377	NM_029381	ENSMUSG00000012211	Tex22	1700028O09Rik|AV210422|Tep22	testis expressed gene 22	protein-coding
chr6	48645709	48645950	+	0.35173	Intergenic	Intergenic	-1405	NM_001077410	243374	Mm.86514	NM_212486	ENSMUSG00000064262	Gimap8	Gm457|IAN9|IMAP8	GTPase, IMAP family member 8	protein-coding
chr2	180964021	180964266	+	0.35034	Intergenic	Intergenic	-3082	NM_001177710	228998	Mm.33765	NM_145760	ENSMUSG00000027575	Arfgap1	AI115377|Arf1gap	ADP-ribosylation factor GTPase activating protein 1	protein-coding
chr5	140847262	140847463	+	0.35026	Intergenic	Intergenic	-16931	NM_010302	14673	Mm.370185	NM_010302		Gna12	AI414047|AI504261|Galpha12	guanine nucleotide binding protein, alpha 12	protein-coding
chr19	5295470	5295696	+	0.34997	promoter-TSS (NM_030109)	promoter-TSS (NM_030109)	-128	NM_030109	319322	Mm.196532	NM_030109	ENSMUSG00000024853	Sf3b2	145kDa|2610311M13Rik|2810441F20Rik|B230398H18Rik|SAP145|SF3b1|SF3b145|SF3b150	splicing factor 3b, subunit 2	protein-coding
chr4	131860808	131861012	+	0.34981	intron (NM_025297, intron 5 of 9)	intron (NM_025297, intron 5 of 9)	-12729	NM_020587	57317	Mm.2478	NM_020587	ENSMUSG00000028911	Srsf4	5730499P16Rik|AW550192|MNCb-2616|SRp75|Sfrs4	serine/arginine-rich splicing factor 4	protein-coding
chr17	88597111	88597324	+	0.34978	Intergenic	Intergenic	-29338	NM_029858	77057	Mm.482203	NM_029858	ENSMUSG00000033855	Ston1	4921524J06Rik|C86231|Salf|Sblf	stonin 1	protein-coding
chr11	116671124	116671462	+	0.34976	promoter-TSS (NR_027821)	promoter-TSS (NR_027821)	-367	NR_027820	66293	Mm.432051	NM_025472	ENSMUSG00000020812	1810032O08Rik	-	RIKEN cDNA 1810032O08 gene	ncRNA
chr2	119288487	119288770	+	0.34944	promoter-TSS (NM_172269)	promoter-TSS (NM_172269)	-114	NM_172269	228545	Mm.294761	NM_172269	ENSMUSG00000034216	Vps18	9930024E13Rik	vacuolar protein sorting 18 (yeast)	protein-coding
chr11	6402812	6403032	+	0.34941	intron (NM_028601, intron 15 of 18)	intron (NM_028601, intron 15 of 18)	7797	NM_001005867	52915	Mm.1144	NM_028601	ENSMUSG00000041164	Zmiz2	Zimp7	zinc finger, MIZ-type containing 2	protein-coding
chr4	47255750	47255952	+	0.34934	intron (NM_009928, intron 6 of 39)	intron (NM_009928, intron 6 of 39)	47839	NM_009928	12819	Mm.233547	NM_009928	ENSMUSG00000028339	Col15a1	-	collagen, type XV, alpha 1	protein-coding
chr2	27771973	27772175	+	0.34916	Intergenic	Intergenic	61491	NM_001290482	20181	Mm.24624	NM_011305	ENSMUSG00000015846	Rxra	9530071D11Rik|Nr2b1|RXRalpha1	retinoid X receptor alpha	protein-coding
chr10	80880426	80880642	+	0.34888	intron (NM_001081688, intron 1 of 17)	intron (NM_001081688, intron 1 of 17)	718	NM_001081688	432478	Mm.235302	NM_001081688	ENSMUSG00000059406	Tmprss9	Serase-1B	transmembrane protease, serine 9	protein-coding
chr7	45162285	45162537	+	0.34807	Intergenic	CpG	-1510	NM_182993	72961	Mm.255631	NM_182993	ENSMUSG00000070570	Slc17a7	2900052E22Rik|AI851913|Vglut1	solute carrier family 17 (sodium-dependent inorganic phosphate cotransporter), member 7	protein-coding
chr2	11603202	11603469	+	0.34781	promoter-TSS (NM_152824)	promoter-TSS (NM_152824)	-136	NM_152824	76938	Mm.182769	NM_152824	ENSMUSG00000037197	Rbm17	2700027J02Rik	RNA binding motif protein 17	protein-coding
chr1	134989476	134989677	+	0.34777	intron (NM_001033409, intron 17 of 17)	intron (NM_001033409, intron 17 of 17)	27011	NM_026024	67196	Mm.284587	NM_026024	ENSMUSG00000026429	Ube2t	2700084L22Rik|C80607	ubiquitin-conjugating enzyme E2T (putative)	protein-coding
chr7	19157501	19157719	+	0.34732	intron (NM_001080815, intron 13 of 13)	CpG	7772	NM_026943	107686	Mm.29135	NM_026943		Snrpd2	1810009A06Rik|SMD2	small nuclear ribonucleoprotein D2	protein-coding
chr11	104171577	104171798	+	0.34731	intron (NM_007762, intron 8 of 12)	intron (NM_007762, intron 8 of 12)	-14640	NM_199019	237958	Mm.117063	NM_199019	ENSMUSG00000049506	Sppl2c	4933407P14Rik|IMP5	signal peptide peptidase 2C	protein-coding
chr5	121945929	121946129	+	0.34719	intron (NM_007804, intron 2 of 22)	intron (NM_007804, intron 2 of 22)	97001	NM_175474	231717	Mm.12654	NM_175474	ENSMUSG00000044134	Fam109a	A230106M15Rik|AU017694|IPIP27A|Ses1	family with sequence similarity 109, member A	protein-coding
chr10	77627608	77627819	+	0.34713	intron (NM_019803, intron 1 of 5)	intron (NM_019803, intron 1 of 5)	5392	NM_019803	22213	Mm.458125	NM_019803	ENSMUSG00000009293	Ube2g2	1110003O05Rik|D10Xrf369|UBC7|Ubc7p	ubiquitin-conjugating enzyme E2G 2	protein-coding
chr7	44983148	44983367	+	0.34706	intron (NM_001252476, intron 2 of 9)	intron (NM_001252476, intron 2 of 9)	3163	NM_019830	15469	Mm.27545	NM_019830	ENSMUSG00000052429	Prmt1	6720434D09Rik|AW214366|Hrmt1l2|Mrmt1	protein arginine N-methyltransferase 1	protein-coding
chr17	24152222	24152456	+	0.3465	Intergenic	Intergenic	-1417	NM_001286662	18607	Mm.10504	NM_011062	ENSMUSG00000024122	Pdpk1	Pdk1	3-phosphoinositide dependent protein kinase 1	protein-coding
chr12	108757897	108758304	+	0.34647	Intergenic	CpG	-35211	NM_009537	22632	Mm.3868	NM_009537	ENSMUSG00000021264	Yy1	AW488674|NF-E1	YY1 transcription factor	protein-coding
chr11	100626997	100627200	+	0.34644	3' UTR (NM_028024, exon 4 of 4)	3' UTR (NM_028024, exon 4 of 4)	4143	NM_028024	71966	Mm.274734	NM_028024	ENSMUSG00000017837	Nkiras2	2410003M04Rik|4930527H08Rik|D630018G21Rik|KBRAS2	NFKB inhibitor interacting Ras-like protein 2	protein-coding
chr6	39810886	39811117	+	0.34618	promoter-TSS (NM_010270)	promoter-TSS (NM_010270)	-65	NM_001010930	14548	Mm.377071	NM_010270	ENSMUSG00000029918	Mrps33	AI841153|CGI-139|Gdap3|MRP-S33|PTD003	mitochondrial ribosomal protein S33	protein-coding
chr19	5529361	5529638	+	0.34599	Intergenic	Intergenic	-19010	NM_001024560	225861	Mm.20071	NM_001024560	ENSMUSG00000056185	Snx32	B930037P14Rik|Snx6b	sorting nexin 32	protein-coding
chr5	134748319	134748553	+	0.34474	Intergenic	Intergenic	-1182	NM_007925	13717	Mm.275320	NM_007925		Eln	AI385707|AI480567|E030024M20Rik	elastin	protein-coding
chr6	86004352	86004573	+	0.34471	Intergenic	RodERV21-int|LTR|ERV1	-12729	NM_012013	26910	Mm.8024	NM_012013	ENSMUSG00000030001	Figla	bHLHc8	folliculogenesis specific basic helix-loop-helix	protein-coding
chr11	100622711	100622941	+	0.34412	promoter-TSS (NM_028024)	promoter-TSS (NM_028024)	-129	NM_028024	71966	Mm.274734	NM_028024	ENSMUSG00000017837	Nkiras2	2410003M04Rik|4930527H08Rik|D630018G21Rik|KBRAS2	NFKB inhibitor interacting Ras-like protein 2	protein-coding
chr5	138222171	138222390	+	0.34366	Intergenic	B3|SINE|B2	-3624	NM_001013773	381680	Mm.156846	NM_001013773	ENSMUSG00000047592	Nxpe5	-	neurexophilin and PC-esterase domain family, member 5	protein-coding
chr3	104992742	104993046	+	0.34297	Intergenic	Intergenic	-31185	NM_009520	22414	Mm.10740	NM_009520	ENSMUSG00000027840	Wnt2b	Wnt13	wingless-type MMTV integration site family, member 2B	protein-coding
chr10	61072430	61072658	+	0.34228	Intergenic	Intergenic	-16787	NM_025273	13180	Mm.39473	NM_025273	ENSMUSG00000020098	Pcbd1	Dcoh|Pcbd|Pcd|Phs	pterin 4 alpha carbinolamine dehydratase/dimerization cofactor of hepatocyte nuclear factor 1 alpha (TCF1) 1	protein-coding
chr18	60710713	60710915	+	0.34219	intron (NM_008306, intron 1 of 13)	intron (NM_008306, intron 1 of 13)	2575	NM_008306	15531	Mm.181862	NM_008306	ENSMUSG00000054008	Ndst1	1200015G06Rik|Hsst|NDST-1|b2b2230Clo	N-deacetylase/N-sulfotransferase (heparan glucosaminyl) 1	protein-coding
chr11	51539677	51540010	+	0.34208	intron (NM_153393, intron 5 of 28)	intron (NM_153393, intron 5 of 28)	-44914	NM_028398	72947	Mm.256875	NM_028398		Phykpl	2900006B13Rik|Agxt2l2	5-phosphohydroxy-L-lysine phospholyase	protein-coding
chr6	125046762	125047006	+	0.34105	intron (NM_133345, intron 2 of 7)	intron (NM_133345, intron 2 of 7)	-3043	NM_001127340	54137	Mm.347910	NM_016845	ENSMUSG00000072770	Acrbp	OY-TES-1|sp32	proacrosin binding protein	protein-coding
chr5	144998594	144998803	+	0.34061	intron (NM_001013774, intron 7 of 12)	B3A|SINE|B2	10938	NM_001013774	381686	Mm.332837	NM_001013774	ENSMUSG00000038770	Kpna7	AW146299|Gm1055	karyopherin alpha 7 (importin alpha 8)	protein-coding
chr6	83731229	83731431	+	0.3405	intron (NM_011912, intron 1 of 2)	intron (NM_011912, intron 1 of 2)	-11687	NM_134157	110935	Mm.220823	NM_134157	ENSMUSG00000006269	Atp6v1b1	AW208839|Atp6b1|D630003L15|D630030L16Rik|D630039P21Rik|Vpp-3|Vpp3	ATPase, H+ transporting, lysosomal V1 subunit B1	protein-coding
chr4	145156062	145156293	+	0.33992	exon (NM_001276502, exon 18 of 69)	exon (NM_001276502, exon 18 of 69)	34489	NM_001276502	230895	Mm.240310	NM_001033190	ENSMUSG00000020220	Vps13d	-	vacuolar protein sorting 13 D (yeast)	protein-coding
chr17	56134743	56134948	+	0.33905	promoter-TSS (NM_013662)	promoter-TSS (NM_013662)	-993	NM_013662	20359	Mm.8029	NM_013662	ENSMUSG00000001227	Sema6b	Sema|Seman|VIb|semaZ	sema domain, transmembrane domain (TM), and cytoplasmic domain, (semaphorin) 6B	protein-coding
chr2	180894918	180895118	+	0.33887	TTS (NR_029538)	TTS (NR_029538)	978	NR_029538	723951		NR_029538		Mir124a-3	Mirn124a-3|mir-124a-3	microRNA 124a-3	ncRNA
chr11	69272400	69272614	+	0.33879	Intergenic	Intergenic	-35485	NM_008192	14919	Mm.291816	NM_008192	ENSMUSG00000020890	Gucy2e	GC-E|GC1|ROS-GC1	guanylate cyclase 2e	protein-coding
chr8	47743507	47743734	+	0.33744	Intergenic	Intergenic	-29689	NM_172407	70925	Mm.393807	NM_172407	ENSMUSG00000038069	Cdkn2aip	4921511I16Rik|AW208986|CARF	CDKN2A interacting protein	protein-coding
chr11	59525286	59525593	+	0.33667	Intergenic	Intergenic	-17247	NM_145827	216799	Mm.54174	NM_145827	ENSMUSG00000032691	Nlrp3	AGTAVPRL|AII/AVP|Cias1|FCAS|FCU|MWS|Mmig1|NALP3|Pypaf1	NLR family, pyrin domain containing 3	protein-coding
chr11	62613723	62613945	+	0.33665	intron (NM_198861, intron 2 of 3)	intron (NM_198861, intron 2 of 3)	9304	NR_028541	100217444		NR_028541		Snord65	MBII-135|snoRNA135	small nucleolar RNA, C/D box 65	snoRNA
chr15	82266427	82266681	+	0.33659	Intergenic	Intergenic	-8381	NM_011889	24050	Mm.309707	NM_011889	ENSMUSG00000022456	2018-09-03	3110018K01Rik|AV154067|B530002E20Rik|Sep3	septin 3	protein-coding
chr10	79712516	79712738	+	0.33654	TTS (NM_009768)	TTS (NM_009768)	-4007	NM_008226	15166	Mm.12956	NM_008226	ENSMUSG00000020331	Hcn2	BCNG2|HAC1|trls	hyperpolarization-activated, cyclic nucleotide-gated K+ 2	protein-coding
chr9	46393005	46393209	+	0.33625	Intergenic	Intergenic	-73121	NM_183104	74361	Mm.159169	NM_183104	ENSMUSG00000056617	4931429L15Rik	-	RIKEN cDNA 4931429L15 gene	protein-coding
chr2	32859075	32859314	+	0.33615	Intergenic	Intergenic	-11957	NM_001113569	20910	Mm.278865	NM_009295	ENSMUSG00000026797	Stxbp1	AI317162|AI326233|MMS10-G|Ms10g|Munc-18a|Munc18-1|N-sec1|Rb-sec1|Sxtbp1|Unc18-1|Unc18h|nsec1	syntaxin binding protein 1	protein-coding
chr2	163858602	163858815	+	0.33583	exon (NM_001030292, exon 2 of 2)	exon (NM_001030292, exon 2 of 2)	4958	NM_001030292	241769	Mm.295337	NM_001030292	ENSMUSG00000035238	Kcnk15	KCNK11|KCNK14|KT3.3|TASK5	potassium channel, subfamily K, member 15	protein-coding
chr17	57276906	57277162	+	0.33567	Intergenic	Intergenic	-2066	NM_001163816	22324	Mm.248172	NM_011691		Vav1	Vav|vav-T	vav 1 oncogene	protein-coding
chr7	120823401	120823602	+	0.33562	Intergenic	Intergenic	-19330	NM_007908	13631	Mm.25997	NM_007908	ENSMUSG00000035064	Eef2k	C86191|eEF-2K	eukaryotic elongation factor-2 kinase	protein-coding
chr15	84758573	84758809	+	0.33533	intron (NM_001164627, intron 8 of 12)	intron (NM_001164627, intron 8 of 12)	-38425	NR_040347	328576	Mm.400211	NR_040347		Gm20556	A430075N02	predicted gene, 20556	ncRNA
chr8	10438887	10439093	+	0.33464	intron (NM_001081397, intron 18 of 35)	intron (NM_001081397, intron 18 of 35)	285067	NM_001081397	244281	Mm.422761	NM_001081397	ENSMUSG00000039057	Myo16	C230040D10Rik|Gm1105|NYAP3|mKIAA0865	myosin XVI	protein-coding
chr1	87246278	87246490	+	0.33366	Intergenic	Intergenic	-17980	NM_028889	98363	Mm.247951	NM_028889	ENSMUSG00000026255	Efhd1	4931430I01Rik|AI452351|PP3051|mitocalcin	EF hand domain containing 1	protein-coding
chr1	22269037	22269278	+	0.33337	Intergenic	Intergenic	163686	NM_053270	116837	Mm.60061	NM_053270		Rims1	C030033M19Rik|RIM1|RIM1a|RIM1alpha|Rab3ip1|Rim|Serg1|mKIAA0340	regulating synaptic membrane exocytosis 1	protein-coding
chr7	44548889	44549099	+	0.33287	promoter-TSS (NM_011131)	promoter-TSS (NM_011131)	-179	NM_011131	18971	Mm.16549	NM_011131	ENSMUSG00000038644	Pold1	125kDa	polymerase (DNA directed), delta 1, catalytic subunit	protein-coding
chr11	98342638	98342885	+	0.33261	Intergenic	Intergenic	-5977	NM_144828	19049	Mm.45372	NM_144828	ENSMUSG00000061718	Ppp1r1b	AU040756|DARPP-32|Darpp32	protein phosphatase 1, regulatory (inhibitor) subunit 1B	protein-coding
chr4	139602726	139602939	+	0.33258	intron (NM_001205173, intron 1 of 8)	intron (NM_001205173, intron 1 of 8)	-20062	NM_175438	212647	Mm.273571	NM_175438	ENSMUSG00000028737	Aldh4a1	A930035F14Rik|Ahd-1|Ahd1|Aldh4|Aldh5a1|E330022C09|P5cd|P5cdh|P5cdhl|P5cdhs|Ssdh1	aldehyde dehydrogenase 4 family, member A1	protein-coding
chr4	136053358	136053588	+	0.33149	promoter-TSS (NM_025919)	promoter-TSS (NM_025919)	-102	NM_025919	67025	Mm.276856	NM_025919	ENSMUSG00000059291	Rpl11	2010203J19Rik	ribosomal protein L11	protein-coding
chr4	155054737	155054942	+	0.33101	Intergenic	Intergenic	-12191	NM_001042407	668173	Mm.133114	NM_001042407	ENSMUSG00000029047	Pex10	AV128229|Gm142	peroxisomal biogenesis factor 10	protein-coding
chr9	62040263	62040470	+	0.33073	Intergenic	Intergenic	-13576	NM_028748	74090	Mm.273267	NM_028748	ENSMUSG00000032278	Paqr5	0610010I15Rik|AV002411|BB115488|mPRg	progestin and adipoQ receptor family member V	protein-coding
chr8	18954051	18954298	+	0.33033	Intergenic	Intergenic	-3199	NM_176951	319581	Mm.111354	NM_176951	ENSMUSG00000039814	Xkr5	5430438H03Rik|XRG5	X Kell blood group precursor-related family, member 5	protein-coding
chr11	97432019	97432270	+	0.33026	Intergenic	Intergenic	-18016	NM_021493	58996	Mm.394118	NM_021493	ENSMUSG00000049807	Arhgap23	A330041B18Rik	Rho GTPase activating protein 23	protein-coding
chr19	47356471	47356800	+	0.33	intron (NM_008018, intron 5 of 14)	intron (NM_008018, intron 5 of 14)	-83046	NR_105961	102466782		NR_105961		Mir6995	mmu-mir-6995	microRNA mir-6995	ncRNA
chr2	168117251	168117450	+	0.32989	Intergenic	CpG	36346	NM_021409	58220	Mm.292834	NM_021409	ENSMUSG00000044641	Pard6b	AV025615|Par6b	par-6 family cell polarity regulator beta	protein-coding
chr9	65581004	65581253	+	0.32966	Intergenic	Intergenic	-1041	NM_153119	102595	Mm.247303	NM_153119		Plekho2	AI840980|Plekhq1	pleckstrin homology domain containing, family O member 2	protein-coding
chr7	46770792	46771009	+	0.32964	intron (NM_001005247, intron 16 of 22)	L1MB2|LINE|L1	19067	NM_011314	20209	Mm.200941	NM_011314	ENSMUSG00000057465	Saa2	AW111173|Saa-2|Saa1	serum amyloid A 2	protein-coding
chr5	113956593	113956809	+	0.32953	intron (NM_198109, intron 9 of 14)	B3|SINE|B2	37056	NM_198109	231637	Mm.389682	NM_198109	ENSMUSG00000042121	Ssh1	AW551225|Gm1394|Gm1395|SSH-1|mSSH-1L	slingshot homolog 1 (Drosophila)	protein-coding
chr16	17209181	17209406	+	0.32923	exon (NM_001033338, exon 1 of 1)	exon (NM_001033338, exon 1 of 1)	1158	NM_001033338	239731	Mm.86671	NM_001033338	ENSMUSG00000071636	Rimbp3	Gm1759|Gm603|RIM-BP3|mKIAA1666	RIMS binding protein 3	protein-coding
chr17	3451113	3451358	+	0.32902	intron (NM_001122998, intron 12 of 26)	B3|SINE|B2	-31080	NM_001286758	24001	Mm.137134	NM_011878	ENSMUSG00000023800	Tiam2	3000002F19Rik|STEF|mKIAA2016	T cell lymphoma invasion and metastasis 2	protein-coding
chr4	141078313	141078514	+	0.32747	promoter-TSS (NM_025383)	promoter-TSS (NM_025383)	-68	NM_025383	66147	Mm.21187	NM_025383	ENSMUSG00000028923	Necap2	1110005F07Rik|AA409105|C78898	NECAP endocytosis associated 2	protein-coding
chr6	83775801	83776296	+	0.32692	promoter-TSS (NM_009357)	promoter-TSS (NM_009357)	-236	NM_009357	21766	Mm.28371	NM_009357		Tex261	3110001O07Rik|AA409339|AI480706|AL033351|TEG-261	testis expressed gene 261	protein-coding
chr14	66791855	66792074	+	0.32658	Intergenic	Intergenic	76636	NM_009955	12934	Mm.352648	NM_009955	ENSMUSG00000022048	Dpysl2	AI851130|Crmp2|DRP2|Musunc33|TOAD-64|Ulip2	dihydropyrimidinase-like 2	protein-coding
chr12	33380015	33380361	+	0.32656	Intergenic	B3|SINE|B2	-14666	NM_029152	75040	Mm.156068	NM_029152	ENSMUSG00000020562	Efcab10	4930504H06Rik	EF-hand calcium binding domain 10	protein-coding
chr8	106887867	106888090	+	0.32643	intron (NM_145412, intron 1 of 3)	intron (NM_145412, intron 1 of 3)	5615	NM_145412	214987	Mm.490308	NM_145412	ENSMUSG00000046691	Chtf8	5830457O10Rik|Ctf8|Derpc	CTF8, chromosome transmission fidelity factor 8	protein-coding
chr2	153081256	153081522	+	0.32606	3' UTR (NM_145536, exon 9 of 9)	3' UTR (NM_145536, exon 9 of 9)	15434	NM_145536	228788	Mm.299979	NM_145536	ENSMUSG00000027474	Ccm2l	-	cerebral cavernous malformation 2-like	protein-coding
chr14	55497365	55497588	+	0.3257	intron (NM_001024645, intron 17 of 39)	intron (NM_001024645, intron 17 of 39)	6383	NM_001024645	268747	Mm.151577	NM_001024645	ENSMUSG00000022211	Lrrc16b	mFLJ00240	leucine rich repeat containing 16B	protein-coding
chr10	80995322	80995526	+	0.32567	intron (NM_001038655, intron 2 of 3)	intron (NM_001038655, intron 2 of 3)	5941	NM_001038655	14708	Mm.222496	NM_010319	ENSMUSG00000048240	Gng7	AI840417	guanine nucleotide binding protein (G protein), gamma 7	protein-coding
chr1	36277333	36277561	+	0.32531	Intergenic	Intergenic	-4022	NM_153408	214854	Mm.389110	NM_153408	ENSMUSG00000047180	Neurl3	2010300P06Rik|Lincr	neuralized homolog 3 homolog (Drosophila)	protein-coding
chr11	43412839	43413060	+	0.32522	Intergenic	Intergenic	13032	NM_013917	30939	Mm.6856	NM_013917	ENSMUSG00000020415	Pttg1	AW555095|C87862|Pttg|Pttg3	pituitary tumor-transforming gene 1	protein-coding
chr9	114797724	114797925	+	0.325	intron (NM_027294, intron 1 of 3)	intron (NM_027294, intron 1 of 3)	-15831	NM_001252479	102545	Mm.35600	NM_133978	ENSMUSG00000032436	Cmtm7	AI481279|Cklfsf7|LNV	CKLF-like MARVEL transmembrane domain containing 7	protein-coding
chr4	115085675	115085915	+	0.32285	Intergenic	Intergenic	-2913	NM_001164557	67182	Mm.30181	NM_026018	ENSMUSG00000028716	Pdzk1ip1	0610007F13Rik|2700030M23Rik|AU046042|Map17	PDZK1 interacting protein 1	protein-coding
chr11	60199734	60199938	+	0.32268	TTS (NM_001037764)	TTS (NM_001037764)	781	NR_105886	102465555		NR_105886		Mir6921	mmu-mir-6921	microRNA mir-6921	ncRNA
chr9	63124191	63124434	+	0.32242	Intergenic	Intergenic	22668	NM_172446	207667	Mm.36349	NM_172446	ENSMUSG00000022245	Skor1	AV273001|C230094B15Rik|Corl1|Lbxcor1	SKI family transcriptional corepressor 1	protein-coding
chr2	35298016	35298247	+	0.32205	intron (NM_001206368, intron 9 of 16)	intron (NM_001206368, intron 9 of 16)	15751	NM_146120	227753	Mm.21109	NM_146120	ENSMUSG00000026879	Gsn	ADF	gelsolin	protein-coding
chr4	154944359	154944599	+	0.32198	Intergenic	Intergenic	-16402	NM_178931	230979	Mm.215147	NM_178931	ENSMUSG00000042333	Tnfrsf14	Atar|HveA|Hvem|Tnfrs14	tumor necrosis factor receptor superfamily, member 14 (herpesvirus entry mediator)	protein-coding
chr6	121338216	121338449	+	0.32168	TTS (NM_144512)	TTS (NM_144512)	-8365	NM_133661	14411	Mm.274506	NM_133661	ENSMUSG00000030109	Slc6a12	BGT1|GAT2|Gabt2	solute carrier family 6 (neurotransmitter transporter, betaine/GABA), member 12	protein-coding
chr5	72665343	72665548	+	0.32126	intron (NM_001081205, intron 4 of 5)	intron (NM_001081205, intron 4 of 5)	17649	NM_001081205	70701	Mm.38884	NM_001081205	ENSMUSG00000067219	Nipal1	3830408G10Rik|Npal1	NIPA-like domain containing 1	protein-coding
chr11	5114976	5115274	+	0.32114	intron (NM_080595, intron 13 of 14)	intron (NM_080595, intron 13 of 14)	14960	NM_001290493	279766	Mm.260866	NM_177370	ENSMUSG00000034175	Rhbdd3	Ptag	rhomboid domain containing 3	protein-coding
chr4	140547557	140547781	+	0.32111	intron (NM_001112722, intron 21 of 27)	intron (NM_001112722, intron 21 of 27)	101087	NM_172415	72754	Mm.29329	NM_172415	ENSMUSG00000040964	Arhgef10l	2810441C07Rik	Rho guanine nucleotide exchange factor (GEF) 10-like	protein-coding
chr13	54447072	54447275	+	0.32095	Intergenic	Intergenic	21667	NM_028597	73666	Mm.292487	NM_028597	ENSMUSG00000025872	Thoc3	2410044K02Rik|AL033344	THO complex 3	protein-coding
chr5	107900380	107900604	+	0.32073	promoter-TSS (NM_016980)	promoter-TSS (NM_016980)	-36	NM_016980	100503670	Mm.277897	NM_016980	ENSMUSG00000058558	Rpl5	U21RNA	ribosomal protein L5	protein-coding
chr6	37351799	37352001	+	0.32049	intron (NM_178661, intron 8 of 11)	intron (NM_178661, intron 8 of 11)	-51924	NM_001081206	320127	Mm.119469	NM_001081206	ENSMUSG00000038665	Dgki	C130010K08Rik	diacylglycerol kinase, iota	protein-coding
chr11	103332578	103332856	+	0.32048	3' UTR (NM_133715, exon 16 of 16)	3' UTR (NM_133715, exon 16 of 16)	11985	NM_133715	544817	Mm.259113	NM_133715	ENSMUSG00000034255	Arhgap27	2310069I04Rik|5730442P18Rik|Gm21552|Sh3d20	Rho GTPase activating protein 27	protein-coding
chr4	131977296	131977527	+	0.32023	intron (NM_183428, intron 9 of 20)	intron (NM_183428, intron 9 of 20)	55640	NM_001201367	623230	Mm.421179	NM_001201367	ENSMUSG00000070720	Tmem200b	EG623230	transmembrane protein 200B	protein-coding
chr4	135801559	135801766	+	0.31948	intron (NM_001085509, intron 27 of 36)	intron (NM_001085509, intron 27 of 36)	41947	NM_001085509	242702	Mm.318639	NM_001085509	ENSMUSG00000037139	Myom3	8430427K15Rik|Gm434	myomesin family, member 3	protein-coding
chr5	123235760	123235979	+	0.31909	intron (NM_026000, intron 2 of 5)	MLT1D|LTR|ERVL-MaLR	7679	NM_026000	67151	Mm.278997	NM_026000	ENSMUSG00000029440	Psmd9	1500011J20Rik|2610202L11Rik|Bridge-1|P27	proteasome (prosome, macropain) 26S subunit, non-ATPase, 9	protein-coding
chr5	137741347	137741586	+	0.31841	Intergenic	CpG	-1468	NM_175521	243300	Mm.74750	NM_175521	ENSMUSG00000045348	Nyap1	6430598A04Rik	neuronal tyrosine-phosphorylated phosphoinositide 3-kinase adaptor 1	protein-coding
chr7	135791079	135791294	+	0.31834	Intergenic	Intergenic	-74807	NM_001081117	17345	Mm.4078	NM_001081117	ENSMUSG00000031004	Mki67	D630048A14Rik|Ki-67|Ki67	antigen identified by monoclonal antibody Ki 67	protein-coding
chr1	153480477	153480691	+	0.31821	intron (NM_007842, intron 4 of 27)	B3|SINE|B2	7076	NM_007842	13211	Mm.20000	NM_007842	ENSMUSG00000042699	Dhx9	AI326842|Ddx9|HEL-5|NDHII|RHA|mHEL-5	DEAH (Asp-Glu-Ala-His) box polypeptide 9	protein-coding
chr11	100893484	100893734	+	0.31801	intron (NM_213659, intron 20 of 23)	intron (NM_213659, intron 20 of 23)	33125	NM_001164062	20850	Mm.277403	NM_011488	ENSMUSG00000004043	Stat5a	AA959963|STAT5	signal transducer and activator of transcription 5A	protein-coding
chr15	97663765	97664427	+	0.31737	Intergenic	ORR1E|LTR|ERVL-MaLR	41726	NM_028003	71919	Mm.12255	NM_028003	ENSMUSG00000022466	Rpap3	2310042P20Rik|D15Ertd682e	RNA polymerase II associated protein 3	protein-coding
chr5	125348515	125348740	+	0.31688	Intergenic	B3A|SINE|B2	-7533	NM_001205082	20778	Mm.282242	NM_016741	ENSMUSG00000037936	Scarb1	AI120173|CD36|Cd36l1|Cla-1|Cla1|D5Ertd460e|Hdlq1|Hlb398|SR-B1|SR-BI|SRBI|Srb1|mSR-BI	scavenger receptor class B, member 1	protein-coding
chr2	161214777	161214977	+	0.31663	Intergenic	Intergenic	-105821	NM_173368	71389	Mm.122738	NM_173368	ENSMUSG00000057133	Chd6	5430439G14Rik|6330406J24Rik|CHD-6	chromodomain helicase DNA binding protein 6	protein-coding
chr19	40612304	40612511	+	0.31637	promoter-TSS (NM_026260)	promoter-TSS (NM_026260)	-192	NM_026260	67590	Mm.60758	NM_026260	ENSMUSG00000025008	Tctn3	4930521E07Rik|AI197391|Tect3	tectonic family member 3	protein-coding
chr1	9541343	9541558	+	0.31624	Intergenic	Intergenic	-3958	NM_021511	59014	Mm.29061	NM_021511	ENSMUSG00000061024	Rrs1	5730466A07Rik|AA415037|D1Ertd701e|Rrr	RRS1 ribosome biogenesis regulator homolog (S. cerevisiae)	protein-coding
chr13	73505785	73505992	+	0.31606	intron (NM_145376, intron 9 of 13)	intron (NM_145376, intron 9 of 13)	-30859	NM_010020	13162	Mm.41993	NM_010020	ENSMUSG00000021609	Slc6a3	DAT|Dat1	solute carrier family 6 (neurotransmitter transporter, dopamine), member 3	protein-coding
chr4	115984165	115984368	+	0.31586	Intergenic	Intergenic	33636	NM_010173	14073	Mm.256025	NM_010173	ENSMUSG00000034171	Faah	AW412498	fatty acid amide hydrolase	protein-coding
chr5	29389386	29389674	+	0.31585	Intergenic	Intergenic	-11140	NM_020295	56873	Mm.41572	NM_020295	ENSMUSG00000010721	Lmbr1	1110048D14Rik|AU017641	limb region 1	protein-coding
chr10	86636972	86637342	+	0.31568	Intergenic	Intergenic	-48370	NR_015572	66263	Mm.392261	NR_015572		1810014B01Rik	-	RIKEN cDNA 1810014B01 gene	pseudo
chr3	96708413	96708662	+	0.31515	promoter-TSS (NM_001162925)	promoter-TSS (NM_001162925)	23	NM_030094	78373	Mm.423186	NM_030094	ENSMUSG00000028100	Nudt17	2410015C20Rik	nudix (nucleoside diphosphate linked moiety X)-type motif 17	protein-coding
chr15	78720196	78720397	+	0.31509	Intergenic	Intergenic	-2183	NM_183141	207393	Mm.323188	NM_183141	ENSMUSG00000043460	Elfn2	6330514E13|AW048948|BC094219|Lrrc62|Ppp1r29	leucine rich repeat and fibronectin type III, extracellular 2	protein-coding
chr8	13786073	13786306	+	0.31493	exon (NM_025924, exon 2 of 9)	exon (NM_025924, exon 2 of 9)	574	NM_025924	67031	Mm.44858	NM_025924	ENSMUSG00000038398	Upf3a	2600001C03Rik|4930546M19Rik|RENT3A|UPF3	UPF3 regulator of nonsense transcripts homolog A (yeast)	protein-coding
chr5	36946553	36946764	+	0.31481	intron (NM_172994, intron 6 of 8)	intron (NM_172994, intron 6 of 8)	42324	NM_011716	22393	Mm.20916	NM_011716	ENSMUSG00000039474	Wfs1	AI481085|wolframin	Wolfram syndrome 1 homolog (human)	protein-coding
chr2	168013262	168013480	+	0.31449	Intergenic	Intergenic	-2778	NM_001080708	69553	Mm.68454	NM_001080708	ENSMUSG00000074577	Fam65c	2310033K02Rik|Gm124	family with sequence similarity 65, member C	protein-coding
chr16	17618269	17618480	+	0.31398	promoter-TSS (NM_001164611)	promoter-TSS (NM_001164611)	-980	NM_001164611	77626	Mm.34659	NM_029945	ENSMUSG00000005899	Smpd4	4122402O22Rik|mKIAA1418	sphingomyelin phosphodiesterase 4	protein-coding
chr16	30550467	30550710	+	0.3135	promoter-TSS (NM_172614)	promoter-TSS (NM_172614)	-10	NM_172614	224090	Mm.241459	NM_172614		Tmem44	1700007N03Rik|9330161C17Rik|B230220N21	transmembrane protein 44	protein-coding
chr6	127617632	127617849	+	0.31335	intron (NM_001033464, intron 5 of 6)	intron (NM_001033464, intron 5 of 6)	39765	NM_001033464	381812	Mm.296093	NM_001033464	ENSMUSG00000061414	Cracr2a	Efcab4b|Gm1073|Gm462	calcium release activated channel regulator 2A	protein-coding
chr8	70898109	70898321	+	0.31283	promoter-TSS (NM_029751)	promoter-TSS (NM_029751)	-772	NM_029751	76808	Mm.379251	NM_029751	ENSMUSG00000045128	Rpl18a	2510019J09Rik	ribosomal protein L18A	protein-coding
chr1	132609130	132609537	+	0.31269	intron (NM_001160317, intron 15 of 27)	intron (NM_001160317, intron 15 of 27)	33525	NM_001160316	269116	Mm.326702	NM_182716	ENSMUSG00000026442	Nfasc	AA387016|D430023G06Rik|NF|mKIAA0756	neurofascin	protein-coding
chr6	108782868	108783077	+	0.31232	promoter-TSS (NM_026011)	promoter-TSS (NM_026011)	-87	NM_026011	67166	Mm.271178	NM_026011	ENSMUSG00000030105	Arl8b	2610313E07Rik|3100002J04Rik|Arl10c|gie1	ADP-ribosylation factor-like 8B	protein-coding
chr15	79037875	79038074	+	0.31219	3' UTR (NM_013847, exon 9 of 9)	3' UTR (NM_013847, exon 9 of 9)	-3911	NM_015738	14429	Mm.390805	NM_015738	ENSMUSG00000006378	Galr3	Galnr3	galanin receptor 3	protein-coding
chr16	96467485	96467697	+	0.31209	promoter-TSS (NM_008791)	promoter-TSS (NM_008791)	-15	NM_008791	18546	Mm.5023	NM_008791	ENSMUSG00000090223	Pcp4	P16Rimb19|Pcp-4|Pep19	Purkinje cell protein 4	protein-coding
chr5	115559175	115559476	+	0.31035	promoter-TSS (NM_007475)	promoter-TSS (NM_007475)	-142	NM_007475	11837	Mm.5286	NM_007475	ENSMUSG00000067274	Rplp0	36B4|Arbp|L10E	ribosomal protein, large, P0	protein-coding
chr2	166082267	166082484	+	0.31009	intron (NM_001252578, intron 11 of 20)	intron (NM_001252578, intron 11 of 20)	72910	NM_001252578	72043	Mm.1011	NM_028072	ENSMUSG00000006800	Sulf2	2010004N24Rik|AU020235|MSulf-2|mKIAA1247	sulfatase 2	protein-coding
chr1	131060381	131060585	+	0.30993	intron (NM_008551, intron 1 of 9)	intron (NM_008551, intron 1 of 9)	37060	NM_008551	17164	Mm.221235	NM_008551	ENSMUSG00000016528	Mapkapk2	AA960234|MAPKAP-K2|MK-2|MK2|Rps6kc1	MAP kinase-activated protein kinase 2	protein-coding
chr1	88445523	88445732	+	0.30987	Intergenic	Lx9|LINE|L1	38608	NM_029269	75396	Mm.173058	NM_029269	ENSMUSG00000026295	Spp2	0610038O04Rik|pp-24|spp24	secreted phosphoprotein 2	protein-coding
chr2	165399545	165399773	+	0.30919	intron (NM_029021, intron 1 of 2)	intron (NM_029021, intron 1 of 2)	735	NM_029021	74614	Mm.72179	NM_029021		Ocstamp	4833422F24Rik|OC-STAMP	osteoclast stimulatory transmembrane protein	protein-coding
chr11	120369716	120369923	+	0.30907	3' UTR (NM_027980, exon 10 of 10)	3' UTR (NM_027980, exon 10 of 10)	8285	NM_172802	238021	Mm.481403	NM_172802	ENSMUSG00000025380	Fscn2	A930022G03|C630046B20Rik|ahl8	fascin homolog 2, actin-bundling protein, retinal (Strongylocentrotus purpuratus)	protein-coding
chr13	48732656	48732857	+	0.30808	Intergenic	CpG	69720	NM_007526	12022	Mm.42241	NM_007526	ENSMUSG00000021381	Barx1	-	BarH-like homeobox 1	protein-coding
chr16	17744619	17744825	+	0.30724	Intergenic	RMER1B|Other|Other	-14899	NM_145479	224023	Mm.282807	NM_145479	ENSMUSG00000022750	Klhl22	2610318I18Rik|Kelchl	kelch-like 22	protein-coding
chr15	79467011	79467222	+	0.30634	Intergenic	Intergenic	-25059	NM_013767	27373	Mm.30199	NM_013767	ENSMUSG00000022433	Csnk1e	AI426939|AI551861|AW457082|CK1epsilon|CKIe|KC1epsilon|tau	casein kinase 1, epsilon	protein-coding
chr2	75590291	75590518	+	0.30601	Intergenic	Intergenic	-68855	NM_146130	229279	Mm.316306	NM_053263	ENSMUSG00000059005	Hnrnpa3	2410013L13Rik|2610209F03Rik|2610510D13Rik|Hnrpa3	heterogeneous nuclear ribonucleoprotein A3	protein-coding
chr10	117033861	117034064	+	0.30599	Intergenic	Intergenic	-11379	NM_146242	237560	Mm.37320	NM_146242	ENSMUSG00000060187	Lrrc10	D330003I11Rik|Hrlrrp|Serdin1	leucine rich repeat containing 10	protein-coding
chr13	12935189	12935388	+	0.30568	Intergenic	B3|SINE|B2	70042	NM_031191	18811	Mm.88796	NM_031191	ENSMUSG00000079092	Prl2c2	MRP-1|PLF-1|Plf|Plf1	prolactin family 2, subfamily c, member 2	protein-coding
chr18	76374750	76374949	+	0.30533	Intergenic	Intergenic	113728	NM_001252481	17126	Mm.152699	NM_010754		Smad2	7120426M23Rik|Madh2|Madr2|Smad-2|mMad2	SMAD family member 2	protein-coding
chr10	80774710	80774969	+	0.30527	intron (NM_199322, intron 7 of 27)	intron (NM_199322, intron 7 of 27)	19633	NM_199322	208266	Mm.152371	NM_199322	ENSMUSG00000061589	Dot1l	A630076O07|AW907654|Dot1|KMT4|mDot1	DOT1-like, histone H3 methyltransferase (S. cerevisiae)	protein-coding
chr3	95317462	95317676	+	0.30511	intron (NM_029789, intron 1 of 10)	intron (NM_029789, intron 1 of 10)	2317	NM_029789	76893	Mm.181009	NM_029789	ENSMUSG00000015714	Cers2	0610013I17Rik|AI225939|Lass2|TRH3	ceramide synthase 2	protein-coding
chr15	85258041	85258279	+	0.3043	intron (NM_010180, intron 14 of 16)	B3|SINE|B2	52152	NM_010180	14114	Mm.297992	NM_010180	ENSMUSG00000006369	Fbln1	-	fibulin 1	protein-coding
chr1	38862293	38862497	+	0.30408	Intergenic	MT2B1|LTR|ERVL	35765	NM_145142	98388	Mm.260054	NM_145142	ENSMUSG00000026080	Chst10	AI507003|AU041319|Hnk-1st|ST	carbohydrate sulfotransferase 10	protein-coding
chr2	103719005	103719214	+	0.30397	TTS (NM_178890)	TTS (NM_178890)	42141	NM_153126	98956	Mm.288005	NM_153126	ENSMUSG00000027185	Nat10	AI429152	N-acetyltransferase 10	protein-coding
chr6	126552070	126552294	+	0.30391	Intergenic	Intergenic	-16627	NM_145983	16493	Mm.222831	NM_145983		Kcna5	Kv1.5	potassium voltage-gated channel, shaker-related subfamily, member 5	protein-coding
chr8	27054858	27055073	+	0.30382	3' UTR (NM_054057, exon 8 of 8)	3' UTR (NM_054057, exon 8 of 8)	12410	NM_054057	114863	Mm.277501	NM_054057	ENSMUSG00000031485	Prosc	1700024N20Rik|2200002F22Rik	proline synthetase co-transcribed	protein-coding
chr15	74720913	74721140	+	0.30349	promoter-TSS (NM_198607)	promoter-TSS (NM_198607)	-208	NM_198607	223626	Mm.268603	NM_198607	ENSMUSG00000056665	Them6	4930572J05Rik	thioesterase superfamily member 6	protein-coding
chr11	69662167	69662517	+	0.30348	promoter-TSS (NR_035455)	promoter-TSS (NR_035455)	300	NM_011900	24070	Mm.89579	NM_011900	ENSMUSG00000018761	Mpdu1	LEC35|SL15|Supl15h	mannose-P-dolichol utilization defect 1	protein-coding
chr15	82259590	82259828	+	0.3024	non-coding (NR_037698, exon 2 of 2)	non-coding (NR_037698, exon 2 of 2)	3686	NR_037698	76505	Mm.23023	NR_037697	ENSMUSG00000068099	1500009C09Rik	-	RIKEN cDNA 1500009C09 gene	ncRNA
chr2	32602871	32603103	+	0.30204	intron (NM_001025311, intron 1 of 4)	B3|SINE|B2	3278	NM_001025311	50935	Mm.88831	NM_016973	ENSMUSG00000026811	St6galnac6	ST6GalNAcVI|Siat7f	ST6 (alpha-N-acetyl-neuraminyl-2,3-beta-galactosyl-1,3)-N-acetylgalactosaminide alpha-2,6-sialyltransferase 6	protein-coding
chr19	24634652	24634860	+	0.30192	Intergenic	Intergenic	-39252	NM_183160	226040	Mm.391170	NM_183160	ENSMUSG00000048572	Tmem252	E030010A14Rik	transmembrane protein 252	protein-coding
chr2	153694559	153694782	+	0.30169	Intergenic	Intergenic	45221	NM_001122997	13436	Mm.89772	NM_010068	ENSMUSG00000027478	Dnmt3b	MmuIIIB	DNA methyltransferase 3B	protein-coding
chr5	149861524	149861726	+	0.30168	intron (NR_045758, intron 3 of 3)	intron (NR_045758, intron 3 of 3)	13878	NR_045758	70969	Mm.78499	NR_045758		4930500F04Rik	4931407C17Rik	RIKEN cDNA 4930500F04 gene	ncRNA
chr4	148607860	148608068	+	0.30164	exon (NM_001003893, exon 7 of 11)	exon (NM_001003893, exon 7 of 11)	5420	NM_010767	17175	Mm.378962	NM_010767	ENSMUSG00000028979	Masp2	MASP-2|MAp19	mannan-binding lectin serine peptidase 2	protein-coding
chr12	77781412	77781677	+	0.30156	Intergenic	Intergenic	371403	NM_001252616	53618	Mm.35628	NM_016893	ENSMUSG00000021065	Fut8	-	fucosyltransferase 8	protein-coding
chr19	46014649	46014893	+	0.30135	Intergenic	Intergenic	11293	NM_176785	20170	Mm.101110	NM_176785	ENSMUSG00000074811	Hps6	5330434M19Rik|BLOC2|ru	Hermansky-Pudlak syndrome 6	protein-coding
chr13	100492527	100492799	+	0.30125	promoter-TSS (NM_022011)	promoter-TSS (NM_022011)	-54	NM_022011	23894	Mm.272533	NM_022011	ENSMUSG00000021639	Gtf2h2	44kDa|BTF2 p44|BTF2-p44|Btf2p44|p44	general transcription factor II H, polypeptide 2	protein-coding
chr19	47674454	47674724	+	0.30099	intron (NM_001290825, intron 11 of 53)	B3|SINE|B2	17453	NM_007732	12821	Mm.1225	NM_007732	ENSMUSG00000025064	Col17a1	BP180|Bpag|Bpag2	collagen, type XVII, alpha 1	protein-coding
chr14	103051422	103051724	+	0.3007	intron (NM_008392, intron 4 of 4)	intron (NM_008392, intron 4 of 4)	4561	NM_008392	16365	Mm.4662	NM_008392	ENSMUSG00000022126	Irg1	AI323667|CAD	immunoresponsive gene 1	protein-coding
chr15	102178356	102178569	+	0.29989	intron (NM_144942, intron 14 of 14)	intron (NM_144942, intron 14 of 14)	10581	NM_144942	246277	Mm.296382	NM_144942	ENSMUSG00000023044	Csad	Csd	cysteine sulfinic acid decarboxylase	protein-coding
chr10	77130626	77130892	+	0.29963	intron (NM_009929, intron 2 of 41)	intron (NM_009929, intron 2 of 41)	-17054	NM_001109991	12822	Mm.4352	NM_009929	ENSMUSG00000001435	Col18a1	-	collagen, type XVIII, alpha 1	protein-coding
chr9	21161395	21161682	+	0.29933	Intergenic	CpG	-4176	NM_183408	18577	Mm.191749	NM_019798	ENSMUSG00000032177	Pde4a	D9Ertd60e|Dpde2	phosphodiesterase 4A, cAMP specific	protein-coding
chr11	114628119	114628320	+	0.29928	intron (NR_037269, intron 2 of 4)	intron (NR_037269, intron 2 of 4)	-40324	NM_023372	67671	Mm.238817	NM_023372	ENSMUSG00000057322	Rpl38	0610025G13Rik|Rbt|Ts|Tss	ribosomal protein L38	protein-coding
chr4	141031838	141032041	+	0.29902	intron (NM_001145958, intron 19 of 35)	intron (NM_001145958, intron 19 of 35)	21302	NM_008546	17150	Mm.7386	NM_008546	ENSMUSG00000060572	Mfap2	AI893631|Magp|Magp1	microfibrillar-associated protein 2	protein-coding
chr8	105374713	105374952	+	0.29835	promoter-TSS (NM_001081333)	promoter-TSS (NM_001081333)	-549	NM_001081333	102075	Mm.32034	NM_175321	ENSMUSG00000014782	Plekhg4	4931414L13Rik|AI448583|mFLJ00068	pleckstrin homology domain containing, family G (with RhoGef domain) member 4	protein-coding
chr5	66369043	66369287	+	0.2981	intron (NM_001201414, intron 8 of 15)	intron (NM_001201414, intron 8 of 15)	-31500	NM_001201416	11787	Mm.5159	NM_009686	ENSMUSG00000029207	Apbb2	2310007D03Rik|FE65L1|Rirl1|TR2L|Zfra	amyloid beta (A4) precursor protein-binding, family B, member 2	protein-coding
chr10	60760437	60760692	+	0.29721	Intergenic	Intergenic	-7782	NM_023596	71279	Mm.284462	NM_023596	ENSMUSG00000020100	Slc29a3	4933435C21Rik|AW987637|Ent3	solute carrier family 29 (nucleoside transporters), member 3	protein-coding
chr11	79919961	79920172	+	0.29712	Intergenic	Intergenic	42321	NM_144826	216987	Mm.274961	NM_144826	ENSMUSG00000035575	Utp6	4732497O03Rik|HCA66	UTP6, small subunit (SSU) processome component, homolog (yeast)	protein-coding
chr3	104701009	104701258	+	0.29696	Intergenic	Intergenic	62469	NM_009196	20501	Mm.9086	NM_009196	ENSMUSG00000032902	Slc16a1	AL022710|Mct1	solute carrier family 16 (monocarboxylic acid transporters), member 1	protein-coding
chr15	81905043	81905243	+	0.29541	intron (NM_080633, intron 7 of 17)	Tigger20a|DNA|TcMar-Tigger	21070	NM_030229	78929	Mm.215115	NM_030229	ENSMUSG00000022476	Polr3h	5031409G22Rik|RPC8	polymerase (RNA) III (DNA directed) polypeptide H	protein-coding
chr8	20010971	20011240	+	0.29526	intron (NM_001270553, intron 6 of 9)	intron (NM_001270553, intron 6 of 9)	281529	NM_001039553	626415	Mm.425517	NM_001039553		4930467E23Rik	ENSMUSG00000074453|OTTMUSG00000018948|TSAP	RIKEN cDNA 4930467E23 gene	protein-coding
chr19	4283288	4283490	+	0.29497	promoter-TSS (NM_026720)	promoter-TSS (NM_026720)	-252	NM_026720	68423	Mm.23642	NM_026720	ENSMUSG00000005986	Ankrd13d	0710001P18Rik|AI430801	ankyrin repeat domain 13 family, member D	protein-coding
chr2	34897921	34898131	+	0.29492	intron (NM_028716, intron 13 of 14)	intron (NM_028716, intron 13 of 14)	15950	NM_028716	74016	Mm.65691	NM_028716	ENSMUSG00000026873	Phf19	3110009G19Rik|3321402G02Rik	PHD finger protein 19	protein-coding
chr5	134373997	134374207	+	0.29422	intron (NM_001081467, intron 22 of 26)	intron (NM_001081467, intron 22 of 26)	-59342	NM_001080748	14886	Mm.261570	NM_010365	ENSMUSG00000060261	Gtf2i	6030441I21Rik|BAP-135|Diws1t|GtfII-I|Spin|TFII-I|WBSCR6	general transcription factor II I	protein-coding
chr9	62726576	62726783	+	0.29401	intron (NM_176922, intron 2 of 29)	intron (NM_176922, intron 2 of 29)	48824	NM_176922	319480	Mm.34883	NM_176922	ENSMUSG00000032243	Itga11	4732459H24Rik	integrin alpha 11	protein-coding
chr5	117505226	117505529	+	0.29321	intron (NM_001114545, intron 2 of 19)	intron (NM_001114545, intron 2 of 19)	91375	NM_001114545	333050	Mm.437947	NM_001034873	ENSMUSG00000061578	Ksr2	-	kinase suppressor of ras 2	protein-coding
chr1	59613877	59614100	+	0.29266	intron (NM_001013771, intron 13 of 19)	intron (NM_001013771, intron 13 of 19)	56846	NM_009460	22218	Mm.362118	NM_009460	ENSMUSG00000026021	Sumo1	GMP1|PIC1|SENTRIN|SMT3|SMT3H3|SMTP3|SUMO-1|Smt3C|Ubl1	SMT3 suppressor of mif two 3 homolog 1 (yeast)	protein-coding
chr6	86420602	86420812	+	0.29255	intron (NM_011585, intron 6 of 12)	intron (NM_011585, intron 6 of 12)	16488	NM_011585	21841	Mm.333219	NM_011585	ENSMUSG00000071337	Tia1	2310050N03Rik|AI256674|TIA-1|mTIA-1	cytotoxic granule-associated RNA binding protein 1	protein-coding
chr8	10405591	10405802	+	0.29226	intron (NM_001081397, intron 15 of 35)	intron (NM_001081397, intron 15 of 35)	251773	NM_001081397	244281	Mm.422761	NM_001081397	ENSMUSG00000039057	Myo16	C230040D10Rik|Gm1105|NYAP3|mKIAA0865	myosin XVI	protein-coding
chr8	74980727	74980939	+	0.29209	Intergenic	Intergenic	-12870	NM_178017	70823	Mm.261739	NM_178017	ENSMUSG00000034518	Hmgxb4	4733401K04Rik|AI316803|E430025G12|Hmgb2l1	HMG box domain containing 4	protein-coding
chr15	79753106	79753332	+	0.29195	non-coding (NR_045069, exon 4 of 4)	non-coding (NR_045069, exon 4 of 4)	10521	NR_045069	100504191	Mm.421420	NR_045069	ENSMUSG00000087543	Gm16576	-	predicted gene 16576	ncRNA
chr16	5195172	5195403	+	0.29195	TTS (NM_013796)	TTS (NM_013796)	8725	NR_027804	27426	Mm.215641	NM_013796	ENSMUSG00000023143	Nagpa	AI596180|UCE	N-acetylglucosamine-1-phosphodiester alpha-N-acetylglucosaminidase	protein-coding
chr7	99988828	99989056	+	0.29076	Intergenic	Intergenic	-8484	NM_175388	108937	Mm.323087	NM_175388	ENSMUSG00000058761	Rnf169	2900057K09Rik	ring finger protein 169	protein-coding
chr10	77590909	77591140	+	0.28993	intron (NM_145925, intron 3 of 5)	intron (NM_145925, intron 3 of 5)	9257	NM_145925	108705	Mm.28853	NM_145925	ENSMUSG00000009291	Pttg1ip	1810010L20Rik|AI314311|AU018448|C79540	pituitary tumor-transforming 1 interacting protein	protein-coding
chr11	117912798	117913025	+	0.28991	Intergenic	Intergenic	-39385	NM_027919	71776	Mm.3200	NM_027919	ENSMUSG00000017713	Tha1	1300017K07Rik|GLY1	threonine aldolase 1	protein-coding
chr15	99714959	99715175	+	0.28984	Intergenic	Intergenic	-2526	NM_010271	14555	Mm.252391	NM_010271	ENSMUSG00000023019	Gpd1	AI747587|Gdc-1|Gdc1|mKIAA4010	glycerol-3-phosphate dehydrogenase 1 (soluble)	protein-coding
chr17	5753150	5753350	+	0.28937	3' UTR (NM_146073, exon 9 of 9)	3' UTR (NM_146073, exon 9 of 9)	-45407	NR_045081	78512	Mm.23696	NR_045079	ENSMUSG00000096965	3300005D01Rik	-	RIKEN cDNA 3300005D01 gene	ncRNA
chr7	73422549	73422762	+	0.28919	Intergenic	Intergenic	-46881	NR_040325	319783	Mm.349813	NR_040324	ENSMUSG00000097756	A730056A06Rik	C76391	RIKEN cDNA A730056A06 gene	ncRNA
chr10	120270878	120271091	+	0.28911	Intergenic	B3|SINE|B2	43924	NM_025431	66225	Mm.291755	NM_025431	ENSMUSG00000020224	Llph	1190005P17Rik	LLP homolog, long-term synaptic facilitation (Aplysia)	protein-coding
chr16	10867969	10868203	+	0.28871	Intergenic	Intergenic	33027	NM_001162932	223970	Mm.325777	NM_001033278	ENSMUSG00000037991	Rmi2	A630055G03Rik|Gm537|Gm929	RMI2, RecQ mediated genome instability 2, homolog (S. cerevisiae)	protein-coding
chr13	57908279	57908516	+	0.28864	promoter-TSS (NM_009262)	promoter-TSS (NM_009262)	-65	NM_009262	20745	Mm.379020	NM_009262		Spock1	Spock|Ticn1|testican	sparc/osteonectin, cwcv and kazal-like domains proteoglycan 1	protein-coding
chr7	19088892	19089103	+	0.28859	intron (NM_032418, intron 9 of 14)	intron (NM_032418, intron 9 of 14)	2169	NR_037282	100526504		NR_037282		Mir3100	mmu-mir-3100	microRNA 3100	ncRNA
chr7	46710605	46710818	+	0.28841	promoter-TSS (NM_030233)	promoter-TSS (NM_030233)	-60	NM_030233	78935	Mm.289866	NM_030233	ENSMUSG00000006763	Saal1	5031425D22Rik|SPACIA1	serum amyloid A-like 1	protein-coding
chr7	90265677	90265888	+	0.28831	promoter-TSS (NM_183293)	promoter-TSS (NM_183293)	-350	NM_183293	75338	Mm.487222	NM_029256	ENSMUSG00000030617	Ccdc83	4930549K11Rik|4930554C01Rik|4932423M01Rik	coiled-coil domain containing 83	protein-coding
chr7	19370105	19370346	+	0.28795	exon (NM_001010836, exon 4 of 13)	exon (NM_001010836, exon 4 of 13)	9009	NM_001010836	333654	Mm.333640	NM_001010836	ENSMUSG00000040734	Ppp1r13l	AV260376|IASPP|Nkip1|wa3	protein phosphatase 1, regulatory (inhibitor) subunit 13 like	protein-coding
chr1	89191541	89191861	+	0.28759	Intergenic	B3A|SINE|B2	121239	NM_133816	98402	Mm.170983	NM_133816		Sh3bp4	AI594717|AW227605|BOG25	SH3-domain binding protein 4	protein-coding
chr6	72407189	72407408	+	0.28743	Intergenic	B3|SINE|B2	-7010	NM_019802	56316	Mm.19937	NM_019802	ENSMUSG00000053460	Ggcx	-	gamma-glutamyl carboxylase	protein-coding
chr11	107132143	107132370	+	0.28694	promoter-TSS (NM_176850)	promoter-TSS (NM_176850)	-334	NM_176850	207165	Mm.343986	NM_176850	ENSMUSG00000040481	Bptf	9430093H17Rik|Falz	bromodomain PHD finger transcription factor	protein-coding
chr8	40296524	40296733	+	0.28684	Intergenic	Intergenic	-9675	NM_030610	80857	Mm.425526	NM_030610	ENSMUSG00000031603	Fgf20	-	fibroblast growth factor 20	protein-coding
chr8	122551527	122551812	+	0.28617	promoter-TSS (NM_001037298)	promoter-TSS (NM_001037298)	-340	NM_001037298	234839	Mm.37324	NM_001037298	ENSMUSG00000014444	Piezo1	9630020g22|Fam38a|mKIAA0233	piezo-type mechanosensitive ion channel component 1	protein-coding
chr17	26886200	26886415	+	0.28593	Intergenic	CpG	-30784	NM_053173	16580	Mm.491138	NM_016761	ENSMUSG00000024301	Kifc5b	Hset|KNSL2|Kifc5a	kinesin family member C5B	protein-coding
chr1	181769463	181769665	+	0.28576	Intergenic	Intergenic	72837	NM_133815	98386	Mm.4538	NM_133815	ENSMUSG00000004880	Lbr	AI505894|ic	lamin B receptor	protein-coding
chr2	25581652	25581858	+	0.28532	Intergenic	Intergenic	-1656	NM_001005424	381353	Mm.379511	NM_001005424	ENSMUSG00000029419	Gm996	-	predicted gene 996	protein-coding
chr14	34106727	34106941	+	0.285	Intergenic	RMER1B|Other|Other	-4080	NM_001251843	105518	Mm.246608	NM_001251843	ENSMUSG00000095493	A630023A22Rik	AI461879	RIKEN cDNA A630023A22 gene	protein-coding
chr10	127030778	127030999	+	0.28465	promoter-TSS (NM_025537)	promoter-TSS (NM_025537)	-74	NM_025537	66399	Mm.29900	NM_025537	ENSMUSG00000040521	Tsfm	2310050B20Rik|9430024O13Rik|EF-TS|EF-Tsmt	Ts translation elongation factor, mitochondrial	protein-coding
chr18	10617634	10617861	+	0.28459	promoter-TSS (NM_009226)	promoter-TSS (NM_009226)	-49	NM_009226	20641	Mm.603	NM_009226	ENSMUSG00000002477	Snrpd1	AA407109|AL023031|SMD1	small nuclear ribonucleoprotein D1	protein-coding
chr17	47408604	47408811	+	0.28456	Intergenic	Intergenic	6004	NM_001172091	75462	Mm.46129	NM_029296	ENSMUSG00000047150	1700001C19Rik	-	RIKEN cDNA 1700001C19 gene	protein-coding
chr4	43442046	43442343	+	0.28428	promoter-TSS (NM_011571)	promoter-TSS (NM_011571)	-83	NM_011571	21754	Mm.485441	NM_011571	ENSMUSG00000028458	Tesk1	AI326901	testis specific protein kinase 1	protein-coding
chr6	42645371	42645579	+	0.28292	promoter-TSS (NM_146174)	promoter-TSS (NM_146174)	-434	NM_146174	232748	Mm.279659	NM_146174	ENSMUSG00000029851	Fam115c	-	family with sequence similarity 115, member C	protein-coding
chr19	4338266	4338498	+	0.28269	intron (NM_001001984, intron 12 of 20)	B3A|SINE|B2	-32160	NM_130863	110355	Mm.254144	NM_130863	ENSMUSG00000024858	Adrbk1	Adrbk-1|Bark-1|GRK2|beta ARK|betaARK1	adrenergic receptor kinase, beta 1	protein-coding
chr11	5059937	5060170	+	0.28247	TTS (NM_001190408)	TTS (NM_001190408)	1925	NM_145216	75668	Mm.374836	NM_145216	ENSMUSG00000034209	Rasl10a	2210403B10Rik|AI852688	RAS-like, family 10, member A	protein-coding
chr4	9780256	9780474	+	0.2822	intron (NR_030693, intron 1 of 3)	intron (NR_030693, intron 1 of 3)	9780	NR_030693	320152	Mm.159946	NR_030693		4930412C18Rik	5730591J02Rik	RIKEN cDNA 4930412C18 gene	ncRNA
chr2	31823974	31824271	+	0.28207	intron (NM_178887, intron 4 of 6)	intron (NM_178887, intron 4 of 6)	-13604	NM_183424	227717	Mm.185027	NM_183424	ENSMUSG00000043102	Qrfp	P518	pyroglutamylated RFamide peptide	protein-coding
chr9	20757082	20757284	+	0.28203	Intergenic	B3A|SINE|B2	-28969	NM_173777	244723	Mm.293552	NM_173777	ENSMUSG00000032172	Olfm2	A030009A06Rik	olfactomedin 2	protein-coding
chr7	80340254	80340464	+	0.28151	promoter-TSS (NM_133952)	promoter-TSS (NM_133952)	-140	NM_133952	101869	Mm.243024	NM_133952	ENSMUSG00000030533	Unc45a	AW538196	unc-45 homolog A (C. elegans)	protein-coding
chr19	52923018	52923217	+	0.28145	promoter-TSS (NR_030678)	promoter-TSS (NR_030678)	-64	NR_030678	100043450	Mm.145594	NR_030678		AA387883	-	expressed sequence AA387883	ncRNA
chr4	137724739	137725097	+	0.28134	intron (NM_029563, intron 18 of 23)	intron (NM_029563, intron 18 of 23)	41557	NM_001287172	11647	Mm.288186	NM_007431	ENSMUSG00000028766	Alpl	APTNAP|Akp-2|Akp2|TNAP|TNSALP	alkaline phosphatase, liver/bone/kidney	protein-coding
chr17	28079667	28079879	+	0.28133	intron (NM_001085555, intron 2 of 9)	CpG	811	NM_013687	21463	Mm.29758	NM_013687	ENSMUSG00000062859	Tcp11	D17Ken1|Tcp-11	t-complex protein 11	protein-coding
chr12	108206741	108206945	+	0.28071	intron (NM_001159910, intron 5 of 5)	intron (NM_001159910, intron 5 of 5)	27105	NM_009832	12454	Mm.474441	NM_009832	ENSMUSG00000021258	Ccnk	AW123198|AW413594|CPR4|CycK	cyclin K	protein-coding
chr3	153984490	153984734	+	0.28049	intron (NM_001081263, intron 1 of 21)	RMER20C_Mm|LTR|ERVK	11176	NM_001081263	242259	Mm.239962	NM_001081263	ENSMUSG00000028360	Slc44a5	AA117069|Gm422	solute carrier family 44, member 5	protein-coding
chr12	102387307	102387527	+	0.27983	intron (NM_177620, intron 8 of 9)	intron (NM_177620, intron 8 of 9)	52280	NM_011175	19141	Mm.17185	NM_011175	ENSMUSG00000021190	Lgmn	AEP|AI746452|AU022324|Prsc1	legumain	protein-coding
chr10	61734550	61734757	+	0.27959	intron (NM_178058, intron 7 of 9)	intron (NM_178058, intron 7 of 9)	14004	NM_153779	71361	Mm.286309	NM_153779	ENSMUSG00000020085	Aifm2	5430437E11Rik|Amid|D730001I10Rik|PRG3	apoptosis-inducing factor, mitochondrion-associated 2	protein-coding
chr3	83080853	83081082	+	0.27948	Intergenic	B3|SINE|B2	25429	NM_016784	53317	Mm.286349	NM_016784	ENSMUSG00000027998	Plrg1	AA958940|C80566|Tango4	pleiotropic regulator 1, PRL1 homolog (Arabidopsis)	protein-coding
chr2	157458571	157458801	+	0.27943	intron (NM_001025395, intron 5 of 13)	intron (NM_001025395, intron 5 of 13)	34393	NM_009271	20779	Mm.22845	NM_009271	ENSMUSG00000027646	Src	AW259666|pp60c-src	Rous sarcoma oncogene	protein-coding
chr1	62786333	62786545	+	0.27942	intron (NM_010939, intron 15 of 15)	intron (NM_010939, intron 15 of 15)	8293	NR_040601	74992	Mm.401979	NR_040601		4930487H11Rik	-	RIKEN cDNA 4930487H11 gene	ncRNA
chr15	97237033	97237237	+	0.27936	Intergenic	MTD|LTR|ERVL-MaLR	-9972	NM_172293	239647	Mm.130036	NM_172293	ENSMUSG00000044250	Pced1b	Fam113b	PC-esterase domain containing 1B	protein-coding
chr11	118975512	118975716	+	0.27928	Intergenic	Intergenic	-12574	NM_001030291	238011	Mm.244114	NM_001030291	ENSMUSG00000046697	Enpp7	Alk-SMase|Gm254	ectonucleotide pyrophosphatase/phosphodiesterase 7	protein-coding
chr9	43924872	43925083	+	0.27772	Intergenic	Intergenic	-118407	NM_009382	21838	Mm.3951	NM_009382	ENSMUSG00000032011	Thy1	CD90|T25|Thy-1|Thy-1.2|Thy1.1|Thy1.2	thymus cell antigen 1, theta	protein-coding
chr17	31121994	31122260	+	0.27755	Intergenic	Intergenic	7484	NM_011575	21786	Mm.4641	NM_011575	ENSMUSG00000024029	Tff3	ITF|mITF	trefoil factor 3, intestinal	protein-coding
chr4	135067223	135067434	+	0.27675	Intergenic	Intergenic	-53317	NM_019732	12399	Mm.378894	NM_019732	ENSMUSG00000070691	Runx3	AML2|Cbfa3|Pebp2a3	runt related transcription factor 3	protein-coding
chr11	80208889	80209100	+	0.27659	promoter-TSS (NM_001163355)	promoter-TSS (NM_001163355)	-61	NM_001163355	59040	Mm.489674	NM_021536	ENSMUSG00000017686	Rhot1	2210403N23Rik|AA415293|AF244542|AI834919|Arht1|C430039G08Rik|Miro1	ras homolog gene family, member T1	protein-coding
chr11	88728574	88728794	+	0.27651	TTS (NR_038058)	TTS (NR_038058)	10041	NR_038058	193280	Mm.396842	NR_038058		C030037D09Rik	9330160M04	RIKEN cDNA C030037D09 gene	ncRNA
chr9	41951222	41951437	+	0.27642	Intergenic	Intergenic	172960	NM_011436	20660	Mm.121920	NM_011436		Sorl1	2900010L19Rik|AI596264|AW261561|LR11|SorLA|gp250|mSorLA	sortilin-related receptor, LDLR class A repeats-containing	protein-coding
chr11	94548939	94549378	+	0.27622	promoter-TSS (NM_001013381)	promoter-TSS (NM_001013381)	49	NM_001013381	237926	Mm.342275	NM_001013381	ENSMUSG00000039096	Rsad1	B430319G23|BC056485	radical S-adenosyl methionine domain containing 1	protein-coding
chr19	5850234	5850477	+	0.27584	TTS (NM_026169)	TTS (NM_026169)	-4877	NR_003513	66961	Mm.281895	NR_003513		Neat1	2310043N10Rik|VINC	nuclear paraspeckle assembly transcript 1 (non-protein coding)	ncRNA
chr4	85186069	85186273	+	0.27557	Intergenic	RMER1A|Other|Other	-19285	NM_019535	20404	Mm.143603	NM_019535	ENSMUSG00000028488	Sh3gl2	9530001L19Rik|AI120490|AW555077|B930049H17Rik|EEN-B1|SH3PA|Sh3d2a	SH3-domain GRB2-like 2	protein-coding
chr11	75510694	75510940	+	0.27521	intron (NM_001029938, intron 3 of 7)	intron (NM_001029938, intron 3 of 7)	723	NM_001029938	280408	Mm.41416	NM_001029938	ENSMUSG00000038195	Rilp	AI835553|Gm857	Rab interacting lysosomal protein	protein-coding
chr19	55218274	55218742	+	0.27482	intron (NM_001081076, intron 12 of 20)	intron (NM_001081076, intron 12 of 20)	22728	NM_001081076	73707	Mm.489987	NM_001081076	ENSMUSG00000055523	Gucy2g	2410077I05Rik|GC-G	guanylate cyclase 2g	protein-coding
chr4	150248089	150248296	+	0.27473	intron (NM_001025388, intron 11 of 11)	intron (NM_001025388, intron 11 of 11)	10868	NM_001025388	433182	Mm.70666	NM_001025388	ENSMUSG00000059040	Eno1b	EG433182|Eno1|Gm5506	enolase 1B, retrotransposed	protein-coding
chr16	18443564	18443767	+	0.27459	intron (NM_013711, intron 8 of 17)	intron (NM_013711, intron 8 of 17)	-16949	NM_001111062	12846	Mm.100940	NM_007744	ENSMUSG00000000326	Comt	Comt1|D16Wsu103e|D330014B15Rik	catechol-O-methyltransferase	protein-coding
chr11	75530416	75530662	+	0.2745	Intergenic	Intergenic	-1155	NM_173388	215113	Mm.11186	NM_173388	ENSMUSG00000038178	Slc43a2	7630402D21Rik|BC042513|Lat4	solute carrier family 43, member 2	protein-coding
chr5	114620363	114620564	+	0.27448	Intergenic	Intergenic	37958	NM_022017	63873	Mm.266450	NM_022017	ENSMUSG00000014158	Trpv4	0610033B08Rik|OTRPC4|Trp12|VR-OAC|VRL-2|VROAC	transient receptor potential cation channel, subfamily V, member 4	protein-coding
chr1	136525027	136525254	+	0.27406	intron (NM_001287179, intron 26 of 28)	intron (NM_001287179, intron 26 of 28)	57292	NM_001287179	381293	Mm.458468	NM_001081258	ENSMUSG00000041498	Kif14	D1Ertd367e|E130203M01	kinesin family member 14	protein-coding
chr5	24416207	24416444	+	0.27398	intron (NM_183000, intron 4 of 10)	intron (NM_183000, intron 4 of 10)	2874	NM_183000	171209	Mm.299636	NM_183000	ENSMUSG00000038276	Asic3	AW742291|Accn3|DRASIC|SLNAC1|TNAC1	acid-sensing (proton-gated) ion channel 3	protein-coding
chr5	113854538	113854766	+	0.2739	intron (NM_011779, intron 3 of 10)	intron (NM_011779, intron 3 of 10)	-24151	NM_009151	20345	Mm.332590	NM_009151	ENSMUSG00000048163	Selplg	CD162|Psgl-1|Psgl1|Selp1|Selpl	selectin, platelet (p-selectin) ligand	protein-coding
chr17	25732161	25732375	+	0.27362	TTS (NM_028009)	TTS (NM_028009)	-3772	NM_177822	328783	Mm.183275	NM_177822	ENSMUSG00000041062	Mslnl	4732467B22	mesothelin-like	protein-coding
chr10	85220969	85221169	+	0.27329	Intergenic	Intergenic	-36015	NM_007771	12952	Mm.26237	NM_007771	ENSMUSG00000020038	Cry1	AU020726|AU021000|Phll1	cryptochrome 1 (photolyase-like)	protein-coding
chr15	103323980	103324244	+	0.27285	intron (NM_013866, intron 2 of 7)	intron (NM_013866, intron 2 of 7)	-13674	NM_030720	80910	Mm.160369	NM_030720	ENSMUSG00000063234	Gpr84	EX33	G protein-coupled receptor 84	protein-coding
chr11	78826422	78826649	+	0.27262	promoter-TSS (NM_001076681)	promoter-TSS (NM_001076681)	-60	NM_001076681	66274	Mm.258932	NM_001076681		Lyrm9	1810012P15Rik	LYR motif containing 9	protein-coding
chr7	29288934	29289207	+	0.27217	promoter-TSS (NM_026731)	promoter-TSS (NM_026731)	-250	NM_026731	68458	Mm.2343	NM_026731	ENSMUSG00000037166	Ppp1r14a	1110001M11Rik|Cpi17	protein phosphatase 1, regulatory (inhibitor) subunit 14A	protein-coding
chr11	4258718	4259069	+	0.27194	intron (NM_008501, intron 1 of 3)	intron (NM_008501, intron 1 of 3)	1325	NM_008501	16878	Mm.4964	NM_008501	ENSMUSG00000034394	Lif	-	leukemia inhibitory factor	protein-coding
chr11	98699966	98700178	+	0.27188	Intergenic	Intergenic	-1241	NM_009971	12985	Mm.1238	NM_009971	ENSMUSG00000038067	Csf3	Csfg|G-CSF|MGI-IG	colony stimulating factor 3 (granulocyte)	protein-coding
chr14	55760270	55760490	+	0.27153	Intergenic	IAPEY4_LTR|LTR|ERVK	-1048	NM_020490	57260	Mm.159670	NM_020490	ENSMUSG00000040432	Ltb4r2	5830462O07Rik|BLT2|LTB4-R 2|LTB4-R-2|LTB4-R2	leukotriene B4 receptor 2	protein-coding
chr14	70181167	70181450	+	0.2715	intron (NM_011366, intron 20 of 20)	intron (NM_011366, intron 20 of 20)	-3636	NM_145978	213019	Mm.283968	NM_145978	ENSMUSG00000022090	Pdlim2	4732462F18Rik|Slim	PDZ and LIM domain 2	protein-coding
chr7	45305362	45305577	+	0.27106	exon (NM_175130, exon 21 of 25)	exon (NM_175130, exon 21 of 25)	-19489	NR_110499	100040970	Mm.289810	NR_110499		Rpl14-ps1	ENSMUSG00000046721|Gm9811	ribosomal protein L14, pseudogene 1	pseudo
chr16	93454320	93454521	+	0.27077	intron (NR_040494, intron 1 of 2)	intron (NR_040494, intron 1 of 2)	4452	NR_040494	72264	Mm.396204	NR_040494		1700029J03Rik	-	RIKEN cDNA 1700029J03 gene	ncRNA
chr9	103490546	103490751	+	0.27077	intron (NM_178638, intron 4 of 5)	intron (NM_178638, intron 4 of 5)	-10320	NM_001002896	107993	Mm.335403	NM_001002896	ENSMUSG00000032556	Bfsp2	AI448593|CP49	beaded filament structural protein 2, phakinin	protein-coding
chr8	121374367	121374574	+	0.27037	Intergenic	Intergenic	167484	NM_029597	76405	Mm.165697	NM_029597	ENSMUSG00000031809	1700018B08Rik	1700084O22Rik	RIKEN cDNA 1700018B08 gene	protein-coding
chr15	12375604	12375833	+	0.26995	exon (NM_001081064, exon 19 of 24)	exon (NM_001081064, exon 19 of 24)	54222	NM_025673	66629	Mm.157655	NM_025673	ENSMUSG00000022200	Golph3	4733401N08Rik|5730410D03Rik|AW413496	golgi phosphoprotein 3	protein-coding
chr3	96287318	96287711	+	0.26942	intron (NM_010186, intron 3 of 5)	intron (NM_010186, intron 3 of 5)	6455	NM_010186	14129	Mm.150	NM_010186	ENSMUSG00000015947	Fcgr1	AI323638|AV092959|CD64|FcgammaRI|IGGHAFC	Fc receptor, IgG, high affinity I	protein-coding
chr9	47587911	47588114	+	0.26928	intron (NM_001025600, intron 1 of 8)	intron (NM_001025600, intron 1 of 8)	57660	NM_001025600	54725	Mm.234832	NM_018770	ENSMUSG00000032076	Cadm1	2900073G06Rik|3100001I08Rik|AI987920|Bl2|Igsf4|Igsf4a|Necl2|RA175|RA175A|RA175B|RA175C|RA175N|ST17|SgIGSF|SynCam|Tslc1	cell adhesion molecule 1	protein-coding
chr18	34776708	34777084	+	0.26919	promoter-TSS (NM_001081256)	promoter-TSS (NM_001081256)	-112	NM_001081256	277250	Mm.277906	NM_029518	ENSMUSG00000038773	Kdm3b	5830462I21Rik|JHDM2B|Jmjd1b|mKIAA1082	KDM3B lysine (K)-specific demethylase 3B	protein-coding
chr6	115066023	115066251	+	0.26916	Intergenic	Intergenic	-28263	NM_026894	68971	Mm.24937	NM_026894	ENSMUSG00000030316	Tamm41	1500001M20Rik|TAM41	TAM41, mitochondrial translocator assembly and maintenance protein, homolog (S. cerevisiae)	protein-coding
chr5	31004321	31004526	+	0.26893	intron (NR_105788, intron 2 of 7)	intron (NR_105788, intron 2 of 7)	35746	NM_053085	69852	Mm.57874	NM_053085	ENSMUSG00000006642	Tcf23	2010002O16Rik|Out|bHLHa24	transcription factor 23	protein-coding
chr1	74787929	74788134	+	0.26891	Intergenic	Intergenic	-3988	NM_009518	22409	Mm.5130	NM_009518		Wnt10a	-	wingless-type MMTV integration site family, member 10A	protein-coding
chr2	33431458	33431683	+	0.26789	promoter-TSS (NM_001085507)	promoter-TSS (NM_001085507)	-246	NM_001085507	241311	Mm.296512	NM_001085507	ENSMUSG00000068966	Zbtb34	Gm349|mKIAA1993	zinc finger and BTB domain containing 34	protein-coding
chr7	118740038	118740255	+	0.26742	promoter-TSS (NM_027815)	promoter-TSS (NM_027815)	-125	NM_027815	71517	Mm.213298	NM_027815	ENSMUSG00000030982	9030624J02Rik	2610029J22Rik	RIKEN cDNA 9030624J02 gene	protein-coding
chr10	86091994	86092212	+	0.26702	intron (NM_013722, intron 7 of 13)	intron (NM_013722, intron 7 of 13)	-3751	NR_038024	78170	Mm.444790	NR_038024		4930486F22Rik	-	RIKEN cDNA 4930486F22 gene	ncRNA
chr17	56558498	56558699	+	0.26619	Intergenic	Intergenic	25985	NM_001029979	224902	Mm.214973	NM_001029979	ENSMUSG00000042625	Safb2	AA389433|AI255170|mKIAA0138	scaffold attachment factor B2	protein-coding
chr11	100200180	100200387	+	0.2659	Intergenic	Intergenic	-7037	NM_201255	107656	Mm.445335	NM_201255	ENSMUSG00000051617	Krt9	EPPK|K9|Krt1-9	keratin 9	protein-coding
chr10	33986894	33987116	+	0.26567	TTS (NR_015526)	TTS (NR_015526)	8050	NR_015526	414093	Mm.156915	NR_015526		A830082N09Rik	Gm17567	RIKEN cDNA A830082N09 gene	ncRNA
chr7	139861509	139861733	+	0.26486	intron (NM_177469, intron 6 of 7)	B3|SINE|B2	27447	NM_177469	52389	Mm.39863	NM_177469	ENSMUSG00000025475	Gpr123	2900059M17Rik|D7Ertd680e	G protein-coupled receptor 123	protein-coding
chr5	114824199	114824608	+	0.26478	promoter-TSS (NM_181075)	promoter-TSS (NM_181075)	-935	NM_181075	330173	Mm.482205	NM_181075	ENSMUSG00000092486	2610524H06Rik	-	RIKEN cDNA 2610524H06 gene	protein-coding
chr4	11026330	11026531	+	0.26434	Intergenic	LTR41|LTR|ERVL	-18811	NM_175175	71801	Mm.34351	NM_175175	ENSMUSG00000049969	Plekhf2	1110070J07Rik|AA673237|ZFYVE18	pleckstrin homology domain containing, family F (with FYVE domain) member 2	protein-coding
chr11	54264625	54264843	+	0.26415	TTS (NM_010556)	TTS (NM_010556)	2545	NM_010556	16187	Mm.983	NM_010556		Il3	BPA|Csfmu|HCGF|Il-3|MCGF|PSF	interleukin 3	protein-coding
chr15	75748432	75748659	+	0.26403	promoter-TSS (NM_194350)	promoter-TSS (NM_194350)	-623	NM_194350	378435	Mm.309589	NM_194350	ENSMUSG00000047591	Mafa	RIPE3b1	v-maf musculoaponeurotic fibrosarcoma oncogene family, protein A (avian)	protein-coding
chr11	78032156	78032385	+	0.26329	promoter-TSS (NM_183286)	promoter-TSS (NM_183286)	-43	NM_183286	70451	Mm.390342	NM_183286	ENSMUSG00000020834	Dhrs13	2610209N15Rik	dehydrogenase/reductase (SDR family) member 13	protein-coding
chr2	10785251	10785450	+	0.26323	Intergenic	Intergenic	267746	NR_035417	100316668		NR_035417		Mir669i	Mirn669i|mmu-mir-669i	microRNA 669i	ncRNA
chr7	4509981	4510197	+	0.26308	intron (NM_001277904, intron 6 of 12)	intron (NM_001277904, intron 6 of 12)	5886	NM_011618	21955	Mm.358643	NM_011618	ENSMUSG00000064179	Tnnt1	AW146156|Tnt|sTnT|ssTnT	troponin T1, skeletal, slow	protein-coding
chr14	27803992	27804339	+	0.26295	intron (NM_177814, intron 3 of 15)	intron (NM_177814, intron 3 of 15)	181723	NM_177814	238988	Mm.318004	NM_177814	ENSMUSG00000040640	Erc2	6430531D06|CAST|CAST1/ERC2|D14Ertd171e|ELKS2alpha	ELKS/RAB6-interacting/CAST family member 2	protein-coding
chr14	27022957	27023172	+	0.26268	Intergenic	B3|SINE|B2	-15937	NM_134437	171463	Mm.206726	NM_027265	ENSMUSG00000040717	Il17rd	2810004A10Rik|AI428510|Sef|Sef-S	interleukin 17 receptor D	protein-coding
chr14	69238272	69238471	+	0.26265	Intergenic	Intergenic	46732	NM_026331	67712	Mm.293635	NM_026331	ENSMUSG00000034248	Slc25a37	1700020E22Rik|4930513O14Rik|4930526G11Rik|AI848481|C330015G08Rik|Mfrn|Mfrn1|Mscp|frascati|mitoferrin	solute carrier family 25, member 37	protein-coding
chr9	64119977	64120193	+	0.26253	intron (NM_145835, intron 5 of 13)	MLT1A1|LTR|ERVL-MaLR	2938	NM_145835	235435	Mm.436581	NM_145835	ENSMUSG00000032401	Lctl	E130104I05Rik|KLPH	lactase-like	protein-coding
chr7	79728269	79728470	+	0.26235	intron (NM_175640, intron 3 of 8)	intron (NM_175640, intron 3 of 8)	4407	NM_175640	103968	Mm.254917	NM_175640	ENSMUSG00000030546	Plin1	6030432J05Rik|Peri|Plin	perilipin 1	protein-coding
chr15	78915748	78915959	+	0.26213	intron (NM_020271, intron 1 of 1)	intron (NM_020271, intron 1 of 1)	1934	NM_020271	57028	Mm.263169	NM_020271	ENSMUSG00000068221	Pdxp	1600027H05Rik|AB041662|PLPP	pyridoxal (pyridoxine, vitamin B6) phosphatase	protein-coding
chr14	25832322	25832527	+	0.26197	Intergenic	Intergenic	-9731	NM_013469	11744	Mm.294083	NM_013469	ENSMUSG00000021866	Anxa11	A830099O17Rik|Anx11	annexin A11	protein-coding
chr12	110992155	110992602	+	0.26135	Intergenic	Intergenic	-2020	NR_036598	77878	Mm.293198	NR_036598		6030440G07Rik	-	RIKEN cDNA 6030440G07 gene	ncRNA
chr11	70625560	70625773	+	0.26134	Intergenic	B3|SINE|B2	-6472	NM_009603	11448	Mm.4980	NM_009603	ENSMUSG00000014609	Chrne	AChrepsilon|Acre|nAChRE	cholinergic receptor, nicotinic, epsilon polypeptide	protein-coding
chr8	109551745	109551952	+	0.26119	intron (NM_178380, intron 24 of 26)	intron (NM_178380, intron 24 of 26)	13753	NM_178380	64340	Mm.23705	NM_178380	ENSMUSG00000037993	Dhx38	5730550P09Rik|AI325984|AW540902|Ddx38|Prp16|mKIAA0224	DEAH (Asp-Glu-Ala-His) box polypeptide 38	protein-coding
chr11	94979003	94979210	+	0.26113	Intergenic	CpG	-2779	NM_009161	20391	Mm.18709	NM_009161	ENSMUSG00000001508	Sgca	50DAG|Asg	sarcoglycan, alpha (dystrophin-associated glycoprotein)	protein-coding
chr14	34401237	34401470	+	0.26063	intron (NM_153127, intron 6 of 6)	intron (NM_153127, intron 6 of 6)	25849	NM_153127	105450	Mm.272673	NM_153127	ENSMUSG00000041445	Mmrn2	AA986839|ENDOGLYX1|Emilin3|EndoGlyx-1	multimerin 2	protein-coding
chr1	171564392	171564597	+	0.26061	intron (NM_018729, intron 1 of 8)	MTC-int|LTR|ERVL-MaLR	5301	NM_018729	18106	Mm.2299	NM_018729	ENSMUSG00000004709	Cd244	2B4|C9.1|F730046O15Rik|Ly90|NAIL|NKR2B4|Nmrk|SLAMF4	CD244 natural killer cell receptor 2B4	protein-coding
chr9	109059690	109059914	+	0.26049	promoter-TSS (NM_001012236)	promoter-TSS (NM_001012236)	-79	NM_011637	22040	Mm.439964	NM_011637	ENSMUSG00000049734	Trex1	1661|AU041952	three prime repair exonuclease 1	protein-coding
chr7	45682793	45683022	+	0.2604	intron (NM_001271578, intron 3 of 3)	intron (NM_001271578, intron 3 of 3)	-1115	NM_001289693	243967	Mm.291240	NM_001033356	ENSMUSG00000070564	Ntn5	Gm484	netrin 5	protein-coding
chr7	98071694	98071904	+	0.25991	intron (NM_001256083, intron 29 of 47)	intron (NM_001256083, intron 29 of 47)	37449	NM_001256083	17921	Mm.1403	NM_008663	ENSMUSG00000030761	Myo7a	Hdb|Myo7|USH1B|nmf371|polka|sh-1|sh1	myosin VIIA	protein-coding
chr14	30612502	30612773	+	0.25984	intron (NM_011103, intron 1 of 17)	intron (NM_011103, intron 1 of 17)	13571	NM_011103	18753	Mm.2314	NM_011103	ENSMUSG00000021948	Prkcd	AI385711|D14Ertd420e|PKC[d]|PKCdelta|Pkcd	protein kinase C, delta	protein-coding
chr9	89827188	89827503	+	0.25941	intron (NR_040735, intron 1 of 5)	intron (NR_040735, intron 1 of 5)	826	NR_040735	74700	Mm.159306	NR_040735	ENSMUSG00000098627	4930524O08Rik	-	RIKEN cDNA 4930524O08 gene	ncRNA
chr7	112180188	112180443	+	0.25903	Intergenic	Intergenic	-21258	NM_015814	50781	Mm.55143	NM_015814	ENSMUSG00000030772	Dkk3	AW061014|C87148	dickkopf homolog 3 (Xenopus laevis)	protein-coding
chr11	33721395	33721600	+	0.25896	intron (NM_001190885, intron 1 of 8)	intron (NM_001190885, intron 1 of 8)	122088	NM_027398	70357	Mm.252514	NM_027398	ENSMUSG00000053519	Kcnip1	KCHIP1|Kchip1.2	Kv channel-interacting protein 1	protein-coding
chr10	19015349	19015594	+	0.25848	promoter-TSS (NM_009397)	promoter-TSS (NM_009397)	-61	NM_009397	21929	Mm.116683	NM_009397	ENSMUSG00000019850	Tnfaip3	A20|Tnfip3	tumor necrosis factor, alpha-induced protein 3	protein-coding
chr10	60245124	60245376	+	0.25841	Intergenic	Intergenic	-25990	NM_016803	53374	Mm.12866	NM_016803	ENSMUSG00000057337	Chst3	C6ST|C6ST-1|GST-0	carbohydrate (chondroitin 6/keratan) sulfotransferase 3	protein-coding
chr16	88372103	88372369	+	0.25841	Intergenic	Intergenic	-81978	NM_010348	14805	Mm.5134	NM_010348		Grik1	A830007B11Rik|D16Ium24|D16Ium24e|GluK1|GluK5|Glur-5|Glur5|Glurbeta1	glutamate receptor, ionotropic, kainate 1	protein-coding
chr11	118317218	118317421	+	0.25836	intron (NM_011594, intron 3 of 4)	intron (NM_011594, intron 3 of 4)	25215	NM_021440	58251	Mm.439815	NM_021440	ENSMUSG00000076433	BC100451	Ddc8|FS39	cDNA sequence BC100451	protein-coding
chr8	123924760	123925057	+	0.25834	intron (NM_172288, intron 12 of 25)	intron (NM_172288, intron 12 of 25)	24357	NM_172288	234865	Mm.267812	NM_172288	ENSMUSG00000039509	Nup133	mermaid	nucleoporin 133	protein-coding
chr2	105188349	105188566	+	0.25782	Intergenic	LTR41B|LTR|ERVL	-35885	NM_028747	74088	Mm.46188	NM_028747	ENSMUSG00000055312	Them7	0610012H03Rik	thioesterase superfamily member 7	protein-coding
chr11	55389845	55390046	+	0.25771	Intergenic	Intergenic	30135	NM_001290817	20692	Mm.291442	NM_009242	ENSMUSG00000018593	Sparc	BM-40|ON	secreted acidic cysteine rich glycoprotein	protein-coding
chr8	111876692	111876972	+	0.25769	promoter-TSS (NM_025781)	promoter-TSS (NM_025781)	-157	NM_025781	66817	Mm.345350	NM_025781	ENSMUSG00000031953	Tmem170	9030409E16Rik|AA403674|D8Bwg1414e|Tmem170a	transmembrane protein 170	protein-coding
chr11	32141123	32141323	+	0.25709	Intergenic	Intergenic	59056	NM_001134458	16199	Mm.384	NM_008374	ENSMUSG00000020279	Il9r	-	interleukin 9 receptor	protein-coding
chr8	108759871	108760076	+	0.25703	intron (NM_007496, intron 1 of 9)	intron (NM_007496, intron 1 of 9)	45329	NM_007496	11906	Mm.416972	NM_007496	ENSMUSG00000038872	Zfhx3	A230102L03Rik|Atbf1|WBP9|mKIAA4228	zinc finger homeobox 3	protein-coding
chr14	25693917	25694189	+	0.25676	promoter-TSS (NM_134084)	promoter-TSS (NM_134084)	-117	NM_134084	105675	Mm.41656	NM_134084	ENSMUSG00000021868	Ppif	AW457192|CyP-D|CyP-F|CypD|PPIase	peptidylprolyl isomerase F (cyclophilin F)	protein-coding
chr2	152669285	152669514	+	0.25673	promoter-TSS (NM_001159553)	promoter-TSS (NM_001159553)	-62	NM_001159551	14950	Mm.277327	NM_010376	ENSMUSG00000019188	H13	1200006O09Rik|4930443L17Rik|5031424B04Rik|AV020344|H-13|Hm13|PSL3|Spp	histocompatibility 13	protein-coding
chr2	131094950	131095150	+	0.25664	Intergenic	Intergenic	-8285	NM_011426	20612	Mm.1374	NM_011426	ENSMUSG00000027322	Siglec1	Cd169|Siglec-1|Sn	sialic acid binding Ig-like lectin 1, sialoadhesin	protein-coding
chr16	87746814	87747028	+	0.25661	Intergenic	B3|SINE|B2	47967	NM_007520	12013	Mm.26147	NM_007520	ENSMUSG00000025612	Bach1	6230421P05Rik|AI323795	BTB and CNC homology 1	protein-coding
chr19	59239508	59239805	+	0.25629	Intergenic	Intergenic	20008	NM_207261	332396	Mm.329947	NM_207261	ENSMUSG00000040901	Kcnk18	Gm781|Tresk|Tresk-2|Trik	potassium channel, subfamily K, member 18	protein-coding
chr19	56356531	56356730	+	0.25624	intron (NM_001286552, intron 19 of 39)	intron (NM_001286552, intron 19 of 39)	33408	NM_001286552	18175	Mm.386769	NM_008733	ENSMUSG00000049134	Nrap	-	nebulin-related anchoring protein	protein-coding
chr3	146945875	146946266	+	0.2562	intron (NM_027594, intron 17 of 20)	intron (NM_027594, intron 17 of 20)	93703	NM_027594	70892	Mm.187793	NM_027594	ENSMUSG00000036745	Ttll7	1110049N09Rik|4921517B04Rik|C630030B20|Ttll7s	tubulin tyrosine ligase-like family, member 7	protein-coding
chr16	10522912	10523114	+	0.25614	intron (NM_007575, intron 15 of 18)	B3|SINE|B2	20041	NM_021428	58239	Mm.353006	NM_021428	ENSMUSG00000038055	Dexi	1810029J14Rik|AI836170|AW413143|D16Bwg0586e|Myle	dexamethasone-induced transcript	protein-coding
chr2	29619499	29619764	+	0.25532	promoter-TSS (NM_054050)	promoter-TSS (NM_054050)	-89	NM_001039087	107746	Mm.298274	NM_054050	ENSMUSG00000039844	Rapgef1	4932418O06Rik|C3G|Grf2	Rap guanine nucleotide exchange factor (GEF) 1	protein-coding
chr16	4551100	4551351	+	0.25489	intron (NM_031182, intron 4 of 6)	intron (NM_031182, intron 4 of 6)	8495	NM_031182	83383	Mm.273210	NM_031182	ENSMUSG00000005718	Tfap4	AI642933|AP-4|D930048N17Rik|Tcfap4|bHLHc41	transcription factor AP4	protein-coding
chr2	151494014	151494290	+	0.25482	promoter-TSS (NM_198326)	promoter-TSS (NM_198326)	-30	NM_001291074	386649	Mm.419479	NM_198326	ENSMUSG00000027455	Nsfl1c	Munc-18c|Stxbp3a|p47	NSFL1 (p97) cofactor (p47)	protein-coding
chr2	19726984	19727192	+	0.25345	Intergenic	Intergenic	69026	NM_027715	71198	Mm.83981	NM_027715	ENSMUSG00000043415	Otud1	4933428L19Rik	OTU domain containing 1	protein-coding
chr15	74589809	74590013	+	0.25321	TTS (NM_174991)	TTS (NM_174991)	46407	NM_001177437	69439	Mm.263708	NM_001177437	ENSMUSG00000022603	Mroh4	1700016M24Rik	maestro heat-like repeat family member 4	protein-coding
chr6	125081881	125082126	+	0.25287	exon (NM_001163268, exon 2 of 2)	exon (NM_001163268, exon 2 of 2)	10726	NM_001163268	381810	Mm.333386	NM_001163268	ENSMUSG00000067714	Lpar5	GPR93|Gm1072|Gpr92|LPA5	lysophosphatidic acid receptor 5	protein-coding
chr11	3409198	3409431	+	0.25249	promoter-TSS (NM_010718)	promoter-TSS (NM_010718)	-76	NM_010718	16886	Mm.124176	NM_010718	ENSMUSG00000020451	Limk2	Limk-2	LIM motif-containing protein kinase 2	protein-coding
chr6	125030545	125030842	+	0.25201	intron (NM_001252083, intron 7 of 10)	intron (NM_001252083, intron 7 of 10)	-9155	NM_133345	28019	Mm.262547	NM_133345	ENSMUSG00000030330	Ing4	D6Wsu147e|D6Xrf92|p29ING4	inhibitor of growth family, member 4	protein-coding
chr9	48860572	48860784	+	0.25181	Intergenic	Intergenic	-24733	NM_001033324	235320	Mm.457803	NM_001033324	ENSMUSG00000066687	Zbtb16	AI467657|PLZF|Zfp145|lu	zinc finger and BTB domain containing 16	protein-coding
chr10	120064485	120064694	+	0.25147	intron (NR_102387, intron 11 of 14)	intron (NR_102387, intron 11 of 14)	48376	NM_080446	117599	Mm.214703	NM_080446	ENSMUSG00000020228	Helb	AI447783|D10Ertd664e	helicase (DNA) B	protein-coding
chr9	46815033	46815279	+	0.25048	Intergenic	Intergenic	-98447	NR_015605	73040	Mm.265384	NR_015605		2900052N01Rik	AU067665	RIKEN cDNA 2900052N01 gene	ncRNA
chr1	85114784	85114999	+	0.25038	Intergenic	Intergenic	-5038	NM_213615	381287	Mm.487565	NM_213615	ENSMUSG00000089844	A530032D15Rik	Gm1888	RIKEN cDNA A530032D15Rik gene	protein-coding
chr11	52297413	52297664	+	0.25013	Intergenic	Intergenic	-14967	NM_009331	21414	Mm.31630	NM_009331	ENSMUSG00000000782	Tcf7	AI465550|TCF-1|Tcf1	transcription factor 7, T cell specific	protein-coding
chr17	35302047	35302293	+	0.24925	Intergenic	Intergenic	-18388	NM_010390	15006	Mm.466882	NM_010390	ENSMUSG00000079507	H2-Q1	H-2Q1|Q1|Q1b|Q1d|Q1k|Qa-1|Qa1|Qed-1	histocompatibility 2, Q region locus 1	protein-coding
chr8	110168186	110168401	+	0.24918	promoter-TSS (NM_007586)	promoter-TSS (NM_007586)	-87	NM_007586	12308	Mm.2755	NM_007586	ENSMUSG00000003657	Calb2	CR	calbindin 2	protein-coding
chr15	79243214	79243488	+	0.24855	intron (NM_001045558, intron 6 of 12)	intron (NM_001045558, intron 6 of 12)	11397	NM_020516	57274	Mm.441697	NM_020516	ENSMUSG00000032988	Slc16a8	Mct3	solute carrier family 16 (monocarboxylic acid transporters), member 8	protein-coding
chr13	55418163	55418371	+	0.24853	intron (NM_021489, intron 13 of 13)	intron (NM_021489, intron 13 of 13)	-3035	NM_029303	75477	Mm.432537	NM_029303		Pfn3	1700012P12Rik	profilin 3	protein-coding
chr5	29293281	29293501	+	0.24842	intron (NM_020295, intron 5 of 16)	intron (NM_020295, intron 5 of 16)	84999	NM_020295	56873	Mm.41572	NM_020295	ENSMUSG00000010721	Lmbr1	1110048D14Rik|AU017641	limb region 1	protein-coding
chr13	69493047	69493377	+	0.24832	Intergenic	Intergenic	40652	NM_001169131	210106	Mm.315959	NM_198600	ENSMUSG00000034575	Papd7	LAK-1|POLK|Pols|TRF4|TRF4-1	PAP associated domain containing 7	protein-coding
chr11	101732662	101732952	+	0.24813	promoter-TSS (NM_144831)	promoter-TSS (NM_144831)	-149	NM_144831	217207	Mm.28186	NM_144831	ENSMUSG00000034931	Dhx8	Ddx8|mDEAH6|mKIAA4096	DEAH (Asp-Glu-Ala-His) box polypeptide 8	protein-coding
chr15	73997293	73997506	+	0.24778	Intergenic	Intergenic	-157728	NM_001033365	268816	Mm.440635	NM_001033365	ENSMUSG00000072487	Mroh5	Gm628	maestro heat-like repeat family member 5	protein-coding
chr16	17558019	17558241	+	0.24775	intron (NM_001145435, intron 4 of 7)	intron (NM_001145435, intron 4 of 7)	3117	NM_001145435	74685	Mm.38634	NM_029053	ENSMUSG00000022759	4930451C15Rik	mCG12354|mCP17390	RIKEN cDNA 4930451C15 gene	protein-coding
chr8	20424727	20424993	+	0.24767	promoter-TSS (NR_028428)	promoter-TSS (NR_028428)	-46	NR_028428	381598	Mm.359054	NM_001024708	ENSMUSG00000071793	2610005L07Rik	2810038F24Rik|6720476A01Rik	cadherin 11 pseudogene	pseudo
chr11	109860713	109860917	+	0.24732	Intergenic	Intergenic	14937	NR_045909	73257	Mm.250442	NR_045909	ENSMUSG00000087393	1700023C21Rik	-	RIKEN cDNA 1700023C21 gene	ncRNA
chr1	73901653	73901878	+	0.24724	Intergenic	Intergenic	-37299	NR_045311	109198	Mm.359721	NR_045311		6030407O03Rik	-	RIKEN cDNA 6030407O03 gene	ncRNA
chr12	112552054	112552357	+	0.24716	Intergenic	Intergenic	-36579	NM_198411	70435	Mm.250193	NM_198411	ENSMUSG00000037679	Inf2	2610204M08Rik|AA589465|AW125550|EG629699	inverted formin, FH2 and WH2 domain containing	protein-coding
chr1	191288787	191289133	+	0.24709	Intergenic	Intergenic	29158	NM_025424	66208	Mm.46444	NM_025424	ENSMUSG00000037499	Nenf	1110060M21Rik|SCIRP10|Spuf	neuron derived neurotrophic factor	protein-coding
chr9	110333155	110333380	+	0.24701	promoter-TSS (NM_001103162)	promoter-TSS (NM_001103162)	-21	NM_001103162	235623	Mm.288741	NM_001001144	ENSMUSG00000032485	Scap	9530044G19|mKIAA0199	SREBF chaperone	protein-coding
chr4	131784114	131784361	+	0.24676	intron (NM_001083119, intron 19 of 30)	intron (NM_001083119, intron 19 of 30)	54041	NM_001083119	19273	Mm.4860	NM_011214	ENSMUSG00000028909	Ptpru	Ftp-1|PCP-2|PTP|PTP-lambda|PTPlambda|Pcp2|Ptpf|Ptprl|R-PTP-U|R-PTP-psi|RPTPlambda	protein tyrosine phosphatase, receptor type, U	protein-coding
chr3	67568361	67568591	+	0.24671	Intergenic	LTR41|LTR|ERVL	-14292	NM_025813	66868	Mm.491153	NM_025813	ENSMUSG00000027775	Mfsd1	1200003O06Rik	major facilitator superfamily domain containing 1	protein-coding
chr8	126986559	126986804	+	0.24667	Intergenic	Intergenic	-15602	NM_172762	52202	Mm.28199	NM_172762	ENSMUSG00000033931	Rbm34	4930547K05Rik|6330444B11|D8Ertd233e	RNA binding motif protein 34	protein-coding
chr2	38376020	38376257	+	0.24646	Intergenic	Intergenic	24830	NM_010710	16870	Mm.142856	NM_010710	ENSMUSG00000000247	Lhx2	LH2A|Lh-2|Lim2|ap|apterous	LIM homeobox protein 2	protein-coding
chr13	43546940	43547146	+	0.24612	intron (NM_001081059, intron 6 of 8)	intron (NM_001081059, intron 6 of 8)	13148	NM_001081059	76137	Mm.426290	NM_001081059	ENSMUSG00000021371	Mcur1	6230416A05Rik|AU015498|AV136929|AW554392|C88263|Ccdc90a	mitochondrial calcium uniporter regulator 1	protein-coding
chr19	5056319	5056526	+	0.2461	3' UTR (NM_145495, exon 10 of 10)	3' UTR (NM_145495, exon 10 of 10)	5614	NM_145495	225870	Mm.271922	NM_145495	ENSMUSG00000024883	Rin1	-	Ras and Rab interactor 1	protein-coding
chr17	56264122	56264328	+	0.24596	TTS (NM_010192)	TTS (NM_010192)	7432	NM_010192	14154	Mm.290813	NM_010192	ENSMUSG00000043683	Fem1a	AW611390|Fem1aa	feminization 1 homolog a (C. elegans)	protein-coding
chr11	23565891	23566104	+	0.24584	Intergenic	B3A|SINE|B2	-7155	NR_004857	100134990	Mm.247328	NR_004857	ENSMUSG00000085415	Gm12060	OTTMUSG00000005275	selenoprotein K pseudogene	pseudo
chr5	113054427	113054636	+	0.24579	Intergenic	Intergenic	14235	NM_007773	12961	Mm.1215	NM_007773	ENSMUSG00000042240	Crybb2	Aey2|Cryb-2|Phil	crystallin, beta B2	protein-coding
chr11	115483856	115484064	+	0.24572	intron (NM_177778, intron 2 of 2)	intron (NM_177778, intron 2 of 2)	7854	NM_015807	50773	Mm.390379	NM_015807	ENSMUSG00000020736	Nt5c	Dnt|Dnt1|Umph-2|Umph2	5',3'-nucleotidase, cytosolic	protein-coding
chr12	103325530	103325787	+	0.24501	intron (NM_023049, intron 7 of 9)	CpG	10699	NM_001195726	100504156	Mm.425749	NM_001195726	ENSMUSG00000096753	Fam181a	EG544888	family with sequence similarity 181, member A	protein-coding
chr1	86509432	86509646	+	0.24469	Intergenic	Intergenic	-17197	NM_008972	19231	Mm.19187	NM_008972	ENSMUSG00000026238	Ptma	Thym	prothymosin alpha	protein-coding
chr2	32487220	32487628	+	0.24452	Intergenic	B3|SINE|B2	-35954	NM_146118	227731	Mm.37395	NM_146118	ENSMUSG00000026819	Slc25a25	1110030N17Rik|MCSC|mKIAA1896	solute carrier family 25 (mitochondrial carrier, phosphate carrier), member 25	protein-coding
chr3	145937848	145938078	+	0.24437	promoter-TSS (NM_025555)	promoter-TSS (NM_025555)	-69	NM_025555	66421	Mm.25137	NM_025555		2410004B18Rik	4930572C24Rik	RIKEN cDNA 2410004B18 gene	protein-coding
chr7	139068218	139068591	+	0.24336	intron (NM_028708, intron 19 of 19)	intron (NM_028708, intron 19 of 19)	-17597	NM_011993	26757	Mm.250414	NM_011993	ENSMUSG00000025478	Dpysl4	AI173505|CRMP-3|Crmp3|DPY4|Drp-4|Ulip4	dihydropyrimidinase-like 4	protein-coding
chr19	9082491	9082694	+	0.24306	Intergenic	Intergenic	5364	NM_011681	22287	Mm.2258	NM_011681	ENSMUSG00000024653	Scgb1a1	CC10|CC16|CCSP|PCB-BP|UG|UGB|Utg	secretoglobin, family 1A, member 1 (uteroglobin)	protein-coding
chr10	62261174	62261541	+	0.24304	intron (NM_009314, intron 3 of 4)	intron (NM_009314, intron 3 of 4)	8919	NM_009314	21337	Mm.8054	NM_009314	ENSMUSG00000020081	Tacr2	Nk2r|Skr|Tac2r	tachykinin receptor 2	protein-coding
chr7	28972747	28972946	+	0.2425	intron (NM_028659, intron 6 of 7)	intron (NM_028659, intron 6 of 7)	9042	NM_028659	73830	Mm.29714	NM_028659	ENSMUSG00000053565	Eif3k	1200009C21Rik|Eif3s12	eukaryotic translation initiation factor 3, subunit K	protein-coding
chr5	140889555	140889845	+	0.24227	intron (NM_175362, intron 13 of 24)	intron (NM_175362, intron 13 of 24)	-59269	NM_010302	14673	Mm.370185	NM_010302		Gna12	AI414047|AI504261|Galpha12	guanine nucleotide binding protein, alpha 12	protein-coding
chr4	149650548	149650767	+	0.24184	exon (NM_001164050, exon 24 of 24)	exon (NM_001164050, exon 24 of 24)	4910	NR_105990	102465983		NR_105990		Mir7023	mmu-mir-7023	microRNA mir-7023	ncRNA
chr10	78756079	78756278	+	0.24172	Intergenic	B3A|SINE|B2	-3111	NM_027630	70976	Mm.188505	NM_027630	ENSMUSG00000078442	Ccdc105	4931413A09Rik	coiled-coil domain containing 105	protein-coding
chr7	140941454	140941685	+	0.24135	promoter-TSS (NM_145387)	promoter-TSS (NM_145387)	-12	NM_145387	212974	Mm.260139	NM_145387	ENSMUSG00000062031	Athl1	5730511L01Rik|BC023151	ATH1, acid trehalase-like 1 (yeast)	protein-coding
chr18	35939515	35939979	+	0.24132	Intergenic	CpG	-25083	NR_110349	74002	Mm.196944	NM_028707	ENSMUSG00000024347	Psd2	6330404E20Rik|AW125584|EFA6C	pleckstrin and Sec7 domain containing 2	protein-coding
chr5	76565418	76565653	+	0.24041	intron (NM_027270, intron 17 of 19)	B3A|SINE|B2	-26179	NM_199032	381644	Mm.332452	NM_199032	ENSMUSG00000036403	Cep135	BC062951|Cep4|Gm1044	centrosomal protein 135	protein-coding
chr3	36330730	36330933	+	0.24017	Intergenic	RMER1C|Other|Other	-108556	NM_198192	229214	Mm.330975	NM_198192	ENSMUSG00000058400	Qrfpr	AQ27|Gpr103|SP9155	pyroglutamylated RFamide peptide receptor	protein-coding
chr2	30828261	30828472	+	0.23989	promoter-TSS (NM_133346)	promoter-TSS (NM_133346)	-66	NM_133346	72323	Mm.27656	NM_133346		Asb6	2510004M11Rik|AA409356	ankyrin repeat and SOCS box-containing 6	protein-coding
chr5	120134091	120134317	+	0.23968	intron (NM_028762, intron 16 of 23)	intron (NM_028762, intron 16 of 23)	5059	NR_045793	100503427	Mm.446834	NR_045793	ENSMUSG00000097368	Gm10390	ENSMUSG00000072671	predicted gene 10390	ncRNA
chr17	48931678	48932097	+	0.2394	promoter-TSS (NM_027452)	promoter-TSS (NM_027452)	-695	NM_027452	70530	Mm.133607	NM_027452	ENSMUSG00000040490	Lrfn2	5730420O05Rik|SALM1|mKIAA1246	leucine rich repeat and fibronectin type III domain containing 2	protein-coding
chr13	52624141	52624341	+	0.23922	intron (NM_001198977, intron 6 of 13)	intron (NM_001198977, intron 6 of 13)	27359	NM_011518	20963	Mm.375031	NM_011518	ENSMUSG00000021457	Syk	Sykb	spleen tyrosine kinase	protein-coding
chr13	113266705	113266923	+	0.23905	Intergenic	Intergenic	57155	NM_023612	71690	Mm.38929	NM_023612	ENSMUSG00000042379	Esm1	0610042H23Rik|AV004503|ESM-1	endothelial cell-specific molecule 1	protein-coding
chr17	28163731	28163979	+	0.23886	exon (NM_001004366, exon 10 of 22)	exon (NM_001004366, exon 10 of 22)	-13563	NM_172617	224656	Mm.267359	NM_172617	ENSMUSG00000024220	Zfp523	2810027J07|BC025615|Znf76	zinc finger protein 523	protein-coding
chr9	56843685	56843890	+	0.23871	Intergenic	Intergenic	8176	NM_198673	382075	Mm.335177	NM_198673	ENSMUSG00000045620	Odf3l1	BC049697|Gm1116	outer dense fiber of sperm tails 3-like 1	protein-coding
chr8	19707090	19707299	+	0.23831	Intergenic	Intergenic	-22382	NM_001270553	100861668	Mm.491087	NM_001270553		Gm21119	-	predicted gene, 21119	protein-coding
chr17	23844092	23844303	+	0.23788	promoter-TSS (NM_027644)	promoter-TSS (NM_027644)	-41	NM_027644	71003	Mm.328839	NM_027644	ENSMUSG00000024114	Prss41	4931440B09Rik|Tessp-1|Tessp1	protease, serine 41	protein-coding
chr6	28955650	28955873	+	0.23784	Intergenic	Intergenic	-66858	NR_029567	387237		NR_029567	miRBase:MI0000222	Mir129-1	Mirn129-1|Mirn129b|miR-129b	microRNA 129-1	ncRNA
chr12	102181903	102182125	+	0.23783	intron (NM_172152, intron 2 of 16)	intron (NM_172152, intron 2 of 16)	52595	NM_172152	238384	Mm.312448	NM_172152	ENSMUSG00000041771	Slc24a4	A930002M03Rik|AW492432|NCKX4	solute carrier family 24 (sodium/potassium/calcium exchanger), member 4	protein-coding
chr6	135417541	135417751	+	0.2377	Intergenic	Intergenic	50153	NM_001288627	13730	Mm.182785	NM_010128	ENSMUSG00000030208	Emp1	I-8-09|TMP	epithelial membrane protein 1	protein-coding
chr7	45872629	45872866	+	0.23759	promoter-TSS (NM_133950)	promoter-TSS (NM_133950)	-93	NM_133950	68137	Mm.298433	NM_133950	ENSMUSG00000002778	Kdelr1	8030486F04Rik|AW215843|Erd2.1	KDEL (Lys-Asp-Glu-Leu) endoplasmic reticulum protein retention receptor 1	protein-coding
chr10	60191785	60192066	+	0.23757	intron (NM_016803, intron 2 of 3)	intron (NM_016803, intron 2 of 3)	27335	NM_016803	53374	Mm.12866	NM_016803	ENSMUSG00000057337	Chst3	C6ST|C6ST-1|GST-0	carbohydrate (chondroitin 6/keratan) sulfotransferase 3	protein-coding
chr3	88522142	88522372	+	0.23748	Intergenic	Intergenic	-10138	NM_001029890	72640	Mm.275154	NM_001029890	ENSMUSG00000074480	Mex3a	2700083E18Rik|Gm411|Rkhd4	mex3 homolog A (C. elegans)	protein-coding
chr18	56572793	56573070	+	0.23675	promoter-TSS (NM_019996)	promoter-TSS (NM_019996)	8	NM_001127338	110695	Mm.30250	NM_138600		Aldh7a1	Atq1|D18Wsu181e	aldehyde dehydrogenase family 7, member A1	protein-coding
chr4	133310029	133310276	+	0.2363	intron (NM_199306, intron 5 of 15)	intron (NM_199306, intron 5 of 15)	29163	NM_199306	230796	Mm.226576	NM_199306	ENSMUSG00000037622	Wdtc1	Gm695|adipose|adp	WD and tetratricopeptide repeats 1	protein-coding
chr8	84815632	84815840	+	0.23615	non-coding (NR_033145, exon 2 of 2)	non-coding (NR_033145, exon 2 of 2)	7087	NM_201227	23863	Mm.304252	NM_201227	ENSMUSG00000053226	Dand5	Cerl-2|Cerr2|Dte|coco	DAN domain family, member 5	protein-coding
chr5	120505382	120505583	+	0.23614	Intergenic	Intergenic	-1859	NM_023625	71772	Mm.100065	NM_023625	ENSMUSG00000029598	Plbd2	1300012G16Rik|AU019810|P76	phospholipase B domain containing 2	protein-coding
chr10	80881353	80881602	+	0.23566	intron (NM_001081688, intron 1 of 17)	B3|SINE|B2	1661	NM_001081688	432478	Mm.235302	NM_001081688	ENSMUSG00000059406	Tmprss9	Serase-1B	transmembrane protease, serine 9	protein-coding
chr2	61456000	61456222	+	0.23556	Intergenic	Intergenic	-122475	NM_011529	21353	Mm.244393	NM_011529	ENSMUSG00000064289	Tank	C86182|E430026L09Rik|I-TRAF	TRAF family member-associated Nf-kappa B activator	protein-coding
chr16	17583141	17583374	+	0.23546	Intergenic	B3A|SINE|B2	-6586	NM_144852	224022	Mm.298878	NM_144852	ENSMUSG00000022756	Slc7a4	AI853530	solute carrier family 7 (cationic amino acid transporter, y+ system), member 4	protein-coding
chr4	117267370	117267605	+	0.23519	intron (NM_001285815, intron 3 of 3)	intron (NM_001285815, intron 3 of 3)	15147	NM_029589	68777	Mm.331805	NM_026837	ENSMUSG00000048772	Tmem53	1110038M16Rik|1500001P22Rik|1700012A05Rik	transmembrane protein 53	protein-coding
chr17	34204339	34204575	+	0.23517	promoter-TSS (NM_011530)	promoter-TSS (NM_011530)	-22	NM_011530	21355	Mm.14814	NM_011530		Tap2	ABC18|AI462429|APT2|Abcb3|Ham-2|Ham2|MTP2|PSF2|RING11|Tap-2|Y1|jas	transporter 2, ATP-binding cassette, sub-family B (MDR/TAP)	protein-coding
chr2	168112001	168112201	+	0.23487	Intergenic	Intergenic	31097	NM_021409	58220	Mm.292834	NM_021409	ENSMUSG00000044641	Pard6b	AV025615|Par6b	par-6 family cell polarity regulator beta	protein-coding
chr2	160597894	160598148	+	0.23475	Intergenic	Intergenic	-47876	NM_009408	21969	Mm.217233	NM_009408	ENSMUSG00000070544	Top1	AI467334|D130064I21Rik|Top-1	topoisomerase (DNA) I	protein-coding
chr12	84784565	84784794	+	0.23467	intron (NM_013589, intron 34 of 34)	intron (NM_013589, intron 34 of 34)	11409	NM_028863	74316	Mm.25719	NM_028863	ENSMUSG00000021241	Isca2	0710001C05Rik|5730594E03Rik|Hbld1	iron-sulfur cluster assembly 2 homolog (S. cerevisiae)	protein-coding
chr5	148794544	148794787	+	0.23453	Intergenic	Intergenic	52825	NR_028285	70138	Mm.417834	NR_028285	ENSMUSG00000086494	2210417A02Rik	AV081004	RIKEN cDNA 2210417A02 gene	ncRNA
chr16	31932813	31933020	+	0.23432	promoter-TSS (NM_172822)	promoter-TSS (NM_172822)	-935	NM_172822	239827	Mm.440388	NM_172822	ENSMUSG00000045625	Pigz	F630022B06Rik	phosphatidylinositol glycan anchor biosynthesis, class Z	protein-coding
chr1	182489812	182490028	+	0.23403	intron (NM_009794, intron 6 of 20)	intron (NM_009794, intron 6 of 20)	27563	NM_009794	12334	Mm.19306	NM_009794	ENSMUSG00000026509	Capn2	AI326419|Capa-2|Capa2|m-calpain|m-calpin	calpain 2	protein-coding
chr19	47882546	47882836	+	0.23375	intron (NM_030051, intron 7 of 8)	intron (NM_030051, intron 7 of 8)	16897	NM_026619	68214	Mm.63791	NM_026619	ENSMUSG00000025069	Gsto2	1700020F09Rik|4930425C18Rik|GSTO 2-2	glutathione S-transferase omega 2	protein-coding
chr1	180407177	180407376	+	0.23356	intron (NM_001081175, intron 2 of 7)	intron (NM_001081175, intron 2 of 7)	76228	NM_001081227	381310	Mm.44791	NM_001081227	ENSMUSG00000053963	6330403A02Rik	ENSMUSG00000056615|Gm10001|R75555	RIKEN cDNA 6330403A02 gene	protein-coding
chr5	137652561	137652787	+	0.23332	intron (NM_178162, intron 10 of 11)	intron (NM_178162, intron 10 of 11)	-6960	NM_010571	16369	Mm.24486	NM_010571	ENSMUSG00000047182	Irs3	AA408304	insulin receptor substrate 3	protein-coding
chr8	14897217	14897432	+	0.23311	3' UTR (NM_012000, exon 3 of 3)	3' UTR (NM_012000, exon 3 of 3)	8788	NM_012000	26889	Mm.254027	NM_012000	ENSMUSG00000026317	Cln8	mnd	ceroid-lipofuscinosis, neuronal 8	protein-coding
chr2	26325843	26326065	+	0.23307	intron (NM_001199147, intron 7 of 13)	intron (NM_001199147, intron 7 of 13)	6184	NM_001199147	67839	Mm.266611	NM_153410	ENSMUSG00000026930	Gpsm1	1810037C22Rik|AW107933|Ags3	G-protein signalling modulator 1 (AGS3-like, C. elegans)	protein-coding
chr9	108452690	108452944	+	0.23273	intron (NM_030075, intron 5 of 10)	intron (NM_030075, intron 5 of 10)	-7701	NM_133744	72454	Mm.46488	NM_133744	ENSMUSG00000049305	Ccdc71	2600016J21Rik	coiled-coil domain containing 71	protein-coding
chr19	45081370	45081595	+	0.23254	Intergenic	Intergenic	5343	NM_178929	107250	Mm.24417	NM_178929	ENSMUSG00000025213	Kazald1	AI842353|Bono1|IGFBP-rP10	Kazal-type serine peptidase inhibitor domain 1	protein-coding
chr14	27622176	27622375	+	0.23228	promoter-TSS (NM_177814)	promoter-TSS (NM_177814)	-167	NM_177814	238988	Mm.318004	NM_177814	ENSMUSG00000040640	Erc2	6430531D06|CAST|CAST1/ERC2|D14Ertd171e|ELKS2alpha	ELKS/RAB6-interacting/CAST family member 2	protein-coding
chr19	10502673	10502874	+	0.23221	3' UTR (NM_025333, exon 4 of 4)	3' UTR (NM_025333, exon 4 of 4)	-19876	NM_133689	67752	Mm.25939	NM_133689	ENSMUSG00000035179	Ppp1r32	4930579J09Rik|AU015816|IIIG9|IIIG9L|IIIG9S	protein phosphatase 1, regulatory subunit 32	protein-coding
chr11	115354251	115354476	+	0.23196	intron (NM_175454, intron 12 of 18)	intron (NM_175454, intron 12 of 18)	13356	NM_175454	217310	Mm.205707	NM_175454	ENSMUSG00000034586	Hid1	C630004H02Rik	HID1 domain containing	protein-coding
chr7	44485178	44485401	+	0.23186	Intergenic	Intergenic	11224	NM_197991	69683	Mm.294759	NM_197991	ENSMUSG00000008140	Emc10	2310044H10Rik|5430410O10Rik|Inm02|Mirta22	ER membrane protein complex subunit 10	protein-coding
chr17	5402738	5402955	+	0.23145	Intergenic	Intergenic	15921	NM_175349	106557	Mm.432764	NM_175349		Ldhal6b	4933402O15Rik|AI326310|LDHL|Ldhal	lactate dehydrogenase A-like 6B	protein-coding
chr5	139536347	139536546	+	0.23104	intron (NR_040701, intron 2 of 3)	intron (NR_040701, intron 2 of 3)	-7452	NM_013702	22255	Mm.42190	NM_013702	ENSMUSG00000029546	Uncx	Chx4|Uncx4.1	UNC homeobox	protein-coding
chr15	73687666	73687885	+	0.23094	Intergenic	Intergenic	19730	NM_173365	239530	Mm.122997	NM_173365	ENSMUSG00000045281	Gpr20	A430106B11Rik	G protein-coupled receptor 20	protein-coding
chr9	71616267	71616485	+	0.23058	Intergenic	Intergenic	-24016	NM_001033208	102371	Mm.27585	NM_001033208	ENSMUSG00000041361	Myzap	AA407270|AV006038|Gcom1|Gm640|Grinl1a7|Myozap	myocardial zonula adherens protein	protein-coding
chr8	120828341	120828574	+	0.23046	Intergenic	Intergenic	92081	NM_008320	15900	Mm.334861	NM_008320	ENSMUSG00000041515	Irf8	AI893568|ICSBP|IRF-8|Icsbp1|Myls	interferon regulatory factor 8	protein-coding
chr3	87986957	87987287	+	0.23005	TTS (NM_007529)	TTS (NM_007529)	13234	NM_007529	12032	Mm.4598	NM_007529	ENSMUSG00000004892	Bcan	Cspg7	brevican	protein-coding
chr2	180251346	180251550	+	0.22983	Intergenic	Intergenic	-5931	NM_025587	66481	Mm.289669	NM_025587	ENSMUSG00000039001	Rps21	1810049N11Rik|2410030A14Rik	ribosomal protein S21	protein-coding
chr2	131545454	131545853	+	0.22973	3' UTR (NM_013460, exon 2 of 2)	3' UTR (NM_013460, exon 2 of 2)	16632	NM_013460	11550	Mm.389380	NM_013460		Adra1d	Adra-1|Adra1|Adra1a|Gpcr8|Spr8|[a]1d|alpha1D-AR	adrenergic receptor, alpha 1d	protein-coding
chr2	29582451	29582684	+	0.22933	Intergenic	Intergenic	-37153	NM_001039087	107746	Mm.298274	NM_054050	ENSMUSG00000039844	Rapgef1	4932418O06Rik|C3G|Grf2	Rap guanine nucleotide exchange factor (GEF) 1	protein-coding
chr2	130362723	130362923	+	0.2292	intron (NM_001110513, intron 14 of 16)	intron (NM_001110513, intron 14 of 16)	34806	NM_019696	56264	Mm.112701	NM_019696	ENSMUSG00000027408	Cpxm1	AA986902|Cpx-1|Cpx1|Cpxm	carboxypeptidase X 1 (M14 family)	protein-coding
chr2	158546873	158547073	+	0.2292	intron (NM_001145015, intron 12 of 14)	intron (NM_001145015, intron 12 of 14)	34177	NM_001145015	545481	Mm.125371	NM_001145015	ENSMUSG00000074625	Arhgap40	C20orf95|Gm14203|OTTMUSG00000015933	Rho GTPase activating protein 40	protein-coding
chr8	84363812	84364012	+	0.22888	Intergenic	Intergenic	-51452	NM_001252061	12286	Mm.334658	NM_007578	ENSMUSG00000034656	Cacna1a	APCA|BI|Caca1a|Cacnl1a4|Cav2.1|Ccha1a|EA2|FHM|HPCA|MHP|MHP1|SCA6|alpha1A|la|nmf352|rkr|tg	calcium channel, voltage-dependent, P/Q type, alpha 1A subunit	protein-coding
chr13	113429713	113429917	+	0.22853	Intergenic	Intergenic	73029	NR_045501	70917	Mm.491036	NR_045501		4921509O07Rik	-	RIKEN cDNA 4921509O07 gene	ncRNA
chr11	109863422	109863629	+	0.22748	Intergenic	RSINE1|SINE|B4	17647	NR_045909	73257	Mm.250442	NR_045909	ENSMUSG00000087393	1700023C21Rik	-	RIKEN cDNA 1700023C21 gene	ncRNA
chr8	122269512	122269726	+	0.22715	Intergenic	Intergenic	-12522	NM_009569	22761	Mm.3105	NM_009569	ENSMUSG00000049577	Zfpm1	FOG|Fog1	zinc finger protein, multitype 1	protein-coding
chr2	29868996	29869212	+	0.22682	promoter-TSS (NM_207298)	promoter-TSS (NM_207298)	-390	NM_207298	99151	Mm.296336	NM_207298	ENSMUSG00000039787	Cercam	2600006K01Rik|AL024097|Ceecam1	cerebral endothelial cell adhesion molecule	protein-coding
chr8	23158719	23158933	+	0.22678	3' UTR (NM_029002, exon 3 of 3)	3' UTR (NM_029002, exon 3 of 3)	5555	NM_029002	74561	Mm.290028	NM_029002	ENSMUSG00000063672	Nkx6-3	9130417I07Rik|Nkx6.3	NK6 homeobox 3	protein-coding
chr4	150663338	150663538	+	0.22668	Intergenic	B3|SINE|B2	-11264	NM_173774	242773	Mm.29280	NM_173774		Slc45a1	C230078B22|Dnb5	solute carrier family 45, member 1	protein-coding
chr19	56423103	56423318	+	0.22632	intron (NM_007611, intron 2 of 6)	intron (NM_007611, intron 2 of 6)	26081	NM_007611	12369	Mm.35687	NM_007611	ENSMUSG00000025076	Casp7	AI314680|CMH-1|ICE-IAP3|Mch3|caspase-7|mCASP-7	caspase 7	protein-coding
chr17	25567874	25568099	+	0.22609	exon (NM_011447, exon 3 of 3)	exon (NM_011447, exon 3 of 3)	2700	NM_011447	20681	Mm.258220	NM_011447	ENSMUSG00000024176	Sox8	-	SRY (sex determining region Y)-box 8	protein-coding
chr15	99725337	99725577	+	0.22598	promoter-TSS (NM_183256)	promoter-TSS (NM_183256)	-161	NM_183256	66379	Mm.5265	NM_183256	ENSMUSG00000023020	Cox14	2310016M24Rik|AA959804	cytochrome c oxidase assembly protein 14	protein-coding
chr2	158556343	158556567	+	0.22585	Intergenic	Intergenic	43659	NM_001145015	545481	Mm.125371	NM_001145015	ENSMUSG00000074625	Arhgap40	C20orf95|Gm14203|OTTMUSG00000015933	Rho GTPase activating protein 40	protein-coding
chr12	86798869	86799068	+	0.22573	Intergenic	Intergenic	64599	NM_001195767	627607	Mm.341880	NM_001195767	ENSMUSG00000059114	Lrrc74	EG627607|Gm6772	leucine rich repeat containing 74	protein-coding
chr3	108840550	108840803	+	0.22503	promoter-TSS (NM_011504)	promoter-TSS (NM_011504)	-174	NM_011504	20912	Mm.316894	NM_011504	ENSMUSG00000027882	Stxbp3a	Munc-18c|Stxbp3|Sxtbp3|Unc18-3	syntaxin binding protein 3A	protein-coding
chr1	86372021	86372248	+	0.22462	Intergenic	Intergenic	12560	NR_015507	319336	Mm.389155	NR_015507	ENSMUSG00000073627	C130036L24Rik	ENSMUSG00000073627	RIKEN cDNA C130036L24 gene	ncRNA
chr6	128479807	128480098	+	0.22384	intron (NR_028593, intron 2 of 4)	intron (NR_028593, intron 2 of 4)	41195	NR_028592	791299	Mm.297516	NR_028592	ENSMUSG00000059659	Gm10069	ENSMUSG00000059659	predicted gene 10069	ncRNA
chr11	101067117	101067327	+	0.2237	Intergenic	Intergenic	-2872	NM_013792	27419	Mm.95452	NM_013792	ENSMUSG00000001751	Naglu	-	alpha-N-acetylglucosaminidase (Sanfilippo disease IIIB)	protein-coding
chr7	109230808	109231043	+	0.22354	Intergenic	Intergenic	-60617	NM_057173	109594	Mm.360145	NM_057173	ENSMUSG00000036111	Lmo1	Rbtn-1|Rbtn1|Ttg1	LIM domain only 1	protein-coding
chr1	151078987	151079202	+	0.22328	Intergenic	Intergenic	-58940	NR_038011	402734	Mm.337666	NR_038011		C730036E19Rik	-	RIKEN cDNA C730036E19 gene	ncRNA
chr18	80729374	80729573	+	0.22301	Intergenic	Intergenic	-16402	NM_001164110	18018	Mm.329560	NM_016791	ENSMUSG00000033016	Nfatc1	2210017P03Rik|AI449492|AV076380|NF-ATc|NFAT2|NFATc|Nfatcb	nuclear factor of activated T cells, cytoplasmic, calcineurin dependent 1	protein-coding
chr11	72926604	72926805	+	0.22293	3' UTR (NM_001045536, exon 55 of 55)	3' UTR (NM_001045536, exon 55 of 55)	-34465	NM_016745	53313	Mm.6306	NM_016745	ENSMUSG00000020788	Atp2a3	SERCA3b|Serca3	ATPase, Ca++ transporting, ubiquitous	protein-coding
chr9	108936462	108936721	+	0.22258	promoter-TSS (NM_025407)	promoter-TSS (NM_025407)	-57	NM_025407	22273	Mm.335460	NM_025407	ENSMUSG00000025651	Uqcrc1	1110032G10Rik	ubiquinol-cytochrome c reductase core protein 1	protein-coding
chr5	139331775	139331999	+	0.22248	Intergenic	Intergenic	-6423	NM_172723	231821	Mm.297819	NM_172723	ENSMUSG00000056413	Adap1	4930431P11Rik|Centa1|GC1L|p42IP4	ArfGAP with dual PH domains 1	protein-coding
chr2	32708703	32708936	+	0.22233	intron (NM_130860, intron 6 of 6)	ORR1F|LTR|ERVL-MaLR	3965	NM_130860	107951	Mm.27557	NM_130860		Cdk9	PITALRE	cyclin-dependent kinase 9 (CDC2-related kinase)	protein-coding
chr3	107867199	107867417	+	0.22157	Intergenic	Intergenic	-9922	NM_133867	99662	Mm.108491	NM_133867	ENSMUSG00000040600	Eps8l3	AI504489|Eps8r3	EPS8-like 3	protein-coding
chr8	124775834	124776065	+	0.2215	Intergenic	Intergenic	-17070	NM_198632	330863	Mm.422769	NM_198632	ENSMUSG00000036913	Trim67	D130049O21Rik|TNL	tripartite motif-containing 67	protein-coding
chr19	12502106	12502307	+	0.22148	promoter-TSS (NM_172442)	promoter-TSS (NM_172442)	-210	NM_172442	207521	Mm.247695	NM_172442	ENSMUSG00000039982	Dtx4	AI449438|BC044798|D930042H13|RNF155	deltex 4 homolog (Drosophila)	protein-coding
chr16	4913792	4913996	+	0.22126	intron (NM_029657, intron 5 of 16)	intron (NM_029657, intron 5 of 16)	-25217	NM_025839	66911	Mm.428698	NM_025839	ENSMUSG00000022516	Nudt16l1	1110001K21Rik|5330437I08Rik|Sdos	nudix (nucleoside diphosphate linked moiety X)-type motif 16-like 1	protein-coding
chr1	77972418	77972641	+	0.22119	Intergenic	MER5A1|DNA|hAT-Charlie	224607	NM_001159520	18505	Mm.1371	NM_008781	ENSMUSG00000004872	Pax3	Pax-3|Sp|splotch	paired box 3	protein-coding
chr10	29206825	29207035	+	0.22107	Intergenic	Intergenic	-4713	NM_001162537	212448	Mm.132789	NM_001162537	ENSMUSG00000004360	9330159F19Rik	-	RIKEN cDNA 9330159F19 gene	protein-coding
chr2	43673701	43673962	+	0.22085	intron (NM_027552, intron 12 of 13)	intron (NM_027552, intron 12 of 13)	-74993	NM_153820	76117	Mm.217350	NM_153820	ENSMUSG00000049744	Arhgap15	5830480G12Rik	Rho GTPase activating protein 15	protein-coding
chr7	66661623	66661932	+	0.22081	intron (NM_080443, intron 4 of 5)	B3A|SINE|B2	27784	NM_080443	117589	Mm.34785	NM_080443	ENSMUSG00000030509	Asb7	AI449039|Asb-7|D030055C23Rik	ankyrin repeat and SOCS box-containing 7	protein-coding
chr19	5053831	5054099	+	0.22079	exon (NM_145495, exon 9 of 10)	exon (NM_145495, exon 9 of 10)	3157	NM_145495	225870	Mm.271922	NM_145495	ENSMUSG00000024883	Rin1	-	Ras and Rab interactor 1	protein-coding
chr7	46393172	46393372	+	0.22078	Intergenic	Intergenic	-3196	NM_008421	16502	Mm.249386	NM_008421	ENSMUSG00000058975	Kcnc1	C230009H10Rik|KShIIIB|KV4|Kcr2-1|Kv3.1|NGK2|Shaw	potassium voltage gated channel, Shaw-related subfamily, member 1	protein-coding
chr11	99379695	99379909	+	0.2207	Intergenic	Intergenic	-4899	NM_027574	70843	Mm.180256	NM_027574	ENSMUSG00000055937	Krt28	4733401L19Rik|Krt25d	keratin 28	protein-coding
chr5	130266780	130266997	+	0.22015	intron (NM_001015876, intron 3 of 15)	intron (NM_001015876, intron 3 of 15)	9851	NM_001015876	100929	Mm.271296	NM_178897	ENSMUSG00000056310	Tyw1	AW125391|Rsafd1	tRNA-yW synthesizing protein 1 homolog (S. cerevisiae)	protein-coding
chr18	61698143	61698418	+	0.22007	intron (NM_172832, intron 5 of 5)	intron (NM_172832, intron 5 of 5)	9355	NM_172832	240334	Mm.234457	NM_172832	ENSMUSG00000024579	Pcyox1l	BC060677|C630049M13	prenylcysteine oxidase 1 like	protein-coding
chr2	163787819	163788028	+	0.21991	Intergenic	Intergenic	-32911	NM_016873	22403	Mm.13828	NM_016873	ENSMUSG00000027656	Wisp2	Ccn5|Crgr4|Ctgfl|Rcop1	WNT1 inducible signaling pathway protein 2	protein-coding
chr17	30024724	30024929	+	0.21972	intron (NM_148926, intron 1 of 4)	intron (NM_148926, intron 1 of 4)	19739	NM_148926	21769	Mm.220972	NM_148926	ENSMUSG00000044477	Zfand3	AW539211|TEG-27|Tex27	zinc finger, AN1-type domain 3	protein-coding
chr7	31059149	31059355	+	0.21959	promoter-TSS (NM_144556)	promoter-TSS (NM_144556)	-683	NM_144556	243914	Mm.389870	NM_144556	ENSMUSG00000036560	Lgi4	Lgil3|clp	leucine-rich repeat LGI family, member 4	protein-coding
chr15	74968309	74968515	+	0.21931	Intergenic	Intergenic	13306	NM_001164040	17069	Mm.788	NM_008529	ENSMUSG00000022587	Ly6e	9804|Ly67|RIG-E|Sca-2|TSA-1|Tsa1	lymphocyte antigen 6 complex, locus E	protein-coding
chr5	113173377	113173638	+	0.21926	Intergenic	Intergenic	-10194	NM_172884	243219	Mm.160131	NM_172884	ENSMUSG00000051339	2900026A02Rik	8430408O14Rik|A530094D01|AW539426|Gm449|Kiaa1671|mKIAA1671	RIKEN cDNA 2900026A02 gene	protein-coding
chr17	37203693	37203895	+	0.21904	Intergenic	Intergenic	-5828	NM_001011518	258219	Mm.377382	NM_001011518	ENSMUSG00000043827	Olfr94	MOR256-32P	olfactory receptor 94	protein-coding
chr7	84447119	84447408	+	0.21835	Intergenic	ORR1G|LTR|ERVL-MaLR	-37225	NM_007488	11864	Mm.38594	NM_007488	ENSMUSG00000015709	Arnt2	Hif-2b|bHLHe1|mKIAA0307	aryl hydrocarbon receptor nuclear translocator 2	protein-coding
chr7	118996264	118996463	+	0.21826	Intergenic	Intergenic	-1152	NM_022420	64297	Mm.103439	NM_022420	ENSMUSG00000008734	Gprc5b	AW125761|Raig2	G protein-coupled receptor, family C, group 5, member B	protein-coding
chr15	61157645	61157854	+	0.21786	Intergenic	Intergenic	-236479	NM_001081067	117586	Mm.291499	NM_001081067	ENSMUSG00000022347	A1bg	C44	alpha-1-B glycoprotein	protein-coding
chr3	34640787	34640988	+	0.21779	intron (NR_015580, intron 3 of 4)	intron (NR_015580, intron 3 of 4)	2423	NR_035433	100316679		NR_035433		Mir1897	Mirn1897|mmu-mir-1897	microRNA 1897	ncRNA
chr8	85526199	85526401	+	0.21742	3' UTR (NM_173866, exon 12 of 12)	3' UTR (NM_173866, exon 12 of 12)	28971	NM_019794	56445	Mm.475573	NM_019794	ENSMUSG00000031701	Dnaja2	1500017M13Rik|2010206B19Rik|DNAJ|DNJ3|Dnaj3|HIRIP4|PRO3015|mDj3	DnaJ (Hsp40) homolog, subfamily A, member 2	protein-coding
chr8	105138452	105138665	+	0.21733	intron (NM_146213, intron 2 of 13)	intron (NM_146213, intron 2 of 13)	6758	NM_146213	234677	Mm.120297	NM_146213	ENSMUSG00000060560	Ces4a	Ces8	carboxylesterase 4A	protein-coding
chr1	89940465	89940692	+	0.21662	Intergenic	Intergenic	-9402	NM_010262	14472	Mm.204730	NM_010262		Gbx2	D130058E05Rik|Gbx-2|MMoxA|Stra7	gastrulation brain homeobox 2	protein-coding
chr15	76196674	76197013	+	0.21641	intron (NM_011117, intron 1 of 31)	intron (NM_011117, intron 1 of 31)	-1133	NM_201394	18810	Mm.234912	NM_011117	ENSMUSG00000022565	Plec	AA591047|AU042537|EBS1|PCN|PLTN|Plec1	plectin	protein-coding
chr8	87961141	87961392	+	0.21637	Intergenic	CpG-14330	-1671	NM_033327	94187	Mm.23452	NM_033327	ENSMUSG00000045333	Zfp423	Ebfaz|Roaz|Zfp104|Znf423|ataxia1|mKIAA0760|nur12	zinc finger protein 423	protein-coding
chr5	35563532	35563753	+	0.21617	intron (NM_030208, intron 9 of 10)	intron (NM_030208, intron 9 of 10)	11428	NM_030208	78890	Mm.98522	NM_030208		Trmt44	2310079F23Rik|Mettl19	tRNA methyltransferase 44	protein-coding
chr10	81502699	81502928	+	0.21587	3' UTR (NM_010304, exon 7 of 7)	3' UTR (NM_010304, exon 7 of 7)	-2676	NM_010102	13611	Mm.33065	NM_010102	ENSMUSG00000044199	S1pr4	Edg6|Lpc1|S1p4	sphingosine-1-phosphate receptor 4	protein-coding
chr17	65541090	65541289	+	0.21562	promoter-TSS (NM_001289486)	promoter-TSS (NM_001289486)	-407	NM_001289486	381107	Mm.141275	NM_001008973	ENSMUSG00000045036	Tmem232	E130009J12Rik|Gm940|Tes13-L|Tes13-S	transmembrane protein 232	protein-coding
chr18	61039916	61040127	+	0.21558	Intergenic	Intergenic	-3822	NM_009880	12590	Mm.144448	NM_009880	ENSMUSG00000024619	Cdx1	Cdx|Cdx-1	caudal type homeobox 1	protein-coding
chr4	137164550	137164763	+	0.21489	non-coding (NR_040443, exon 1 of 4)	non-coding (NR_040443, exon 1 of 4)	410	NR_040443	100503595	Mm.421314	NR_040443	ENSMUSG00000085833	Gm13003	OTTMUSG00000009822	predicted gene 13003	ncRNA
chr11	61410238	61410438	+	0.21463	Intergenic	B3|SINE|B2	-32263	NM_026183	67473	Mm.100741	NM_026183	ENSMUSG00000010122	Slc47a1	1300013J15Rik|AI036982|MATE1|mMATE1	solute carrier family 47, member 1	protein-coding
chr9	22143418	22143617	+	0.21448	intron (NR_030448, intron 3 of 4)	MTB|LTR|ERVL-MaLR	-7771	NM_001102405	11433	Mm.46354	NM_007388	ENSMUSG00000001348	Acp5	TRACP|TRAP	acid phosphatase 5, tartrate resistant	protein-coding
chr3	89316870	89317090	+	0.21441	intron (NM_010108, intron 1 of 4)	intron (NM_010108, intron 1 of 4)	5899	NM_010108	13638	Mm.331159	NM_010108		Efna3	AW494418|EFL-2|Ehk1-L|Epl3|LERK-3	ephrin A3	protein-coding
chr5	137159572	137159796	+	0.21429	Intergenic	B3A|SINE|B2	-43477	NM_201373	384309	Mm.100647	NM_201373		Trim56	A130009K11Rik|Gm452|RNF109	tripartite motif-containing 56	protein-coding
chr12	104440151	104440363	+	0.21373	Intergenic	Intergenic	32979	NM_010351	14836	Mm.129	NM_010351	ENSMUSG00000021095	Gsc	-	goosecoid homeobox	protein-coding
chr9	45412370	45412615	+	0.21373	Intergenic	Intergenic	6415	NM_007503	11936	Mm.22742	NM_007503	ENSMUSG00000059412	Fxyd2	Atp1g1	FXYD domain-containing ion transport regulator 2	protein-coding
chr7	24653765	24653979	+	0.213	Intergenic	Intergenic	-7422	NR_030681	100043706	Mm.483825	NR_030681		Gm4598	-	predicted gene 4598	ncRNA
chr19	43630986	43631209	+	0.21295	Intergenic	Intergenic	18772	NM_008699	18089	Mm.56994	NM_008699	ENSMUSG00000044220	Nkx2-3	Nkx-2.3|Nkx2.3|tinman	NK2 homeobox 3	protein-coding
chr5	139364230	139364456	+	0.2128	intron (NM_028469, intron 2 of 4)	intron (NM_028469, intron 2 of 4)	5402	NR_029768	723898		NR_029768		Mir339	Mirn339|mmu-mir-339	microRNA 339	ncRNA
chr15	58869836	58870270	+	0.21259	Intergenic	Intergenic	-2596	NM_026642	68260	Mm.278805	NM_026642	ENSMUSG00000037085	Trmt12	4632406N01Rik|AI449275|Tyw2	tRNA methyltranferase 12	protein-coding
chr8	117863947	117864146	+	0.21231	Intergenic	Intergenic	-62117	NM_026758	68533	Mm.181836	NM_026758	ENSMUSG00000031843	Mphosph6	1110001M01Rik|AA536809|C86426	M phase phosphoprotein 6	protein-coding
chr6	146825070	146825291	+	0.21215	exon (NM_172309, exon 11 of 15)	exon (NM_172309, exon 11 of 15)	19650	NM_001289680	272322	Mm.333500	NM_172309	ENSMUSG00000040187	Arntl2	4632430A05Rik|BMAL2|CLIF|MOP9|bHLHe6	aryl hydrocarbon receptor nuclear translocator-like 2	protein-coding
chr12	80760638	80760855	+	0.21211	promoter-TSS (NM_001008423)	promoter-TSS (NM_001008423)	-31	NM_001008423	380768	Mm.29367	NM_001008423		Ccdc177	Gm1568	coiled-coil domain containing 177	protein-coding
chr2	129696220	129696433	+	0.21179	intron (NM_018863, intron 2 of 3)	intron (NM_018863, intron 2 of 3)	2332	NM_001286502	18610	Mm.6239	NM_018863	ENSMUSG00000027400	Pdyn	Dyn	prodynorphin	protein-coding
chr10	24622612	24622874	+	0.2114	Intergenic	B3|SINE|B2	27301	NM_010217	14219	Mm.390287	NM_010217	ENSMUSG00000019997	Ctgf	Ccn2|Fisp12|Hcs24|fisp-12	connective tissue growth factor	protein-coding
chr5	135877811	135878052	+	0.21126	Intergenic	Intergenic	-9988	NM_013560	15507	Mm.13849	NM_013560	ENSMUSG00000004951	Hspb1	27kDa|Hsp25	heat shock protein 1	protein-coding
chr1	167369987	167370206	+	0.21119	Intergenic	Intergenic	20105	NM_019993	56752	Mm.330055	NM_019993	ENSMUSG00000026687	Aldh9a1	AA139417|Abaldh|ESTM40|TMABA-DH|Tmabadh	aldehyde dehydrogenase 9, subfamily A1	protein-coding
chr15	96936805	96937080	+	0.2108	Intergenic	Intergenic	119014	NM_027052	69354	Mm.250980	NM_027052	ENSMUSG00000022464	Slc38a4	1110012E16Rik|1700012A18Rik|Ata3|mATA3|mNAT3	solute carrier family 38, member 4	protein-coding
chr19	5463837	5464078	+	0.21075	intron (NM_001253832, intron 7 of 9)	intron (NM_001253832, intron 7 of 9)	3350	NM_001253832	58249	Mm.329656	NM_021438	ENSMUSG00000024911	Fibp	2010004G08Rik|2010005N21Rik|3010027N18Rik	fibroblast growth factor (acidic) intracellular binding protein	protein-coding
chr14	120398367	120398567	+	0.21072	intron (NM_175341, intron 7 of 8)	intron (NM_175341, intron 7 of 8)	-79994	NM_029519	76108	Mm.261448	NM_029519	ENSMUSG00000051615	Rap2a	5830461H18Rik	RAS related protein 2a	protein-coding
chr17	5733467	5733691	+	0.21056	intron (NM_146073, intron 8 of 8)	intron (NM_146073, intron 8 of 8)	-65078	NR_045081	78512	Mm.23696	NR_045079	ENSMUSG00000096965	3300005D01Rik	-	RIKEN cDNA 3300005D01 gene	ncRNA
chr19	4125725	4125963	+	0.21047	promoter-TSS (NM_016666)	promoter-TSS (NM_016666)	14	NM_016666	11632	Mm.10433	NM_016666	ENSMUSG00000024847	Aip	AA408703|AW476050|Ara9|D19Bwg1412e|Fkbp16|Xap2	aryl-hydrocarbon receptor-interacting protein	protein-coding
chr9	111093167	111093370	+	0.21021	Intergenic	Intergenic	-24843	NM_001164838	71268	Mm.302287	NM_027742	ENSMUSG00000032497	Lrrfip2	5133400F20Rik|AI850587	leucine rich repeat (in FLII) interacting protein 2	protein-coding
chr2	3546689	3546892	+	0.21014	Intergenic	Intergenic	23489	NR_030564	100124442		NR_030564		Mir466b-2	Mirn466b-2	microRNA 466b-2	ncRNA
chr2	158347991	158348200	+	0.21008	Intergenic	Intergenic	13414	NR_015463	68108	Mm.119198	NR_015463		9430008C03Rik	-	RIKEN cDNA 9430008C03 gene	ncRNA
chr2	153015381	153015587	+	0.20978	promoter-TSS (NM_178939)	promoter-TSS (NM_178939)	-101	NM_178939	68559	Mm.12746	NM_178939	ENSMUSG00000027472	Pdrg1	1110004D19Rik|AU020945|AV006589|Pdrg	p53 and DNA damage regulated 1	protein-coding
chr11	3387136	3387350	+	0.20962	intron (NM_010718, intron 2 of 15)	intron (NM_010718, intron 2 of 15)	-15851	NM_173053	16886	Mm.124176	NM_010718	ENSMUSG00000020451	Limk2	Limk-2	LIM motif-containing protein kinase 2	protein-coding
chr5	140197757	140198000	+	0.20952	intron (NM_010752, intron 10 of 17)	intron (NM_010752, intron 10 of 17)	123674	NM_010752	17120	Mm.27250	NM_010752	ENSMUSG00000029554	Mad1l1	AI173502|AW550425|Mad1	MAD1 mitotic arrest deficient 1-like 1	protein-coding
chr2	38997936	38998180	+	0.20933	promoter-TSS (NM_029687)	promoter-TSS (NM_029687)	-251	NM_029687	76646	Mm.358777	NM_029687	ENSMUSG00000035295	Wdr38	1700123D08Rik	WD repeat domain 38	protein-coding
chr4	141120790	141121012	+	0.20929	intron (NM_001277195, intron 1 of 3)	intron (NM_001277195, intron 1 of 3)	18895	NM_001277195	213491	Mm.332006	NM_174996	ENSMUSG00000040842	Szrd1	1110022I03|D4Ertd22e	SUZ RNA binding domain containing 1	protein-coding
chr13	45030881	45031181	+	0.20889	Intergenic	Intergenic	-28935	NM_025772	94245	Mm.352311	NM_025772	ENSMUSG00000057531	Dtnbp1	5430437B18Rik|AW048963|Bloc1s8|dysbindin|sdy	dystrobrevin binding protein 1	protein-coding
chr14	78273603	78273853	+	0.20887	Intergenic	Intergenic	34315	NM_011613	21943	Mm.249221	NM_011613	ENSMUSG00000022015	Tnfsf11	Ly109l|ODF|OPG|OPGL|RANKL|Trance	tumor necrosis factor (ligand) superfamily, member 11	protein-coding
chr18	42010973	42011237	+	0.20859	Intergenic	Intergenic	-12056	NM_001033426	332309	Mm.240520	NM_001033426	ENSMUSG00000073574	Grxcr2	Gm851	glutaredoxin, cysteine rich 2	protein-coding
chr11	51817832	51818087	+	0.20858	intron (NM_199299, intron 11 of 11)	intron (NM_199299, intron 11 of 11)	39522	NM_199299	76901	Mm.259996	NM_199299	ENSMUSG00000020387	Jade2	1200017K05Rik|AI480685|Phf15|mKIAA0239	jade family PHD finger 2	protein-coding
chr4	136071449	136071653	+	0.20836	Intergenic	Intergenic	-18180	NM_025919	67025	Mm.276856	NM_025919	ENSMUSG00000059291	Rpl11	2010203J19Rik	ribosomal protein L11	protein-coding
chr8	111989985	111990205	+	0.20723	intron (NM_013925, intron 2 of 9)	intron (NM_013925, intron 2 of 9)	2207	NM_013925	30947	Mm.282162	NM_013925	ENSMUSG00000031949	Adat1	MMADAT1|mADAT1	adenosine deaminase, tRNA-specific 1	protein-coding
chr5	113942726	113942948	+	0.20719	exon (NM_198109, exon 15 of 15)	exon (NM_198109, exon 15 of 15)	-34131	NM_011779	23790	Mm.260158	NM_011779	ENSMUSG00000004530	Coro1c	AL022675|AW455561|AW548837	coronin, actin binding protein 1C	protein-coding
chr15	100038473	100038687	+	0.2071	promoter-TSS (NM_001159361)	promoter-TSS (NM_001159361)	-84	NM_001159361	239667	Mm.243658	NM_172819	ENSMUSG00000023026	Dip2b	4932422C22|AI317237|AI854602|mKIAA1463	DIP2 disco-interacting protein 2 homolog B (Drosophila)	protein-coding
chr12	112146381	112146580	+	0.20622	intron (NM_001097621, intron 1 of 15)	CpG-3550	272	NM_001097621	668303	Mm.313104	NM_001097621	ENSMUSG00000021294	Kif26a	mKIAA1236	kinesin family member 26A	protein-coding
chr4	150240167	150240407	+	0.20616	intron (NM_001025388, intron 2 of 11)	intron (NM_001025388, intron 2 of 11)	2963	NM_001025388	433182	Mm.70666	NM_001025388	ENSMUSG00000059040	Eno1b	EG433182|Eno1|Gm5506	enolase 1B, retrotransposed	protein-coding
chr2	93810017	93810238	+	0.20566	intron (NM_010163, intron 3 of 13)	intron (NM_010163, intron 3 of 13)	12441	NM_010163	14043	Mm.4336	NM_010163	ENSMUSG00000027198	Ext2	AI893565	exostoses (multiple) 2	protein-coding
chr8	80753418	80753619	+	0.20527	Intergenic	Intergenic	-14059	NM_053124	93762	Mm.246803	NM_053124		Smarca5	4933427E24Rik|D030040M08Rik|D330027N15Rik|MommeD4|Snf2h	SWI/SNF related, matrix associated, actin dependent regulator of chromatin, subfamily a, member 5	protein-coding
chr16	18626629	18626843	+	0.20464	intron (NM_213614, intron 2 of 11)	CpG	3202	NM_213614	18951	Mm.20365	NM_213614	ENSMUSG00000072214	2018-09-05	Cdcrel-1|Cdcrel1|Pnutl1	septin 5	protein-coding
chr5	33543417	33543656	+	0.20383	Intergenic	Intergenic	86099	NM_178390	74504	Mm.294695	NM_178390	ENSMUSG00000037339	Fam53a	2410018C17Rik|5430419M09Rik|Dntnp	family with sequence similarity 53, member A	protein-coding
chr11	77501487	77501687	+	0.20365	intron (NM_001004144, intron 7 of 19)	intron (NM_001004144, intron 7 of 19)	8175	NM_001004144	216963	Mm.290182	NM_001004144	ENSMUSG00000011877	Git1	Cat-1|p95Cat	G protein-coupled receptor kinase-interactor 1	protein-coding
chr9	20831078	20831279	+	0.20362	Intergenic	Intergenic	12674	NM_001030290	235033	Mm.297661	NM_001030290	ENSMUSG00000053773	Rdh8	Gm182|prRDH	retinol dehydrogenase 8	protein-coding
chr6	29485138	29485361	+	0.203	intron (NM_001029985, intron 32 of 37)	intron (NM_001029985, intron 32 of 37)	13812	NM_001145360	668210	Mm.420607	NM_001145360	ENSMUSG00000090685	Gm9047	EG668210	predicted gene 9047	protein-coding
chr8	123406851	123407091	+	0.20284	promoter-TSS (NM_008559)	promoter-TSS (NM_008559)	-111	NM_008559	17199	Mm.324942	NM_008559	ENSMUSG00000074037	Mc1r	Mshra|Tob|e	melanocortin 1 receptor	protein-coding
chr1	180874146	180874407	+	0.20273	Intergenic	Intergenic	-18843	NM_177099	320202	Mm.87078	NM_177099	ENSMUSG00000066652	Lefty2	6030463A22Rik|AV214969|Ebaf|Lefta|Leftb	left-right determination factor 2	protein-coding
chr7	122251561	122251960	+	0.20264	Intergenic	Intergenic	32264	NM_027363	70261	Mm.96997	NM_027363	ENSMUSG00000030865	Chp2	2010110P09Rik|Cbhp2	calcineurin-like EF hand protein 2	protein-coding
chr17	5402158	5402374	+	0.20262	Intergenic	Intergenic	16501	NM_175349	106557	Mm.432764	NM_175349		Ldhal6b	4933402O15Rik|AI326310|LDHL|Ldhal	lactate dehydrogenase A-like 6B	protein-coding
chr2	118545806	118546032	+	0.2025	intron (NM_138313, intron 3 of 4)	intron (NM_138313, intron 3 of 4)	3759	NM_138313	171543	Mm.210125	NM_138313	ENSMUSG00000040093	Bmf	AW260063|AW411872	BCL2 modifying factor	protein-coding
chr2	163968666	163968883	+	0.20243	Intergenic	Intergenic	-26423	NM_018753	54401	Mm.34319	NM_018753	ENSMUSG00000018326	Ywhab	1300003C17Rik	tyrosine 3-monooxygenase/tryptophan 5-monooxygenase activation protein, beta polypeptide	protein-coding
chr15	85231506	85231747	+	0.20194	intron (NM_010180, intron 7 of 16)	intron (NM_010180, intron 7 of 16)	25618	NM_010180	14114	Mm.297992	NM_010180	ENSMUSG00000006369	Fbln1	-	fibulin 1	protein-coding
chr7	43466439	43466692	+	0.20167	exon (NM_001290316, exon 5 of 10)	exon (NM_001290316, exon 5 of 10)	3332	NM_001290316	75690	Mm.30200	NM_001290316	ENSMUSG00000070604	Vsig10l	-	ZV-set and immunoglobulin domain containing 10 like	protein-coding
chr11	8534986	8535193	+	0.20146	intron (NM_001083587, intron 10 of 30)	intron (NM_001083587, intron 10 of 30)	129446	NM_001083587	319939	Mm.337820	NM_001083587	ENSMUSG00000020422	Tns3	BC023928|F830010I22Rik|TEM6|Tens1	tensin 3	protein-coding
chr10	81395222	81395434	+	0.2012	TTS (NM_026756)	TTS (NM_026756)	2264	NM_001099917	72273	Mm.253147	NM_001099917		Smim24	2210404O07Rik	small integral membrane protein 24	protein-coding
chr9	121697542	121698012	+	0.20091	intron (NM_001164562, intron 1 of 6)	intron (NM_001164562, intron 1 of 6)	7252	NM_178677	215474	Mm.31421	NM_178677	ENSMUSG00000061536	Sec22c	4932412K21|5930407I15Rik|C530046H07|Sec22l3	SEC22 vesicle trafficking protein homolog C (S. cerevisiae)	protein-coding
chr15	58383537	58383736	+	0.20077	intron (NM_027211, intron 1 of 8)	intron (NM_027211, intron 1 of 8)	5638	NM_027211	69787	Mm.237985	NM_027211		Anxa13	1810034H17Rik|AV055219	annexin A13	protein-coding
chr17	26638777	26638978	+	0.20053	intron (NM_026170, intron 8 of 9)	intron (NM_026170, intron 8 of 9)	-37519	NM_025272	11974	Mm.22602	NM_025272	ENSMUSG00000015575	Atp6v0e	Atp6k|Atp6v0e1|M9.2	ATPase, H+ transporting, lysosomal V0 subunit E	protein-coding
chr10	26567692	26567930	+	0.20004	Intergenic	MER57C2|LTR|ERV1	106840	NR_033633	667572	Mm.482728	NR_033633	ENSMUSG00000098179	Gm8709	EG667572	glyceraldehyde-3-phosphate dehydrogenase pseudogene	pseudo
chr5	105918387	105918602	+	0.20002	Intergenic	B3|SINE|B2	41926	NR_030777	54367	Mm.248876	NM_018759	ENSMUSG00000029290	Zfp326	5730470H14Rik|ZAN75|Znf326	zinc finger protein 326	protein-coding
chr7	27185061	27185267	+	0.19978	Intergenic	B3|SINE|B2	-4015	NM_019394	12587	Mm.262447	NM_019394	ENSMUSG00000089661	Mia	CD-RAP|Cdrap|Mia1	melanoma inhibitory activity	protein-coding
chr5	65401707	65401953	+	0.19954	intron (NM_024471, intron 7 of 10)	intron (NM_024471, intron 7 of 10)	10333	NM_024471	79464	Mm.195776	NM_024471	ENSMUSG00000029199	Lias	2900022L22Rik|4933425M12Rik|7a5ex|C77512|mLip1	lipoic acid synthetase	protein-coding
chr5	113175425	113175631	+	0.19897	Intergenic	Intergenic	-12215	NM_172884	243219	Mm.160131	NM_172884	ENSMUSG00000051339	2900026A02Rik	8430408O14Rik|A530094D01|AW539426|Gm449|Kiaa1671|mKIAA1671	RIKEN cDNA 2900026A02 gene	protein-coding
chr4	98722516	98722729	+	0.19887	Intergenic	Intergenic	-4132	NM_001081202	381591	Mm.34340	NM_001081202	ENSMUSG00000087166	L1td1	AA546746|AB211064|D76865|ECAT11	LINE-1 type transposase domain containing 1	protein-coding
chr7	143470042	143470254	+	0.19859	Intergenic	Intergenic	-3607	NM_008767	18400	Mm.271740	NM_008767	ENSMUSG00000000154	Slc22a18	AW260131|BWR1A|BWSCR1A|HET|ITM|Impt1|Orctl2|Slc22a1l|TSSC5|p45-BWR1A	solute carrier family 22 (organic cation transporter), member 18	protein-coding
chr10	121409703	121409915	+	0.19852	TTS (NM_138956)	TTS (NM_138956)	44719	NM_029364	75612	Mm.207683	NM_029364	ENSMUSG00000034707	Gns	2610016K11Rik|AU042285|C87209|G6S|N28088	glucosamine (N-acetyl)-6-sulfatase	protein-coding
chr2	152554090	152554324	+	0.19842	Intergenic	Intergenic	-14166	NM_001001444	75400	Mm.45560	NM_001001444	ENSMUSG00000044249	Defb29	0610030I09Rik|BD-29|mBD-29	defensin beta 29	protein-coding
chr11	114668375	114668592	+	0.19809	promoter-TSS (NM_001048058)	promoter-TSS (NM_001048058)	-60	NM_023372	67671	Mm.238817	NM_023372	ENSMUSG00000057322	Rpl38	0610025G13Rik|Rbt|Ts|Tss	ribosomal protein L38	protein-coding
chr2	11502057	11502296	+	0.19776	promoter-TSS (NM_001177754)	promoter-TSS (NM_001177754)	-86	NM_001177756	170768	Mm.19669	NM_133232	ENSMUSG00000026773	Pfkfb3	E330010H22Rik|iPFK-2|uPFK-2	6-phosphofructo-2-kinase/fructose-2,6-biphosphatase 3	protein-coding
chr2	84798156	84798378	+	0.19759	promoter-TSS (NM_019949)	promoter-TSS (NM_019949)	-561	NM_019949	56791	Mm.38261	NM_019949	ENSMUSG00000027078	Ube2l6	2810489I21Rik|RIG-B|UBCH8|Ubce8|Ubcm8	ubiquitin-conjugating enzyme E2L 6	protein-coding
chr1	131982962	131983172	+	0.19735	TTS (NM_145977)	TTS (NM_145977)	12458	NM_145977	212980	Mm.200307	NM_145977	ENSMUSG00000026435	Slc45a3	2210413P12Rik|AU023994|AU043764|IPCA-6|PRST|Pcanap6	solute carrier family 45, member 3	protein-coding
chr17	35725653	35725906	+	0.19732	Intergenic	Intergenic	-21640	NM_007584	12305	Mm.5021	NM_007584	ENSMUSG00000003534	Ddr1	6030432F18|AI323681|CD167a|Cak|Nep|PTK3A	discoidin domain receptor family, member 1	protein-coding
chr6	22356110	22356347	+	0.19717	promoter-TSS (NM_138587)	promoter-TSS (NM_138587)	-147	NM_138587	27999	Mm.490307	NM_138587	ENSMUSG00000029672	Fam3c	D6Wsu176e|Ilei	family with sequence similarity 3, member C	protein-coding
chr9	45121850	45122063	+	0.1966	intron (NM_001014761, intron 1 of 3)	intron (NM_001014761, intron 1 of 3)	4080	NM_001014761	72821	Mm.229373	NM_001014761	ENSMUSG00000070304	Scn2b	2810451E09Rik|AI840361|Gm183	sodium channel, voltage-gated, type II, beta	protein-coding
chr11	76217560	76217811	+	0.19613	promoter-TSS (NM_177367)	promoter-TSS (NM_177367)	72	NM_021294	13168	Mm.347413	NM_021294	ENSMUSG00000038057	Dbil5	ELP	diazepam binding inhibitor-like 5	protein-coding
chr11	31615221	31615430	+	0.19613	Intergenic	Intergenic	56537	NM_001024919	69556	Mm.34183	NM_001024919	ENSMUSG00000044502	Bod1	2310022M17Rik|BOD2.1|Fam44b	biorientation of chromosomes in cell division 1	protein-coding
chr12	112724047	112724485	+	0.19599	intron (NM_001024602, intron 1 of 18)	MER45A|DNA|hAT-Tip100	2092	NM_001024602	217882	Mm.23689	NM_001024602	ENSMUSG00000072825	Cep170b	AI466840|AW555464|Kiaa0284|mKIAA0284	centrosomal protein 170B	protein-coding
chr6	47651105	47651325	+	0.19544	Intergenic	CpG	3879	NR_002841	19799		NR_002841		Rn4.5s	-	4.5S RNA	rRNA
chr4	106529854	106530126	+	0.19538	Intergenic	Intergenic	-31048	NM_053272	74754	Mm.133370	NM_053272	ENSMUSG00000034926	Dhcr24	2310076D10Rik|5830417J06Rik|mKIAA0018	24-dehydrocholesterol reductase	protein-coding
chr13	58287944	58288145	+	0.19514	exon (NM_175214, exon 17 of 17)	exon (NM_175214, exon 17 of 17)	-13856	NM_019832	56278	Mm.296625	NM_019832	ENSMUSG00000021552	Gkap1	42kDa|4933400B15Rik|D13Ertd340e|Gkap42	G kinase anchoring protein 1	protein-coding
chr1	178960372	178960589	+	0.19508	intron (NM_027188, intron 11 of 11)	intron (NM_027188, intron 11 of 11)	431355	NM_001161665	269152	Mm.129727	NM_177724	ENSMUSG00000026494	Kif26b	4832420M10|BC056349|D230039L06Rik	kinesin family member 26B	protein-coding
chr2	37771653	37772306	+	0.19466	Intergenic	Intergenic	-4270	NM_001163566	241324	Mm.392369	NM_001163566	ENSMUSG00000035403	Crb2	5930402A21|BC043114	crumbs homolog 2 (Drosophila)	protein-coding
chr2	158865430	158865709	+	0.19401	Intergenic	Intergenic	70762	NM_145742	71715	Mm.315652	NM_145742	ENSMUSG00000027655	Dhx35	1200009D07Rik|Ddx35	DEAH (Asp-Glu-Ala-His) box polypeptide 35	protein-coding
chr7	119023643	119023884	+	0.19385	Intergenic	Intergenic	-28552	NM_022420	64297	Mm.103439	NM_022420	ENSMUSG00000008734	Gprc5b	AW125761|Raig2	G protein-coupled receptor, family C, group 5, member B	protein-coding
chr2	118487023	118487239	+	0.19383	Intergenic	Intergenic	-7435	NM_009273	20813	Mm.363404	NM_009273	ENSMUSG00000009549	Srp14	14kDa|AW536328	signal recognition particle 14	protein-coding
chr17	47795507	47795710	+	0.19383	Intergenic	Intergenic	9864	NM_011549	21425	Mm.2305	NM_011549	ENSMUSG00000023990	Tfeb	Tcfeb|bHLHe35	transcription factor EB	protein-coding
chr17	33890803	33891056	+	0.19379	promoter-TSS (NM_001195298)	promoter-TSS (NM_001195298)	-296	NM_001195298	100502766	Mm.335713	NM_001195298	ENSMUSG00000079553	Kifc1	100042970|Gm4137|HSET|KNSL2|Kifc5a|Knsl2a|Tctex-7|Tctex-7A|Tctex7|Tctex7a	kinesin family member C1	protein-coding
chr14	20873406	20873608	+	0.19378	Intergenic	Intergenic	36845	NM_008873	18792	Mm.4183	NM_008873	ENSMUSG00000021822	Plau	u-PA|uPA	plasminogen activator, urokinase	protein-coding
chr11	77822925	77823147	+	0.19361	intron (NM_001291215, intron 12 of 41)	intron (NM_001291215, intron 12 of 41)	21738	NM_001291215	360013	Mm.341248	NM_011586	ENSMUSG00000000631	Myo18a	MAJN|MyoPDZ|MysPDZ	myosin XVIIIA	protein-coding
chr5	37147624	37147866	+	0.19355	Intergenic	Intergenic	-94313	NM_001136058	12933	Mm.290995	NM_007765	ENSMUSG00000029121	Crmp1	CRMP-1|DRP-1|Dpysl1|ULIP-3|Ulip3	collapsin response mediator protein 1	protein-coding
chr6	117675496	117675697	+	0.19343	Intergenic	Intergenic	76173	NR_045731	72263	Mm.443289	NR_045731		1700030F04Rik	-	RIKEN cDNA 1700030F04 gene	ncRNA
chr4	152276419	152276651	+	0.19261	intron (NM_178406, intron 1 of 5)	intron (NM_178406, intron 1 of 5)	2173	NM_178406	100129	Mm.23235	NM_178406	ENSMUSG00000042804	Gpr153	1110065N12Rik|AI449320|PGR1	G protein-coupled receptor 153	protein-coding
chr14	17967422	17967624	+	0.19261	intron (NM_001113417, intron 4 of 9)	intron (NM_001113417, intron 4 of 9)	-14121	NM_009380	21834	Mm.32563	NM_009380	ENSMUSG00000021779	Thrb	Nr1a2|T3R[b]|T3Rbeta|Thrb1|Thrb2|c-erbAbeta	thyroid hormone receptor beta	protein-coding
chr5	137025212	137025440	+	0.19248	Intergenic	Intergenic	-4969	NM_001039385	381677	Mm.389697	NM_001039385	ENSMUSG00000037428	Vgf	Gm1052	VGF nerve growth factor inducible	protein-coding
chr10	59865142	59865392	+	0.19246	Intergenic	Intergenic	-14324	NM_019965	56709	Mm.103610	NM_019965	ENSMUSG00000020109	Dnajb12	Dj10|mDj10	DnaJ (Hsp40) homolog, subfamily B, member 12	protein-coding
chr9	109000823	109001038	+	0.19216	intron (NM_173019, intron 3 of 13)	intron (NM_173019, intron 3 of 13)	9028	NM_173019	270198	Mm.132391	NM_173019	ENSMUSG00000025648	Pfkfb4	C230090D14	6-phosphofructo-2-kinase/fructose-2,6-biphosphatase 4	protein-coding
chr10	122051900	122052138	+	0.19206	Intergenic	Intergenic	-4704	NM_001081037	117600	Mm.288698	NM_001081037	ENSMUSG00000020121	Srgap1	4930572H05Rik|Arhgap13	SLIT-ROBO Rho GTPase activating protein 1	protein-coding
chr15	81956563	81956828	+	0.192	intron (NM_013872, intron 2 of 7)	intron (NM_013872, intron 2 of 7)	4235	NM_001282040	29858	Mm.18939	NM_013872	ENSMUSG00000022474	Pmm1	C77612	phosphomannomutase 1	protein-coding
chr18	38212795	38213018	+	0.19193	Intergenic	Intergenic	-3144	NM_029357	75599	Mm.36560	NM_029357	ENSMUSG00000051375	Pcdh1	2010005A06Rik|AI585920	protocadherin 1	protein-coding
chr6	112133547	112133818	+	0.19189	Intergenic	B3A|SINE|B2	-77026	NR_027865	67336	Mm.378014	NR_027865		1700054K19Rik	-	RIKEN cDNA 1700054K19 gene	ncRNA
chr11	80818139	80818364	+	0.19157	intron (NM_029537, intron 5 of 6)	intron (NM_029537, intron 5 of 6)	7836	NM_029537	103743	Mm.27682	NM_029537	ENSMUSG00000035413	Tmem98	6530411B15Rik|AI463522	transmembrane protein 98	protein-coding
chr4	127250091	127250328	+	0.19127	Intergenic	Intergenic	6425	NM_030252	80284	Mm.139607	NM_030252	ENSMUSG00000042380	Smim12	BC003266	small integral membrane protein 12	protein-coding
chr18	38144665	38144870	+	0.19117	Intergenic	Intergenic	64995	NM_029357	75599	Mm.36560	NM_029357	ENSMUSG00000051375	Pcdh1	2010005A06Rik|AI585920	protocadherin 1	protein-coding
chr18	12199607	12199806	+	0.19115	exon (NM_008720, exon 15 of 25)	exon (NM_008720, exon 15 of 25)	30976	NM_029623	76482	Mm.196596	NM_029623	ENSMUSG00000024410	3110002H16Rik	2400010D15Rik|Mic-1|Mic1	RIKEN cDNA 3110002H16 gene	protein-coding
chr11	96777486	96777781	+	0.19112	promoter-TSS (NM_028965)	promoter-TSS (NM_028965)	-78	NM_028965	74479	Mm.270781	NM_028965	ENSMUSG00000020876	Snx11	4933439F10Rik|A930041K09Rik|AI117694	sorting nexin 11	protein-coding
chr1	120033087	120033289	+	0.19108	intron (NM_001012322, intron 4 of 13)	intron (NM_001012322, intron 4 of 13)	26208	NM_001012322	319229	Mm.189223	NM_001012322	ENSMUSG00000026387	Sctr	6530402O03Rik	secretin receptor	protein-coding
chr2	157635752	157635955	+	0.19107	Intergenic	Intergenic	-69492	NM_016916	53619	Mm.480461	NM_016916	ENSMUSG00000067787	Blcap	AI462828|Bc10	bladder cancer associated protein homolog (human)	protein-coding
chr2	166592543	166592794	+	0.19058	intron (NM_177782, intron 17 of 39)	intron (NM_177782, intron 17 of 39)	-80050	NR_105783	102465188		NR_105783		Mir6364	mmu-mir-6364	microRNA mir-6364	ncRNA
[truncated: 741 more rows]

## Sheet: SRF ChIP sc Ctrl specific
Data were generated using Santa Cruz antibody sc-335
[truncated: 52 more rows]

## Sheet: SRF ChIP sc caMKL1 specific
Data were generated using Santa Cruz antibody sc-335
[truncated: 216 more rows]

## Sheet: SRF ChIP am common peaks
Data were generated using Active Motif monoclonal antibody 61385
[truncated: 76 more rows]

[truncated: 4 more sheets: SRF ChIP am Ctrl specific, SRF ChIP am caMKL1 specific, Oct4 peaks in Ctrl iPS D25, Oct4 peaks in caMKL1 D25]
