# Supplementary material for: MKL1-actin pathway restricts chromatin accessibility and prevents mature pluripotency activation
Source: Nat Commun. 2019 Apr 12;10:1695. doi: 10.1038/s41467-019-09636-6 (PMC6461646; doi:10.1038/s41467-019-09636-6)
Supplement: Supplementary file 6 — Supplementary Data 3 [file 41467_2019_9636_MOESM6_ESM.xlsx]

## Sheet: WT ES vs caMKL1 ES
Supplementary Data 3. Differential chromatin accessibility as detected by ATAC-seq in pluripotent stem cells of indicated genotypes.
WT ES vs caMKL1 ES, WT: WT ES; CA: caMKL1 ES
ID	Chr	Start	End	Conc	Conc_WT	Conc_CA	Fold	p-value	FDR	Called1	Called2	WT1	WT2	CA1	CA2	WT1	WT2	CA1	CA2	annotation	geneChr	geneStart	geneEnd	geneLength	geneStrand	geneId	transcriptId	distanceToTSS	ENSEMBL	SYMBOL	GENENAME
chr1:3008764-3009098	chr1	3008764	3009098	4.65	4.78	4.5	0.28	0.605	1	0	0	27.98	27.02	24.32	21	-	-	-	-	Distal Intergenic	1	3214482	3671498	457017	2	497097	uc007aeu.1	662400	ENSMUSG00000051951	Xkr4	X-linked Kx blood group related 4
chr1:3035664-3035959	chr1	3035664	3035959	5.38	5.49	5.28	0.21	0.602	0.812	2	0	40.97	48.63	26.53	51	+	+	-	-	Distal Intergenic	1	3214482	3671498	457017	2	497097	uc007aeu.1	635539	ENSMUSG00000051951	Xkr4	X-linked Kx blood group related 4
chr1:3037457-3038170	chr1	3037457	3038170	6.08	6.26	5.87	0.39	0.226	0.513	2	2	70.94	82.25	61.9	55	+	+	+	+	Distal Intergenic	1	3214482	3671498	457017	2	497097	uc007aeu.1	633328	ENSMUSG00000051951	Xkr4	X-linked Kx blood group related 4
chr1:3062529-3063221	chr1	3062529	3063221	7.09	7.33	6.81	0.52	0.0338	0.197	2	2	146.88	174.7	128.96	96	+	+	+	+	Distal Intergenic	1	3214482	3671498	457017	2	497097	uc007aeu.1	608277	ENSMUSG00000051951	Xkr4	X-linked Kx blood group related 4
chr1:3191112-3192000	chr1	3191112	3192000	5.65	5.86	5.41	0.45	0.282	0.571	2	1	54.95	61.24	56	29	+	+	+	-	Distal Intergenic	1	3214482	3671498	457017	2	497097	uc007aeu.1	479498	ENSMUSG00000051951	Xkr4	X-linked Kx blood group related 4
chr1:3361019-3361478	chr1	3361019	3361478	4.81	4.83	4.8	0.03	0.922	1	1	0	24.98	31.82	23.58	32	-	+	-	-	Intron (uc007aeu.1/497097, intron 2 of 2)	1	3214482	3671498	457017	2	497097	uc007aeu.1	310020	ENSMUSG00000051951	Xkr4	X-linked Kx blood group related 4
chr1:3399990-3400556	chr1	3399990	3400556	5.47	5.63	5.3	0.34	0.428	0.695	1	0	49.96	49.23	23.58	55	+	-	-	-	Intron (uc007aeu.1/497097, intron 2 of 2)	1	3214482	3671498	457017	2	497097	uc007aeu.1	270942	ENSMUSG00000051951	Xkr4	X-linked Kx blood group related 4
chr1:3445653-3446123	chr1	3445653	3446123	5.23	5.1	5.35	-0.25	0.546	0.777	0	0	35.97	32.42	46.43	35	-	-	-	-	Intron (uc007aeu.1/497097, intron 1 of 2)	1	3214482	3671498	457017	2	497097	uc007aeu.1	225375	ENSMUSG00000051951	Xkr4	X-linked Kx blood group related 4
chr1:3472113-3472568	chr1	3472113	3472568	5.06	5.15	4.96	0.19	0.694	0.862	0	0	40.97	30.02	24.32	38	-	-	-	-	Intron (uc007aeu.1/497097, intron 1 of 2)	1	3214482	3671498	457017	2	497097	uc007aeu.1	198930	ENSMUSG00000051951	Xkr4	X-linked Kx blood group related 4
chr1:3482417-3483607	chr1	3482417	3483607	8.05	8.36	7.65	0.7	5.18e-05	0.00322	2	2	307.75	348.8	218.86	184	+	+	+	+	Intron (uc007aeu.1/497097, intron 1 of 2)	1	3214482	3671498	457017	2	497097	uc007aeu.1	187891	ENSMUSG00000051951	Xkr4	X-linked Kx blood group related 4
chr1:3531442-3532984	chr1	3531442	3532984	6.59	6.64	6.55	0.09	0.733	0.883	2	1	101.92	97.26	67.8	119	+	+	-	+	Intron (uc007aeu.1/497097, intron 1 of 2)	1	3214482	3671498	457017	2	497097	uc007aeu.1	138514	ENSMUSG00000051951	Xkr4	X-linked Kx blood group related 4
chr1:3548984-3550250	chr1	3548984	3550250	7.37	7.54	7.17	0.37	0.0708	0.291	2	2	180.85	192.11	140.01	149	+	+	+	+	Intron (uc007aeu.1/497097, intron 1 of 2)	1	3214482	3671498	457017	2	497097	uc007aeu.1	121248	ENSMUSG00000051951	Xkr4	X-linked Kx blood group related 4
chr1:3569313-3569690	chr1	3569313	3569690	4.86	4.97	4.74	0.23	0.661	1	0	0	34.97	27.62	26.53	27	-	-	-	-	Intron (uc007aeu.1/497097, intron 1 of 2)	1	3214482	3671498	457017	2	497097	uc007aeu.1	101808	ENSMUSG00000051951	Xkr4	X-linked Kx blood group related 4
chr1:3649030-3649449	chr1	3649030	3649449	5.09	5.71	3.96	1.76	0.000308	0.0109	2	0	53.96	51.03	11.05	20	+	+	-	-	Exon (uc007aev.1/uc007aev.1, exon 2 of 2)	1	3214482	3671498	457017	2	497097	uc007aeu.1	22049	ENSMUSG00000051951	Xkr4	X-linked Kx blood group related 4
chr1:3670503-3672618	chr1	3670503	3672618	8.81	8.94	8.67	0.27	0.0405	0.217	2	2	459.62	522.9	418.56	396	+	+	+	+	Promoter	1	3214482	3671498	457017	2	497097	uc007aeu.1	0	ENSMUSG00000051951	Xkr4	X-linked Kx blood group related 4
chr1:3681324-3682014	chr1	3681324	3682014	6.99	7	6.99	0.01	0.931	0.974	2	2	108.91	146.49	120.12	134	+	+	+	+	Distal Intergenic	1	3214482	3671498	457017	2	497097	uc007aeu.1	-9826	ENSMUSG00000051951	Xkr4	X-linked Kx blood group related 4
chr1:3754197-3754558	chr1	3754197	3754558	3.88	4.38	3.1	1.28	0.0748	1	0	0	16.99	24.61	8.11	9	-	-	-	-	Distal Intergenic	1	3214482	3671498	457017	2	497097	uc007aeu.1	-82699	ENSMUSG00000051951	Xkr4	X-linked Kx blood group related 4
chr1:3803720-3804105	chr1	3803720	3804105	4.84	5.14	4.45	0.69	0.184	1	2	0	42.96	27.62	20.63	23	+	+	-	-	Distal Intergenic	1	3214482	3671498	457017	2	497097	uc007aeu.1	-132222	ENSMUSG00000051951	Xkr4	X-linked Kx blood group related 4
chr1:3852263-3853105	chr1	3852263	3853105	7.21	7.36	7.03	0.33	0.149	0.421	2	2	182.85	146.49	126.75	135	+	+	+	+	Distal Intergenic	1	3214482	3671498	457017	2	497097	uc007aeu.1	-180765	ENSMUSG00000051951	Xkr4	X-linked Kx blood group related 4
chr1:3912640-3913139	chr1	3912640	3913139	5.11	5.31	4.89	0.42	0.414	0.684	0	0	35.97	43.23	41.27	18	-	-	-	-	Distal Intergenic	1	3214482	3671498	457017	2	497097	uc007aeu.1	-241142	ENSMUSG00000051951	Xkr4	X-linked Kx blood group related 4
chr1:3913546-3914387	chr1	3913546	3914387	6.36	6.49	6.22	0.27	0.358	0.639	2	2	86.93	93.05	60.43	89	+	+	+	+	Distal Intergenic	1	3214482	3671498	457017	2	497097	uc007aeu.1	-242048	ENSMUSG00000051951	Xkr4	X-linked Kx blood group related 4
chr1:3947050-3947401	chr1	3947050	3947401	4.77	4.9	4.64	0.26	0.648	1	1	0	37.97	21.61	22.84	27	+	-	-	-	Distal Intergenic	1	3214482	3671498	457017	2	497097	uc007aeu.1	-275552	ENSMUSG00000051951	Xkr4	X-linked Kx blood group related 4
chr1:3953484-3954307	chr1	3953484	3954307	7.14	7.36	6.87	0.48	0.0308	0.188	2	2	160.87	166.9	121.59	113	+	+	+	+	Distal Intergenic	1	3214482	3671498	457017	2	497097	uc007aeu.1	-281986	ENSMUSG00000051951	Xkr4	X-linked Kx blood group related 4
chr1:3956060-3956700	chr1	3956060	3956700	6.76	6.93	6.58	0.35	0.164	0.44	2	2	111.91	132.08	84.01	107	+	+	+	+	Distal Intergenic	1	3214482	3671498	457017	2	497097	uc007aeu.1	-284562	ENSMUSG00000051951	Xkr4	X-linked Kx blood group related 4
chr1:3981931-3982810	chr1	3981931	3982810	6.01	6.16	5.83	0.33	0.354	0.637	1	1	65.95	77.44	70.01	44	-	+	+	-	Distal Intergenic	1	3214482	3671498	457017	2	497097	uc007aeu.1	-310433	ENSMUSG00000051951	Xkr4	X-linked Kx blood group related 4
chr1:3994117-3995120	chr1	3994117	3995120	7.24	7.52	6.89	0.63	0.00413	0.0595	2	2	165.86	201.12	116.43	121	+	+	+	+	Distal Intergenic	1	3214482	3671498	457017	2	497097	uc007aeu.1	-322619	ENSMUSG00000051951	Xkr4	X-linked Kx blood group related 4
chr1:4058790-4059840	chr1	4058790	4059840	6.68	6.99	6.28	0.71	0.00898	0.0936	2	1	129.89	124.87	87.69	68	+	+	+	-	Distal Intergenic	1	4343507	4360314	16808	2	19888	uc007aex.2	300474	ENSMUSG00000025900	Rp1	retinitis pigmentosa 1 (human)
chr1:4092833-4093129	chr1	4092833	4093129	4.53	4.59	4.46	0.13	0.789	1	1	0	16.99	31.22	11.05	33	-	+	-	-	Distal Intergenic	1	4343507	4360314	16808	2	19888	uc007aex.2	267185	ENSMUSG00000025900	Rp1	retinitis pigmentosa 1 (human)
chr1:4139263-4139471	chr1	4139263	4139471	5.03	5.03	5.02	0	0.987	0.995	1	1	27.98	37.22	36.11	29	-	+	+	-	Distal Intergenic	1	4343507	4360314	16808	2	19888	uc007aex.2	220843	ENSMUSG00000025900	Rp1	retinitis pigmentosa 1 (human)
chr1:4142482-4143100	chr1	4142482	4143100	5.45	5.63	5.24	0.39	0.347	0.63	0	0	38.97	60.03	43.48	32	-	-	-	-	Distal Intergenic	1	4343507	4360314	16808	2	19888	uc007aex.2	217214	ENSMUSG00000025900	Rp1	retinitis pigmentosa 1 (human)
chr1:4150342-4151571	chr1	4150342	4151571	7.61	7.88	7.26	0.62	0.00151	0.0319	2	2	213.82	258.75	149.59	158	+	+	+	+	Distal Intergenic	1	4343507	4360314	16808	2	19888	uc007aex.2	208743	ENSMUSG00000025900	Rp1	retinitis pigmentosa 1 (human)
chr1:4213992-4214702	chr1	4213992	4214702	6.44	6.49	6.38	0.11	0.689	0.859	2	2	90.93	89.45	78.11	89	+	+	+	+	Distal Intergenic	1	4343507	4360314	16808	2	19888	uc007aex.2	145612	ENSMUSG00000025900	Rp1	retinitis pigmentosa 1 (human)
chr1:4228263-4228626	chr1	4228263	4228626	5.68	5.91	5.39	0.52	0.155	0.428	2	0	56.95	63.64	39.06	45	+	+	-	-	Distal Intergenic	1	4343507	4360314	16808	2	19888	uc007aex.2	131688	ENSMUSG00000025900	Rp1	retinitis pigmentosa 1 (human)
chr1:4297130-4297354	chr1	4297130	4297354	5.12	5.27	4.94	0.33	0.488	0.737	0	0	44.96	32.42	32.42	29	-	-	-	-	Intron (uc007aew.1/19888, intron 3 of 3)	1	4343507	4360314	16808	2	19888	uc007aex.2	62960	ENSMUSG00000025900	Rp1	retinitis pigmentosa 1 (human)
chr1:4332057-4332754	chr1	4332057	4332754	5.53	5.67	5.38	0.29	0.464	0.72	2	0	52.96	48.63	41.27	42	+	+	-	-	Intron (uc007aew.1/19888, intron 3 of 3)	1	4343507	4360314	16808	2	19888	uc007aex.2	27560	ENSMUSG00000025900	Rp1	retinitis pigmentosa 1 (human)
chr1:4346000-4346557	chr1	4346000	4346557	5.17	5.61	4.55	1.06	0.0344	0.198	1	0	61.95	35.42	28.74	18	-	+	-	-	Exon (uc007aex.2/19888, exon 4 of 4)	1	4343507	4360314	16808	2	19888	uc007aex.2	13757	ENSMUSG00000025900	Rp1	retinitis pigmentosa 1 (human)
chr1:4394797-4395399	chr1	4394797	4395399	5.76	5.87	5.63	0.24	0.516	0.757	1	1	56.95	60.03	35.37	64	-	+	-	+	Intron (uc007aew.1/19888, intron 1 of 3)	1	4290846	4409241	118396	2	19888	uc007aew.1	13842	ENSMUSG00000025900	Rp1	retinitis pigmentosa 1 (human)
chr1:4396468-4397232	chr1	4396468	4397232	5.54	5.71	5.35	0.36	0.371	0.65	0	0	41.97	62.44	46.43	35	-	-	-	-	Intron (uc007aew.1/19888, intron 1 of 3)	1	4290846	4409241	118396	2	19888	uc007aew.1	12009	ENSMUSG00000025900	Rp1	retinitis pigmentosa 1 (human)
chr1:4416605-4417334	chr1	4416605	4417334	6.16	6.25	6.06	0.19	0.564	0.788	2	2	78.93	73.24	70.74	63	+	+	+	+	Distal Intergenic	1	4290846	4409241	118396	2	19888	uc007aew.1	-7364	ENSMUSG00000025900	Rp1	retinitis pigmentosa 1 (human)
chr1:4422265-4422740	chr1	4422265	4422740	4.79	5.24	4.12	1.12	0.0394	1	0	0	35.97	39.62	22.84	12	-	-	-	-	Distal Intergenic	1	4290846	4409241	118396	2	19888	uc007aew.1	-13024	ENSMUSG00000025900	Rp1	retinitis pigmentosa 1 (human)
chr1:4440441-4440735	chr1	4440441	4440735	3.66	4.09	3.06	1.03	0.19	1	0	0	9.99	24.01	6.63	10	-	-	-	-	Distal Intergenic	1	4290846	4409241	118396	2	19888	uc007aew.1	-31200	ENSMUSG00000025900	Rp1	retinitis pigmentosa 1 (human)
chr1:4447937-4448704	chr1	4447937	4448704	5.28	5.48	5.04	0.44	0.301	0.589	1	0	35.97	53.43	33.9	32	-	+	-	-	Distal Intergenic	1	4290846	4409241	118396	2	19888	uc007aew.1	-38696	ENSMUSG00000025900	Rp1	retinitis pigmentosa 1 (human)
chr1:4456438-4457119	chr1	4456438	4457119	5.12	5.56	4.48	1.07	0.0261	0.171	1	0	44.96	49.23	28.74	16	-	+	-	-	Distal Intergenic	1	4490928	4493735	2808	2	20671	uc007aey.1	36616	ENSMUSG00000025902	Sox17	SRY (sex determining region Y)-box 17
chr1:4479243-4479920	chr1	4479243	4479920	5.53	5.65	5.4	0.25	0.524	0.762	1	0	32.97	67.24	38.32	46	-	+	-	-	Distal Intergenic	1	4490928	4493735	2808	2	20671	uc007aey.1	13815	ENSMUSG00000025902	Sox17	SRY (sex determining region Y)-box 17
chr1:4491799-4493768	chr1	4491799	4493768	9.04	9.25	8.78	0.47	0.000163	0.00704	2	2	567.53	654.38	448.04	433	+	+	+	+	Promoter	1	4490928	4493735	2808	2	20671	uc007aey.1	0	ENSMUSG00000025902	Sox17	SRY (sex determining region Y)-box 17
chr1:4496375-4497957	chr1	4496375	4497957	7.9	7.94	7.85	0.09	0.644	0.835	2	1	253.79	238.34	254.97	207	+	+	+	-	Promoter	1	4490928	4497354	6427	2	20671	uc007aez.2	0	ENSMUSG00000025902	Sox17	SRY (sex determining region Y)-box 17
chr1:4543898-4544667	chr1	4543898	4544667	6.62	6.74	6.48	0.26	0.365	0.645	2	2	121.9	92.45	78.11	101	+	+	+	+	Distal Intergenic	1	4490928	4497354	6427	2	20671	uc033fhy.1	-46544	ENSMUSG00000025902	Sox17	SRY (sex determining region Y)-box 17
chr1:4571352-4572294	chr1	4571352	4572294	7.3	7.32	7.28	0.05	0.823	0.927	2	2	147.88	172.3	164.33	146	+	+	+	+	Distal Intergenic	1	4490928	4497354	6427	2	20671	uc033fhy.1	-73998	ENSMUSG00000025902	Sox17	SRY (sex determining region Y)-box 17
chr1:4590834-4591417	chr1	4590834	4591417	5.39	5.5	5.28	0.22	0.583	0.8	2	0	42.96	47.43	26.53	51	+	+	-	-	Distal Intergenic	1	4490928	4497354	6427	2	20671	uc033fhy.1	-93480	ENSMUSG00000025902	Sox17	SRY (sex determining region Y)-box 17
chr1:4660088-4661060	chr1	4660088	4661060	6.66	6.8	6.5	0.3	0.275	0.564	2	2	112.91	109.86	101.69	79	+	+	+	+	Distal Intergenic	1	4773200	4785726	12527	2	27395	uc007afd.3	124666	ENSMUSG00000033845	Mrpl15	mitochondrial ribosomal protein L15
chr1:4688120-4689577	chr1	4688120	4689577	7.49	7.58	7.39	0.19	0.658	0.843	2	2	171.86	211.32	120.12	216	+	+	+	+	Distal Intergenic	1	4773200	4785726	12527	2	27395	uc007afd.3	96149	ENSMUSG00000033845	Mrpl15	mitochondrial ribosomal protein L15
chr1:4766934-4767681	chr1	4766934	4767681	6.43	6.55	6.29	0.26	0.361	0.642	2	1	75.94	111.66	73.69	83	+	+	-	+	Distal Intergenic	1	4773200	4785726	12527	2	27395	uc007afd.3	18045	ENSMUSG00000033845	Mrpl15	mitochondrial ribosomal protein L15
chr1:4785116-4786199	chr1	4785116	4786199	7.04	7.21	6.84	0.36	0.115	0.371	2	2	133.89	161.49	116.43	113	+	+	+	+	Promoter	1	4773200	4785726	12527	2	27395	uc007afd.3	0	ENSMUSG00000033845	Mrpl15	mitochondrial ribosomal protein L15
chr1:4802256-4803422	chr1	4802256	4803422	8.09	8.21	7.96	0.25	0.148	0.419	2	2	277.77	315.78	212.23	286	+	+	+	+	Distal Intergenic	1	4807893	4842827	34935	1	18777	uc007afg.1	-4471	ENSMUSG00000025903	Lypla1	lysophospholipase 1
chr1:4807462-4808193	chr1	4807462	4808193	7.51	7.56	7.46	0.1	0.625	0.825	2	2	170.86	205.92	195.28	156	+	+	+	+	Promoter	1	4807893	4842827	34935	1	18777	uc007afg.1	0	ENSMUSG00000025903	Lypla1	lysophospholipase 1
chr1:4851971-4852247	chr1	4851971	4852247	5.39	5.92	4.54	1.37	0.00136	0.0298	1	0	60.95	60.03	17.69	29	-	+	-	-	Distal Intergenic	1	4857694	4897909	40216	1	21399	uc007afi.2	-5447	ENSMUSG00000033813	Tcea1	transcription elongation factor A (SII) 1
chr1:4855454-4855924	chr1	4855454	4855924	7.81	8.27	7.15	1.12	2.19e-08	7.62e-06	2	2	319.74	297.17	165.8	118	+	+	+	+	Distal Intergenic	1	4857694	4897909	40216	1	21399	uc007afi.2	-1770	ENSMUSG00000033813	Tcea1	transcription elongation factor A (SII) 1
chr1:4857433-4858563	chr1	4857433	4858563	8.54	8.66	8.41	0.25	0.122	0.383	2	2	425.65	383.62	291.08	391	+	+	+	+	Promoter	1	4857694	4897909	40216	1	21399	uc007afi.2	0	ENSMUSG00000033813	Tcea1	transcription elongation factor A (SII) 1
chr1:4881773-4882180	chr1	4881773	4882180	5.06	5.25	4.84	0.41	0.361	0.642	1	0	35.97	40.22	24.32	33	-	+	-	-	Intron (uc007afi.2/21399, intron 3 of 9)	1	4858328	4897909	39582	1	21399	uc011whu.1	23445	ENSMUSG00000033813	Tcea1	transcription elongation factor A (SII) 1
chr1:4914384-4914830	chr1	4914384	4914830	5.57	5.93	5.09	0.83	0.0544	0.254	2	0	74.94	46.83	41.27	27	+	+	-	-	Intron (uc056ycb.1/58175, intron 3 of 4)	1	4858328	4897909	39582	1	21399	uc011whu.1	56056	ENSMUSG00000033813	Tcea1	transcription elongation factor A (SII) 1
chr1:4947152-4947802	chr1	4947152	4947802	6.67	6.98	6.28	0.71	0.0141	0.122	2	2	101.92	150.69	86.96	68	+	+	+	+	Intron (uc056ycb.1/58175, intron 1 of 4)	1	4909576	5018734	109159	2	58175	uc056ycb.1	70932	ENSMUSG00000002459	Rgs20	regulator of G-protein signaling 20
chr1:4969906-4971339	chr1	4969906	4971339	7.07	7.21	6.92	0.3	0.235	0.523	2	2	167.86	129.07	126.01	116	+	+	+	+	Intron (uc056ycb.1/58175, intron 1 of 4)	1	4909576	5018734	109159	2	58175	uc056ycb.1	47395	ENSMUSG00000002459	Rgs20	regulator of G-protein signaling 20
chr1:4972324-4972846	chr1	4972324	4972846	6.36	6.27	6.44	-0.16	0.575	0.795	2	2	83.93	70.84	81.06	92	+	+	+	+	Intron (uc056ycb.1/58175, intron 1 of 4)	1	4909576	5018734	109159	2	58175	uc056ycb.1	45888	ENSMUSG00000002459	Rgs20	regulator of G-protein signaling 20
chr1:5017931-5018902	chr1	5017931	5018902	7.66	7.78	7.53	0.25	0.187	0.469	2	2	208.83	231.13	199.7	169	+	+	+	+	Promoter	1	4909576	5018734	109159	2	58175	uc056ycb.1	0	ENSMUSG00000002459	Rgs20	regulator of G-protein signaling 20
chr1:5019407-5020316	chr1	5019407	5020316	7.29	7.45	7.11	0.34	0.112	0.368	2	1	178.85	170.5	134.85	142	+	+	+	-	Promoter	1	4909576	5019539	109964	2	58175	uc007afk.3	0	ENSMUSG00000002459	Rgs20	regulator of G-protein signaling 20
chr1:5022839-5023686	chr1	5022839	5023686	6.98	7.08	6.88	0.2	0.448	0.709	1	2	98.92	171.1	128.22	107	-	+	+	+	Intron (uc007afl.2/58175, intron 1 of 5)	1	4909576	5019539	109964	2	58175	uc007afk.3	-3300	ENSMUSG00000002459	Rgs20	regulator of G-protein signaling 20
chr1:5046416-5046904	chr1	5046416	5046904	5.26	5.58	4.86	0.73	0.103	0.353	2	1	39.97	55.83	33.9	24	+	+	+	-	Intron (uc007afl.2/58175, intron 1 of 5)	1	4909576	5070285	160710	2	58175	uc007afl.2	23381	ENSMUSG00000002459	Rgs20	regulator of G-protein signaling 20
chr1:5070026-5070749	chr1	5070026	5070749	6.7	6.57	6.81	-0.23	0.417	0.686	2	2	78.93	111.66	114.22	110	+	+	+	+	Promoter	1	4909576	5070285	160710	2	58175	uc007afl.2	0	ENSMUSG00000002459	Rgs20	regulator of G-protein signaling 20
chr1:5082633-5083705	chr1	5082633	5083705	7.17	7.4	6.88	0.52	0.0183	0.141	2	2	159.87	178.3	117.91	118	+	+	+	+	Promoter	1	5083086	5099777	16692	1	108664	uc007afm.2	0	ENSMUSG00000033793	Atp6v1h	ATPase, H+ transporting, lysosomal V1 subunit H
chr1:5102893-5103626	chr1	5102893	5103626	5.85	5.95	5.74	0.22	0.627	0.826	2	1	66.94	57.03	73.69	33	+	+	+	-	Intron (uc007afn.2/108664, intron 7 of 13)	1	5083086	5162549	79464	1	108664	uc057atz.1	19807	ENSMUSG00000033793	Atp6v1h	ATPase, H+ transporting, lysosomal V1 subunit H
chr1:5109259-5110921	chr1	5109259	5110921	8.74	9.29	7.82	1.47	2.13e-22	6.81e-18	2	2	555.54	698.81	215.91	236	+	+	+	+	Intron (uc007afn.2/108664, intron 7 of 13)	1	5083086	5162549	79464	1	108664	uc057atz.1	26173	ENSMUSG00000033793	Atp6v1h	ATPase, H+ transporting, lysosomal V1 subunit H
chr1:5134531-5135003	chr1	5134531	5135003	5.86	6.12	5.55	0.58	0.0986	0.345	2	0	59.95	79.25	46.43	47	+	+	-	-	Intron (uc007afn.2/108664, intron 10 of 13)	1	5083086	5162549	79464	1	108664	uc057atz.1	51445	ENSMUSG00000033793	Atp6v1h	ATPase, H+ transporting, lysosomal V1 subunit H
chr1:5136892-5137404	chr1	5136892	5137404	5.85	6.2	5.39	0.81	0.0206	0.15	2	0	73.94	73.24	42	42	+	+	-	-	Intron (uc007afn.2/108664, intron 11 of 13)	1	5083086	5162549	79464	1	108664	uc057atz.1	53806	ENSMUSG00000033793	Atp6v1h	ATPase, H+ transporting, lysosomal V1 subunit H
chr1:5158608-5159217	chr1	5158608	5159217	6.52	7.01	5.77	1.24	1.39e-05	0.00125	2	1	114.91	143.48	53.06	56	+	+	+	-	Intron (uc007afn.2/108664, intron 13 of 13)	1	5083086	5162549	79464	1	108664	uc057atz.1	75522	ENSMUSG00000033793	Atp6v1h	ATPase, H+ transporting, lysosomal V1 subunit H
chr1:5170300-5170758	chr1	5170300	5170758	6.06	6.04	6.09	-0.05	0.843	0.935	1	0	72.94	58.23	72.95	63	+	-	-	-	Distal Intergenic	1	5083086	5162549	79464	1	108664	uc057atz.1	87214	ENSMUSG00000033793	Atp6v1h	ATPase, H+ transporting, lysosomal V1 subunit H
chr1:5183252-5183914	chr1	5183252	5183914	6	5.97	6.03	-0.05	0.878	0.951	1	1	58.95	66.64	69.27	61	-	+	+	-	Distal Intergenic	1	5083086	5162549	79464	1	108664	uc057atz.1	100166	ENSMUSG00000033793	Atp6v1h	ATPase, H+ transporting, lysosomal V1 subunit H
chr1:5188810-5189836	chr1	5188810	5189836	6.32	6.52	6.09	0.43	0.154	0.427	2	2	73.94	109.86	70.01	66	+	+	+	+	Distal Intergenic	1	5083086	5162549	79464	1	108664	uc057atz.1	105724	ENSMUSG00000033793	Atp6v1h	ATPase, H+ transporting, lysosomal V1 subunit H
chr1:5206706-5207282	chr1	5206706	5207282	5.48	5.94	4.82	1.11	0.008	0.0879	2	0	65.95	56.43	20.63	36	+	+	-	-	Distal Intergenic	1	5083086	5162549	79464	1	108664	uc057atz.1	123620	ENSMUSG00000033793	Atp6v1h	ATPase, H+ transporting, lysosomal V1 subunit H
chr1:5227466-5228283	chr1	5227466	5228283	6.65	7.08	6.04	1.04	0.000165	0.0071	2	2	146.88	123.67	70.01	62	+	+	+	+	Distal Intergenic	1	5083086	5162549	79464	1	108664	uc057atz.1	144380	ENSMUSG00000033793	Atp6v1h	ATPase, H+ transporting, lysosomal V1 subunit H
chr1:5232891-5233594	chr1	5232891	5233594	7.15	7.47	6.74	0.72	0.00178	0.0353	2	2	161.87	191.51	92.85	121	+	+	+	+	Distal Intergenic	1	5083086	5162549	79464	1	108664	uc057atz.1	149805	ENSMUSG00000033793	Atp6v1h	ATPase, H+ transporting, lysosomal V1 subunit H
chr1:5260662-5262128	chr1	5260662	5262128	8.42	8.54	8.3	0.24	0.138	0.407	2	2	403.67	338.6	283.71	345	+	+	+	+	Distal Intergenic	1	5083086	5162549	79464	1	108664	uc057atz.1	177576	ENSMUSG00000033793	Atp6v1h	ATPase, H+ transporting, lysosomal V1 subunit H
chr1:5272617-5273231	chr1	5272617	5273231	5.6	5.72	5.47	0.24	0.505	0.75	1	1	43.96	61.24	36.85	52	-	+	-	+	Distal Intergenic	1	5083086	5162549	79464	1	108664	uc057atz.1	189531	ENSMUSG00000033793	Atp6v1h	ATPase, H+ transporting, lysosomal V1 subunit H
chr1:5283467-5283903	chr1	5283467	5283903	4.89	5.26	4.4	0.86	0.0868	0.324	1	0	33.97	42.62	24.32	18	-	+	-	-	Distal Intergenic	1	5083086	5162549	79464	1	108664	uc057atz.1	200381	ENSMUSG00000033793	Atp6v1h	ATPase, H+ transporting, lysosomal V1 subunit H
chr1:5303982-5304439	chr1	5303982	5304439	5.38	5.66	5.04	0.62	0.139	0.408	1	0	50.96	49.83	25.79	40	-	+	-	-	Distal Intergenic	1	5083086	5162549	79464	1	108664	uc057atz.1	220896	ENSMUSG00000033793	Atp6v1h	ATPase, H+ transporting, lysosomal V1 subunit H
chr1:5349904-5350798	chr1	5349904	5350798	5.63	5.93	5.26	0.67	0.0889	0.328	2	2	48.96	72.64	29.48	47	+	+	+	+	Distal Intergenic	1	5588493	5606133	17641	1	18387	uc007afo.2	-237695	ENSMUSG00000025905	Oprk1	opioid receptor, kappa 1
chr1:5461496-5462244	chr1	5461496	5462244	5.89	5.87	5.91	-0.05	0.899	0.96	2	0	58.95	57.63	54.53	66	+	+	-	-	Distal Intergenic	1	5588493	5606133	17641	1	18387	uc007afo.2	-126249	ENSMUSG00000025905	Oprk1	opioid receptor, kappa 1
chr1:5522437-5522758	chr1	5522437	5522758	4.76	5.11	4.3	0.81	0.117	1	0	0	32.97	36.02	21.37	18	-	-	-	-	Distal Intergenic	1	5588493	5606133	17641	1	18387	uc007afo.2	-65735	ENSMUSG00000025905	Oprk1	opioid receptor, kappa 1
chr1:5588155-5589246	chr1	5588155	5589246	7.96	8.13	7.75	0.38	0.0379	0.209	2	2	239.8	321.79	203.39	228	+	+	+	+	Promoter	1	5588493	5606133	17641	1	18387	uc007afo.2	0	ENSMUSG00000025905	Oprk1	opioid receptor, kappa 1
chr1:5778097-5779455	chr1	5778097	5779455	6.86	7.03	6.67	0.36	0.459	0.717	1	1	86.93	174.7	103.9	100	-	+	-	+	Distal Intergenic	1	5913707	5917398	3692	2	226304	uc011whw.1	137943	ENSMUSG00000033774	Npbwr1	neuropeptides B/W receptor 1
chr1:5816572-5817450	chr1	5816572	5817450	6.05	6.22	5.87	0.35	0.285	0.574	1	1	77.94	70.84	50.85	66	-	+	-	+	Distal Intergenic	1	5913707	5917398	3692	2	226304	uc011whw.1	99948	ENSMUSG00000033774	Npbwr1	neuropeptides B/W receptor 1
chr1:5904503-5905058	chr1	5904503	5905058	4.87	5.13	4.56	0.57	0.283	1	0	0	36.97	33.02	30.21	17	-	-	-	-	Distal Intergenic	1	5913707	5917398	3692	2	226304	uc011whw.1	12340	ENSMUSG00000033774	Npbwr1	neuropeptides B/W receptor 1
chr1:5916142-5918077	chr1	5916142	5918077	8.2	8.31	8.08	0.22	0.155	0.428	2	2	314.74	318.18	255.71	287	+	+	+	+	Promoter	1	5913707	5917398	3692	2	226304	uc011whw.1	0	ENSMUSG00000033774	Npbwr1	neuropeptides B/W receptor 1
chr1:5992727-5993497	chr1	5992727	5993497	5.74	5.97	5.47	0.5	0.18	0.46	1	2	47.96	77.44	45.69	43	-	+	+	+	Distal Intergenic	1	5913707	5917398	3692	2	226304	uc011whw.1	-75329	ENSMUSG00000033774	Npbwr1	neuropeptides B/W receptor 1
chr1:6005852-6006159	chr1	6005852	6006159	5.32	5.39	5.24	0.15	0.721	0.877	1	0	44.96	39.02	34.63	41	+	-	-	-	Distal Intergenic	1	5913707	5917398	3692	2	226304	uc011whw.1	-88454	ENSMUSG00000033774	Npbwr1	neuropeptides B/W receptor 1
chr1:6009636-6010222	chr1	6009636	6010222	4.71	4.04	5.17	-1.13	0.039	1	0	1	20.98	12.01	28	44	-	-	-	+	Distal Intergenic	1	5913707	5917398	3692	2	226304	uc011whw.1	-92238	ENSMUSG00000033774	Npbwr1	neuropeptides B/W receptor 1
chr1:6059026-6059396	chr1	6059026	6059396	4.95	4.81	5.07	-0.26	0.568	0.791	0	0	33.97	22.21	36.11	31	-	-	-	-	Distal Intergenic	1	5913707	5917398	3692	2	226304	uc011whw.1	-141628	ENSMUSG00000033774	Npbwr1	neuropeptides B/W receptor 1
chr1:6117526-6118081	chr1	6117526	6118081	6.17	6.69	5.36	1.34	3.8e-05	0.00258	2	0	96.92	109.86	44.95	37	+	+	-	-	Distal Intergenic	1	6214662	6276104	61443	1	12421	uc007afr.2	-96581	ENSMUSG00000025907	Rb1cc1	RB1-inducible coiled-coil 1
chr1:6134860-6135509	chr1	6134860	6135509	5.54	5.78	5.25	0.53	0.179	0.458	2	0	45.96	64.24	41.27	35	+	+	-	-	Distal Intergenic	1	6214662	6276104	61443	1	12421	uc007afr.2	-79153	ENSMUSG00000025907	Rb1cc1	RB1-inducible coiled-coil 1
chr1:6142284-6144307	chr1	6142284	6144307	7.4	7.75	6.94	0.81	0.000302	0.0108	2	2	187.85	241.34	137.06	108	+	+	+	+	Distal Intergenic	1	6214662	6276104	61443	1	12421	uc007afr.2	-70355	ENSMUSG00000025907	Rb1cc1	RB1-inducible coiled-coil 1
chr1:6150764-6151398	chr1	6150764	6151398	5.76	5.74	5.78	-0.04	0.897	0.959	2	2	51.96	54.63	58.95	51	+	+	+	+	Distal Intergenic	1	6214662	6276104	61443	1	12421	uc007afr.2	-63264	ENSMUSG00000025907	Rb1cc1	RB1-inducible coiled-coil 1
chr1:6152426-6152927	chr1	6152426	6152927	5.45	5.56	5.33	0.23	0.568	0.79	1	0	47.96	46.23	41.27	39	+	-	-	-	Distal Intergenic	1	6214662	6276104	61443	1	12421	uc007afr.2	-61735	ENSMUSG00000025907	Rb1cc1	RB1-inducible coiled-coil 1
chr1:6190533-6190924	chr1	6190533	6190924	4.71	4.9	4.48	0.42	0.447	1	0	0	36.97	22.81	17.69	27	-	-	-	-	Distal Intergenic	1	6214662	6276104	61443	1	12421	uc007afr.2	-23738	ENSMUSG00000025907	Rb1cc1	RB1-inducible coiled-coil 1
chr1:6214153-6215429	chr1	6214153	6215429	8.51	8.69	8.31	0.37	0.00884	0.0929	2	2	407.66	416.64	297.71	338	+	+	+	+	Promoter	1	6214662	6276104	61443	1	12421	uc007afr.2	0	ENSMUSG00000025907	Rb1cc1	RB1-inducible coiled-coil 1
chr1:6272017-6272505	chr1	6272017	6272505	5.62	5.92	5.24	0.68	0.0758	0.302	1	0	56.95	64.24	29.48	46	-	+	-	-	Intron (uc007afr.2/12421, intron 22 of 23)	1	6270678	6276104	5427	1	12421	uc007afu.2	1339	ENSMUSG00000025907	Rb1cc1	RB1-inducible coiled-coil 1
chr1:6282210-6283267	chr1	6282210	6283267	7.77	8	7.49	0.51	0.00609	0.0749	2	2	248.8	263.55	194.54	165	+	+	+	+	Distal Intergenic	1	6270678	6276104	5427	1	12421	uc007afu.2	11532	ENSMUSG00000025907	Rb1cc1	RB1-inducible coiled-coil 1
chr1:6358778-6359878	chr1	6358778	6359878	7.32	7.39	7.25	0.13	0.515	0.756	2	2	160.87	174.1	156.22	149	+	+	+	+	Promoter	1	6359331	6394731	35401	1	620393	uc007afv.2	0	ENSMUSG00000087247	Fam150a	family with sequence similarity 150, member A
chr1:6382584-6383411	chr1	6382584	6383411	6.95	7.16	6.69	0.47	0.0463	0.233	2	2	146.88	139.88	102.43	104	+	+	+	+	Intron (uc007afv.2/620393, intron 1 of 4)	1	6359331	6394731	35401	1	620393	uc007afv.2	23253	ENSMUSG00000087247	Fam150a	family with sequence similarity 150, member A
chr1:6406179-6406787	chr1	6406179	6406787	5.53	5.74	5.29	0.45	0.317	0.604	2	0	65.95	40.82	47.16	31	+	+	-	-	Distal Intergenic	1	6359331	6394731	35401	1	620393	uc007afv.2	46848	ENSMUSG00000087247	Fam150a	family with sequence similarity 150, member A
chr1:6410050-6410564	chr1	6410050	6410564	5.65	5.59	5.7	-0.11	0.807	0.919	1	2	36.97	59.43	52.32	52	-	+	+	+	Distal Intergenic	1	6359331	6394731	35401	1	620393	uc007afv.2	50719	ENSMUSG00000087247	Fam150a	family with sequence similarity 150, member A
chr1:6440936-6442218	chr1	6440936	6442218	7.4	7.58	7.2	0.38	0.0586	0.264	2	2	183.85	199.32	140.01	154	+	+	+	+	Distal Intergenic	1	6487231	6860940	373710	1	240690	uc007afw.1	-45013	ENSMUSG00000033740	St18	suppression of tumorigenicity 18
chr1:6448145-6449481	chr1	6448145	6449481	7.91	8.25	7.48	0.76	3.3e-05	0.00231	2	2	270.78	336.2	165.8	192	+	+	+	+	Distal Intergenic	1	6487231	6860940	373710	1	240690	uc007afw.1	-37750	ENSMUSG00000033740	St18	suppression of tumorigenicity 18
chr1:6457745-6458408	chr1	6457745	6458408	7.36	7.64	7	0.65	0.00238	0.0425	2	2	181.85	217.93	132.64	123	+	+	+	+	Distal Intergenic	1	6487231	6860940	373710	1	240690	uc007afw.1	-28823	ENSMUSG00000033740	St18	suppression of tumorigenicity 18
chr1:6483349-6483733	chr1	6483349	6483733	4.78	5.19	4.18	1.01	0.0568	1	1	0	29.98	43.23	21.37	15	-	+	-	-	Distal Intergenic	1	6487231	6860940	373710	1	240690	uc007afw.1	-3498	ENSMUSG00000033740	St18	suppression of tumorigenicity 18
chr1:6517454-6518474	chr1	6517454	6518474	6.74	7.03	6.38	0.65	0.0171	0.136	2	2	108.91	152.49	90.64	76	+	+	+	+	Intron (uc007afw.1/240690, intron 2 of 23)	1	6487231	6860940	373710	1	240690	uc007afx.1	30223	ENSMUSG00000033740	St18	suppression of tumorigenicity 18
chr1:6729262-6729668	chr1	6729262	6729668	5.61	6.14	4.77	1.36	0.000479	0.0151	2	0	69.94	70.84	28.74	26	+	+	-	-	Promoter	1	6730051	6860940	130890	1	240690	uc007afy.1	-383	ENSMUSG00000033740	St18	suppression of tumorigenicity 18
chr1:6760533-6761649	chr1	6760533	6761649	6.31	6.25	6.36	-0.11	0.72	0.877	2	1	68.94	83.45	90.64	74	+	+	+	-	Intron (uc007afw.1/240690, intron 4 of 23)	1	6730051	6860940	130890	1	240690	uc007aga.1	30482	ENSMUSG00000033740	St18	suppression of tumorigenicity 18
chr1:6804755-6805331	chr1	6804755	6805331	4.9	5	4.79	0.2	0.675	0.852	0	1	34.97	28.82	21.37	34	-	-	-	+	Intron (uc007afw.1/240690, intron 8 of 23)	1	6730051	6860940	130890	1	240690	uc007aga.1	74704	ENSMUSG00000033740	St18	suppression of tumorigenicity 18
chr1:6870254-6870724	chr1	6870254	6870724	6.37	6.79	5.78	1	0.00133	0.0294	2	0	107.91	112.87	41.27	69	+	+	-	-	Distal Intergenic	1	6730051	6860940	130890	1	240690	uc007aga.1	140203	ENSMUSG00000033740	St18	suppression of tumorigenicity 18
chr1:6898077-6898640	chr1	6898077	6898640	5.9	6.44	5.01	1.44	5.94e-05	0.00352	2	0	88.93	85.25	35.37	29	+	+	-	-	Distal Intergenic	1	6730051	6860940	130890	1	240690	uc007aga.1	168026	ENSMUSG00000033740	St18	suppression of tumorigenicity 18
chr1:6916381-6917769	chr1	6916381	6917769	6.82	6.83	6.82	0.02	0.919	0.969	2	2	112.91	115.27	100.22	125	+	+	+	+	Distal Intergenic	1	7088920	7173628	84709	1	319263	uc007agb.1	-171151	ENSMUSG00000051285	Pcmtd1	protein-L-isoaspartate (D-aspartate) O-methyltransferase domain containing 1
chr1:6936970-6937769	chr1	6936970	6937769	5.56	5.6	5.52	0.08	0.794	0.913	1	1	35.97	61.24	39.79	52	-	+	+	-	Distal Intergenic	1	7088920	7173628	84709	1	319263	uc007agb.1	-151151	ENSMUSG00000051285	Pcmtd1	protein-L-isoaspartate (D-aspartate) O-methyltransferase domain containing 1
chr1:6955149-6955499	chr1	6955149	6955499	4.22	4.32	4.11	0.21	0.763	1	0	0	18.98	21.01	23.58	11	-	-	-	-	Distal Intergenic	1	7088920	7173628	84709	1	319263	uc007agb.1	-133421	ENSMUSG00000051285	Pcmtd1	protein-L-isoaspartate (D-aspartate) O-methyltransferase domain containing 1
chr1:6983992-6985065	chr1	6983992	6985065	5.99	6.07	5.92	0.15	0.678	0.854	1	1	64.95	69.04	70.01	51	-	+	+	-	Distal Intergenic	1	7088920	7173628	84709	1	319263	uc007agb.1	-103855	ENSMUSG00000051285	Pcmtd1	protein-L-isoaspartate (D-aspartate) O-methyltransferase domain containing 1
chr1:6989782-6990444	chr1	6989782	6990444	5.39	5.74	4.91	0.83	0.046	0.232	1	0	57.95	49.23	27.27	33	-	+	-	-	Distal Intergenic	1	7088920	7173628	84709	1	319263	uc007agb.1	-98476	ENSMUSG00000051285	Pcmtd1	protein-L-isoaspartate (D-aspartate) O-methyltransferase domain containing 1
chr1:6997564-6998193	chr1	6997564	6998193	5.75	6.09	5.3	0.79	0.0331	0.195	2	0	74.94	61.24	39.79	39	+	+	-	-	Distal Intergenic	1	7088920	7173628	84709	1	319263	uc007agb.1	-90727	ENSMUSG00000051285	Pcmtd1	protein-L-isoaspartate (D-aspartate) O-methyltransferase domain containing 1
chr1:7012448-7013892	chr1	7012448	7013892	6.93	6.91	6.95	-0.03	0.908	0.964	2	1	119.9	121.27	112.75	134	+	+	-	+	Distal Intergenic	1	7088920	7173628	84709	1	319263	uc007agb.1	-75028	ENSMUSG00000051285	Pcmtd1	protein-L-isoaspartate (D-aspartate) O-methyltransferase domain containing 1
chr1:7045025-7045683	chr1	7045025	7045683	5.84	6.1	5.53	0.58	0.13	0.396	1	0	59.95	77.44	30.21	62	-	+	-	-	Distal Intergenic	1	7088920	7173628	84709	1	319263	uc007agb.1	-43237	ENSMUSG00000051285	Pcmtd1	protein-L-isoaspartate (D-aspartate) O-methyltransferase domain containing 1
chr1:7047081-7047735	chr1	7047081	7047735	6.44	6.81	5.96	0.85	0.00904	0.094	2	1	101.92	121.87	41.27	83	+	+	-	+	Distal Intergenic	1	7088920	7173628	84709	1	319263	uc007agb.1	-41185	ENSMUSG00000051285	Pcmtd1	protein-L-isoaspartate (D-aspartate) O-methyltransferase domain containing 1
chr1:7052373-7053017	chr1	7052373	7053017	6.31	6.5	6.08	0.41	0.211	0.496	2	1	82.93	97.86	84.74	51	+	+	+	-	Distal Intergenic	1	7088920	7173628	84709	1	319263	uc007agb.1	-35903	ENSMUSG00000051285	Pcmtd1	protein-L-isoaspartate (D-aspartate) O-methyltransferase domain containing 1
chr1:7055313-7055977	chr1	7055313	7055977	5.75	5.95	5.53	0.42	0.244	0.533	1	0	51.96	71.44	43.48	49	-	+	-	-	Distal Intergenic	1	7088920	7173628	84709	1	319263	uc007agb.1	-32943	ENSMUSG00000051285	Pcmtd1	protein-L-isoaspartate (D-aspartate) O-methyltransferase domain containing 1
chr1:7069954-7070497	chr1	7069954	7070497	5.21	5.51	4.83	0.68	0.118	0.376	1	0	41.97	49.23	28	29	-	+	-	-	Distal Intergenic	1	7088920	7173628	84709	1	319263	uc007agb.1	-18423	ENSMUSG00000051285	Pcmtd1	protein-L-isoaspartate (D-aspartate) O-methyltransferase domain containing 1
chr1:7088232-7089454	chr1	7088232	7089454	9.01	9.1	8.93	0.17	0.185	0.466	2	2	540.55	553.52	516.57	458	+	+	+	+	Promoter	1	7088920	7173628	84709	1	319263	uc007agb.1	0	ENSMUSG00000051285	Pcmtd1	protein-L-isoaspartate (D-aspartate) O-methyltransferase domain containing 1
chr1:7105141-7105540	chr1	7105141	7105540	5.02	5.27	4.71	0.56	0.281	0.57	1	0	37.97	39.02	35.37	17	-	+	-	-	Intron (uc007agb.1/319263, intron 1 of 5)	1	7088920	7173628	84709	1	319263	uc011why.1	16221	ENSMUSG00000051285	Pcmtd1	protein-L-isoaspartate (D-aspartate) O-methyltransferase domain containing 1
chr1:7124676-7125642	chr1	7124676	7125642	6.55	6.73	6.34	0.4	0.148	0.419	1	2	92.92	120.07	81.8	80	-	+	+	+	Intron (uc007agb.1/319263, intron 2 of 5)	1	7160085	7173628	13544	1	319263	uc007agd.1	-34443	ENSMUSG00000051285	Pcmtd1	protein-L-isoaspartate (D-aspartate) O-methyltransferase domain containing 1
chr1:7125851-7126576	chr1	7125851	7126576	5.88	6.25	5.38	0.87	0.0205	0.15	1	0	69.94	82.25	52.32	31	-	+	-	-	Intron (uc007agb.1/319263, intron 2 of 5)	1	7160085	7173628	13544	1	319263	uc007agd.1	-33509	ENSMUSG00000051285	Pcmtd1	protein-L-isoaspartate (D-aspartate) O-methyltransferase domain containing 1
chr1:7168054-7168452	chr1	7168054	7168452	4.64	4.85	4.4	0.45	0.451	1	0	0	32.97	24.61	27.27	15	-	-	-	-	Intron (uc007agb.1/319263, intron 5 of 5)	1	7160085	7173628	13544	1	319263	uc007agd.1	7969	ENSMUSG00000051285	Pcmtd1	protein-L-isoaspartate (D-aspartate) O-methyltransferase domain containing 1
chr1:7177701-7178214	chr1	7177701	7178214	5.28	5.6	4.87	0.73	0.0924	0.334	1	0	46.96	49.83	32.42	26	-	+	-	-	Distal Intergenic	1	7160085	7173628	13544	1	319263	uc007agd.1	17616	ENSMUSG00000051285	Pcmtd1	protein-L-isoaspartate (D-aspartate) O-methyltransferase domain containing 1
chr1:7206015-7207446	chr1	7206015	7207446	8.15	8.22	8.07	0.15	0.349	0.632	2	2	290.76	305.58	254.97	284	+	+	+	+	Distal Intergenic	1	7160085	7173628	13544	1	319263	uc007agd.1	45930	ENSMUSG00000051285	Pcmtd1	protein-L-isoaspartate (D-aspartate) O-methyltransferase domain containing 1
chr1:7271277-7272294	chr1	7271277	7272294	7.85	8.07	7.59	0.48	0.00787	0.087	2	2	271.78	267.16	208.54	177	+	+	+	+	Distal Intergenic	1	7160085	7173628	13544	1	319263	uc007agd.1	111192	ENSMUSG00000051285	Pcmtd1	protein-L-isoaspartate (D-aspartate) O-methyltransferase domain containing 1
chr1:7287525-7288059	chr1	7287525	7288059	6.24	6.32	6.15	0.18	0.549	0.779	2	2	62.95	97.26	64.85	77	+	+	+	+	Distal Intergenic	1	7160085	7173628	13544	1	319263	uc007agd.1	127440	ENSMUSG00000051285	Pcmtd1	protein-L-isoaspartate (D-aspartate) O-methyltransferase domain containing 1
chr1:7298727-7299681	chr1	7298727	7299681	6.17	6.04	6.29	-0.24	0.462	0.719	2	1	63.95	67.84	67.06	89	+	+	-	+	Distal Intergenic	1	7160085	7173628	13544	1	319263	uc007agd.1	138642	ENSMUSG00000051285	Pcmtd1	protein-L-isoaspartate (D-aspartate) O-methyltransferase domain containing 1
chr1:7312327-7312882	chr1	7312327	7312882	6.12	6.42	5.75	0.67	0.0518	0.248	1	1	74.94	96.06	65.58	42	-	+	+	-	Distal Intergenic	1	7160085	7173628	13544	1	319263	uc007agd.1	152242	ENSMUSG00000051285	Pcmtd1	protein-L-isoaspartate (D-aspartate) O-methyltransferase domain containing 1
chr1:7319244-7319994	chr1	7319244	7319994	5.15	5.66	4.37	1.3	0.012	0.111	2	0	51.96	49.23	30.21	11	+	+	-	-	Distal Intergenic	1	7160085	7173628	13544	1	319263	uc007agd.1	159159	ENSMUSG00000051285	Pcmtd1	protein-L-isoaspartate (D-aspartate) O-methyltransferase domain containing 1
chr1:7335433-7335775	chr1	7335433	7335775	3.86	3.6	4.08	-0.48	0.514	1	0	0	19.98	4.2	14.74	19	-	-	-	-	Distal Intergenic	1	7160085	7173628	13544	1	319263	uc007agd.1	175348	ENSMUSG00000051285	Pcmtd1	protein-L-isoaspartate (D-aspartate) O-methyltransferase domain containing 1
chr1:7397033-7398468	chr1	7397033	7398468	9.24	9.36	9.11	0.24	0.0476	0.236	2	2	703.42	606.35	561.52	546	+	+	+	+	Exon (uc007age.1/uc007age.1, exon 1 of 3)	1	7160085	7173628	13544	1	319263	uc007agd.1	236948	ENSMUSG00000051285	Pcmtd1	protein-L-isoaspartate (D-aspartate) O-methyltransferase domain containing 1
chr1:7451776-7452161	chr1	7451776	7452161	4.35	4.63	4	0.63	0.309	1	1	0	28.98	20.41	16.95	15	+	-	-	-	Distal Intergenic	1	7160085	7173628	13544	1	319263	uc007agd.1	291691	ENSMUSG00000051285	Pcmtd1	protein-L-isoaspartate (D-aspartate) O-methyltransferase domain containing 1
chr1:7502328-7503017	chr1	7502328	7503017	5.79	5.78	5.8	-0.01	0.999	0.999	1	2	48.96	61.24	53.06	58	-	+	+	+	Distal Intergenic	1	7160085	7173628	13544	1	319263	uc007agd.1	342243	ENSMUSG00000051285	Pcmtd1	protein-L-isoaspartate (D-aspartate) O-methyltransferase domain containing 1
chr1:7518478-7519291	chr1	7518478	7519291	6.87	7.05	6.65	0.4	0.109	0.362	2	2	111.91	153.69	98.01	103	+	+	+	+	Distal Intergenic	1	7160085	7173628	13544	1	319263	uc007agd.1	358393	ENSMUSG00000051285	Pcmtd1	protein-L-isoaspartate (D-aspartate) O-methyltransferase domain containing 1
chr1:7533537-7533945	chr1	7533537	7533945	5.5	5.45	5.54	-0.09	0.846	0.937	2	0	39.97	47.43	42	51	+	+	-	-	Distal Intergenic	1	7160085	7173628	13544	1	319263	uc007agd.1	373452	ENSMUSG00000051285	Pcmtd1	protein-L-isoaspartate (D-aspartate) O-methyltransferase domain containing 1
chr1:7542799-7543940	chr1	7542799	7543940	6.46	6.55	6.35	0.2	0.468	0.723	1	1	84.93	102.66	79.59	84	-	+	+	-	Distal Intergenic	1	7160085	7173628	13544	1	319263	uc007agd.1	382714	ENSMUSG00000051285	Pcmtd1	protein-L-isoaspartate (D-aspartate) O-methyltransferase domain containing 1
chr1:7585823-7586816	chr1	7585823	7586816	6.93	7.23	6.54	0.69	0.00728	0.0831	2	2	138.89	161.49	107.59	79	+	+	+	+	Distal Intergenic	1	7160085	7173628	13544	1	319263	uc007agd.1	425738	ENSMUSG00000051285	Pcmtd1	protein-L-isoaspartate (D-aspartate) O-methyltransferase domain containing 1
chr1:7591193-7591921	chr1	7591193	7591921	6.42	6.72	6.02	0.7	0.0269	0.174	2	1	126.9	84.65	70.01	60	+	+	+	-	Distal Intergenic	1	7160085	7173628	13544	1	319263	uc007agd.1	431108	ENSMUSG00000051285	Pcmtd1	protein-L-isoaspartate (D-aspartate) O-methyltransferase domain containing 1
chr1:7671368-7672355	chr1	7671368	7672355	8.18	8.12	8.23	-0.11	0.533	0.768	2	2	251.79	304.38	291.08	310	+	+	+	+	Distal Intergenic	1	7160085	7173628	13544	1	319263	uc007agd.1	511283	ENSMUSG00000051285	Pcmtd1	protein-L-isoaspartate (D-aspartate) O-methyltransferase domain containing 1
chr1:7732372-7733214	chr1	7732372	7733214	6.43	6.83	5.87	0.96	0.00139	0.0302	2	1	101.92	126.07	66.32	51	+	+	+	-	Distal Intergenic	1	7160085	7173628	13544	1	319263	uc007agd.1	572287	ENSMUSG00000051285	Pcmtd1	protein-L-isoaspartate (D-aspartate) O-methyltransferase domain containing 1
chr1:7741413-7742328	chr1	7741413	7742328	6.32	6.13	6.5	-0.36	0.235	0.523	2	2	63.95	76.24	85.48	95	+	+	+	+	Distal Intergenic	1	7160085	7173628	13544	1	319263	uc007agd.1	581328	ENSMUSG00000051285	Pcmtd1	protein-L-isoaspartate (D-aspartate) O-methyltransferase domain containing 1
chr1:7762936-7763487	chr1	7762936	7763487	5.06	5.08	5.04	0.04	0.881	0.953	0	0	23.98	43.83	28.74	37	-	-	-	-	Distal Intergenic	1	7160085	7173628	13544	1	319263	uc007agd.1	602851	ENSMUSG00000051285	Pcmtd1	protein-L-isoaspartate (D-aspartate) O-methyltransferase domain containing 1
chr1:7776774-7777918	chr1	7776774	7777918	7.5	7.44	7.55	-0.11	0.62	0.822	2	2	153.87	193.31	176.86	199	+	+	+	+	Distal Intergenic	1	7160085	7173628	13544	1	319263	uc007agd.1	616689	ENSMUSG00000051285	Pcmtd1	protein-L-isoaspartate (D-aspartate) O-methyltransferase domain containing 1
chr1:7843312-7843965	chr1	7843312	7843965	6.15	6.22	6.09	0.13	0.669	0.849	2	2	54.95	93.65	50.85	85	+	+	+	+	Distal Intergenic	1	8359739	8470519	110781	2	71096	uc007agg.2	626554	ENSMUSG00000025909	Sntg1	syntrophin, gamma 1
chr1:7902077-7902430	chr1	7902077	7902430	4.27	4.32	4.22	0.1	0.878	1	0	0	12.99	27.02	27.27	10	-	-	-	-	Distal Intergenic	1	8359739	8470519	110781	2	71096	uc007agg.2	568089	ENSMUSG00000025909	Sntg1	syntrophin, gamma 1
chr1:7914480-7915033	chr1	7914480	7915033	5.46	5.1	5.75	-0.65	0.115	0.372	1	1	28.98	39.62	58.95	49	-	+	+	-	Distal Intergenic	1	8359739	8470519	110781	2	71096	uc007agg.2	555486	ENSMUSG00000025909	Sntg1	syntrophin, gamma 1
chr1:7915416-7915702	chr1	7915416	7915702	4.95	4.53	5.27	-0.74	0.141	0.41	0	1	17.99	28.22	41.27	36	-	-	+	-	Distal Intergenic	1	8359739	8470519	110781	2	71096	uc007agg.2	554817	ENSMUSG00000025909	Sntg1	syntrophin, gamma 1
chr1:7971205-7971933	chr1	7971205	7971933	5.46	5.61	5.29	0.32	0.452	0.712	1	0	36.97	60.64	46.43	32	-	+	-	-	Distal Intergenic	1	8359739	8470519	110781	2	71096	uc007agg.2	498586	ENSMUSG00000025909	Sntg1	syntrophin, gamma 1
chr1:8096577-8097565	chr1	8096577	8097565	6.84	6.83	6.86	-0.03	0.884	0.954	2	2	109.91	117.07	124.54	108	+	+	+	+	Distal Intergenic	1	8359739	8470519	110781	2	71096	uc007agg.2	372954	ENSMUSG00000025909	Sntg1	syntrophin, gamma 1
chr1:8122751-8123590	chr1	8122751	8123590	6.8	6.66	6.93	-0.27	0.328	0.614	2	2	94.92	106.86	101.69	142	+	+	+	+	Distal Intergenic	1	8359739	8470519	110781	2	71096	uc007agg.2	346929	ENSMUSG00000025909	Sntg1	syntrophin, gamma 1
chr1:8248888-8249657	chr1	8248888	8249657	6.55	6.84	6.18	0.66	0.0186	0.142	2	2	96.92	132.68	72.95	72	+	+	+	+	Distal Intergenic	1	8359739	8470519	110781	2	71096	uc007agg.2	220862	ENSMUSG00000025909	Sntg1	syntrophin, gamma 1
chr1:8287773-8288595	chr1	8287773	8288595	6.11	6.52	5.53	0.98	0.00236	0.0422	2	0	96.92	86.45	45.69	47	+	+	-	-	Distal Intergenic	1	8359739	8470519	110781	2	71096	uc007agg.2	181924	ENSMUSG00000025909	Sntg1	syntrophin, gamma 1
chr1:8410479-8411331	chr1	8410479	8411331	7.1	7.24	6.93	0.31	0.194	0.477	2	2	162.87	140.48	102.43	142	+	+	+	+	Intron (uc007agg.2/71096, intron 6 of 6)	1	8359739	8470519	110781	2	71096	uc007agg.2	59188	ENSMUSG00000025909	Sntg1	syntrophin, gamma 1
chr1:8431548-8431993	chr1	8431548	8431993	5.06	5.21	4.89	0.32	0.541	0.774	1	0	46.96	27.02	33.16	26	+	-	-	-	Intron (uc007agg.2/71096, intron 5 of 6)	1	8359739	8470519	110781	2	71096	uc007agg.2	38526	ENSMUSG00000025909	Sntg1	syntrophin, gamma 1
chr1:8436037-8436327	chr1	8436037	8436327	4.7	4.77	4.63	0.14	0.762	1	1	0	17.99	36.62	23.58	26	-	+	-	-	Intron (uc007agg.2/71096, intron 5 of 6)	1	8359739	8470519	110781	2	71096	uc007agg.2	34192	ENSMUSG00000025909	Sntg1	syntrophin, gamma 1
chr1:8468332-8469250	chr1	8468332	8469250	6.2	6.37	6	0.37	0.227	0.515	2	2	82.93	82.85	63.37	65	+	+	+	+	Intron (uc007agg.2/71096, intron 1 of 6)	1	8359739	8470519	110781	2	71096	uc007agg.2	1269	ENSMUSG00000025909	Sntg1	syntrophin, gamma 1
chr1:8470332-8470697	chr1	8470332	8470697	5.14	5.57	4.52	1.05	0.0232	0.16	1	0	36.97	58.23	19.9	26	-	+	-	-	Promoter	1	8359739	8470519	110781	2	71096	uc007agg.2	0	ENSMUSG00000025909	Sntg1	syntrophin, gamma 1
chr1:8476893-8477712	chr1	8476893	8477712	5.92	5.98	5.85	0.13	0.724	0.879	2	1	60.95	65.44	69.27	46	+	+	+	-	Intron (uc007agh.2/71096, intron 15 of 20)	1	8359739	8470519	110781	2	71096	uc007agg.2	-6374	ENSMUSG00000025909	Sntg1	syntrophin, gamma 1
chr1:8496121-8496599	chr1	8496121	8496599	4.56	5.12	3.61	1.51	0.0104	1	0	0	35.97	33.62	15.48	9	-	-	-	-	Intron (uc007agh.2/71096, intron 15 of 20)	1	8359739	8470519	110781	2	71096	uc007agg.2	-25602	ENSMUSG00000025909	Sntg1	syntrophin, gamma 1
chr1:8533631-8534501	chr1	8533631	8534501	6.12	6.23	6.01	0.22	0.484	0.734	1	1	59.95	90.05	61.16	68	-	+	+	-	Intron (uc007agh.2/71096, intron 15 of 20)	1	8359739	8470519	110781	2	71096	uc007agg.2	-63112	ENSMUSG00000025909	Sntg1	syntrophin, gamma 1
chr1:8557641-8558818	chr1	8557641	8558818	7.79	8	7.54	0.46	0.0103	0.102	2	2	245.8	266.55	182.02	191	+	+	+	+	Intron (uc007agh.2/71096, intron 14 of 20)	1	8359739	8470519	110781	2	71096	uc007agg.2	-87122	ENSMUSG00000025909	Sntg1	syntrophin, gamma 1
chr1:8581435-8582782	chr1	8581435	8582782	8.82	9.15	8.41	0.74	2.44e-08	8.32e-06	2	2	567.53	566.73	360.35	319	+	+	+	+	Intron (uc007agh.2/71096, intron 14 of 20)	1	8359739	8470519	110781	2	71096	uc007agg.2	-110916	ENSMUSG00000025909	Sntg1	syntrophin, gamma 1
chr1:8613592-8613998	chr1	8613592	8613998	5.4	5.5	5.29	0.22	0.62	0.822	1	0	28.98	61.84	47.16	31	-	+	-	-	Intron (uc007agh.2/71096, intron 11 of 20)	1	8359739	8470519	110781	2	71096	uc007agg.2	-143073	ENSMUSG00000025909	Sntg1	syntrophin, gamma 1
chr1:8625474-8626230	chr1	8625474	8626230	5.97	6.31	5.52	0.79	0.025	0.167	1	0	60.95	97.86	40.53	51	-	+	-	-	Intron (uc007agh.2/71096, intron 10 of 20)	1	8359739	8470519	110781	2	71096	uc007agg.2	-154955	ENSMUSG00000025909	Sntg1	syntrophin, gamma 1
chr1:8640866-8641855	chr1	8640866	8641855	6.26	6.46	6.02	0.44	0.161	0.437	2	1	73.94	102.66	50.85	79	+	+	-	+	Intron (uc007agh.2/71096, intron 10 of 20)	1	8359739	8470519	110781	2	71096	uc007agg.2	-170347	ENSMUSG00000025909	Sntg1	syntrophin, gamma 1
chr1:8678838-8679136	chr1	8678838	8679136	5	5.15	4.83	0.32	0.506	0.75	1	0	19.98	51.03	28.74	28	-	+	-	-	5' UTR	1	8359739	8470519	110781	2	71096	uc007agg.2	-208319	ENSMUSG00000025909	Sntg1	syntrophin, gamma 1
chr1:8696898-8697446	chr1	8696898	8697446	4.28	4.43	4.12	0.31	0.6	1	0	0	18.98	24.01	17.69	17	-	-	-	-	Intron (uc007agh.2/71096, intron 6 of 20)	1	8359739	8470519	110781	2	71096	uc007agg.2	-226379	ENSMUSG00000025909	Sntg1	syntrophin, gamma 1
chr1:8760067-8760675	chr1	8760067	8760675	5.56	5.68	5.44	0.24	0.515	0.756	2	0	50.96	51.63	37.58	49	+	+	-	-	Intron (uc007agh.2/71096, intron 6 of 20)	1	8359739	8470519	110781	2	71096	uc007agg.2	-289548	ENSMUSG00000025909	Sntg1	syntrophin, gamma 1
chr1:8859189-8860236	chr1	8859189	8860236	6.41	6.86	5.76	1.1	0.000197	0.00806	2	0	102.92	129.68	54.53	54	+	+	-	-	Intron (uc007agh.2/71096, intron 4 of 20)	1	8359739	8470519	110781	2	71096	uc007agg.2	-388670	ENSMUSG00000025909	Sntg1	syntrophin, gamma 1
chr1:8913489-8914205	chr1	8913489	8914205	5.82	5.82	5.81	0.01	0.93	0.973	2	2	33.97	79.25	51.58	61	+	+	+	+	Intron (uc007agh.2/71096, intron 3 of 20)	1	8359739	9299877	940139	2	71096	uc007agh.2	385672	ENSMUSG00000025909	Sntg1	syntrophin, gamma 1
chr1:8916089-8916379	chr1	8916089	8916379	4.34	4.79	3.7	1.09	0.0874	1	1	0	20.98	34.22	16.95	9	-	+	-	-	Intron (uc007agh.2/71096, intron 3 of 20)	1	8359739	9299877	940139	2	71096	uc007agh.2	383498	ENSMUSG00000025909	Sntg1	syntrophin, gamma 1
chr1:8924938-8926072	chr1	8924938	8926072	7.3	7.78	6.6	1.18	4.33e-08	1.32e-05	2	1	222.82	215.53	98.75	95	+	+	-	+	Intron (uc007agh.2/71096, intron 3 of 20)	1	8359739	9299877	940139	2	71096	uc007agh.2	373805	ENSMUSG00000025909	Sntg1	syntrophin, gamma 1
chr1:8936126-8936505	chr1	8936126	8936505	6.97	7.04	6.91	0.13	0.559	0.785	2	1	123.9	138.68	109.8	130	+	+	-	+	Intron (uc007agh.2/71096, intron 3 of 20)	1	8359739	9299877	940139	2	71096	uc007agh.2	363372	ENSMUSG00000025909	Sntg1	syntrophin, gamma 1
chr1:8940502-8941848	chr1	8940502	8941848	8.78	8.85	8.7	0.14	0.291	0.58	2	2	469.61	451.46	437.72	396	+	+	+	+	Intron (uc007agh.2/71096, intron 3 of 20)	1	8359739	9299877	940139	2	71096	uc007agh.2	358029	ENSMUSG00000025909	Sntg1	syntrophin, gamma 1
chr1:8946623-8947356	chr1	8946623	8947356	6.52	6.56	6.47	0.09	0.714	0.873	1	2	88.93	100.26	74.43	103	-	+	+	+	Intron (uc007agh.2/71096, intron 3 of 20)	1	8359739	9299877	940139	2	71096	uc007agh.2	352521	ENSMUSG00000025909	Sntg1	syntrophin, gamma 1
chr1:8947997-8948450	chr1	8947997	8948450	5.63	5.81	5.41	0.4	0.298	0.587	1	0	55.95	56.43	47.16	38	-	+	-	-	Intron (uc007agh.2/71096, intron 3 of 20)	1	8359739	9299877	940139	2	71096	uc007agh.2	351427	ENSMUSG00000025909	Sntg1	syntrophin, gamma 1
chr1:9057947-9058707	chr1	9057947	9058707	6.47	6.42	6.51	-0.09	0.836	0.932	2	2	64.95	106.86	79.59	103	+	+	+	+	Intron (uc007agh.2/71096, intron 2 of 20)	1	8359739	9299877	940139	2	71096	uc007agh.2	241170	ENSMUSG00000025909	Sntg1	syntrophin, gamma 1
chr1:9120778-9121368	chr1	9120778	9121368	5.74	6.07	5.3	0.77	0.0598	0.268	2	1	47.96	86.45	47.9	31	+	+	+	-	Intron (uc007agh.2/71096, intron 2 of 20)	1	8359739	9299877	940139	2	71096	uc007agh.2	178509	ENSMUSG00000025909	Sntg1	syntrophin, gamma 1
chr1:9174822-9175528	chr1	9174822	9175528	5.42	5.61	5.2	0.41	0.307	0.595	1	0	40.97	56.43	32.42	41	-	+	-	-	Intron (uc007agh.2/71096, intron 2 of 20)	1	8359739	9299877	940139	2	71096	uc007agh.2	124349	ENSMUSG00000025909	Sntg1	syntrophin, gamma 1
chr1:9240310-9241313	chr1	9240310	9241313	6.63	6.88	6.33	0.56	0.0359	0.203	2	2	119.9	115.87	77.38	83	+	+	+	+	Intron (uc007agh.2/71096, intron 1 of 20)	1	8359739	9299877	940139	2	71096	uc007agh.2	58564	ENSMUSG00000025909	Sntg1	syntrophin, gamma 1
chr1:9298344-9300148	chr1	9298344	9300148	8.59	8.73	8.43	0.3	0.035	0.2	2	2	403.67	444.26	361.82	327	+	+	+	+	Promoter	1	8359739	9299877	940139	2	71096	uc007agh.2	0	ENSMUSG00000025909	Sntg1	syntrophin, gamma 1
chr1:9349929-9350391	chr1	9349929	9350391	4.91	5.07	4.73	0.35	0.468	0.723	1	0	28.98	38.42	28	25	-	+	-	-	Distal Intergenic	1	8950564	9299877	349314	2	71096	uc011wib.2	-50052	ENSMUSG00000025909	Sntg1	syntrophin, gamma 1
chr1:9356877-9357160	chr1	9356877	9357160	4.41	4.5	4.3	0.2	0.712	1	0	0	21.98	23.41	15.48	24	-	-	-	-	Distal Intergenic	1	8950564	9299877	349314	2	71096	uc011wib.2	-57000	ENSMUSG00000025909	Sntg1	syntrophin, gamma 1
chr1:9358252-9359003	chr1	9358252	9359003	5.31	5.54	5.03	0.51	0.227	0.515	1	0	43.96	49.23	35.37	30	+	-	-	-	Distal Intergenic	1	8950564	9299877	349314	2	71096	uc011wib.2	-58375	ENSMUSG00000025909	Sntg1	syntrophin, gamma 1
chr1:9367173-9367879	chr1	9367173	9367879	5.89	5.85	5.92	-0.08	0.828	0.929	2	2	54.95	60.03	60.43	61	+	+	+	+	Distal Intergenic	1	8950564	9299877	349314	2	71096	uc011wib.2	-67296	ENSMUSG00000025909	Sntg1	syntrophin, gamma 1
chr1:9442761-9443618	chr1	9442761	9443618	6.2	6.5	5.83	0.67	0.0383	0.21	2	0	78.93	102.06	64.85	49	+	+	-	-	Distal Intergenic	1	9545408	9547455	2048	1	59014	uc007agk.2	-101790	ENSMUSG00000061024	Rrs1	ribosome biogenesis regulator 1
chr1:9448915-9449401	chr1	9448915	9449401	5.83	6.04	5.58	0.46	0.223	0.51	2	1	68.94	62.44	56.74	39	+	+	+	-	Distal Intergenic	1	9545408	9547455	2048	1	59014	uc007agk.2	-96007	ENSMUSG00000061024	Rrs1	ribosome biogenesis regulator 1
chr1:9469219-9470932	chr1	9469219	9470932	8.61	8.88	8.29	0.59	4.48e-05	0.00291	2	2	481.6	459.27	285.18	341	+	+	+	+	Distal Intergenic	1	9545408	9547455	2048	1	59014	uc007agk.2	-74476	ENSMUSG00000061024	Rrs1	ribosome biogenesis regulator 1
chr1:9535438-9536380	chr1	9535438	9536380	5.68	6.14	5	1.14	0.00829	0.0896	2	0	69.94	70.84	44.95	19	+	+	-	-	Distal Intergenic	1	9545408	9547455	2048	1	59014	uc007agk.2	-9028	ENSMUSG00000061024	Rrs1	ribosome biogenesis regulator 1
chr1:9544970-9546020	chr1	9544970	9546020	8.82	8.92	8.72	0.2	0.121	0.382	2	2	474.61	492.29	436.99	404	+	+	+	+	Promoter	1	9545408	9547455	2048	1	59014	uc007agk.2	0	ENSMUSG00000061024	Rrs1	ribosome biogenesis regulator 1
chr1:9548029-9548368	chr1	9548029	9548368	6.35	6.56	6.1	0.46	0.121	0.382	2	0	92.92	96.06	75.16	62	+	+	-	-	Promoter	1	9548046	9577968	29923	1	76187	uc007agl.2	0	ENSMUSG00000025911	Adhfe1	alcohol dehydrogenase, iron containing, 1
chr1:9572000-9573663	chr1	9572000	9573663	6.92	7.2	6.58	0.62	0.0128	0.115	2	2	125.9	168.7	88.43	103	+	+	+	+	Intron (uc007agl.2/76187, intron 13 of 13)	1	9548046	9577968	29923	1	76187	uc007agm.2	23954	ENSMUSG00000025911	Adhfe1	alcohol dehydrogenase, iron containing, 1
chr1:9621495-9621835	chr1	9621495	9621835	4.85	4.86	4.85	0.02	0.97	1	0	0	29.98	28.22	26.53	31	-	-	-	-	Intron (uc007agp.1/76982, intron 4 of 5)	1	9560833	9631092	70260	2	72481	uc007agn.2	9257	ENSMUSG00000079671	2610203C22Rik	RIKEN cDNA 2610203C22 gene
chr1:9629444-9630682	chr1	9629444	9630682	6.59	6.56	6.61	-0.05	0.836	0.932	2	1	95.92	93.05	107.59	88	+	+	-	+	Promoter	1	9560833	9631092	70260	2	72481	uc007agn.2	410	ENSMUSG00000079671	2610203C22Rik	RIKEN cDNA 2610203C22 gene
chr1:9648666-9649673	chr1	9648666	9649673	6.52	6.68	6.35	0.34	0.224	0.512	2	1	84.93	120.67	79.59	83	+	+	+	-	Distal Intergenic	1	9601023	9631092	30070	2	72481	uc007ago.2	-17574	ENSMUSG00000079671	2610203C22Rik	RIKEN cDNA 2610203C22 gene
chr1:9699600-9701073	chr1	9699600	9701073	8.31	8.42	8.19	0.24	0.121	0.381	2	2	318.74	367.41	276.34	306	+	+	+	+	Promoter	1	9667411	9700209	32799	2	17864	uc007agq.2	0	ENSMUSG00000025912	Mybl1	myeloblastosis oncogene-like 1
chr1:9701958-9702304	chr1	9701958	9702304	6.22	6.53	5.83	0.7	0.0272	0.175	1	0	93.92	91.25	64.85	49	-	+	-	-	Distal Intergenic	1	9667411	9700209	32799	2	17864	uc056ycd.1	-1749	ENSMUSG00000025912	Mybl1	myeloblastosis oncogene-like 1
chr1:9747701-9748853	chr1	9747701	9748853	8.18	8.39	7.93	0.45	0.00457	0.063	2	2	329.73	339.2	254.23	235	+	+	+	+	Promoter	1	9718622	9748382	29761	2	70675	uc007ags.3	0	ENSMUSG00000045210	Vcpip1	valosin containing protein (p97)/p47 complex interacting protein 1
chr1:9768429-9769095	chr1	9768429	9769095	6.74	6.96	6.47	0.48	0.0663	0.282	2	2	103.91	144.68	87.69	90	+	+	+	+	Intron (uc029qmu.1/73331, intron 2 of 3)	1	9718622	9748382	29761	2	70675	uc007ags.3	-20047	ENSMUSG00000045210	Vcpip1	valosin containing protein (p97)/p47 complex interacting protein 1
chr1:9772913-9773181	chr1	9772913	9773181	5.01	5.46	4.36	1.1	0.0207	0.151	1	0	43.96	43.83	16.95	24	-	+	-	-	Intron (uc029qmv.1/73331, intron 2 of 3)	1	9718622	9748382	29761	2	70675	uc007ags.3	-24531	ENSMUSG00000045210	Vcpip1	valosin containing protein (p97)/p47 complex interacting protein 1
chr1:9797874-9799212	chr1	9797874	9799212	6.85	7.04	6.63	0.4	0.0979	0.344	2	1	130.89	132.08	98.75	100	+	+	-	+	Promoter	1	9798130	9902568	104439	1	170755	uc007agu.1	0	ENSMUSG00000025915	Sgk3	serum/glucocorticoid regulated kinase 3
chr1:9847426-9848887	chr1	9847426	9848887	7.3	7.52	7.05	0.46	0.0266	0.173	2	2	178.85	187.31	127.49	138	+	+	+	+	Promoter	1	9848281	9902568	54288	1	170755	uc007agx.1	0	ENSMUSG00000025915	Sgk3	serum/glucocorticoid regulated kinase 3
chr1:9908559-9909477	chr1	9908559	9909477	6.73	6.99	6.41	0.58	0.0311	0.188	2	0	140.88	112.87	80.32	90	+	+	-	-	Promoter	1	9908638	9922525	13888	1	240697	uc007agz.1	0	ENSMUSG00000046101	Mcmdc2	minichromosome maintenance domain containing 2
chr1:9938737-9939180	chr1	9938737	9939180	5.57	5.73	5.4	0.32	0.403	0.676	1	0	37.97	67.84	37.58	47	-	+	-	-	Intron (uc011wie.1/240697, intron 14 of 14)	1	9942470	9942543	74	2	266793	uc011wif.1	3363	ENSMUSG00000093178	Snord87	small nucleolar RNA, C/D box 87
chr1:9943438-9944805	chr1	9943438	9944805	7.45	7.51	7.38	0.14	0.489	0.738	2	2	181.85	183.71	163.59	169	+	+	+	+	Promoter	1	9942025	9944118	2094	2	73824	uc007aha.1	0	ENSMUSG00000098234	Snhg6	small nucleolar RNA host gene 6
chr1:9953029-9953914	chr1	9953029	9953914	6.15	6.65	5.4	1.25	9.99e-05	0.00495	2	0	104.91	95.46	41.27	43	+	+	-	-	Distal Intergenic	1	9942025	9944118	2094	2	73824	uc007aha.1	-8911	ENSMUSG00000098234	Snhg6	small nucleolar RNA host gene 6
chr1:9966927-9968457	chr1	9966927	9968457	7.33	7.45	7.2	0.25	0.22	0.507	2	2	171.86	177.7	141.49	152	+	+	+	+	Promoter	1	9960163	9967485	7323	2	100039596	uc033fhz.1	0	ENSMUSG00000099032	Tcf24	transcription factor 24
chr1:9989748-9990297	chr1	9989748	9990297	5.64	5.91	5.31	0.6	0.155	0.429	1	0	67.94	52.23	24.32	55	+	-	-	-	Intron (uc007ahb.2/69312, intron 5 of 8)	1	9968622	10009136	40515	2	69312	uc007ahb.2	18839	ENSMUSG00000025916	Ppp1r42	protein phosphatase 1, regulatory subunit 42
chr1:10008749-10009688	chr1	10008749	10009688	6.84	7.03	6.61	0.42	0.0957	0.34	2	2	113.91	147.69	86.22	109	+	+	+	+	Promoter	1	9968622	10009136	40515	2	69312	uc007ahb.2	0	ENSMUSG00000025916	Ppp1r42	protein phosphatase 1, regulatory subunit 42
chr1:10031436-10032312	chr1	10031436	10032312	6.94	7.11	6.75	0.36	0.127	0.391	2	2	136.89	139.88	97.27	118	+	+	+	+	3' UTR	1	10024600	10038159	13560	2	26754	uc007ahe.2	5847	ENSMUSG00000025917	Cops5	COP9 signalosome subunit 5
chr1:10037534-10038355	chr1	10037534	10038355	6.97	7.17	6.74	0.43	0.0723	0.295	2	2	149.88	138.68	112.01	102	+	+	+	+	Promoter	1	10024600	10038159	13560	2	26754	uc007ahe.2	0	ENSMUSG00000025917	Cops5	COP9 signalosome subunit 5
chr1:10039220-10040275	chr1	10039220	10040275	7.92	8.01	7.82	0.19	0.272	0.561	2	2	252.79	262.95	234.34	218	+	+	+	+	Promoter	1	10039773	10067976	28204	1	211660	uc007ahj.1	0	ENSMUSG00000056763	Cspp1	centrosome and spindle pole associated protein 1
chr1:10048972-10049808	chr1	10048972	10049808	5.79	6.18	5.26	0.92	0.011	0.105	2	0	73.94	70.84	32.42	44	+	+	-	-	Exon (uc007ahm.1/uc007ahm.1, exon 1 of 2)	1	10046493	10136768	90276	1	211660	uc011wih.1	2479	ENSMUSG00000056763	Cspp1	centrosome and spindle pole associated protein 1
chr1:10084148-10084633	chr1	10084148	10084633	4.64	4.85	4.4	0.45	0.388	1	1	0	26.98	30.62	19.16	23	-	+	-	-	Intron (uc007ahi.1/211660, intron 11 of 29)	1	10046493	10136768	90276	1	211660	uc011wih.1	37655	ENSMUSG00000056763	Cspp1	centrosome and spindle pole associated protein 1
chr1:10089429-10089965	chr1	10089429	10089965	5.63	5.92	5.27	0.65	0.125	0.389	2	1	45.96	75.04	24.32	53	+	+	-	+	Intron (uc007ahi.1/211660, intron 14 of 29)	1	10046493	10136768	90276	1	211660	uc011wih.1	42936	ENSMUSG00000056763	Cspp1	centrosome and spindle pole associated protein 1
chr1:10170515-10171581	chr1	10170515	10171581	6.25	6.58	5.83	0.76	0.0153	0.128	2	0	105.91	85.85	57.48	56	+	+	-	-	Intron (uc007ahn.1/211673, intron 21 of 37)	1	10156399	10160060	3662	2	211673	uc007aho.1	-10455	ENSMUSG00000067851	Arfgef1	ADP-ribosylation factor guanine nucleotide-exchange factor 1(brefeldin A-inhibited)
chr1:10171857-10172340	chr1	10171857	10172340	4.87	5.14	4.55	0.59	0.242	1	1	0	25.98	44.43	25.79	21	-	+	-	-	Intron (uc007ahn.1/211673, intron 21 of 37)	1	10156399	10160060	3662	2	211673	uc007aho.1	-11797	ENSMUSG00000067851	Arfgef1	ADP-ribosylation factor guanine nucleotide-exchange factor 1(brefeldin A-inhibited)
chr1:10231722-10233636	chr1	10231722	10233636	7.6	7.86	7.28	0.58	0.00605	0.0745	2	2	233.81	231.13	182.02	128	+	+	+	+	Promoter	1	10137507	10232670	95164	2	211673	uc007ahn.1	0	ENSMUSG00000067851	Arfgef1	ADP-ribosylation factor guanine nucleotide-exchange factor 1(brefeldin A-inhibited)
chr1:10256540-10257689	chr1	10256540	10257689	5.3	5.67	4.79	0.88	0.0401	0.216	0	0	50.96	51.03	29.48	26	-	-	-	-	Distal Intergenic	1	10137507	10232670	95164	2	211673	uc007ahn.1	-23870	ENSMUSG00000067851	Arfgef1	ADP-ribosylation factor guanine nucleotide-exchange factor 1(brefeldin A-inhibited)
chr1:10284691-10286010	chr1	10284691	10286010	7.32	7.52	7.09	0.43	0.0439	0.226	2	2	159.87	207.12	132.64	139	+	+	+	+	Distal Intergenic	1	10137507	10232670	95164	2	211673	uc007ahn.1	-52021	ENSMUSG00000067851	Arfgef1	ADP-ribosylation factor guanine nucleotide-exchange factor 1(brefeldin A-inhibited)
chr1:10380710-10381237	chr1	10380710	10381237	5.54	5.44	5.64	-0.2	0.586	0.802	0	2	51.96	34.82	51.58	48	-	-	+	+	Intron (uc007ahq.2/329093, intron 8 of 10)	1	10137507	10232670	95164	2	211673	uc007ahn.1	-148040	ENSMUSG00000067851	Arfgef1	ADP-ribosylation factor guanine nucleotide-exchange factor 1(brefeldin A-inhibited)
chr1:10382560-10383232	chr1	10382560	10383232	5.4	5.68	5.05	0.63	0.134	0.4	2	0	37.97	64.84	32.42	34	+	+	-	-	Intron (uc007ahq.2/329093, intron 8 of 10)	1	10137507	10232670	95164	2	211673	uc007ahn.1	-149890	ENSMUSG00000067851	Arfgef1	ADP-ribosylation factor guanine nucleotide-exchange factor 1(brefeldin A-inhibited)
chr1:10395537-10396205	chr1	10395537	10396205	5.75	5.93	5.54	0.39	0.275	0.564	1	1	60.95	61.24	41.27	52	-	+	-	+	Intron (uc007ahq.2/329093, intron 8 of 10)	1	10137507	10232670	95164	2	211673	uc007ahn.1	-162867	ENSMUSG00000067851	Arfgef1	ADP-ribosylation factor guanine nucleotide-exchange factor 1(brefeldin A-inhibited)
chr1:10397915-10398530	chr1	10397915	10398530	5.57	5.98	4.99	0.99	0.0119	0.111	2	0	58.95	67.24	34.63	29	+	+	-	-	Intron (uc007ahq.2/329093, intron 8 of 10)	1	10137507	10232670	95164	2	211673	uc007ahn.1	-165245	ENSMUSG00000067851	Arfgef1	ADP-ribosylation factor guanine nucleotide-exchange factor 1(brefeldin A-inhibited)
chr1:10488001-10488624	chr1	10488001	10488624	5.41	5.83	4.82	1.01	0.0169	0.135	2	0	65.95	48.03	26.53	30	+	+	-	-	Intron (uc007ahq.2/329093, intron 3 of 10)	1	10324719	10719945	395227	2	329093	uc007ahq.2	231321	ENSMUSG00000042501	Cpa6	carboxypeptidase A6
chr1:10650547-10651523	chr1	10650547	10651523	5.86	5.82	5.9	-0.08	0.85	0.939	1	1	52.96	60.03	52.32	67	-	+	-	+	Intron (uc007ahq.2/329093, intron 1 of 10)	1	10324719	10719945	395227	2	329093	uc007ahq.2	68422	ENSMUSG00000042501	Cpa6	carboxypeptidase A6
chr1:10694715-10695569	chr1	10694715	10695569	5.94	6.31	5.42	0.89	0.00916	0.0946	2	1	70.94	88.25	42.74	43	+	+	+	-	Intron (uc007ahq.2/329093, intron 1 of 10)	1	10324719	10719945	395227	2	329093	uc007ahq.2	24376	ENSMUSG00000042501	Cpa6	carboxypeptidase A6
chr1:10759339-10760049	chr1	10759339	10760049	6.37	6.66	5.99	0.67	0.0241	0.164	2	2	94.92	107.46	54.53	73	+	+	+	+	Distal Intergenic	1	10324719	10719945	395227	2	329093	uc007ahr.2	-39394	ENSMUSG00000042501	Cpa6	carboxypeptidase A6
chr1:10800211-10800707	chr1	10800211	10800707	4.97	4.88	5.06	-0.18	0.725	0.88	0	0	29.98	28.82	26.53	40	-	-	-	-	Distal Intergenic	1	10324719	10719945	395227	2	329093	uc007ahr.2	-80266	ENSMUSG00000042501	Cpa6	carboxypeptidase A6
chr1:10804776-10806012	chr1	10804776	10806012	6.4	6.73	5.97	0.76	0.00998	0.0998	2	1	102.92	109.26	52.32	73	+	+	-	+	Distal Intergenic	1	10324719	10719945	395227	2	329093	uc007ahr.2	-84831	ENSMUSG00000042501	Cpa6	carboxypeptidase A6
chr1:10815113-10815468	chr1	10815113	10815468	5.14	5.5	4.64	0.86	0.064	0.277	0	0	49.96	40.82	28	22	-	-	-	-	Distal Intergenic	1	10324719	10719945	395227	2	329093	uc007ahr.2	-95168	ENSMUSG00000042501	Cpa6	carboxypeptidase A6
chr1:10816442-10817387	chr1	10816442	10817387	4.98	5.05	4.91	0.14	0.817	0.924	0	0	40.97	25.21	33.16	27	-	-	-	-	Distal Intergenic	1	10324719	10719945	395227	2	329093	uc007ahr.2	-96497	ENSMUSG00000042501	Cpa6	carboxypeptidase A6
chr1:10835449-10836247	chr1	10835449	10836247	4.99	5.26	4.66	0.6	0.249	0.539	1	0	24.98	51.63	31.69	19	-	+	-	-	Distal Intergenic	1	10324719	10719945	395227	2	329093	uc007ahr.2	-115504	ENSMUSG00000042501	Cpa6	carboxypeptidase A6
chr1:10852872-10853650	chr1	10852872	10853650	5.45	5.68	5.18	0.5	0.264	0.553	0	0	46.96	55.83	48.64	24	-	-	-	-	Distal Intergenic	1	10324719	10719945	395227	2	329093	uc007ahr.2	-132927	ENSMUSG00000042501	Cpa6	carboxypeptidase A6
chr1:10877690-10878630	chr1	10877690	10878630	6.23	6.28	6.18	0.1	0.769	0.901	2	1	88.93	66.64	70.01	75	+	+	+	-	Distal Intergenic	1	10993465	11303682	310218	1	109294	uc007ahs.2	-114835	ENSMUSG00000048960	Prex2	phosphatidylinositol-3,4,5-trisphosphate-dependent Rac exchange factor 2
chr1:10880042-10880590	chr1	10880042	10880590	6.24	6.09	6.38	-0.29	0.324	0.61	1	2	71.94	64.24	81.06	86	-	+	+	+	Distal Intergenic	1	10993465	11303682	310218	1	109294	uc007ahs.2	-112875	ENSMUSG00000048960	Prex2	phosphatidylinositol-3,4,5-trisphosphate-dependent Rac exchange factor 2
chr1:10993160-10994463	chr1	10993160	10994463	7.4	7.67	7.06	0.61	0.00426	0.0605	2	2	216.82	190.91	117.91	149	+	+	+	+	Promoter	1	10993465	11303682	310218	1	109294	uc007ahs.2	0	ENSMUSG00000048960	Prex2	phosphatidylinositol-3,4,5-trisphosphate-dependent Rac exchange factor 2
chr1:11013117-11013431	chr1	11013117	11013431	4.34	4.86	3.52	1.34	0.0449	1	0	0	30.97	27.02	16.95	6	-	-	-	-	Intron (uc007ahs.2/109294, intron 1 of 39)	1	10993465	11303682	310218	1	109294	uc007ahs.2	19652	ENSMUSG00000048960	Prex2	phosphatidylinositol-3,4,5-trisphosphate-dependent Rac exchange factor 2
chr1:11065147-11065676	chr1	11065147	11065676	5.97	6.29	5.55	0.74	0.0459	0.232	1	1	66.94	90.05	59.69	34	-	+	+	-	Intron (uc007ahs.2/109294, intron 2 of 39)	1	11098463	11150071	51609	1	109294	uc007aht.1	-32787	ENSMUSG00000048960	Prex2	phosphatidylinositol-3,4,5-trisphosphate-dependent Rac exchange factor 2
chr1:11082107-11082476	chr1	11082107	11082476	4.82	5.19	4.31	0.89	0.0871	1	1	0	35.97	37.22	23.58	16	-	+	-	-	Intron (uc007ahs.2/109294, intron 5 of 39)	1	11098463	11150071	51609	1	109294	uc007aht.1	-15987	ENSMUSG00000048960	Prex2	phosphatidylinositol-3,4,5-trisphosphate-dependent Rac exchange factor 2
chr1:11096514-11097822	chr1	11096514	11097822	7.53	7.68	7.37	0.31	0.137	0.405	2	2	170.86	238.94	161.38	170	+	+	+	+	Promoter	1	11098463	11150071	51609	1	109294	uc007aht.1	-641	ENSMUSG00000048960	Prex2	phosphatidylinositol-3,4,5-trisphosphate-dependent Rac exchange factor 2
chr1:11151454-11151866	chr1	11151454	11151866	4.82	4.9	4.73	0.17	0.714	1	1	0	21.98	37.82	16.21	37	-	+	-	-	Intron (uc007ahs.2/109294, intron 19 of 39)	1	11140691	11160596	19906	1	109294	uc007ahu.1	10763	ENSMUSG00000048960	Prex2	phosphatidylinositol-3,4,5-trisphosphate-dependent Rac exchange factor 2
chr1:11233848-11234139	chr1	11233848	11234139	5.09	5.39	4.71	0.68	0.156	0.43	1	0	40.97	42.62	16.21	36	-	+	-	-	Intron (uc007ahs.2/109294, intron 35 of 39)	1	11263963	11303682	39720	1	109294	uc007ahv.2	-29824	ENSMUSG00000048960	Prex2	phosphatidylinositol-3,4,5-trisphosphate-dependent Rac exchange factor 2
chr1:11277814-11278458	chr1	11277814	11278458	7.28	7.22	7.34	-0.12	0.546	0.776	2	2	172.86	125.47	165.07	160	+	+	+	+	Intron (uc007ahs.2/109294, intron 37 of 39)	1	11263963	11303682	39720	1	109294	uc007ahv.2	13851	ENSMUSG00000048960	Prex2	phosphatidylinositol-3,4,5-trisphosphate-dependent Rac exchange factor 2
chr1:11295318-11295977	chr1	11295318	11295977	5.62	6.04	5.03	1.01	0.00903	0.094	1	0	56.95	74.44	32.42	33	-	+	-	-	Intron (uc007ahs.2/109294, intron 39 of 39)	1	11263963	11303682	39720	1	109294	uc007ahv.2	31355	ENSMUSG00000048960	Prex2	phosphatidylinositol-3,4,5-trisphosphate-dependent Rac exchange factor 2
chr1:11329389-11331031	chr1	11329389	11331031	8.32	8.65	7.89	0.75	7.97e-07	0.000137	2	2	411.66	389.63	239.49	236	+	+	+	+	Distal Intergenic	1	11263963	11303682	39720	1	109294	uc007ahv.2	65426	ENSMUSG00000048960	Prex2	phosphatidylinositol-3,4,5-trisphosphate-dependent Rac exchange factor 2
chr1:11350730-11351763	chr1	11350730	11351763	6.84	7.17	6.42	0.76	0.00288	0.0477	2	2	126.9	162.09	78.85	92	+	+	+	+	Distal Intergenic	1	11414105	11596317	182213	1	320492	uc011wii.1	-62342	ENSMUSG00000057715	A830018L16Rik	RIKEN cDNA A830018L16 gene
chr1:11385972-11386289	chr1	11385972	11386289	5	5.05	4.94	0.11	0.799	0.915	1	0	30.97	35.42	29.48	32	-	+	-	-	Distal Intergenic	1	11414105	11596317	182213	1	320492	uc011wii.1	-27816	ENSMUSG00000057715	A830018L16Rik	RIKEN cDNA A830018L16 gene
chr1:11395219-11396614	chr1	11395219	11396614	8.02	8.18	7.85	0.33	0.0431	0.224	2	2	278.77	301.98	219.6	241	+	+	+	+	Distal Intergenic	1	11414105	11596317	182213	1	320492	uc011wii.1	-17491	ENSMUSG00000057715	A830018L16Rik	RIKEN cDNA A830018L16 gene
chr1:11401037-11401810	chr1	11401037	11401810	6.84	7.31	6.12	1.19	4.02e-06	0.000494	2	2	168.86	148.89	74.43	65	+	+	+	+	Distal Intergenic	1	11414105	11596317	182213	1	320492	uc011wii.1	-12295	ENSMUSG00000057715	A830018L16Rik	RIKEN cDNA A830018L16 gene
chr1:11413634-11414793	chr1	11413634	11414793	8.17	8.41	7.88	0.53	0.000984	0.0245	2	2	315.74	364.41	238.02	232	+	+	+	+	Promoter	1	11414105	11596317	182213	1	320492	uc011wii.1	0	ENSMUSG00000057715	A830018L16Rik	RIKEN cDNA A830018L16 gene
chr1:11466541-11467414	chr1	11466541	11467414	7.29	7.61	6.88	0.73	0.000814	0.0215	2	2	189.84	201.72	128.96	107	+	+	+	+	Intron (uc011wii.1/320492, intron 1 of 6)	1	11414105	11975902	561798	1	320492	uc057aub.1	52436	ENSMUSG00000057715	A830018L16Rik	RIKEN cDNA A830018L16 gene
chr1:11492658-11493555	chr1	11492658	11493555	6.28	6.84	5.35	1.48	1.83e-06	0.000265	2	0	113.91	114.67	42.74	39	+	+	-	-	Intron (uc011wii.1/320492, intron 1 of 6)	1	11414105	11975902	561798	1	320492	uc057aub.1	78553	ENSMUSG00000057715	A830018L16Rik	RIKEN cDNA A830018L16 gene
chr1:11501429-11502237	chr1	11501429	11502237	6.41	6.57	6.24	0.33	0.245	0.534	2	2	91.92	97.86	75.16	76	+	+	+	+	Intron (uc011wii.1/320492, intron 1 of 6)	1	11414105	11975902	561798	1	320492	uc057aub.1	87324	ENSMUSG00000057715	A830018L16Rik	RIKEN cDNA A830018L16 gene
chr1:11521531-11522156	chr1	11521531	11522156	5.45	5.94	4.71	1.23	0.004	0.0584	2	0	59.95	63.04	32.42	20	+	+	-	-	Intron (uc011wii.1/320492, intron 3 of 6)	1	11596151	11933740	337590	1	320492	uc007ahz.1	-73995	ENSMUSG00000057715	A830018L16Rik	RIKEN cDNA A830018L16 gene
chr1:11564706-11566213	chr1	11564706	11566213	6.44	6.79	5.99	0.8	0.00543	0.0696	2	1	103.91	117.07	67.8	59	+	+	+	-	Intron (uc011wii.1/320492, intron 5 of 6)	1	11596151	11933740	337590	1	320492	uc007ahz.1	-29938	ENSMUSG00000057715	A830018L16Rik	RIKEN cDNA A830018L16 gene
chr1:11588271-11588748	chr1	11588271	11588748	4.74	4.92	4.53	0.39	0.445	1	0	0	23.98	36.62	24.32	22	-	-	-	-	3' UTR	1	11596151	11933740	337590	1	320492	uc007ahz.1	-7403	ENSMUSG00000057715	A830018L16Rik	RIKEN cDNA A830018L16 gene
chr1:11626753-11627374	chr1	11626753	11627374	4.66	4.82	4.47	0.34	0.516	1	1	0	17.99	38.42	15.48	29	-	+	-	-	Intron (uc007ahx.2/320492, intron 7 of 13)	1	11596151	11933740	337590	1	320492	uc007ahz.1	30602	ENSMUSG00000057715	A830018L16Rik	RIKEN cDNA A830018L16 gene
chr1:11657824-11658397	chr1	11657824	11658397	5.22	5.63	4.65	0.99	0.0264	0.172	1	0	54.95	44.43	22.11	28	+	-	-	-	Intron (uc007ahx.2/320492, intron 7 of 13)	1	11596151	11933740	337590	1	320492	uc007ahz.1	61673	ENSMUSG00000057715	A830018L16Rik	RIKEN cDNA A830018L16 gene
chr1:11720425-11720660	chr1	11720425	11720660	4.15	4.46	3.75	0.7	0.268	1	1	0	19.98	24.01	14	13	-	+	-	-	Intron (uc007ahx.2/320492, intron 7 of 13)	1	11596151	11933740	337590	1	320492	uc007ahz.1	124274	ENSMUSG00000057715	A830018L16Rik	RIKEN cDNA A830018L16 gene
chr1:11747990-11748864	chr1	11747990	11748864	5.81	6.15	5.34	0.81	0.0232	0.16	1	0	64.95	77.44	41.27	40	-	+	-	-	Exon (uc007ahx.2/320492, exon 8 of 14)	1	11596151	11933740	337590	1	320492	uc007ahz.1	151839	ENSMUSG00000057715	A830018L16Rik	RIKEN cDNA A830018L16 gene
chr1:11783463-11784007	chr1	11783463	11784007	4.66	5.22	3.73	1.49	0.00753	1	1	0	31.97	42.62	15.48	11	-	+	-	-	Intron (uc007ahx.2/320492, intron 8 of 13)	1	11596151	11933740	337590	1	320492	uc007ahz.1	187312	ENSMUSG00000057715	A830018L16Rik	RIKEN cDNA A830018L16 gene
chr1:12020391-12021085	chr1	12020391	12021085	6.03	6.33	5.66	0.67	0.0415	0.219	2	2	81.93	78.65	47.16	54	+	+	+	+	Distal Intergenic	1	12425986	12426106	121	1	102465961	uc033fic.1	-404901	ENSMUSG00000098555	Mir6341	microRNA 6341
chr1:12025745-12026258	chr1	12025745	12026258	6.4	6.18	6.6	-0.42	0.172	0.45	2	2	83.93	60.64	79.59	114	+	+	+	+	Distal Intergenic	1	12425986	12426106	121	1	102465961	uc033fic.1	-399728	ENSMUSG00000098555	Mir6341	microRNA 6341
chr1:12126442-12127192	chr1	12126442	12127192	6.7	6.98	6.35	0.63	0.0154	0.128	2	1	131.89	120.67	81.8	81	+	+	+	-	Distal Intergenic	1	12425986	12426106	121	1	102465961	uc033fic.1	-298794	ENSMUSG00000098555	Mir6341	microRNA 6341
chr1:12147839-12148529	chr1	12147839	12148529	4.68	4.48	4.86	-0.38	0.488	1	0	0	22.98	21.61	22.11	36	-	-	-	-	Distal Intergenic	1	12425986	12426106	121	1	102465961	uc033fic.1	-277457	ENSMUSG00000098555	Mir6341	microRNA 6341
chr1:12372836-12373402	chr1	12372836	12373402	5.16	5.63	4.48	1.14	0.0117	0.11	1	0	45.96	52.83	17.69	27	-	+	-	-	Distal Intergenic	1	12425986	12426106	121	1	102465961	uc033fic.1	-52584	ENSMUSG00000098555	Mir6341	microRNA 6341
chr1:12576945-12577523	chr1	12576945	12577523	4.84	5.34	4.05	1.29	0.0125	1	1	0	40.97	40.22	19.16	14	-	+	-	-	Distal Intergenic	1	12667563	12673090	5528	1	329096	uc029qmx.1	-90040	ENSMUSG00000097171	Gm17644	predicted gene, 17644
chr1:12586851-12587418	chr1	12586851	12587418	6.15	6.35	5.91	0.44	0.178	0.458	2	1	93.92	69.64	58.22	62	+	+	-	+	Distal Intergenic	1	12667563	12673090	5528	1	329096	uc029qmx.1	-80145	ENSMUSG00000097171	Gm17644	predicted gene, 17644
chr1:12636490-12637440	chr1	12636490	12637440	6.17	6.38	5.93	0.45	0.167	0.443	2	1	74.94	91.25	45.69	76	+	+	-	+	Distal Intergenic	1	12667563	12673090	5528	1	329096	uc029qmx.1	-30123	ENSMUSG00000097171	Gm17644	predicted gene, 17644
chr1:12657454-12657935	chr1	12657454	12657935	5.13	5.04	5.2	-0.16	0.692	0.861	0	0	38.97	27.02	42.74	31	-	-	-	-	Distal Intergenic	1	12667563	12673090	5528	1	329096	uc029qmx.1	-9628	ENSMUSG00000097171	Gm17644	predicted gene, 17644
chr1:12691893-12692696	chr1	12691893	12692696	7.99	8.2	7.75	0.44	0.00916	0.0946	2	2	296.76	289.97	226.23	205	+	+	+	+	Promoter	1	12692430	12860372	167943	1	240725	uc007aia.2	0	ENSMUSG00000016918	Sulf1	sulfatase 1
chr1:12711097-12711880	chr1	12711097	12711880	6.2	6.35	6.04	0.32	0.321	0.608	2	1	84.93	78.65	71.48	60	+	+	+	-	Intron (uc007aia.2/240725, intron 1 of 21)	1	12718545	12822916	104372	1	240725	uc007aic.1	-6665	ENSMUSG00000016918	Sulf1	sulfatase 1
chr1:12717931-12719006	chr1	12717931	12719006	7.15	7.4	6.85	0.55	0.0131	0.117	2	2	160.87	176.5	108.33	122	+	+	+	+	Promoter	1	12718545	12822916	104372	1	240725	uc007aic.1	0	ENSMUSG00000016918	Sulf1	sulfatase 1
chr1:12732658-12733283	chr1	12732658	12733283	4.94	5.26	4.52	0.74	0.122	0.383	0	0	36.97	39.62	19.9	26	-	-	-	-	Intron (uc007aia.2/240725, intron 2 of 21)	1	12718545	12860372	141828	1	240725	uc007aid.1	14113	ENSMUSG00000016918	Sulf1	sulfatase 1
chr1:12744562-12745382	chr1	12744562	12745382	7.92	8.11	7.69	0.41	0.0167	0.134	2	2	281.77	269.56	203.39	211	+	+	+	+	Intron (uc007aia.2/240725, intron 2 of 21)	1	12718545	12860372	141828	1	240725	uc007aid.1	26017	ENSMUSG00000016918	Sulf1	sulfatase 1
chr1:12751229-12751537	chr1	12751229	12751537	4.63	5.21	3.64	1.57	0.00545	1	1	0	30.97	43.23	14	11	-	+	-	-	Intron (uc007aia.2/240725, intron 2 of 21)	1	12718545	12860372	141828	1	240725	uc007aid.1	32684	ENSMUSG00000016918	Sulf1	sulfatase 1
chr1:12763155-12764161	chr1	12763155	12764161	5.87	6.01	5.72	0.29	0.383	0.66	1	1	61.95	67.24	49.37	56	-	+	-	+	Intron (uc007aia.2/240725, intron 2 of 21)	1	12718545	12860372	141828	1	240725	uc007aid.1	44610	ENSMUSG00000016918	Sulf1	sulfatase 1
chr1:12790803-12791196	chr1	12790803	12791196	4.94	4.87	5	-0.13	0.768	0.901	0	0	30.97	27.62	36.11	28	-	-	-	-	Intron (uc007aia.2/240725, intron 4 of 21)	1	12842649	12860372	17724	1	240725	uc007aie.1	-51453	ENSMUSG00000016918	Sulf1	sulfatase 1
chr1:12795192-12795974	chr1	12795192	12795974	6.03	6.12	5.93	0.19	0.547	0.777	2	0	53.96	85.25	62.64	59	+	+	-	-	Intron (uc007aia.2/240725, intron 4 of 21)	1	12842649	12860372	17724	1	240725	uc007aie.1	-46675	ENSMUSG00000016918	Sulf1	sulfatase 1
chr1:12807637-12808895	chr1	12807637	12808895	6.55	6.91	6.07	0.84	0.00417	0.0598	2	0	95.92	145.28	60.43	74	+	+	-	-	Exon (uc007aia.2/240725, exon 7 of 22)	1	12842649	12860372	17724	1	240725	uc007aie.1	-33754	ENSMUSG00000016918	Sulf1	sulfatase 1
chr1:12814151-12815060	chr1	12814151	12815060	6.14	6.22	6.06	0.15	0.65	0.839	2	0	81.93	66.64	64.85	69	+	+	-	-	Intron (uc007aia.2/240725, intron 7 of 21)	1	12842649	12860372	17724	1	240725	uc007aie.1	-27589	ENSMUSG00000016918	Sulf1	sulfatase 1
chr1:12835175-12836342	chr1	12835175	12836342	6.59	6.8	6.34	0.46	0.0844	0.319	2	0	103.91	118.87	82.53	79	+	+	-	-	Exon (uc007aia.2/240725, exon 13 of 22)	1	12842649	12860372	17724	1	240725	uc007aie.1	-6307	ENSMUSG00000016918	Sulf1	sulfatase 1
chr1:12863965-12865831	chr1	12863965	12865831	7.18	7.45	6.83	0.62	0.00553	0.0703	2	2	181.85	168.1	108.33	120	+	+	+	+	Downstream (<1kb)	1	12842649	12860372	17724	1	240725	uc007aie.1	21316	ENSMUSG00000016918	Sulf1	sulfatase 1
chr1:12875429-12875993	chr1	12875429	12875993	5.39	5.72	4.97	0.75	0.0799	0.31	2	0	49.96	55.23	37.58	25	+	+	-	-	Intron (uc007aif.1/240726, intron 8 of 8)	1	12842649	12860372	17724	1	240725	uc007aie.1	32780	ENSMUSG00000016918	Sulf1	sulfatase 1
chr1:12886274-12887032	chr1	12886274	12887032	5.39	5.47	5.31	0.16	0.701	0.866	2	1	39.97	48.63	21.37	58	+	+	-	+	Intron (uc007aif.1/240726, intron 5 of 8)	1	12842649	12860372	17724	1	240725	uc007aie.1	43625	ENSMUSG00000016918	Sulf1	sulfatase 1
chr1:12930843-12931213	chr1	12930843	12931213	4.59	4.98	4.06	0.92	0.114	1	0	0	23.98	39.02	21.37	12	-	-	-	-	Intron (uc007aif.1/240726, intron 3 of 8)	1	12878595	12990963	112369	2	240726	uc007aig.1	59750	ENSMUSG00000025938	Slco5a1	solute carrier organic anion transporter family, member 5A1
chr1:12990191-12991696	chr1	12990191	12991696	7.9	8	7.8	0.2	0.255	0.545	2	2	242.8	268.96	202.65	244	+	+	+	+	Promoter	1	12878595	12990963	112369	2	240726	uc007aig.1	0	ENSMUSG00000025938	Slco5a1	solute carrier organic anion transporter family, member 5A1
chr1:12991940-12992844	chr1	12991940	12992844	7.02	7.29	6.68	0.61	0.0125	0.114	1	0	167.86	144.68	89.17	116	-	+	-	-	Promoter	1	12878595	12991135	112541	2	240726	uc007aii.1	-805	ENSMUSG00000025938	Slco5a1	solute carrier organic anion transporter family, member 5A1
chr1:12997290-12997946	chr1	12997290	12997946	5.69	6.32	4.57	1.75	9.01e-06	0.000906	2	0	73.94	85.85	18.42	29	+	+	-	-	Distal Intergenic	1	12878595	12991135	112541	2	240726	uc007aii.1	-6155	ENSMUSG00000025938	Slco5a1	solute carrier organic anion transporter family, member 5A1
chr1:13015121-13016162	chr1	13015121	13016162	6.35	6.83	5.6	1.23	5.22e-05	0.00323	2	0	113.91	114.07	41.27	56	+	+	-	-	Distal Intergenic	1	12878595	12991135	112541	2	240726	uc007aii.1	-23986	ENSMUSG00000025938	Slco5a1	solute carrier organic anion transporter family, member 5A1
chr1:13026496-13026826	chr1	13026496	13026826	4.53	5.04	3.71	1.33	0.0333	1	1	0	35.97	30.02	19.16	7	-	+	-	-	Distal Intergenic	1	12878595	12991135	112541	2	240726	uc007aii.1	-35361	ENSMUSG00000025938	Slco5a1	solute carrier organic anion transporter family, member 5A1
chr1:13051950-13052487	chr1	13051950	13052487	5.51	5.78	5.18	0.6	0.124	0.387	2	0	53.96	55.83	32.42	40	+	+	-	-	Distal Intergenic	1	12878595	12991135	112541	2	240726	uc007aii.1	-60815	ENSMUSG00000025938	Slco5a1	solute carrier organic anion transporter family, member 5A1
chr1:13059608-13060202	chr1	13059608	13060202	5.47	5.24	5.68	-0.44	0.291	0.579	0	1	32.97	42.62	58.22	44	-	-	+	-	Distal Intergenic	1	13113428	13127163	13736	2	383491	uc007aik.1	66961	ENSMUSG00000042414	Prdm14	PR domain containing 14
chr1:13069531-13069993	chr1	13069531	13069993	6.26	6.46	6.02	0.45	0.138	0.406	2	2	78.93	97.26	60.43	69	+	+	+	+	Distal Intergenic	1	13113428	13127163	13736	2	383491	uc007aik.1	57170	ENSMUSG00000042414	Prdm14	PR domain containing 14
chr1:13071014-13071617	chr1	13071014	13071617	6.02	6.45	5.4	1.05	0.00331	0.0518	1	0	89.93	84.65	52.32	32	-	+	-	-	Distal Intergenic	1	13113428	13127163	13736	2	383491	uc007aik.1	55546	ENSMUSG00000042414	Prdm14	PR domain containing 14
chr1:13084561-13085607	chr1	13084561	13085607	7.94	8.17	7.66	0.5	0.00424	0.0603	2	2	272.78	301.98	183.49	222	+	+	+	+	Distal Intergenic	1	13113428	13127163	13736	2	383491	uc007aik.1	41556	ENSMUSG00000042414	Prdm14	PR domain containing 14
chr1:13094691-13096223	chr1	13094691	13096223	6.83	7.11	6.47	0.64	0.0119	0.111	2	0	149.88	127.27	89.9	88	+	+	-	-	Distal Intergenic	1	13113428	13127163	13736	2	383491	uc007aik.1	30940	ENSMUSG00000042414	Prdm14	PR domain containing 14
chr1:13103447-13104644	chr1	13103447	13104644	7.3	7.32	7.27	0.05	0.797	0.914	2	2	147.88	171.7	157.7	151	+	+	+	+	Distal Intergenic	1	13113428	13127163	13736	2	383491	uc007aik.1	22519	ENSMUSG00000042414	Prdm14	PR domain containing 14
chr1:13117858-13118882	chr1	13117858	13118882	6.25	6.6	5.8	0.79	0.18	0.46	2	0	79.93	113.47	76.64	35	+	+	-	-	Exon (uc007aik.1/383491, exon 6 of 8)	1	13113428	13127163	13736	2	383491	uc007aik.1	8281	ENSMUSG00000042414	Prdm14	PR domain containing 14
chr1:13125548-13125965	chr1	13125548	13125965	5.53	5.82	5.16	0.66	0.1	0.348	1	0	63.95	49.23	34.63	37	+	-	-	-	5' UTR	1	13113428	13127163	13736	2	383491	uc007aik.1	1198	ENSMUSG00000042414	Prdm14	PR domain containing 14
chr1:13126890-13127610	chr1	13126890	13127610	6.07	6.35	5.73	0.62	0.0626	0.274	1	0	80.93	81.65	42	64	-	+	-	-	Promoter	1	13113428	13127163	13736	2	383491	uc007aik.1	0	ENSMUSG00000042414	Prdm14	PR domain containing 14
chr1:13131842-13132493	chr1	13131842	13132493	6.3	6.48	6.1	0.38	0.204	0.488	2	1	85.93	92.45	72.22	65	+	+	+	-	Distal Intergenic	1	13113428	13127163	13736	2	383491	uc007aik.1	-4679	ENSMUSG00000042414	Prdm14	PR domain containing 14
chr1:13134362-13134697	chr1	13134362	13134697	5.27	5.22	5.32	-0.11	0.776	0.905	0	1	47.96	26.42	39.06	41	-	-	+	-	Distal Intergenic	1	13113428	13127163	13736	2	383491	uc007aik.1	-7199	ENSMUSG00000042414	Prdm14	PR domain containing 14
chr1:13142211-13143301	chr1	13142211	13143301	6.62	6.67	6.57	0.09	0.699	0.865	1	2	95.92	107.46	85.48	105	-	+	+	+	3' UTR	1	13113428	13127163	13736	2	383491	uc007aik.1	-15048	ENSMUSG00000042414	Prdm14	PR domain containing 14
chr1:13146021-13146727	chr1	13146021	13146727	6.09	6.36	5.76	0.6	0.0596	0.267	1	1	77.94	86.45	51.58	57	-	+	-	+	Intron (uc007ail.2/17978, intron 21 of 21)	1	13113428	13127163	13736	2	383491	uc007aik.1	-18858	ENSMUSG00000042414	Prdm14	PR domain containing 14
chr1:13216166-13216695	chr1	13216166	13216695	5.06	5.37	4.66	0.71	0.129	0.394	1	0	46.96	36.02	23.58	27	+	-	-	-	Intron (uc007ail.2/17978, intron 4 of 21)	1	13113428	13127163	13736	2	383491	uc007aik.1	-89003	ENSMUSG00000042414	Prdm14	PR domain containing 14
chr1:13223235-13223696	chr1	13223235	13223696	4.77	4.89	4.64	0.25	0.694	1	0	0	30.97	28.22	36.85	13	-	-	-	-	Intron (uc007ail.2/17978, intron 3 of 21)	1	13113428	13127163	13736	2	383491	uc007aik.1	-96072	ENSMUSG00000042414	Prdm14	PR domain containing 14
chr1:13259283-13259990	chr1	13259283	13259990	5.69	6.12	5.05	1.07	0.00995	0.0997	1	0	58.95	80.45	43.48	23	-	+	-	-	Intron (uc007ail.2/17978, intron 2 of 21)	1	13139105	13372429	233325	2	17978	uc007ail.2	112439	ENSMUSG00000005886	Ncoa2	nuclear receptor coactivator 2
chr1:13308897-13309185	chr1	13308897	13309185	4.23	4.53	3.84	0.69	0.342	1	0	0	29.98	16.21	20.63	8	-	-	-	-	Intron (uc007ail.2/17978, intron 1 of 21)	1	13139105	13372429	233325	2	17978	uc007ail.2	63244	ENSMUSG00000005886	Ncoa2	nuclear receptor coactivator 2
chr1:13355671-13355936	chr1	13355671	13355936	4.25	4.54	3.88	0.65	0.286	1	1	0	16.99	29.42	12.53	17	-	+	-	-	Intron (uc007ail.2/17978, intron 1 of 21)	1	13139105	13372429	233325	2	17978	uc007ail.2	16493	ENSMUSG00000005886	Ncoa2	nuclear receptor coactivator 2
chr1:13372246-13373128	chr1	13372246	13373128	8.2	8.21	8.19	0.02	0.874	0.949	2	2	286.76	303.78	276.34	306	+	+	+	+	Promoter	1	13139105	13372429	233325	2	17978	uc007ail.2	0	ENSMUSG00000005886	Ncoa2	nuclear receptor coactivator 2
chr1:13373616-13374493	chr1	13373616	13374493	6.71	6.88	6.53	0.35	0.187	0.468	1	1	126.9	108.66	97.27	87	-	+	+	-	Promoter	1	13139105	13374083	234979	2	17978	uc007aim.2	0	ENSMUSG00000005886	Ncoa2	nuclear receptor coactivator 2
chr1:13426416-13427382	chr1	13426416	13427382	6.01	6.24	5.73	0.51	0.123	0.385	2	0	80.93	70.24	50.85	55	+	+	-	-	Distal Intergenic	1	13184606	13374083	189478	2	17978	uc007air.1	-52333	ENSMUSG00000005886	Ncoa2	nuclear receptor coactivator 2
chr1:13496420-13496821	chr1	13496420	13496821	3.21	3.67	2.54	1.13	0.224	1	0	0	10.99	14.41	6.63	5	-	-	-	-	Distal Intergenic	1	13564693	13589910	25218	2	72265	uc007ait.2	93089	ENSMUSG00000025935	Tram1	translocating chain-associating membrane protein 1
chr1:13531336-13531780	chr1	13531336	13531780	5.12	5.56	4.48	1.08	0.0189	0.143	1	0	43.96	50.43	17.69	27	-	+	-	-	Distal Intergenic	1	13564693	13589910	25218	2	72265	uc007ait.2	58130	ENSMUSG00000025935	Tram1	translocating chain-associating membrane protein 1
chr1:13589000-13590529	chr1	13589000	13590529	7.18	7.31	7.03	0.28	0.209	0.494	2	2	136.89	180.7	121.59	140	+	+	+	+	Promoter	1	13564693	13589910	25218	2	72265	uc007ait.2	0	ENSMUSG00000025935	Tram1	translocating chain-associating membrane protein 1
chr1:13606509-13607163	chr1	13606509	13607163	6.31	6.4	6.22	0.17	0.548	0.778	2	2	75.94	92.45	58.22	91	+	+	+	+	Distal Intergenic	1	13564693	13589910	25218	2	72265	uc007ait.2	-16599	ENSMUSG00000025935	Tram1	translocating chain-associating membrane protein 1
chr1:13621571-13622603	chr1	13621571	13622603	5.9	6.19	5.53	0.65	0.0634	0.276	1	1	80.93	64.84	45.69	47	+	-	-	+	Distal Intergenic	1	13564693	13589910	25218	2	72265	uc007ait.2	-31661	ENSMUSG00000025935	Tram1	translocating chain-associating membrane protein 1
chr1:13659699-13660911	chr1	13659699	13660911	7.93	8.09	7.75	0.34	0.0451	0.229	2	2	271.78	273.16	211.49	219	+	+	+	+	Promoter	1	13625900	13660509	34610	2	212442	uc007aiu.2	0	ENSMUSG00000025937	Lactb2	lactamase, beta 2
chr1:13683086-13683411	chr1	13683086	13683411	4.5	4.64	4.35	0.3	0.581	1	1	1	16.99	33.02	14.74	26	-	+	-	+	Intron (uc007aiv.1/381246, intron 2 of 3)	1	13668771	13701723	32953	1	381246	uc007aiv.1	14315	ENSMUSG00000067813	Xkr9	X-linked Kx blood group related 9
chr1:13737123-13737587	chr1	13737123	13737587	4.38	4.65	4.06	0.59	0.306	1	0	0	24.98	25.21	13.26	20	-	-	-	-	Distal Intergenic	1	13785685	13786929	1245	2	433273	uc011wil.1	49342	ENSMUSG00000097711	Gm5523	glyceraldehyde-3-phosphate dehydrogenase pseudogene
chr1:13789325-13790103	chr1	13789325	13790103	5.82	6.1	5.47	0.63	0.081	0.312	2	0	55.95	81.05	46.43	42	+	+	-	-	Distal Intergenic	1	13785685	13786929	1245	2	433273	uc011wil.1	-2396	ENSMUSG00000097711	Gm5523	glyceraldehyde-3-phosphate dehydrogenase pseudogene
chr1:13846485-13847072	chr1	13846485	13847072	5.34	5.54	5.11	0.43	0.33	0.616	0	0	54.95	37.82	33.9	35	-	-	-	-	Distal Intergenic	1	13785685	13786929	1245	2	433273	uc011wil.1	-59556	ENSMUSG00000097711	Gm5523	glyceraldehyde-3-phosphate dehydrogenase pseudogene
chr1:13854676-13855082	chr1	13854676	13855082	4.44	4.59	4.26	0.33	0.553	1	0	0	19.98	28.22	18.42	20	-	-	-	-	Distal Intergenic	1	13785685	13786929	1245	2	433273	uc011wil.1	-67747	ENSMUSG00000097711	Gm5523	glyceraldehyde-3-phosphate dehydrogenase pseudogene
chr1:13872483-13873229	chr1	13872483	13873229	5.95	6.02	5.89	0.13	0.688	0.859	2	1	63.95	65.44	55.27	63	+	+	-	+	Distal Intergenic	1	13785685	13786929	1245	2	433273	uc011wil.1	-85554	ENSMUSG00000097711	Gm5523	glyceraldehyde-3-phosphate dehydrogenase pseudogene
chr1:13896985-13897506	chr1	13896985	13897506	5.41	5.48	5.35	0.13	0.73	0.882	2	1	40.97	48.03	38.32	43	+	+	-	+	Distal Intergenic	1	13785685	13786929	1245	2	433273	uc011wil.1	-110056	ENSMUSG00000097711	Gm5523	glyceraldehyde-3-phosphate dehydrogenase pseudogene
chr1:14001053-14001643	chr1	14001053	14001643	4.61	4.63	4.58	0.05	0.913	1	0	0	24.98	24.61	19.9	28	-	-	-	-	Distal Intergenic	1	13785685	13786929	1245	2	433273	uc011wil.1	-214124	ENSMUSG00000097711	Gm5523	glyceraldehyde-3-phosphate dehydrogenase pseudogene
chr1:14084951-14085759	chr1	14084951	14085759	5.69	5.84	5.53	0.31	0.396	0.67	2	1	47.96	66.64	37.58	55	+	+	-	+	Distal Intergenic	1	14168958	14304570	135613	2	14048	uc007aiw.1	218811	ENSMUSG00000025932	Eya1	EYA transcriptional coactivator and phosphatase 1
chr1:14097706-14098241	chr1	14097706	14098241	5.64	6.22	4.65	1.58	0.0518	0.248	2	0	68.94	80.45	11.05	39	+	+	-	-	Distal Intergenic	1	14168958	14304570	135613	2	14048	uc007aiw.1	206329	ENSMUSG00000025932	Eya1	EYA transcriptional coactivator and phosphatase 1
chr1:14113114-14113895	chr1	14113114	14113895	5.24	5.33	5.14	0.19	0.641	0.834	2	0	34.97	45.63	34.63	36	+	+	-	-	Distal Intergenic	1	14168958	14304570	135613	2	14048	uc007aiw.1	190675	ENSMUSG00000025932	Eya1	EYA transcriptional coactivator and phosphatase 1
chr1:14186407-14187115	chr1	14186407	14187115	4.69	5.26	3.75	1.5	0.00602	1	0	0	31.97	44.43	14	13	-	-	-	-	Intron (uc007aiw.1/14048, intron 11 of 16)	1	14168958	14304570	135613	2	14048	uc007aiw.1	117455	ENSMUSG00000025932	Eya1	EYA transcriptional coactivator and phosphatase 1
chr1:14225299-14226240	chr1	14225299	14226240	6.11	6.37	5.8	0.57	0.129	0.394	2	1	74.94	90.05	75.16	36	+	+	+	-	Intron (uc007aiw.1/14048, intron 10 of 16)	1	14168958	14304570	135613	2	14048	uc007aiw.1	78330	ENSMUSG00000025932	Eya1	EYA transcriptional coactivator and phosphatase 1
chr1:14291779-14292693	chr1	14291779	14292693	7.21	7.57	6.74	0.82	0.00017	0.00725	2	2	178.85	200.52	103.17	111	+	+	+	+	Intron (uc007aiw.1/14048, intron 2 of 16)	1	14168958	14304570	135613	2	14048	uc007aiw.1	11877	ENSMUSG00000025932	Eya1	EYA transcriptional coactivator and phosphatase 1
chr1:14294330-14294878	chr1	14294330	14294878	5.83	6.13	5.44	0.69	0.05	0.243	1	0	65.95	74.44	36.85	50	-	+	-	-	Intron (uc007aiw.1/14048, intron 2 of 16)	1	14168958	14304570	135613	2	14048	uc007aiw.1	9692	ENSMUSG00000025932	Eya1	EYA transcriptional coactivator and phosphatase 1
chr1:14309482-14310366	chr1	14309482	14310366	7.02	7.22	6.79	0.43	0.085	0.32	2	2	116.9	180.7	107.59	113	+	+	+	+	Promoter	1	14168958	14310199	141242	2	14048	uc007aix.1	0	ENSMUSG00000025932	Eya1	EYA transcriptional coactivator and phosphatase 1
chr1:14312418-14312806	chr1	14312418	14312806	5.25	5.79	4.38	1.41	0.00153	0.0321	2	0	58.95	51.63	20.63	21	+	+	-	-	Distal Intergenic	1	14168958	14310199	141242	2	14048	uc057auc.1	-2219	ENSMUSG00000025932	Eya1	EYA transcriptional coactivator and phosphatase 1
chr1:14420800-14421577	chr1	14420800	14421577	5.48	5.74	5.16	0.58	0.14	0.41	2	0	50.96	55.83	35.37	36	+	+	-	-	Distal Intergenic	1	14168958	14310199	141242	2	14048	uc057auc.1	-110601	ENSMUSG00000025932	Eya1	EYA transcriptional coactivator and phosphatase 1
chr1:14496413-14496893	chr1	14496413	14496893	4.83	5.24	4.24	1	0.0606	1	1	0	43.96	31.82	22.84	15	+	-	-	-	Distal Intergenic	1	14168958	14310199	141242	2	14048	uc057auc.1	-186214	ENSMUSG00000025932	Eya1	EYA transcriptional coactivator and phosphatase 1
chr1:14506312-14507757	chr1	14506312	14507757	7.13	7.3	6.94	0.36	0.101	0.349	2	2	148.88	166.3	112.75	132	+	+	+	+	Distal Intergenic	1	14168958	14310199	141242	2	14048	uc057auc.1	-196113	ENSMUSG00000025932	Eya1	EYA transcriptional coactivator and phosphatase 1
chr1:14570670-14570973	chr1	14570670	14570973	5.09	5.24	4.93	0.3	0.546	0.777	1	1	42.96	32.42	36.11	25	-	+	+	-	Distal Intergenic	1	14753346	14755966	2621	2	17681	uc007aja.2	184993	ENSMUSG00000025930	Msc	musculin
chr1:14613327-14613877	chr1	14613327	14613877	5.28	5.39	5.17	0.23	0.605	0.813	0	0	41.97	42.02	39.79	32	-	-	-	-	Distal Intergenic	1	14753346	14755966	2621	2	17681	uc007aja.2	142089	ENSMUSG00000025930	Msc	musculin
chr1:14631277-14632490	chr1	14631277	14632490	7.6	7.8	7.36	0.44	0.0251	0.167	2	2	197.84	249.14	158.44	171	+	+	+	+	Distal Intergenic	1	14753346	14755966	2621	2	17681	uc007aja.2	123476	ENSMUSG00000025930	Msc	musculin
chr1:14650247-14651282	chr1	14650247	14651282	6.46	6.59	6.31	0.28	0.314	0.602	2	2	88.93	103.86	75.16	84	+	+	+	+	Distal Intergenic	1	14753346	14755966	2621	2	17681	uc007aja.2	104684	ENSMUSG00000025930	Msc	musculin
chr1:14688088-14688384	chr1	14688088	14688384	5.28	5.58	4.89	0.69	0.162	0.438	1	0	56.95	39.02	15.48	44	-	+	-	-	Distal Intergenic	1	14753346	14755966	2621	2	17681	uc007aja.2	67582	ENSMUSG00000025930	Msc	musculin
chr1:14705491-14705857	chr1	14705491	14705857	4.7	5.2	3.94	1.26	0.026	1	1	0	22.98	50.43	14.74	16	-	+	-	-	Distal Intergenic	1	14753346	14755966	2621	2	17681	uc007aja.2	50109	ENSMUSG00000025930	Msc	musculin
chr1:14739740-14740298	chr1	14739740	14740298	6.32	6.64	5.9	0.74	0.0152	0.127	1	0	89.93	109.86	49.37	70	-	+	-	-	Distal Intergenic	1	14753346	14755966	2621	2	17681	uc007aja.2	15668	ENSMUSG00000025930	Msc	musculin
chr1:14742848-14743684	chr1	14742848	14743684	7.15	7.25	7.03	0.23	0.317	0.604	2	2	158.87	146.49	131.17	130	+	+	+	+	Distal Intergenic	1	14753346	14755966	2621	2	17681	uc007aja.2	12282	ENSMUSG00000025930	Msc	musculin
chr1:14755159-14757768	chr1	14755159	14757768	8.52	8.74	8.26	0.48	0.000681	0.0191	2	2	435.64	421.44	313.19	300	+	+	+	+	Promoter	1	14753346	14755966	2621	2	17681	uc007aja.2	0	ENSMUSG00000025930	Msc	musculin
chr1:14839977-14840522	chr1	14839977	14840522	5.27	5.47	5.04	0.43	0.319	0.606	1	0	47.96	40.82	25.79	40	+	-	-	-	Distal Intergenic	1	14872648	14918862	46215	2	277328	uc007ajc.1	78340	ENSMUSG00000032769	Trpa1	transient receptor potential cation channel, subfamily A, member 1
chr1:14918157-14919242	chr1	14918157	14919242	7.17	7.4	6.91	0.49	0.0288	0.181	2	2	162.87	174.1	127.49	113	+	+	+	+	Promoter	1	14872648	14918862	46215	2	277328	uc007ajc.1	0	ENSMUSG00000032769	Trpa1	transient receptor potential cation channel, subfamily A, member 1
chr1:14975397-14976211	chr1	14975397	14976211	4.8	4.97	4.62	0.35	0.472	1	1	0	28.98	33.62	22.11	27	-	+	-	-	Distal Intergenic	1	14872648	14918862	46215	2	277328	uc033fid.1	-56535	ENSMUSG00000032769	Trpa1	transient receptor potential cation channel, subfamily A, member 1
chr1:14980180-14980640	chr1	14980180	14980640	5.42	5.63	5.19	0.44	0.299	0.587	1	0	54.95	43.83	39.79	33	+	-	-	-	Distal Intergenic	1	14872648	14918862	46215	2	277328	uc033fid.1	-61318	ENSMUSG00000032769	Trpa1	transient receptor potential cation channel, subfamily A, member 1
chr1:15017446-15018207	chr1	15017446	15018207	5.98	6.27	5.61	0.65	0.0488	0.239	2	1	72.94	81.05	47.9	50	+	+	-	+	Distal Intergenic	1	14872648	14918862	46215	2	277328	uc033fid.1	-98584	ENSMUSG00000032769	Trpa1	transient receptor potential cation channel, subfamily A, member 1
chr1:15083255-15083673	chr1	15083255	15083673	5.3	5.44	5.14	0.3	0.47	0.724	2	1	36.97	49.83	28.74	42	+	+	-	+	Distal Intergenic	1	14872648	14918862	46215	2	277328	uc033fid.1	-164393	ENSMUSG00000032769	Trpa1	transient receptor potential cation channel, subfamily A, member 1
chr1:15083929-15084388	chr1	15083929	15084388	4.16	4.3	4.01	0.29	0.642	1	1	0	18.98	20.41	16.21	16	-	+	-	-	Distal Intergenic	1	14872648	14918862	46215	2	277328	uc033fid.1	-165067	ENSMUSG00000032769	Trpa1	transient receptor potential cation channel, subfamily A, member 1
chr1:15111357-15111725	chr1	15111357	15111725	5.05	5.27	4.8	0.47	0.314	0.601	1	0	33.97	43.23	31.69	24	-	+	-	-	Distal Intergenic	1	14872648	14918862	46215	2	277328	uc033fid.1	-192495	ENSMUSG00000032769	Trpa1	transient receptor potential cation channel, subfamily A, member 1
chr1:15136011-15136519	chr1	15136011	15136519	4.95	5.4	4.27	1.13	0.0197	0.147	2	0	38.97	45.63	17.69	21	+	+	-	-	Distal Intergenic	1	15312452	15714214	401763	1	98741	uc007aje.1	-175933	ENSMUSG00000092083	Kcnb2	potassium voltage gated channel, Shab-related subfamily, member 2
chr1:15172725-15173037	chr1	15172725	15173037	4.98	5.2	4.73	0.47	0.329	0.615	1	0	34.97	38.42	16.95	36	-	+	-	-	Distal Intergenic	1	15312452	15714214	401763	1	98741	uc007aje.1	-139415	ENSMUSG00000092083	Kcnb2	potassium voltage gated channel, Shab-related subfamily, member 2
chr1:15264259-15264648	chr1	15264259	15264648	4.75	4.76	4.74	0.02	0.986	1	1	0	34.97	19.21	21.37	32	+	-	-	-	Distal Intergenic	1	15312452	15714214	401763	1	98741	uc007aje.1	-47804	ENSMUSG00000092083	Kcnb2	potassium voltage gated channel, Shab-related subfamily, member 2
chr1:15266505-15266806	chr1	15266505	15266806	4.72	4.8	4.64	0.16	0.733	1	1	0	18.98	36.62	22.84	27	-	+	-	-	Distal Intergenic	1	15312452	15714214	401763	1	98741	uc007aje.1	-45646	ENSMUSG00000092083	Kcnb2	potassium voltage gated channel, Shab-related subfamily, member 2
chr1:15286192-15287506	chr1	15286192	15287506	7.58	7.72	7.42	0.29	0.142	0.412	2	2	201.83	218.53	188.65	154	+	+	+	+	Distal Intergenic	1	15312452	15714214	401763	1	98741	uc007aje.1	-24946	ENSMUSG00000092083	Kcnb2	potassium voltage gated channel, Shab-related subfamily, member 2
chr1:15327272-15327750	chr1	15327272	15327750	5.19	5.34	5.01	0.33	0.446	0.708	0	0	28.98	52.23	26.53	38	-	-	-	-	Intron (uc007aje.1/98741, intron 1 of 1)	1	15312452	15714214	401763	1	98741	uc007aje.1	14820	ENSMUSG00000092083	Kcnb2	potassium voltage gated channel, Shab-related subfamily, member 2
chr1:15451322-15451884	chr1	15451322	15451884	5.17	5.07	5.26	-0.19	0.696	0.864	0	1	26.98	40.22	53.79	23	-	-	+	-	Intron (uc007aje.1/98741, intron 1 of 1)	1	15312452	15714214	401763	1	98741	uc007aje.1	138870	ENSMUSG00000092083	Kcnb2	potassium voltage gated channel, Shab-related subfamily, member 2
chr1:15456101-15456608	chr1	15456101	15456608	4.75	4.47	4.99	-0.52	0.328	1	0	0	21.98	22.21	43.48	20	-	-	-	-	Intron (uc007aje.1/98741, intron 1 of 1)	1	15312452	15714214	401763	1	98741	uc007aje.1	143649	ENSMUSG00000092083	Kcnb2	potassium voltage gated channel, Shab-related subfamily, member 2
chr1:15483253-15484119	chr1	15483253	15484119	5.73	5.8	5.65	0.15	0.661	0.845	1	0	43.96	67.24	43.48	57	-	+	-	-	Intron (uc007aje.1/98741, intron 1 of 1)	1	15312452	15714214	401763	1	98741	uc007aje.1	170801	ENSMUSG00000092083	Kcnb2	potassium voltage gated channel, Shab-related subfamily, member 2
chr1:15621832-15622337	chr1	15621832	15622337	5.12	5.32	4.89	0.44	0.357	0.639	1	0	46.96	33.02	22.11	37	+	-	-	-	Intron (uc007aje.1/98741, intron 1 of 1)	1	15805646	15822013	16368	1	21749	uc007ajf.2	-183309	ENSMUSG00000025925	Terf1	telomeric repeat binding factor 1
chr1:15644043-15645031	chr1	15644043	15645031	6.05	6.32	5.73	0.58	0.0887	0.328	1	1	75.94	83.45	38.32	68	-	+	-	+	Intron (uc007aje.1/98741, intron 1 of 1)	1	15805646	15822013	16368	1	21749	uc007ajf.2	-160615	ENSMUSG00000025925	Terf1	telomeric repeat binding factor 1
chr1:15683783-15684067	chr1	15683783	15684067	4.73	4.82	4.63	0.19	0.717	1	0	0	26.98	29.42	26.53	23	-	-	-	-	Intron (uc007aje.1/98741, intron 1 of 1)	1	15805646	15822013	16368	1	21749	uc007ajf.2	-121579	ENSMUSG00000025925	Terf1	telomeric repeat binding factor 1
chr1:15791204-15792107	chr1	15791204	15792107	8.02	8.22	7.78	0.45	0.0089	0.0932	2	2	296.76	300.17	198.23	240	+	+	+	+	Distal Intergenic	1	15805646	15822013	16368	1	21749	uc007ajf.2	-13539	ENSMUSG00000025925	Terf1	telomeric repeat binding factor 1
chr1:15804580-15806315	chr1	15804580	15806315	8.16	8.36	7.92	0.44	0.0134	0.119	2	2	352.71	305.58	272.66	211	+	+	+	+	Promoter	1	15805646	15822013	16368	1	21749	uc007ajf.2	0	ENSMUSG00000025925	Terf1	telomeric repeat binding factor 1
chr1:15814426-15815495	chr1	15814426	15815495	7.19	7.28	7.1	0.18	0.436	0.701	2	2	133.89	176.5	149.59	125	+	+	+	+	Intron (uc007ajf.2/21749, intron 3 of 6)	1	15805646	15844052	38407	1	21749	uc007aji.2	8780	ENSMUSG00000025925	Terf1	telomeric repeat binding factor 1
chr1:15841064-15841506	chr1	15841064	15841506	5.39	5.54	5.21	0.33	0.457	0.715	1	0	47.96	45.03	44.21	30	-	+	-	-	Intron (uc007ajh.2/21749, intron 9 of 9)	1	15805646	15844052	38407	1	21749	uc007aji.2	35418	ENSMUSG00000025925	Terf1	telomeric repeat binding factor 1
chr1:15883313-15884011	chr1	15883313	15884011	5.45	5.57	5.31	0.26	0.52	0.759	1	0	40.97	54.03	43.48	36	-	+	-	-	Exon (uc007ajj.1/226866, exon 2 of 5)	1	15853862	15892722	38861	2	226866	uc007ajj.1	8711	ENSMUSG00000032719	Sbspon	somatomedin B and thrombospondin, type 1 domain containing
chr1:15892156-15893047	chr1	15892156	15893047	6.49	6.71	6.23	0.49	0.0928	0.335	2	1	84.93	124.87	76.64	73	+	+	+	-	Promoter	1	15853862	15892722	38861	2	226866	uc007ajj.1	0	ENSMUSG00000032719	Sbspon	somatomedin B and thrombospondin, type 1 domain containing
chr1:15902411-15902902	chr1	15902411	15902902	5.29	5.63	4.86	0.77	0.0679	0.285	0	0	47.96	51.03	28	30	-	-	-	-	Distal Intergenic	1	15853862	15892722	38861	2	226866	uc007ajj.1	-9689	ENSMUSG00000032719	Sbspon	somatomedin B and thrombospondin, type 1 domain containing
chr1:15934052-15934884	chr1	15934052	15934884	4.86	4.95	4.77	0.18	0.7	1	1	0	20.98	40.82	29.48	25	-	+	-	-	Distal Intergenic	1	15853862	15892722	38861	2	226866	uc007ajj.1	-41330	ENSMUSG00000032719	Sbspon	somatomedin B and thrombospondin, type 1 domain containing
chr1:16021466-16021926	chr1	16021466	16021926	4.91	4.84	4.99	-0.15	0.768	0.901	0	0	25.98	31.22	32.42	31	-	-	-	-	Distal Intergenic	1	16065979	16093325	27347	2	75799	uc029qmy.2	71399	ENSMUSG00000067795	4930444P10Rik	RIKEN cDNA 4930444P10 gene
chr1:16061828-16062346	chr1	16061828	16062346	5.24	5.42	5.04	0.38	0.371	0.65	0	0	34.97	50.43	28.74	37	-	-	-	-	Distal Intergenic	1	16065979	16093325	27347	2	75799	uc029qmy.2	30979	ENSMUSG00000067795	4930444P10Rik	RIKEN cDNA 4930444P10 gene
chr1:16092737-16093751	chr1	16092737	16093751	6.84	6.74	6.94	-0.2	0.421	0.689	2	1	105.91	108.06	131.17	114	+	+	+	-	Promoter	1	16065979	16093325	27347	2	75799	uc029qmy.2	0	ENSMUSG00000067795	4930444P10Rik	RIKEN cDNA 4930444P10 gene
chr1:16099172-16100060	chr1	16099172	16100060	6.88	6.99	6.77	0.22	0.343	0.628	0	2	121.9	132.68	103.9	114	-	-	+	+	Downstream (1-2kb)	1	16101296	16104433	3138	2	19989	uc007ajl.3	4373	ENSMUSG00000043716	Rpl7	ribosomal protein L7
chr1:16104636-16105915	chr1	16104636	16105915	8.04	8.1	7.98	0.13	0.424	0.692	2	2	259.79	290.57	247.6	256	+	+	+	+	Promoter	1	16105882	16132550	26669	1	98711	uc007ajm.1	0	ENSMUSG00000025921	Rdh10	retinol dehydrogenase 10 (all-trans)
chr1:16115837-16116491	chr1	16115837	16116491	5.57	5.63	5.51	0.11	0.806	0.919	2	1	57.95	40.82	46.43	45	+	+	+	-	Intron (uc007ajm.1/98711, intron 2 of 5)	1	16105882	16132550	26669	1	98711	uc007ajm.1	9955	ENSMUSG00000025921	Rdh10	retinol dehydrogenase 10 (all-trans)
chr1:16129792-16130723	chr1	16129792	16130723	7.48	7.87	6.93	0.95	6.87e-06	0.000734	2	2	258.79	210.12	117.17	126	+	+	+	+	Intron (uc007ajm.1/98711, intron 4 of 5)	1	16105882	16132550	26669	1	98711	uc007ajm.1	23910	ENSMUSG00000025921	Rdh10	retinol dehydrogenase 10 (all-trans)
chr1:16169357-16170291	chr1	16169357	16170291	6.36	6.52	6.19	0.33	0.321	0.608	2	2	102.92	80.45	86.22	60	+	+	+	+	Distal Intergenic	1	16105882	16132550	26669	1	98711	uc007ajm.1	63475	ENSMUSG00000025921	Rdh10	retinol dehydrogenase 10 (all-trans)
chr1:16372098-16372596	chr1	16372098	16372596	4.87	4.93	4.82	0.11	0.794	1	1	0	25.98	34.82	21.37	35	-	+	-	-	Intron (uc007ajn.2/29819, intron 9 of 13)	1	16228810	16519302	290493	2	29819	uc007ajn.2	146706	ENSMUSG00000025920	Stau2	staufen (RNA binding protein) homolog 2 (Drosophila)
chr1:16439952-16440459	chr1	16439952	16440459	5.48	5.75	5.15	0.6	0.154	0.427	2	1	61.95	45.63	39.06	32	+	+	+	-	Exon (uc007ajn.2/29819, exon 5 of 14)	1	16228810	16519302	290493	2	29819	uc007ajn.2	78843	ENSMUSG00000025920	Stau2	staufen (RNA binding protein) homolog 2 (Drosophila)
chr1:16518631-16519246	chr1	16518631	16519246	6.32	6.52	6.08	0.44	0.133	0.399	1	1	87.93	96.06	58.22	77	-	+	-	+	Promoter	1	16228810	16519302	290493	2	29819	uc007ajn.2	56	ENSMUSG00000025920	Stau2	staufen (RNA binding protein) homolog 2 (Drosophila)
chr1:16519555-16520299	chr1	16519555	16520299	6.81	7.03	6.56	0.47	0.0721	0.295	2	2	123.9	137.48	107.59	81	+	+	+	+	Promoter	1	16459715	16519302	59588	2	29819	uc007ajr.2	-253	ENSMUSG00000025920	Stau2	staufen (RNA binding protein) homolog 2 (Drosophila)
chr1:16577680-16578548	chr1	16577680	16578548	5.93	5.98	5.87	0.1	0.768	0.901	2	1	68.94	57.03	49.37	68	+	+	-	+	Intron (uc007ajs.2/66799, intron 5 of 6)	1	16540788	16619338	78551	2	66799	uc007ajs.2	40790	ENSMUSG00000025939	Ube2w	ubiquitin-conjugating enzyme E2W (putative)
chr1:16618499-16619828	chr1	16618499	16619828	7.81	8.04	7.54	0.5	0.00621	0.0757	2	2	270.78	255.75	172.44	201	+	+	+	+	Promoter	1	16540788	16619338	78551	2	66799	uc007ajs.2	0	ENSMUSG00000025939	Ube2w	ubiquitin-conjugating enzyme E2W (putative)
chr1:16656487-16657592	chr1	16656487	16657592	8.89	9.06	8.7	0.36	0.0044	0.0616	2	2	518.57	548.72	396.46	435	+	+	+	+	Promoter	1	16641725	16656865	15141	2	67923	uc007ajv.2	0	ENSMUSG00000079658	Eloc	elongin C
chr1:16664762-16665847	chr1	16664762	16665847	6.99	7.13	6.83	0.3	0.201	0.485	2	2	130.89	148.89	115.69	112	+	+	+	+	Promoter	1	16665191	16678275	13085	1	70397	uc007ajx.1	0	ENSMUSG00000025940	Tmem70	transmembrane protein 70
chr1:16687938-16689050	chr1	16687938	16689050	6.6	6.78	6.39	0.39	0.144	0.414	2	1	113.91	106.26	76.64	91	+	+	+	-	Promoter	1	16688456	16709605	21150	1	17087	uc007ajz.2	0	ENSMUSG00000025779	Ly96	lymphocyte antigen 96
chr1:16798082-16798929	chr1	16798082	16798929	5.99	5.94	6.04	-0.1	0.78	0.907	1	1	49.96	72.64	78.85	53	-	+	+	-	Distal Intergenic	1	16688456	16709605	21150	1	17087	uc011wim.1	109626	ENSMUSG00000025779	Ly96	lymphocyte antigen 96
chr1:16824048-16825433	chr1	16824048	16825433	8.43	8.58	8.28	0.3	0.037	0.206	2	2	376.69	386.62	302.87	317	+	+	+	+	Distal Intergenic	1	16688456	16709605	21150	1	17087	uc011wim.1	135592	ENSMUSG00000025779	Ly96	lymphocyte antigen 96
chr1:16867066-16867960	chr1	16867066	16867960	5.77	5.64	5.89	-0.26	0.468	0.723	0	1	50.96	48.63	58.95	60	-	-	+	-	Distal Intergenic	1	16688456	16709605	21150	1	17087	uc011wim.1	178610	ENSMUSG00000025779	Ly96	lymphocyte antigen 96
chr1:16868509-16868934	chr1	16868509	16868934	5.79	5.77	5.81	-0.04	0.896	0.959	1	0	62.95	46.23	53.06	59	+	-	-	-	Distal Intergenic	1	16688456	16709605	21150	1	17087	uc011wim.1	180053	ENSMUSG00000025779	Ly96	lymphocyte antigen 96
chr1:16942255-16942654	chr1	16942255	16942654	4.31	4.35	4.27	0.08	0.876	1	1	0	14.99	25.81	20.63	18	-	+	-	-	Distal Intergenic	1	16994940	17097889	102950	2	57339	uc007aka.2	155235	ENSMUSG00000042686	Jph1	junctophilin 1
chr1:16953748-16954308	chr1	16953748	16954308	4.84	4.82	4.85	-0.03	0.94	1	1	1	25.98	30.62	36.85	21	-	+	+	-	Distal Intergenic	1	16994940	17097889	102950	2	57339	uc007aka.2	143581	ENSMUSG00000042686	Jph1	junctophilin 1
chr1:17009591-17010257	chr1	17009591	17010257	5.41	5.82	4.83	0.99	0.232	0.52	1	0	31.97	81.05	39.06	18	-	+	-	-	Intron (uc007aka.2/57339, intron 3 of 4)	1	16994940	17097889	102950	2	57339	uc007aka.2	87632	ENSMUSG00000042686	Jph1	junctophilin 1
chr1:17091486-17092176	chr1	17091486	17092176	5.85	5.66	6.02	-0.36	0.354	0.636	1	2	39.97	61.24	58.95	71	-	+	+	+	Exon (uc007aka.2/57339, exon 2 of 5)	1	16994940	17097889	102950	2	57339	uc007aka.2	5713	ENSMUSG00000042686	Jph1	junctophilin 1
chr1:17096646-17098194	chr1	17096646	17098194	7.76	7.88	7.63	0.25	0.251	0.541	2	2	226.81	243.14	238.76	157	+	+	+	+	Promoter	1	16994940	17097889	102950	2	57339	uc007aka.2	0	ENSMUSG00000042686	Jph1	junctophilin 1
chr1:17122949-17123911	chr1	17122949	17123911	6.47	6.73	6.16	0.57	0.0635	0.276	2	0	109.91	102.66	50.85	92	+	+	-	-	Distal Intergenic	1	17145373	17158744	13372	1	14545	uc007akb.2	-21462	ENSMUSG00000025777	Gdap1	ganglioside-induced differentiation-associated-protein 1
chr1:17124512-17124844	chr1	17124512	17124844	5.35	5.51	5.16	0.35	0.427	0.694	1	0	26.98	64.24	31.69	40	-	+	-	-	Distal Intergenic	1	17145373	17158744	13372	1	14545	uc007akb.2	-20529	ENSMUSG00000025777	Gdap1	ganglioside-induced differentiation-associated-protein 1
chr1:17145157-17145942	chr1	17145157	17145942	7.49	7.71	7.22	0.49	0.0217	0.154	2	2	174.86	244.34	148.86	150	+	+	+	+	Promoter	1	17145373	17158744	13372	1	14545	uc007akb.2	0	ENSMUSG00000025777	Gdap1	ganglioside-induced differentiation-associated-protein 1
chr1:17163551-17164071	chr1	17163551	17164071	5.18	5.44	4.86	0.58	0.187	0.469	1	0	35.97	51.03	27.27	31	-	+	-	-	3' UTR	1	17145373	17164270	18898	1	14545	uc007akc.2	18178	ENSMUSG00000025777	Gdap1	ganglioside-induced differentiation-associated-protein 1
chr1:17207247-17208181	chr1	17207247	17208181	7.51	7.78	7.18	0.6	0.00333	0.0521	2	2	193.84	246.14	139.28	151	+	+	+	+	Distal Intergenic	1	17145373	17164270	18898	1	14545	uc007akc.2	61874	ENSMUSG00000025777	Gdap1	ganglioside-induced differentiation-associated-protein 1
chr1:17235625-17235925	chr1	17235625	17235925	4.99	5.57	4.02	1.55	0.00175	0.0349	1	0	47.96	46.83	18.42	14	-	+	-	-	Distal Intergenic	1	17145373	17164270	18898	1	14545	uc007akc.2	90252	ENSMUSG00000025777	Gdap1	ganglioside-induced differentiation-associated-protein 1
chr1:17250221-17251514	chr1	17250221	17251514	8.19	8.53	7.73	0.81	6.4e-07	0.000115	2	2	365.7	375.82	226.23	197	+	+	+	+	Distal Intergenic	1	17145373	17164270	18898	1	14545	uc007akc.2	104848	ENSMUSG00000025777	Gdap1	ganglioside-induced differentiation-associated-protein 1
chr1:17294578-17294867	chr1	17294578	17294867	4.58	4.61	4.54	0.07	0.856	1	1	0	15.99	33.02	17.69	29	-	+	-	-	Distal Intergenic	1	17145373	17164270	18898	1	14545	uc007akc.2	149205	ENSMUSG00000025777	Gdap1	ganglioside-induced differentiation-associated-protein 1
chr1:17389730-17390408	chr1	17389730	17390408	5.02	5.28	4.71	0.57	0.216	0.503	2	0	36.97	40.82	21.37	31	+	+	-	-	Distal Intergenic	1	17601901	17630939	29039	1	94227	uc007ake.2	-211493	ENSMUSG00000067780	Pi15	peptidase inhibitor 15
chr1:17434067-17434686	chr1	17434067	17434686	5.3	5.45	5.15	0.3	0.471	0.725	1	0	34.97	52.23	25.79	45	-	+	-	-	Distal Intergenic	1	17601901	17630939	29039	1	94227	uc007ake.2	-167215	ENSMUSG00000067780	Pi15	peptidase inhibitor 15
chr1:17466261-17467281	chr1	17466261	17467281	5.49	5.7	5.23	0.47	0.532	0.768	1	0	72.94	31.22	25.05	50	+	-	-	-	Distal Intergenic	1	17601901	17630939	29039	1	94227	uc007ake.2	-134620	ENSMUSG00000067780	Pi15	peptidase inhibitor 15
chr1:17473608-17474305	chr1	17473608	17474305	5.27	5.44	5.08	0.36	0.423	0.691	1	0	44.96	42.02	39.79	28	-	+	-	-	Distal Intergenic	1	17601901	17630939	29039	1	94227	uc007ake.2	-127596	ENSMUSG00000067780	Pi15	peptidase inhibitor 15
chr1:17489520-17490268	chr1	17489520	17490268	5.87	6	5.73	0.27	0.445	0.707	0	0	70.94	57.03	44.95	61	-	-	-	-	Distal Intergenic	1	17601901	17630939	29039	1	94227	uc007ake.2	-111633	ENSMUSG00000067780	Pi15	peptidase inhibitor 15
chr1:17506601-17507288	chr1	17506601	17507288	5.48	6.15	4.22	1.92	2.49e-05	0.00185	2	0	74.94	66.64	10.32	27	+	+	-	-	Distal Intergenic	1	17601901	17630939	29039	1	94227	uc007ake.2	-94613	ENSMUSG00000067780	Pi15	peptidase inhibitor 15
chr1:17520254-17520555	chr1	17520254	17520555	5.08	5.33	4.79	0.54	0.233	0.522	0	1	36.97	43.23	27.27	28	-	-	+	-	Distal Intergenic	1	17601901	17630939	29039	1	94227	uc007ake.2	-81346	ENSMUSG00000067780	Pi15	peptidase inhibitor 15
chr1:17666159-17666848	chr1	17666159	17666848	5.01	5.2	4.8	0.4	0.402	0.675	0	0	36.97	36.62	31.69	24	-	-	-	-	Distal Intergenic	1	17727052	17766207	39156	1	83691	uc007akg.1	-60204	ENSMUSG00000025776	Crispld1	cysteine-rich secretory protein LCCL domain containing 1
chr1:17669438-17670275	chr1	17669438	17670275	5.72	5.37	6	-0.64	0.0888	0.328	0	0	42.96	39.62	55.27	73	-	-	-	-	Distal Intergenic	1	17727052	17766207	39156	1	83691	uc007akg.1	-56777	ENSMUSG00000025776	Crispld1	cysteine-rich secretory protein LCCL domain containing 1
chr1:17685625-17686181	chr1	17685625	17686181	5.29	5.33	5.25	0.07	0.845	0.937	1	0	33.97	46.23	38.32	38	-	+	-	-	Intron (uc007akf.1/102634913, intron 6 of 6)	1	17727052	17766207	39156	1	83691	uc007akg.1	-40871	ENSMUSG00000025776	Crispld1	cysteine-rich secretory protein LCCL domain containing 1
chr1:17686844-17687380	chr1	17686844	17687380	5.81	5.91	5.71	0.2	0.566	0.789	1	2	43.96	76.24	54.53	50	-	+	+	+	Intron (uc007akf.1/102634913, intron 6 of 6)	1	17727052	17766207	39156	1	83691	uc007akg.1	-39672	ENSMUSG00000025776	Crispld1	cysteine-rich secretory protein LCCL domain containing 1
chr1:17726963-17727920	chr1	17726963	17727920	7.43	7.64	7.18	0.47	0.0213	0.153	2	2	185.85	214.32	148.12	141	+	+	+	+	Promoter	1	17727052	17766207	39156	1	83691	uc007akg.1	0	ENSMUSG00000025776	Crispld1	cysteine-rich secretory protein LCCL domain containing 1
chr1:17792831-17793462	chr1	17792831	17793462	5.13	5.76	3.97	1.79	0.000205	0.00827	1	0	56.95	51.63	18.42	13	+	-	-	-	Distal Intergenic	1	17692904	17727646	34743	2	102634913	uc056yci.1	-65185	ENSMUSG00000085125	Gm16070	predicted gene 16070
chr1:17846260-17847004	chr1	17846260	17847004	5.75	6.04	5.4	0.64	0.0915	0.333	1	0	51.96	79.25	46.43	38	-	+	-	-	Distal Intergenic	1	17692904	17727646	34743	2	102634913	uc056yci.1	-118614	ENSMUSG00000085125	Gm16070	predicted gene 16070
chr1:17874755-17875255	chr1	17874755	17875255	4.85	4.98	4.72	0.26	0.601	1	1	0	20.98	42.02	28.74	24	-	+	-	-	Distal Intergenic	1	17692904	17727646	34743	2	102634913	uc056yci.1	-147109	ENSMUSG00000085125	Gm16070	predicted gene 16070
chr1:17903549-17904313	chr1	17903549	17904313	6.39	6.54	6.22	0.32	0.266	0.555	2	2	82.93	103.26	61.9	87	+	+	+	+	Distal Intergenic	1	17692904	17727646	34743	2	102634913	uc056yci.1	-175903	ENSMUSG00000085125	Gm16070	predicted gene 16070
chr1:17922253-17922966	chr1	17922253	17922966	4.35	4.28	4.42	-0.14	0.841	1	0	0	12.99	25.81	25.79	17	-	-	-	-	Distal Intergenic	1	17692904	17727646	34743	2	102634913	uc056yci.1	-194607	ENSMUSG00000085125	Gm16070	predicted gene 16070
chr1:17931662-17932730	chr1	17931662	17932730	8.69	8.71	8.66	0.05	0.705	0.868	2	2	383.68	455.66	433.3	376	+	+	+	+	Distal Intergenic	1	17692904	17727646	34743	2	102634913	uc056yci.1	-204016	ENSMUSG00000085125	Gm16070	predicted gene 16070
chr1:17982682-17983215	chr1	17982682	17983215	5.73	5.76	5.7	0.05	0.914	0.966	0	1	49.96	58.23	69.27	35	-	-	+	-	Distal Intergenic	1	18115191	18137052	21862	2	78081	uc007aki.1	153837	ENSMUSG00000025774	Crisp4	cysteine-rich secretory protein 4
chr1:18012985-18013280	chr1	18012985	18013280	5.43	5.76	5.01	0.75	0.0903	0.33	1	1	33.97	74.44	32.42	32	-	+	+	-	Distal Intergenic	1	18115191	18137052	21862	2	78081	uc007aki.1	123772	ENSMUSG00000025774	Crisp4	cysteine-rich secretory protein 4
chr1:18015620-18015915	chr1	18015620	18015915	4.78	4.72	4.84	-0.13	0.834	1	0	0	18.98	33.62	32.42	25	-	-	-	-	Distal Intergenic	1	18115191	18137052	21862	2	78081	uc007aki.1	121137	ENSMUSG00000025774	Crisp4	cysteine-rich secretory protein 4
chr1:18029975-18030783	chr1	18029975	18030783	5.53	5.74	5.3	0.44	0.266	0.555	1	0	39.97	66.64	34.63	44	-	+	-	-	Distal Intergenic	1	18115191	18137052	21862	2	78081	uc007aki.1	106269	ENSMUSG00000025774	Crisp4	cysteine-rich secretory protein 4
chr1:18057000-18059180	chr1	18057000	18059180	8.27	8.29	8.24	0.04	0.76	0.897	2	2	303.75	321.79	303.61	303	+	+	+	+	Distal Intergenic	1	18115191	18137052	21862	2	78081	uc007aki.1	77872	ENSMUSG00000025774	Crisp4	cysteine-rich secretory protein 4
chr1:18077660-18079435	chr1	18077660	18079435	7.58	7.72	7.41	0.31	0.104	0.355	2	2	206.83	215.53	165.07	176	+	+	+	+	Distal Intergenic	1	18115191	18137052	21862	2	78081	uc007aki.1	57617	ENSMUSG00000025774	Crisp4	cysteine-rich secretory protein 4
chr1:18106028-18107111	chr1	18106028	18107111	6.33	6.44	6.2	0.25	0.394	0.668	2	0	70.94	103.26	65.58	81	+	+	-	-	Distal Intergenic	1	18115191	18137052	21862	2	78081	uc007aki.1	29941	ENSMUSG00000025774	Crisp4	cysteine-rich secretory protein 4
chr1:18131677-18132315	chr1	18131677	18132315	4.76	4.8	4.72	0.08	0.862	1	0	0	27.98	27.62	20.63	32	-	-	-	-	Intron (uc007aki.1/78081, intron 2 of 6)	1	18115191	18137052	21862	2	78081	uc007aki.1	4737	ENSMUSG00000025774	Crisp4	cysteine-rich secretory protein 4
chr1:18191069-18192036	chr1	18191069	18192036	5.63	5.81	5.43	0.39	0.313	0.601	0	0	52.96	59.43	30.95	55	-	-	-	-	Distal Intergenic	1	18210053	18223564	13512	2	654454	uc007akl.1	31528	ENSMUSG00000070977	Defb44-ps	defensin beta 44, pseudogene
chr1:18223352-18223773	chr1	18223352	18223773	5.59	6.02	4.97	1.06	0.0141	0.122	2	0	74.94	55.23	40.53	22	+	+	-	-	Promoter	1	18210053	18223564	13512	2	654454	uc007akl.1	0	ENSMUSG00000070977	Defb44-ps	defensin beta 44, pseudogene
chr1:18268629-18269759	chr1	18268629	18269759	6.99	6.99	6.98	0.01	0.988	0.995	2	2	135.89	118.87	132.64	120	+	+	+	+	Distal Intergenic	1	18250978	18265138	14161	2	77673	uc007akn.2	-3491	ENSMUSG00000067773	Defb41	defensin beta 41
chr1:18289013-18289284	chr1	18289013	18289284	5.06	5.15	4.96	0.19	0.658	0.843	0	0	25.98	45.03	30.21	32	-	-	-	-	Distal Intergenic	1	18250978	18265138	14161	2	77673	uc007akn.2	-23875	ENSMUSG00000067773	Defb41	defensin beta 41
chr1:18324378-18324823	chr1	18324378	18324823	5.05	5.19	4.9	0.3	0.561	0.787	0	1	38.97	34.22	37.58	22	-	-	+	-	Distal Intergenic	1	18250978	18265138	14161	2	77673	uc007akn.2	-59240	ENSMUSG00000067773	Defb41	defensin beta 41
chr1:18412724-18413157	chr1	18412724	18413157	4.93	5.31	4.42	0.89	0.105	0.356	0	0	40.97	38.42	30.95	12	-	-	-	-	Distal Intergenic	1	18250978	18265138	14161	2	77673	uc007akn.2	-147586	ENSMUSG00000067773	Defb41	defensin beta 41
chr1:18472261-18473262	chr1	18472261	18473262	6.58	6.67	6.48	0.18	0.497	0.744	2	2	79.93	123.07	86.96	92	+	+	+	+	Distal Intergenic	1	18250978	18265138	14161	2	77673	uc007akn.2	-207123	ENSMUSG00000067773	Defb41	defensin beta 41
chr1:18536801-18537957	chr1	18536801	18537957	5.68	5.35	5.95	-0.6	0.133	0.399	1	2	36.97	44.43	49.37	74	-	+	+	+	Distal Intergenic	1	18250978	18265138	14161	2	77673	uc007akn.2	-271663	ENSMUSG00000067773	Defb41	defensin beta 41
chr1:18639292-18640129	chr1	18639292	18640129	6.53	6.83	6.16	0.67	0.0142	0.123	2	1	104.91	123.07	67.8	75	+	+	-	+	Distal Intergenic	1	18250978	18265138	14161	2	77673	uc007akn.2	-374154	ENSMUSG00000067773	Defb41	defensin beta 41
chr1:18658638-18659372	chr1	18658638	18659372	6.79	7.12	6.37	0.76	0.00258	0.0445	2	2	132.89	145.88	78.85	86	+	+	+	+	Distal Intergenic	1	18250978	18265138	14161	2	77673	uc007akn.2	-393500	ENSMUSG00000067773	Defb41	defensin beta 41
chr1:18793539-18793922	chr1	18793539	18793922	6.26	6.45	6.05	0.4	0.252	0.542	2	1	108.91	65.44	69.27	63	+	+	+	-	Distal Intergenic	1	19103022	19166332	63311	1	226896	uc007akp.1	-309100	ENSMUSG00000042596	Tfap2d	transcription factor AP-2, delta
chr1:18830590-18831715	chr1	18830590	18831715	5.76	6.03	5.41	0.62	0.0976	0.344	1	0	49.96	81.05	38.32	47	-	+	-	-	Distal Intergenic	1	19103022	19166332	63311	1	226896	uc007akp.1	-271307	ENSMUSG00000042596	Tfap2d	transcription factor AP-2, delta
chr1:18845744-18846725	chr1	18845744	18846725	5.87	6.02	5.7	0.31	0.381	0.658	2	0	65.95	63.64	58.22	46	+	+	-	-	Distal Intergenic	1	19103022	19166332	63311	1	226896	uc007akp.1	-256297	ENSMUSG00000042596	Tfap2d	transcription factor AP-2, delta
chr1:18872079-18872662	chr1	18872079	18872662	6.15	6.29	5.99	0.3	0.342	0.626	2	2	79.93	76.24	61.16	66	+	+	+	+	Distal Intergenic	1	19103022	19166332	63311	1	226896	uc007akp.1	-230360	ENSMUSG00000042596	Tfap2d	transcription factor AP-2, delta
chr1:18927533-18927965	chr1	18927533	18927965	4.9	5	4.79	0.21	0.667	0.848	2	0	31.97	31.82	27.27	28	+	+	-	-	Distal Intergenic	1	19103022	19166332	63311	1	226896	uc007akp.1	-175057	ENSMUSG00000042596	Tfap2d	transcription factor AP-2, delta
chr1:18976550-18977375	chr1	18976550	18977375	5.42	5.5	5.34	0.16	0.73	0.882	1	0	45.96	44.43	50.85	30	-	+	-	-	Distal Intergenic	1	19103022	19166332	63311	1	226896	uc007akp.1	-125647	ENSMUSG00000042596	Tfap2d	transcription factor AP-2, delta
chr1:19056232-19056790	chr1	19056232	19056790	6.21	6.51	5.84	0.68	0.0283	0.179	2	1	81.93	100.86	52.32	62	+	+	+	-	Distal Intergenic	1	19103022	19166332	63311	1	226896	uc007akp.1	-46232	ENSMUSG00000042596	Tfap2d	transcription factor AP-2, delta
chr1:19088270-19088631	chr1	19088270	19088631	5	5.37	4.5	0.87	0.0636	0.276	1	0	39.97	42.62	22.11	23	-	+	-	-	Distal Intergenic	1	19103022	19166332	63311	1	226896	uc007akp.1	-14391	ENSMUSG00000042596	Tfap2d	transcription factor AP-2, delta
chr1:19096845-19097336	chr1	19096845	19097336	5.21	5.36	5.03	0.33	0.456	0.715	0	0	25.98	56.43	32.42	33	-	-	-	-	Distal Intergenic	1	19103022	19166332	63311	1	226896	uc007akp.1	-5686	ENSMUSG00000042596	Tfap2d	transcription factor AP-2, delta
chr1:19103575-19104892	chr1	19103575	19104892	7.86	8.02	7.67	0.36	0.0461	0.232	2	2	273.77	246.74	207.07	199	+	+	+	+	Promoter	1	19103022	19166332	63311	1	226896	uc007akp.1	553	ENSMUSG00000042596	Tfap2d	transcription factor AP-2, delta
chr1:19109811-19110158	chr1	19109811	19110158	5.82	6.01	5.6	0.41	0.237	0.526	2	2	55.95	72.64	45.69	51	+	+	+	+	Intron (uc007akp.1/226896, intron 3 of 7)	1	19103022	19166332	63311	1	226896	uc007akp.1	6789	ENSMUSG00000042596	Tfap2d	transcription factor AP-2, delta
chr1:19178932-19179492	chr1	19178932	19179492	6.11	6.38	5.78	0.6	0.0701	0.29	2	2	81.93	84.65	42	68	+	+	+	+	Distal Intergenic	1	19208914	19238845	29932	1	21419	uc007akq.2	-29422	ENSMUSG00000025927	Tfap2b	transcription factor AP-2 beta
chr1:19192623-19192900	chr1	19192623	19192900	4.91	5.17	4.59	0.57	0.274	0.563	1	0	39.97	31.82	30.21	18	-	+	-	-	Distal Intergenic	1	19208914	19238845	29932	1	21419	uc007akq.2	-16014	ENSMUSG00000025927	Tfap2b	transcription factor AP-2 beta
chr1:19209808-19211158	chr1	19209808	19211158	7.26	7.4	7.11	0.29	0.213	0.499	2	1	153.87	183.11	109.06	167	+	+	-	+	Promoter	1	19208914	19238845	29932	1	21419	uc007akr.2	894	ENSMUSG00000025927	Tfap2b	transcription factor AP-2 beta
chr1:19211652-19212419	chr1	19211652	19212419	6.46	6.45	6.47	-0.02	0.938	0.976	1	1	87.93	87.05	91.38	86	-	+	+	-	Promoter	1	19212054	19214442	2389	1	21419	uc007aks.1	0	ENSMUSG00000025927	Tfap2b	transcription factor AP-2 beta
chr1:19226388-19227097	chr1	19226388	19227097	5.48	5.78	5.1	0.69	0.0913	0.332	2	0	60.95	49.23	35.37	33	+	+	-	-	Exon (uc007akq.2/21419, exon 4 of 8)	1	19213927	19238845	24919	1	21419	uc007aku.2	12461	ENSMUSG00000025927	Tfap2b	transcription factor AP-2 beta
chr1:19233824-19234340	chr1	19233824	19234340	6.76	6.83	6.69	0.13	0.789	0.911	1	2	74.94	151.89	92.11	115	-	+	+	+	Exon (uc007akq.2/21419, exon 7 of 8)	1	19213927	19238845	24919	1	21419	uc007aku.2	19897	ENSMUSG00000025927	Tfap2b	transcription factor AP-2 beta
chr1:19234546-19235528	chr1	19234546	19235528	6.98	7.25	6.64	0.6	0.0108	0.104	2	1	156.87	147.09	95.06	105	+	+	+	-	3' UTR	1	19213927	19238845	24919	1	21419	uc007aku.2	20619	ENSMUSG00000025927	Tfap2b	transcription factor AP-2 beta
chr1:19236563-19237139	chr1	19236563	19237139	6.82	7.03	6.57	0.45	0.0764	0.303	2	1	142.88	118.27	93.59	97	+	+	+	-	3' UTR	1	19213927	19238845	24919	1	21419	uc007aku.2	22636	ENSMUSG00000025927	Tfap2b	transcription factor AP-2 beta
chr1:19241381-19242141	chr1	19241381	19242141	6.69	6.83	6.52	0.31	0.267	0.556	2	2	123.9	103.86	75.16	109	+	+	+	+	Distal Intergenic	1	19213927	19238845	24919	1	21419	uc007aku.2	27454	ENSMUSG00000025927	Tfap2b	transcription factor AP-2 beta
chr1:19289913-19290892	chr1	19289913	19290892	6.41	6.5	6.32	0.18	0.522	0.761	2	2	93.92	87.05	74.43	85	+	+	+	+	Distal Intergenic	1	19213927	19238845	24919	1	21419	uc007aku.2	75986	ENSMUSG00000025927	Tfap2b	transcription factor AP-2 beta
chr1:19343884-19345085	chr1	19343884	19345085	5.82	6.17	5.35	0.82	0.0224	0.157	2	0	76.94	67.24	36.85	45	+	+	-	-	Distal Intergenic	1	19213927	19238845	24919	1	21419	uc007aku.2	129957	ENSMUSG00000025927	Tfap2b	transcription factor AP-2 beta
chr1:19371896-19372696	chr1	19371896	19372696	5.14	5.49	4.69	0.79	0.0929	0.335	1	0	46.96	42.62	31.69	20	-	+	-	-	Distal Intergenic	1	19213927	19238845	24919	1	21419	uc007aku.2	157969	ENSMUSG00000025927	Tfap2b	transcription factor AP-2 beta
chr1:19398781-19399126	chr1	19398781	19399126	4.86	5.55	3.53	2.01	0.208	1	1	0	42.96	50.43	22.11	1	-	+	-	-	Distal Intergenic	1	19213927	19238845	24919	1	21419	uc007aku.2	184854	ENSMUSG00000025927	Tfap2b	transcription factor AP-2 beta
chr1:19449688-19450665	chr1	19449688	19450665	6.46	6.49	6.44	0.05	0.812	0.922	2	2	65.95	114.07	66.32	107	+	+	+	+	Distal Intergenic	1	19213927	19238845	24919	1	21419	uc007aku.2	235761	ENSMUSG00000025927	Tfap2b	transcription factor AP-2 beta
chr1:19636312-19636814	chr1	19636312	19636814	5.05	5.46	4.49	0.97	0.038	0.209	1	0	36.97	51.03	22.84	22	-	+	-	-	Distal Intergenic	1	19213927	19238845	24919	1	21419	uc007aku.2	422385	ENSMUSG00000025927	Tfap2b	transcription factor AP-2 beta
chr1:19767746-19768158	chr1	19767746	19768158	4.12	4.36	3.82	0.55	0.401	1	0	0	15.99	25.21	16.21	12	-	-	-	-	Distal Intergenic	1	19213927	19238845	24919	1	21419	uc007aku.2	553819	ENSMUSG00000025927	Tfap2b	transcription factor AP-2 beta
chr1:19799170-19799848	chr1	19799170	19799848	5.57	5.76	5.34	0.43	0.261	0.551	2	2	47.96	60.64	39.79	41	+	+	+	+	Distal Intergenic	1	20356454	20392300	35847	1	75028	uc029qnd.1	-556606	ENSMUSG00000089914	4930486I03Rik	RIKEN cDNA 4930486I03 gene
chr1:19839031-19839627	chr1	19839031	19839627	4.73	4.74	4.72	0.03	0.911	1	1	0	16.99	36.62	17.69	35	-	+	-	-	Distal Intergenic	1	20356454	20392300	35847	1	75028	uc029qnd.1	-516827	ENSMUSG00000089914	4930486I03Rik	RIKEN cDNA 4930486I03 gene
chr1:19975426-19975918	chr1	19975426	19975918	5.44	5.58	5.29	0.28	0.558	0.784	1	0	53.96	41.42	52.32	26	+	-	-	-	Distal Intergenic	1	20356454	20392300	35847	1	75028	uc029qnd.1	-380536	ENSMUSG00000089914	4930486I03Rik	RIKEN cDNA 4930486I03 gene
chr1:19999185-20000174	chr1	19999185	20000174	5.63	5.7	5.56	0.14	0.716	0.874	2	1	54.95	49.23	27.27	67	+	+	-	+	Distal Intergenic	1	20356454	20392300	35847	1	75028	uc029qnd.1	-356280	ENSMUSG00000089914	4930486I03Rik	RIKEN cDNA 4930486I03 gene
chr1:20224275-20224658	chr1	20224275	20224658	4.52	5	3.8	1.21	0.0323	1	0	0	29.98	34.22	11.79	16	-	-	-	-	Intron (uc007akv.1/241035, intron 53 of 66)	1	20356454	20392300	35847	1	75028	uc029qnd.1	-131796	ENSMUSG00000089914	4930486I03Rik	RIKEN cDNA 4930486I03 gene
chr1:20284560-20285025	chr1	20284560	20285025	4.4	4.29	4.51	-0.23	0.782	1	1	0	8.99	30.02	17.69	28	-	+	-	-	Intron (uc007akv.1/241035, intron 51 of 66)	1	20356454	20392300	35847	1	75028	uc029qnd.1	-71429	ENSMUSG00000089914	4930486I03Rik	RIKEN cDNA 4930486I03 gene
chr1:20311039-20311967	chr1	20311039	20311967	5.83	6.29	5.16	1.13	0.00933	0.0958	2	0	88.93	67.24	51.58	20	+	+	-	-	Intron (uc007akv.1/241035, intron 49 of 66)	1	20356454	20392300	35847	1	75028	uc029qnd.1	-44487	ENSMUSG00000089914	4930486I03Rik	RIKEN cDNA 4930486I03 gene
chr1:20431985-20432489	chr1	20431985	20432489	5.35	5.28	5.42	-0.14	0.815	0.924	2	0	24.98	52.83	33.9	52	+	+	-	-	Intron (uc007akv.1/241035, intron 36 of 66)	1	20356454	20392300	35847	1	75028	uc029qnd.1	75531	ENSMUSG00000089914	4930486I03Rik	RIKEN cDNA 4930486I03 gene
chr1:20433229-20433566	chr1	20433229	20433566	3.4	3.32	3.47	-0.15	0.867	1	0	0	13.99	6	5.16	17	-	-	-	-	Intron (uc007akv.1/241035, intron 36 of 66)	1	20356454	20392300	35847	1	75028	uc029qnd.1	76775	ENSMUSG00000089914	4930486I03Rik	RIKEN cDNA 4930486I03 gene
chr1:20450148-20450707	chr1	20450148	20450707	5.09	5.41	4.68	0.72	0.134	0.401	1	0	42.96	42.02	32.42	19	+	-	-	-	Exon (uc007akv.1/241035, exon 36 of 67)	1	20356454	20392300	35847	1	75028	uc029qnd.1	93694	ENSMUSG00000089914	4930486I03Rik	RIKEN cDNA 4930486I03 gene
chr1:20477473-20478479	chr1	20477473	20478479	6.28	6.51	6.01	0.5	0.146	0.417	1	2	65.95	115.87	76.64	52	-	+	+	+	Intron (uc007akv.1/241035, intron 35 of 66)	1	20356454	20392300	35847	1	75028	uc029qnd.1	121019	ENSMUSG00000089914	4930486I03Rik	RIKEN cDNA 4930486I03 gene
chr1:20513700-20514467	chr1	20513700	20514467	5.15	5.61	4.45	1.16	0.028	0.178	1	0	28.98	69.04	28.74	15	-	+	-	-	Intron (uc007akv.1/241035, intron 33 of 66)	1	20057779	20618057	560279	2	241035	uc007akv.1	103590	ENSMUSG00000043760	Pkhd1	polycystic kidney and hepatic disease 1
chr1:20544332-20544903	chr1	20544332	20544903	5.48	5.64	5.3	0.34	0.383	0.66	1	0	44.96	54.63	36.85	42	-	+	-	-	Intron (uc007akv.1/241035, intron 27 of 66)	1	20057779	20618057	560279	2	241035	uc007akv.1	73154	ENSMUSG00000043760	Pkhd1	polycystic kidney and hepatic disease 1
chr1:20554151-20554942	chr1	20554151	20554942	5.88	5.78	5.97	-0.19	0.672	0.851	1	1	37.97	72.04	58.22	67	-	+	+	-	Intron (uc007akv.1/241035, intron 22 of 66)	1	20057779	20618057	560279	2	241035	uc007akv.1	63115	ENSMUSG00000043760	Pkhd1	polycystic kidney and hepatic disease 1
chr1:20612678-20613189	chr1	20612678	20613189	5.27	5.63	4.8	0.83	0.059	0.266	1	1	48.96	49.83	31.69	24	-	+	+	-	Exon (uc007akv.1/241035, exon 4 of 67)	1	20057779	20618057	560279	2	241035	uc007akv.1	4868	ENSMUSG00000043760	Pkhd1	polycystic kidney and hepatic disease 1
chr1:20705170-20705814	chr1	20705170	20705814	4.87	4.6	5.1	-0.5	0.352	1	1	1	20.98	27.62	26.53	42	-	+	+	-	Distal Intergenic	1	20730905	20734496	3592	1	16171	uc007aky.1	-25091	ENSMUSG00000025929	Il17a	interleukin 17A
chr1:20743700-20744448	chr1	20743700	20744448	7.1	7.37	6.76	0.61	0.0081	0.0885	2	2	156.87	174.1	95.8	121	+	+	+	+	Distal Intergenic	1	20730905	20734496	3592	1	16171	uc007aky.1	12795	ENSMUSG00000025929	Il17a	interleukin 17A
chr1:20761443-20762495	chr1	20761443	20762495	7.02	7.2	6.81	0.39	0.0896	0.329	2	2	142.88	151.89	112.01	113	+	+	+	+	Distal Intergenic	1	20777146	20779554	2409	2	257630	uc007akz.2	17059	ENSMUSG00000041872	Il17f	interleukin 17F
chr1:20769727-20770253	chr1	20769727	20770253	5.38	5.46	5.29	0.17	0.703	0.867	1	1	38.97	49.23	49.37	29	-	+	+	-	Distal Intergenic	1	20777146	20779554	2409	2	257630	uc007akz.2	9301	ENSMUSG00000041872	Il17f	interleukin 17F
chr1:20786773-20787727	chr1	20786773	20787727	6.64	6.96	6.22	0.74	0.011	0.106	2	0	138.89	109.86	86.22	63	+	+	-	-	Distal Intergenic	1	20777146	20784270	7125	2	257630	uc007ala.2	-2503	ENSMUSG00000041872	Il17f	interleukin 17F
chr1:20819699-20820687	chr1	20819699	20820687	7.8	7.98	7.6	0.38	0.0587	0.265	2	2	221.82	281.56	161.38	226	+	+	+	+	Promoter	1	20803014	20820213	17200	2	17215	uc007alc.1	0	ENSMUSG00000041859	Mcm3	minichromosome maintenance complex component 3
chr1:20867051-20868432	chr1	20867051	20868432	7.65	7.92	7.31	0.61	0.00112	0.0266	2	2	240.8	244.34	148.86	168	+	+	+	+	Distal Intergenic	1	20888650	20890473	1824	2	77741	uc029qng.1	22041	ENSMUSG00000097934	6720483E21Rik	RIKEN cDNA 6720483E21 gene
chr1:20890216-20891544	chr1	20890216	20891544	7.79	7.88	7.7	0.18	0.335	0.62	2	2	223.82	246.14	221.07	195	+	+	+	+	Promoter	1	20888650	20890473	1824	2	77741	uc029qng.1	0	ENSMUSG00000097934	6720483E21Rik	RIKEN cDNA 6720483E21 gene
chr1:20896035-20896703	chr1	20896035	20896703	5.36	5.5	5.19	0.31	0.507	0.751	1	0	29.98	60.64	47.16	26	-	+	-	-	Intron (uc007ald.1/74229, intron 1 of 2)	1	20890622	20938756	48135	1	74229	uc007ald.1	5413	ENSMUSG00000025931	Paqr8	progestin and adipoQ receptor family member VIII
chr1:20905778-20906489	chr1	20905778	20906489	5.22	5.6	4.69	0.91	0.0376	0.208	1	0	47.96	49.23	25.79	26	-	+	-	-	Intron (uc007ald.1/74229, intron 1 of 2)	1	20917840	20938756	20917	1	74229	uc007ale.1	-11351	ENSMUSG00000025931	Paqr8	progestin and adipoQ receptor family member VIII
chr1:20908425-20909029	chr1	20908425	20909029	5.64	5.75	5.53	0.23	0.534	0.769	1	0	53.96	54.03	36.11	56	-	+	-	-	Intron (uc007ald.1/74229, intron 1 of 2)	1	20917840	20938756	20917	1	74229	uc007ale.1	-8811	ENSMUSG00000025931	Paqr8	progestin and adipoQ receptor family member VIII
chr1:20933401-20933894	chr1	20933401	20933894	5.74	6.11	5.22	0.89	0.0422	0.222	2	0	93.92	44.43	42.74	32	+	+	-	-	Intron (uc007ald.1/74229, intron 2 of 2)	1	20917840	20938756	20917	1	74229	uc007ale.1	15561	ENSMUSG00000025931	Paqr8	progestin and adipoQ receptor family member VIII
chr1:20938989-20939421	chr1	20938989	20939421	5.62	6.03	5.04	0.99	0.0101	0.1	1	0	69.94	60.64	31.69	34	+	-	-	-	Distal Intergenic	1	20951626	20990841	39216	1	71877	uc007alf.2	-12205	ENSMUSG00000041809	Efhc1	EF-hand domain (C-terminal) containing 1
chr1:20940049-20940822	chr1	20940049	20940822	5.79	6.05	5.48	0.57	0.107	0.359	2	1	60.95	71.44	44.21	45	+	+	-	+	Distal Intergenic	1	20951626	20990841	39216	1	71877	uc007alf.2	-10804	ENSMUSG00000041809	Efhc1	EF-hand domain (C-terminal) containing 1
chr1:20951200-20952142	chr1	20951200	20952142	7.74	7.98	7.45	0.53	0.00437	0.0614	2	2	227.81	278.56	174.65	175	+	+	+	+	Promoter	1	20951626	20990841	39216	1	71877	uc007alf.2	0	ENSMUSG00000041809	Efhc1	EF-hand domain (C-terminal) containing 1
chr1:20974424-20975294	chr1	20974424	20975294	5.86	6.12	5.55	0.57	0.0996	0.347	2	0	69.94	69.04	45.69	48	+	+	-	-	Exon (uc007alf.2/71877, exon 7 of 11)	1	20951626	20990841	39216	1	71877	uc007alf.2	22798	ENSMUSG00000041809	Efhc1	EF-hand domain (C-terminal) containing 1
chr1:20980517-20981064	chr1	20980517	20981064	4.35	4.45	4.25	0.21	0.729	1	0	0	23.98	19.81	16.95	21	-	-	-	-	Intron (uc007alf.2/71877, intron 9 of 10)	1	20951626	20990841	39216	1	71877	uc007alf.2	28891	ENSMUSG00000041809	Efhc1	EF-hand domain (C-terminal) containing 1
chr1:21014519-21015061	chr1	21014519	21015061	4.97	4.94	5	-0.05	0.925	0.971	0	0	27.98	33.62	30.95	33	-	-	-	-	Intron (uc007alg.2/170829, intron 2 of 10)	1	20951626	20990841	39216	1	71877	uc007alf.2	62893	ENSMUSG00000041809	Efhc1	EF-hand domain (C-terminal) containing 1
chr1:21067561-21068047	chr1	21067561	21068047	5.14	5.03	5.25	-0.23	0.601	0.811	0	0	33.97	31.22	38.32	38	-	-	-	-	Intron (uc007alg.2/170829, intron 1 of 10)	1	21001397	21079225	77829	2	170829	uc007alg.2	11178	ENSMUSG00000041779	Tram2	translocating chain-associating membrane protein 2
chr1:21078431-21079841	chr1	21078431	21079841	7.67	7.92	7.36	0.56	0.00303	0.0492	2	2	223.82	259.95	162.12	166	+	+	+	+	Promoter	1	21001397	21079225	77829	2	170829	uc007alg.2	0	ENSMUSG00000041779	Tram2	translocating chain-associating membrane protein 2
chr1:21080343-21080677	chr1	21080343	21080677	5.93	6.11	5.73	0.37	0.266	0.555	1	1	57.95	79.85	52.32	54	-	+	+	-	Distal Intergenic	1	21001397	21079225	77829	2	170829	uc007alg.2	-1118	ENSMUSG00000041779	Tram2	translocating chain-associating membrane protein 2
chr1:21101145-21101982	chr1	21101145	21101982	5.44	5.59	5.27	0.32	0.455	0.714	1	0	45.96	50.43	46.43	31	+	-	-	-	Distal Intergenic	1	21001397	21079225	77829	2	170829	uc007alg.2	-21920	ENSMUSG00000041779	Tram2	translocating chain-associating membrane protein 2
chr1:21166117-21166992	chr1	21166117	21166992	7.11	7.29	6.9	0.39	0.0814	0.313	2	2	140.88	172.3	116.43	122	+	+	+	+	Exon (uc007alh.1/uc007alh.1, exon 1 of 2)	1	21218575	21230167	11593	1	75712	uc007ali.2	-51583	ENSMUSG00000025933	Tmem14a	transmembrane protein 14A
chr1:21206294-21206882	chr1	21206294	21206882	5.13	5.26	4.99	0.27	0.542	0.774	1	0	25.98	50.43	26.53	37	-	+	-	-	Distal Intergenic	1	21218575	21230167	11593	1	75712	uc007ali.2	-11693	ENSMUSG00000025933	Tmem14a	transmembrane protein 14A
chr1:21213397-21213961	chr1	21213397	21213961	4.78	4.86	4.69	0.18	0.732	1	0	0	26.98	31.22	29.48	22	-	-	-	-	Distal Intergenic	1	21218575	21230167	11593	1	75712	uc007ali.2	-4614	ENSMUSG00000025933	Tmem14a	transmembrane protein 14A
chr1:21218317-21219264	chr1	21218317	21219264	7.07	7.37	6.69	0.67	0.00325	0.0512	2	2	168.86	160.89	101.69	105	+	+	+	+	Promoter	1	21218575	21230167	11593	1	75712	uc007ali.2	0	ENSMUSG00000025933	Tmem14a	transmembrane protein 14A
chr1:21231774-21232192	chr1	21231774	21232192	5.41	5.41	5.42	-0.01	0.962	0.986	0	0	45.96	39.02	46.43	39	-	-	-	-	Distal Intergenic	1	21240585	21265575	24991	1	14859	uc007alk.2	-8393	ENSMUSG00000025934	Gsta3	glutathione S-transferase, alpha 3
chr1:21255942-21257141	chr1	21255942	21257141	8.12	8.22	8.01	0.21	0.206	0.49	2	2	285.76	309.78	271.92	244	+	+	+	+	Intron (uc007alk.2/14859, intron 3 of 7)	1	21240585	21265575	24991	1	14859	uc033fih.1	15357	ENSMUSG00000025934	Gsta3	glutathione S-transferase, alpha 3
chr1:21271408-21272463	chr1	21271408	21272463	7.19	7.48	6.83	0.65	0.00499	0.0662	2	2	150.88	205.92	113.48	114	+	+	+	+	Distal Intergenic	1	21285246	21298312	13067	2	241041	uc007alm.1	25849	ENSMUSG00000025936	Gm4956	predicted gene 4956
chr1:21344279-21345058	chr1	21344279	21345058	6.05	5.97	6.13	-0.17	0.583	0.8	2	2	76.94	48.03	74.43	66	+	+	+	+	Distal Intergenic	1	21349677	21352199	2523	1	368204	uc007aln.1	-4619	ENSMUSG00000067750	Khdc1a	KH domain containing 1A
chr1:21386432-21387110	chr1	21386432	21387110	5.31	5.38	5.23	0.15	0.787	0.91	0	0	47.96	35.42	50.11	25	-	-	-	-	Distal Intergenic	1	21383556	21386384	2829	1	98582	uc007alp.2	2876	ENSMUSG00000085079	Khdc1b	KH domain containing 1B
chr1:21393401-21393770	chr1	21393401	21393770	4.9	5.38	4.17	1.21	0.0154	0.128	1	0	39.97	43.23	14	22	+	-	-	-	Distal Intergenic	1	21383556	21386384	2829	1	98582	uc007alp.2	9845	ENSMUSG00000085079	Khdc1b	KH domain containing 1B
chr1:21400018-21400338	chr1	21400018	21400338	5.24	5.13	5.35	-0.22	0.591	0.804	0	1	45.96	24.01	43.48	38	-	-	+	-	3' UTR	1	21383556	21386384	2829	1	98582	uc007alp.2	16462	ENSMUSG00000085079	Khdc1b	KH domain containing 1B
chr1:21402112-21403097	chr1	21402112	21403097	6.36	6.6	6.07	0.53	0.0715	0.293	2	1	99.92	94.25	67.8	67	+	+	-	+	3' UTR	1	21383556	21386384	2829	1	98582	uc007alp.2	18556	ENSMUSG00000085079	Khdc1b	KH domain containing 1B
chr1:21411139-21412017	chr1	21411139	21412017	6.16	6.39	5.9	0.49	0.115	0.372	2	1	77.94	89.45	57.48	62	+	+	-	+	Intron (uc007alq.3/226922, intron 11 of 13)	1	21383556	21386384	2829	1	98582	uc007alp.2	27583	ENSMUSG00000085079	Khdc1b	KH domain containing 1B
chr1:21460958-21461553	chr1	21460958	21461553	6.51	6.62	6.4	0.22	0.478	0.73	2	2	111.91	84.65	94.32	74	+	+	+	+	Exon (uc011wio.2/226922, exon 10 of 15)	1	21383556	21386384	2829	1	98582	uc007alp.2	77402	ENSMUSG00000085079	Khdc1b	KH domain containing 1B
chr1:21521976-21522500	chr1	21521976	21522500	5.38	5.28	5.48	-0.21	0.641	0.834	1	0	34.97	42.62	40.53	49	-	+	-	-	Intron (uc007alq.3/226922, intron 3 of 13)	1	21383556	21386384	2829	1	98582	uc007alp.2	138420	ENSMUSG00000085079	Khdc1b	KH domain containing 1B
chr1:21673296-21674375	chr1	21673296	21674375	5.98	6.13	5.81	0.32	0.431	0.697	1	1	76.94	63.04	74.43	38	+	-	+	-	Intron (uc007alq.3/226922, intron 1 of 13)	1	21398399	21962650	564252	2	226922	uc007alq.3	288275	ENSMUSG00000028033	Kcnq5	potassium voltage-gated channel, subfamily Q, member 5
chr1:21716955-21717321	chr1	21716955	21717321	4.43	4.53	4.33	0.2	0.787	1	0	0	29.98	16.21	24.32	16	-	-	-	-	Intron (uc007alq.3/226922, intron 1 of 13)	1	21398399	21962650	564252	2	226922	uc007alq.3	245329	ENSMUSG00000028033	Kcnq5	potassium voltage-gated channel, subfamily Q, member 5
chr1:21736238-21736770	chr1	21736238	21736770	4.72	4.61	4.82	-0.2	0.69	1	0	0	24.98	24.01	38.32	18	-	-	-	-	Intron (uc007alq.3/226922, intron 1 of 13)	1	21398399	21962650	564252	2	226922	uc007alq.3	225880	ENSMUSG00000028033	Kcnq5	potassium voltage-gated channel, subfamily Q, member 5
chr1:21805097-21805436	chr1	21805097	21805436	4.8	5.27	4.11	1.16	0.0229	1	1	0	39.97	37.22	15.48	19	+	-	-	-	Intron (uc007alq.3/226922, intron 1 of 13)	1	21398399	21962650	564252	2	226922	uc007alq.3	157214	ENSMUSG00000028033	Kcnq5	potassium voltage-gated channel, subfamily Q, member 5
chr1:21960438-21962483	chr1	21960438	21962483	8.34	8.5	8.16	0.34	0.0265	0.173	2	2	364.7	358.41	263.81	308	+	+	+	+	Promoter	1	21398399	21962650	564252	2	226922	uc007alq.3	167	ENSMUSG00000028033	Kcnq5	potassium voltage-gated channel, subfamily Q, member 5
chr1:22078290-22078780	chr1	22078290	22078780	5.31	5.25	5.37	-0.12	0.805	0.918	1	2	36.97	39.02	31.69	51	-	+	+	+	Distal Intergenic	1	21398399	21962650	564252	2	226922	uc011wio.2	-115640	ENSMUSG00000028033	Kcnq5	potassium voltage-gated channel, subfamily Q, member 5
chr1:22088763-22089316	chr1	22088763	22089316	4.95	5.24	4.59	0.66	0.194	0.477	1	0	25.98	49.83	28	20	-	+	-	-	Distal Intergenic	1	21398399	21962650	564252	2	226922	uc011wio.2	-126113	ENSMUSG00000028033	Kcnq5	potassium voltage-gated channel, subfamily Q, member 5
chr1:22100647-22101269	chr1	22100647	22101269	5.58	5.74	5.41	0.34	0.373	0.651	0	1	52.96	54.03	39.79	45	-	-	-	+	Distal Intergenic	1	21398399	21962650	564252	2	226922	uc011wio.2	-137997	ENSMUSG00000028033	Kcnq5	potassium voltage-gated channel, subfamily Q, member 5
chr1:22105450-22105930	chr1	22105450	22105930	5.5	5.49	5.5	0	1	1	1	0	46.96	43.23	41.27	49	-	+	-	-	Distal Intergenic	1	21398399	21962650	564252	2	226922	uc011wio.2	-142800	ENSMUSG00000028033	Kcnq5	potassium voltage-gated channel, subfamily Q, member 5
chr1:22228242-22228929	chr1	22228242	22228929	5.28	5.29	5.27	0.02	0.97	0.988	0	1	40.97	37.22	39.06	38	-	-	+	-	Distal Intergenic	1	22288422	22315843	27422	2	116837	uc007alr.1	86914	ENSMUSG00000041670	Rims1	regulating synaptic membrane exocytosis 1
chr1:22268923-22269436	chr1	22268923	22269436	5.92	6.34	5.34	1	0.00465	0.0637	2	1	86.93	75.04	44.95	36	+	+	-	+	Distal Intergenic	1	22288422	22315843	27422	2	116837	uc007alr.1	46407	ENSMUSG00000041670	Rims1	regulating synaptic membrane exocytosis 1
chr1:22282861-22283137	chr1	22282861	22283137	4.59	4.81	4.33	0.48	0.378	1	1	0	30.97	25.21	19.16	21	-	+	-	-	Distal Intergenic	1	22288422	22315843	27422	2	116837	uc007alr.1	32706	ENSMUSG00000041670	Rims1	regulating synaptic membrane exocytosis 1
chr1:22293586-22294513	chr1	22293586	22294513	6.66	6.81	6.49	0.33	0.259	0.548	2	0	128.89	96.06	97.27	82	+	+	-	-	Intron (uc007alr.1/116837, intron 2 of 5)	1	22288422	22315843	27422	2	116837	uc007alr.1	21330	ENSMUSG00000041670	Rims1	regulating synaptic membrane exocytosis 1
chr1:22341213-22341555	chr1	22341213	22341555	4.68	4.74	4.62	0.13	0.852	1	1	0	34.97	18.61	25.05	24	+	-	-	-	Intron (uc029qni.1/116837, intron 12 of 16)	1	22288422	22315843	27422	2	116837	uc007alr.1	-25370	ENSMUSG00000041670	Rims1	regulating synaptic membrane exocytosis 1
chr1:22373081-22373605	chr1	22373081	22373605	5.37	5.64	5.02	0.62	0.146	0.416	1	0	39.97	60.03	36.11	29	-	+	-	-	Exon (uc029qni.1/116837, exon 11 of 17)	1	22288422	22315843	27422	2	116837	uc007alr.1	-57238	ENSMUSG00000041670	Rims1	regulating synaptic membrane exocytosis 1
chr1:22377066-22378484	chr1	22377066	22378484	7.02	7.33	6.63	0.7	0.00549	0.0701	2	2	161.87	159.09	78.11	120	+	+	+	+	Intron (uc029qni.1/116837, intron 10 of 16)	1	22288422	22432843	144422	2	116837	uc029qni.1	54359	ENSMUSG00000041670	Rims1	regulating synaptic membrane exocytosis 1
chr1:22385909-22387471	chr1	22385909	22387471	6.49	6.56	6.42	0.14	0.628	0.826	2	1	92.92	96.06	93.59	78	+	+	+	-	Intron (uc029qni.1/116837, intron 9 of 16)	1	22288422	22432843	144422	2	116837	uc029qni.1	45372	ENSMUSG00000041670	Rims1	regulating synaptic membrane exocytosis 1
chr1:22466510-22467536	chr1	22466510	22467536	8.08	8.26	7.87	0.39	0.0172	0.137	2	2	288.76	325.39	236.55	232	+	+	+	+	Downstream (<1kb)	1	22290060	22432843	142784	2	116837	uc029qnl.1	-33667	ENSMUSG00000041670	Rims1	regulating synaptic membrane exocytosis 1
chr1:22487214-22487717	chr1	22487214	22487717	4.9	4.63	5.13	-0.5	0.302	0.591	0	0	24.98	24.61	33.16	37	-	-	-	-	Intron (uc007alx.2/116837, intron 1 of 7)	1	22468191	22509332	41142	2	116837	uc007alx.2	21615	ENSMUSG00000041670	Rims1	regulating synaptic membrane exocytosis 1
chr1:22509011-22509793	chr1	22509011	22509793	5.71	5.82	5.59	0.23	0.54	0.773	1	0	59.95	52.83	43.48	53	-	+	-	-	Promoter	1	22468191	22509332	41142	2	116837	uc007alx.2	0	ENSMUSG00000041670	Rims1	regulating synaptic membrane exocytosis 1
chr1:22512349-22512755	chr1	22512349	22512755	5.05	5.44	4.53	0.91	0.054	0.253	2	0	34.97	51.63	19.16	27	+	+	-	-	Intron (uc029qnm.1/116837, intron 8 of 14)	1	22468191	22509332	41142	2	116837	uc007alx.2	-3017	ENSMUSG00000041670	Rims1	regulating synaptic membrane exocytosis 1
chr1:22519528-22520111	chr1	22519528	22520111	5.35	5.6	5.04	0.56	0.193	0.475	1	0	56.95	40.22	31.69	34	+	-	-	-	Intron (uc029qnm.1/116837, intron 8 of 14)	1	22468191	22509332	41142	2	116837	uc007alx.2	-10196	ENSMUSG00000041670	Rims1	regulating synaptic membrane exocytosis 1
chr1:22533089-22534246	chr1	22533089	22534246	7.91	8.09	7.71	0.38	0.0442	0.227	2	2	238.8	306.18	227.7	192	+	+	+	+	Exon (uc029qnm.1/116837, exon 7 of 15)	1	22468191	22509332	41142	2	116837	uc007alx.2	-23757	ENSMUSG00000041670	Rims1	regulating synaptic membrane exocytosis 1
chr1:22646682-22646983	chr1	22646682	22646983	4.61	4.68	4.53	0.16	0.755	1	0	0	18.98	32.42	25.05	21	-	-	-	-	Intron (uc029qnm.1/116837, intron 2 of 14)	1	22468191	22509332	41142	2	116837	uc007alx.2	-137350	ENSMUSG00000041670	Rims1	regulating synaptic membrane exocytosis 1
chr1:22805284-22806929	chr1	22805284	22806929	7.16	7.22	7.1	0.11	0.598	0.809	1	2	138.89	158.49	140.01	135	-	+	+	+	Promoter	1	22468191	22805724	337534	2	116837	uc029qnm.1	0	ENSMUSG00000041670	Rims1	regulating synaptic membrane exocytosis 1
chr1:22873753-22875001	chr1	22873753	22875001	6.03	6.25	5.76	0.49	0.129	0.394	2	1	76.94	75.64	52.32	56	+	+	+	-	Distal Intergenic	1	22593276	22805724	212449	2	116837	uc007aly.1	-68029	ENSMUSG00000041670	Rims1	regulating synaptic membrane exocytosis 1
chr1:23061763-23062458	chr1	23061763	23062458	6.66	6.78	6.53	0.24	0.362	0.642	2	2	111.91	107.46	97.27	88	+	+	+	+	Distal Intergenic	1	23100474	23102253	1780	2	66755	uc007alz.1	39795	ENSMUSG00000073730	4933415F23Rik	RIKEN cDNA 4933415F23 gene
chr1:23255808-23257337	chr1	23255808	23257337	8.2	8.17	8.24	-0.07	0.759	0.897	2	2	234.81	341	301.4	302	+	+	+	+	Distal Intergenic	1	23272269	23272339	71	1	387225	uc011wip.1	-14932	ENSMUSG00000065405	Mir30a	microRNA 30a
chr1:23286675-23287355	chr1	23286675	23287355	5.73	5.96	5.47	0.49	0.186	0.467	1	0	50.96	73.24	35.37	53	-	+	-	-	Distal Intergenic	1	23291701	23291784	84	1	723964	uc007ama.2	-4346	ENSMUSG00000065567	Mir30c-2	microRNA 30c-2
chr1:23382509-23383905	chr1	23382509	23383905	7.81	7.86	7.77	0.09	0.622	0.823	2	2	222.82	241.34	231.39	205	+	+	+	+	Promoter	1	23366424	23383175	16752	2	70155	uc007amb.1	0	ENSMUSG00000026158	Ogfrl1	opioid growth factor receptor-like 1
chr1:23495212-23495663	chr1	23495212	23495663	4.75	4.77	4.73	0.04	0.922	1	0	0	27.98	26.42	19.9	33	-	-	-	-	Distal Intergenic	1	23366424	23383175	16752	2	70155	uc007amb.1	-112037	ENSMUSG00000026158	Ogfrl1	opioid growth factor receptor-like 1
chr1:23524260-23525213	chr1	23524260	23525213	5.58	5.54	5.61	-0.07	0.868	0.947	1	1	40.97	52.23	53.79	44	-	+	-	+	Distal Intergenic	1	23366424	23383175	16752	2	70155	uc007amb.1	-141085	ENSMUSG00000026158	Ogfrl1	opioid growth factor receptor-like 1
chr1:23705444-23705953	chr1	23705444	23705953	5.76	5.9	5.6	0.31	0.389	0.664	2	1	46.96	72.64	45.69	51	+	+	-	+	Distal Intergenic	1	23761926	23815740	53815	1	280645	uc007amd.1	-55973	ENSMUSG00000026156	B3gat2	beta-1,3-glucuronyltransferase 2 (glucuronosyltransferase S)
chr1:23761558-23763967	chr1	23761558	23763967	8.46	8.54	8.38	0.16	0.302	0.59	2	2	338.72	404.03	355.19	311	+	+	+	+	Promoter	1	23761926	23815740	53815	1	280645	uc007amd.1	0	ENSMUSG00000026156	B3gat2	beta-1,3-glucuronyltransferase 2 (glucuronosyltransferase S)
chr1:23792256-23793531	chr1	23792256	23793531	6.3	6.5	6.08	0.41	0.166	0.442	2	0	89.93	90.65	71.48	64	+	+	-	-	Intron (uc007amd.1/280645, intron 1 of 1)	1	23761926	23847858	85933	1	280645	uc007ame.1	30330	ENSMUSG00000026156	B3gat2	beta-1,3-glucuronyltransferase 2 (glucuronosyltransferase S)
chr1:23826993-23827611	chr1	23826993	23827611	6.2	6.4	5.97	0.43	0.154	0.427	2	2	82.93	86.45	60.43	65	+	+	+	+	Intron (uc007ame.1/280645, intron 2 of 3)	1	23761926	23847858	85933	1	280645	uc007ame.1	65067	ENSMUSG00000026156	B3gat2	beta-1,3-glucuronyltransferase 2 (glucuronosyltransferase S)
chr1:23869515-23869852	chr1	23869515	23869852	5.19	5.53	4.75	0.78	0.0823	0.314	1	0	48.96	43.23	28.74	25	-	+	-	-	Intron (uc007amf.2/98366, intron 4 of 10)	1	23844825	23909736	64912	2	98366	uc007amf.2	39884	ENSMUSG00000026155	Smap1	small ArfGAP 1
chr1:23921607-23922585	chr1	23921607	23922585	6.37	6.49	6.25	0.24	0.408	0.68	2	1	91.92	87.65	69.27	83	+	+	-	+	Promoter	1	23845625	23922381	76757	2	98366	uc007amh.2	0	ENSMUSG00000026155	Smap1	small ArfGAP 1
chr1:23934829-23935547	chr1	23934829	23935547	5.89	6.1	5.64	0.46	0.18	0.46	2	1	72.94	64.24	46.43	53	+	+	+	-	Distal Intergenic	1	23845625	23922381	76757	2	98366	uc007amh.2	-12448	ENSMUSG00000026155	Smap1	small ArfGAP 1
chr1:23948670-23949608	chr1	23948670	23949608	5.54	5.54	5.53	0.01	0.971	0.989	0	1	54.95	38.42	59.69	33	-	-	+	-	Distal Intergenic	1	23845625	23922381	76757	2	98366	uc007amh.2	-26289	ENSMUSG00000026155	Smap1	small ArfGAP 1
chr1:23958712-23959941	chr1	23958712	23959941	6.93	7.29	6.45	0.84	0.000677	0.019	2	1	167.86	144.68	90.64	84	+	+	-	+	Distal Intergenic	1	23845625	23922381	76757	2	98366	uc007amh.2	-36331	ENSMUSG00000026155	Smap1	small ArfGAP 1
chr1:23968215-23968709	chr1	23968215	23968709	5.51	5.58	5.43	0.15	0.734	0.884	1	1	35.97	59.43	55.27	31	-	+	+	-	Distal Intergenic	1	23995939	24005640	9702	2	68002	uc007amj.2	36931	ENSMUSG00000026154	Sdhaf4	succinate dehydrogenase complex assembly factor 4
chr1:23970928-23971766	chr1	23970928	23971766	5.95	6.31	5.46	0.85	0.0116	0.109	2	0	76.94	82.25	44.21	44	+	+	-	-	Distal Intergenic	1	23995939	24005640	9702	2	68002	uc007amj.2	33874	ENSMUSG00000026154	Sdhaf4	succinate dehydrogenase complex assembly factor 4
chr1:24005212-24005909	chr1	24005212	24005909	6.09	6.28	5.89	0.39	0.217	0.504	2	1	73.94	81.05	52.32	66	+	+	-	+	Promoter	1	23995939	24005640	9702	2	68002	uc007amj.2	0	ENSMUSG00000026154	Sdhaf4	succinate dehydrogenase complex assembly factor 4
chr1:24050622-24051251	chr1	24050622	24051251	4.88	4.72	5.02	-0.3	0.578	0.797	0	0	18.98	33.62	36.85	28	-	-	-	-	Intron (uc007aml.2/68187, intron 9 of 20)	1	24010758	24030564	19807	2	68187	uc007amk.2	-20058	ENSMUSG00000026153	Fam135a	family with sequence similarity 135, member A
chr1:24075770-24076444	chr1	24075770	24076444	5.63	5.69	5.57	0.12	0.781	0.907	2	2	60.95	42.02	39.06	56	+	+	+	+	Intron (uc007aml.2/68187, intron 3 of 20)	1	24010758	24100341	89584	2	68187	uc007aml.2	23897	ENSMUSG00000026153	Fam135a	family with sequence similarity 135, member A
chr1:24099466-24100986	chr1	24099466	24100986	7.82	8	7.61	0.4	0.0294	0.183	2	2	233.81	279.16	180.54	209	+	+	+	+	Promoter	1	24010758	24100341	89584	2	68187	uc007aml.2	0	ENSMUSG00000026153	Fam135a	family with sequence similarity 135, member A
chr1:24107444-24108292	chr1	24107444	24108292	4.97	4.85	5.08	-0.23	0.671	0.85	0	0	28.98	28.82	23.58	44	-	-	-	-	Distal Intergenic	1	24051764	24100341	48578	2	68187	uc007amn.2	-7103	ENSMUSG00000026153	Fam135a	family with sequence similarity 135, member A
chr1:24133846-24134161	chr1	24133846	24134161	4.7	5.03	4.26	0.77	0.172	1	1	0	23.98	41.42	10.32	28	-	+	-	-	Distal Intergenic	1	24051764	24100341	48578	2	68187	uc007amn.2	-33505	ENSMUSG00000026153	Fam135a	family with sequence similarity 135, member A
chr1:24137065-24137553	chr1	24137065	24137553	5.66	5.85	5.46	0.39	0.303	0.591	1	0	57.95	57.03	33.9	54	-	+	-	-	Distal Intergenic	1	24051764	24100341	48578	2	68187	uc007amn.2	-36724	ENSMUSG00000026153	Fam135a	family with sequence similarity 135, member A
chr1:24164157-24164630	chr1	24164157	24164630	5.12	5.59	4.42	1.17	0.0134	0.119	1	0	41.97	54.63	25.79	17	-	+	-	-	Distal Intergenic	1	24177610	24252738	75129	1	12839	uc007amo.2	-12980	ENSMUSG00000026147	Col9a1	collagen, type IX, alpha 1
chr1:24171454-24172048	chr1	24171454	24172048	4.75	5.18	4.13	1.06	0.0451	1	1	0	32.97	39.62	19.9	15	-	+	-	-	Distal Intergenic	1	24177610	24252738	75129	1	12839	uc007amo.2	-5562	ENSMUSG00000026147	Col9a1	collagen, type IX, alpha 1
chr1:24245817-24246367	chr1	24245817	24246367	6.27	6.65	5.76	0.89	0.00496	0.066	2	1	101.92	99.06	63.37	45	+	+	+	-	Intron (uc007amo.2/12839, intron 37 of 37)	1	24195203	24252738	57536	1	12839	uc007amp.3	50614	ENSMUSG00000026147	Col9a1	collagen, type IX, alpha 1
chr1:24302669-24303240	chr1	24302669	24303240	6.09	6.32	5.82	0.5	0.127	0.391	2	1	78.93	80.45	62.64	50	+	+	+	-	Intron (uc011wir.1/12823, intron 26 of 39)	1	24195203	24252738	57536	1	12839	uc007amp.3	107466	ENSMUSG00000026147	Col9a1	collagen, type IX, alpha 1
chr1:24330705-24331139	chr1	24330705	24331139	5.12	5.15	5.08	0.07	0.876	0.95	0	0	34.97	36.02	34.63	33	-	-	-	-	Intron (uc011wir.1/12823, intron 8 of 39)	1	24257683	24452745	195063	2	12823	uc011wir.1	121606	ENSMUSG00000026141	Col19a1	collagen, type XIX, alpha 1
chr1:24347691-24348104	chr1	24347691	24348104	4.28	4.1	4.43	-0.33	0.668	1	0	0	7.99	26.42	22.11	21	-	-	-	-	Intron (uc011wir.1/12823, intron 6 of 39)	1	24257683	24452745	195063	2	12823	uc011wir.1	104641	ENSMUSG00000026141	Col19a1	collagen, type XIX, alpha 1
chr1:24374893-24375154	chr1	24374893	24375154	4.8	4.82	4.78	0.04	0.912	1	0	0	28.98	27.62	16.95	38	-	-	-	-	Intron (uc011wir.1/12823, intron 4 of 39)	1	24257683	24452745	195063	2	12823	uc011wir.1	77591	ENSMUSG00000026141	Col19a1	collagen, type XIX, alpha 1
chr1:24452429-24452814	chr1	24452429	24452814	4.95	5.24	4.57	0.67	0.164	0.439	1	0	38.97	36.62	20.63	27	-	+	-	-	Promoter	1	24257683	24452745	195063	2	12823	uc011wir.1	0	ENSMUSG00000026141	Col19a1	collagen, type XIX, alpha 1
chr1:24492825-24493222	chr1	24492825	24493222	4.64	5.16	3.82	1.34	0.0209	1	1	0	32.97	38.42	19.16	9	-	+	-	-	Intron (uc007amq.1/12823, intron 11 of 50)	1	24257683	24452745	195063	2	12823	uc011wir.1	-40080	ENSMUSG00000026141	Col19a1	collagen, type XIX, alpha 1
chr1:24586000-24587693	chr1	24586000	24587693	7.58	7.5	7.65	-0.15	0.483	0.734	2	2	168.86	192.71	180.54	221	+	+	+	+	Promoter	1	24257683	24587437	329755	2	12823	uc007amq.1	0	ENSMUSG00000026141	Col19a1	collagen, type XIX, alpha 1
chr1:24633684-24634210	chr1	24633684	24634210	5.64	5.58	5.7	-0.13	0.746	0.89	0	1	41.97	53.43	61.16	43	-	-	+	-	Distal Intergenic	1	24678544	24766301	87758	1	68421	uc007amt.1	-44334	ENSMUSG00000073725	Lmbrd1	LMBR1 domain containing 1
chr1:24645726-24646364	chr1	24645726	24646364	5.63	5.84	5.39	0.45	0.239	0.529	2	1	57.95	56.43	45.69	38	+	+	+	-	Distal Intergenic	1	24678544	24766301	87758	1	68421	uc007amt.1	-32180	ENSMUSG00000073725	Lmbrd1	LMBR1 domain containing 1
chr1:24647866-24648662	chr1	24647866	24648662	6.05	6.32	5.71	0.61	0.0991	0.346	2	0	51.96	107.46	53.79	51	+	+	-	-	Distal Intergenic	1	24678544	24766301	87758	1	68421	uc007amt.1	-29882	ENSMUSG00000073725	Lmbrd1	LMBR1 domain containing 1
chr1:24677878-24679104	chr1	24677878	24679104	8.05	8.27	7.79	0.48	0.00551	0.0702	2	2	303.75	313.98	242.44	201	+	+	+	+	Promoter	1	24678544	24766301	87758	1	68421	uc007amt.1	0	ENSMUSG00000073725	Lmbrd1	LMBR1 domain containing 1
chr1:24699249-24699837	chr1	24699249	24699837	6.27	6.36	6.17	0.18	0.545	0.776	2	1	61.95	102.06	57.48	87	+	+	-	+	Intron (uc007amt.1/68421, intron 3 of 15)	1	24678918	24766301	87384	1	68421	uc007amu.2	20331	ENSMUSG00000073725	Lmbrd1	LMBR1 domain containing 1
chr1:24720949-24721632	chr1	24720949	24721632	5.23	4.75	5.59	-0.83	0.0543	0.254	0	2	29.98	24.01	53.06	43	-	-	+	+	Intron (uc007amt.1/68421, intron 7 of 15)	1	24678918	24766301	87384	1	68421	uc007amu.2	42031	ENSMUSG00000073725	Lmbrd1	LMBR1 domain containing 1
chr1:24760841-24761573	chr1	24760841	24761573	5.06	5.42	4.57	0.86	0.0626	0.274	1	0	38.97	46.83	21.37	26	-	+	-	-	Intron (uc007amt.1/68421, intron 14 of 15)	1	24678918	24766301	87384	1	68421	uc007amu.2	81923	ENSMUSG00000073725	Lmbrd1	LMBR1 domain containing 1
chr1:24767030-24767422	chr1	24767030	24767422	4.65	4.92	4.32	0.59	0.266	1	1	0	24.98	35.42	14	26	-	+	-	-	Distal Intergenic	1	24678918	24766301	87384	1	68421	uc007amu.2	88112	ENSMUSG00000073725	Lmbrd1	LMBR1 domain containing 1
chr1:24783074-24783432	chr1	24783074	24783432	5.03	5.19	4.84	0.36	0.455	0.714	0	0	38.97	34.22	30.21	27	-	-	-	-	Distal Intergenic	1	24678918	24766301	87384	1	68421	uc007amu.2	104156	ENSMUSG00000073725	Lmbrd1	LMBR1 domain containing 1
chr1:24901028-24902142	chr1	24901028	24902142	6.04	6.19	5.87	0.32	0.317	0.605	1	0	70.94	75.04	50.85	66	-	+	-	-	Distal Intergenic	1	24678918	24766301	87384	1	68421	uc007amu.2	222110	ENSMUSG00000073725	Lmbrd1	LMBR1 domain containing 1
chr1:24938942-24939582	chr1	24938942	24939582	5.9	6.04	5.75	0.28	0.455	0.714	2	0	69.94	61.24	64.85	43	+	+	-	-	Distal Intergenic	1	24678918	24766301	87384	1	68421	uc007amu.2	260024	ENSMUSG00000073725	Lmbrd1	LMBR1 domain containing 1
chr1:25001224-25001570	chr1	25001224	25001570	4.55	5.01	3.88	1.14	0.0722	1	1	0	21.98	42.62	21.37	8	-	+	-	-	Distal Intergenic	1	25067476	25229100	161625	2	210933	uc007amv.2	227530	ENSMUSG00000033569	Adgrb3	adhesion G protein-coupled receptor B3
chr1:25006743-25007669	chr1	25006743	25007669	5.74	6.01	5.4	0.61	0.104	0.354	2	0	62.95	66.04	31.69	53	+	+	-	-	Distal Intergenic	1	25067476	25229100	161625	2	210933	uc007amv.2	221431	ENSMUSG00000033569	Adgrb3	adhesion G protein-coupled receptor B3
chr1:25012374-25013343	chr1	25012374	25013343	7.35	7.38	7.31	0.07	0.784	0.909	2	2	184.85	148.89	165.07	153	+	+	+	+	Distal Intergenic	1	25067476	25229100	161625	2	210933	uc007amv.2	215757	ENSMUSG00000033569	Adgrb3	adhesion G protein-coupled receptor B3
chr1:25064047-25064711	chr1	25064047	25064711	6.14	6.5	5.66	0.84	0.0102	0.101	2	1	75.94	104.46	44.95	56	+	+	-	+	Downstream (2-3kb)	1	25067476	25229100	161625	2	210933	uc007amv.2	164389	ENSMUSG00000033569	Adgrb3	adhesion G protein-coupled receptor B3
chr1:25181700-25182464	chr1	25181700	25182464	6.99	7.23	6.71	0.53	0.038	0.209	2	2	161.87	139.28	84.01	125	+	+	+	+	Intron (uc007amv.2/210933, intron 3 of 9)	1	25067476	25229100	161625	2	210933	uc007amv.2	46636	ENSMUSG00000033569	Adgrb3	adhesion G protein-coupled receptor B3
chr1:25228241-25229220	chr1	25228241	25229220	7.23	7.3	7.16	0.14	0.522	0.761	2	2	131.89	183.11	140.75	146	+	+	+	+	Promoter	1	25067476	25229100	161625	2	210933	uc007amv.2	0	ENSMUSG00000033569	Adgrb3	adhesion G protein-coupled receptor B3
chr1:25242541-25242905	chr1	25242541	25242905	4.7	4.8	4.6	0.2	0.691	1	0	0	27.98	27.62	21.37	27	-	-	-	-	Intron (uc007amw.2/210933, intron 15 of 28)	1	25091454	25229100	137647	2	210933	uc007amy.1	-13441	ENSMUSG00000033569	Adgrb3	adhesion G protein-coupled receptor B3
chr1:25309780-25310606	chr1	25309780	25310606	7.06	7.49	6.46	1.03	9.83e-06	0.000971	2	2	184.85	174.1	90.64	85	+	+	+	+	Intron (uc007amw.2/210933, intron 15 of 28)	1	25276404	25277954	1551	2	100504323	uc029qnn.1	-31826	NA	Gm20172	predicted gene, 20172
chr1:25364139-25364686	chr1	25364139	25364686	5.2	5.35	5.02	0.33	0.45	0.71	0	0	41.97	39.62	30.95	34	-	-	-	-	Intron (uc007amw.2/210933, intron 15 of 28)	1	25276404	25277954	1551	2	100504323	uc029qnn.1	-86185	NA	Gm20172	predicted gene, 20172
chr1:25461226-25461832	chr1	25461226	25461832	5.03	5.14	4.92	0.22	0.642	0.835	0	1	31.97	38.42	35.37	25	-	-	+	-	Intron (uc007amw.2/210933, intron 9 of 28)	1	25276404	25277954	1551	2	100504323	uc029qnn.1	-183272	NA	Gm20172	predicted gene, 20172
chr1:25510274-25511079	chr1	25510274	25511079	5.98	6.22	5.69	0.52	0.115	0.372	2	1	69.94	78.65	51.58	52	+	+	-	+	Intron (uc007amw.2/210933, intron 6 of 28)	1	25276404	25277954	1551	2	100504323	uc029qnn.1	-232320	NA	Gm20172	predicted gene, 20172
chr1:25526389-25527378	chr1	25526389	25527378	5.53	5.65	5.4	0.24	0.528	0.765	0	0	47.96	52.23	42.74	42	-	-	-	-	Intron (uc007amw.2/210933, intron 6 of 28)	1	25276404	25277954	1551	2	100504323	uc029qnn.1	-248435	NA	Gm20172	predicted gene, 20172
chr1:25590257-25591318	chr1	25590257	25591318	5.69	6.1	5.12	0.98	0.014	0.121	1	0	59.95	77.44	43.48	26	-	+	-	-	Intron (uc007amw.2/210933, intron 1 of 28)	1	25067476	25826775	759300	2	210933	uc007amw.2	235457	ENSMUSG00000033569	Adgrb3	adhesion G protein-coupled receptor B3
chr1:25696865-25697375	chr1	25696865	25697375	5.19	5.25	5.13	0.12	0.757	0.895	1	0	20.98	55.23	28	42	-	+	-	-	Intron (uc007amw.2/210933, intron 1 of 28)	1	25067476	25826775	759300	2	210933	uc007amw.2	129400	ENSMUSG00000033569	Adgrb3	adhesion G protein-coupled receptor B3
chr1:25829552-25831136	chr1	25829552	25831136	8.16	8.33	7.98	0.35	0.0343	0.198	2	2	347.71	295.37	247.6	256	+	+	+	+	Promoter	1	25067476	25829707	762232	2	210933	uc011wis.1	0	ENSMUSG00000033569	Adgrb3	adhesion G protein-coupled receptor B3
chr1:25887547-25888624	chr1	25887547	25888624	7.91	8.24	7.49	0.76	1.95e-05	0.00156	2	2	278.77	327.19	179.81	179	+	+	+	+	Distal Intergenic	1	25067476	25829707	762232	2	210933	uc011wis.1	-57840	ENSMUSG00000033569	Adgrb3	adhesion G protein-coupled receptor B3
chr1:26229419-26230131	chr1	26229419	26230131	7.4	7.55	7.24	0.3	0.142	0.412	2	2	189.84	184.31	159.17	144	+	+	+	+	Distal Intergenic	1	25067476	25829707	762232	2	210933	uc011wis.1	-399712	ENSMUSG00000033569	Adgrb3	adhesion G protein-coupled receptor B3
chr1:26303332-26303751	chr1	26303332	26303751	5.21	5.19	5.22	-0.03	0.991	0.997	1	1	23.98	49.23	40.53	34	-	+	+	-	Distal Intergenic	1	26681801	26687460	5660	2	210940	uc007amz.2	383709	ENSMUSG00000073722	4931408C20Rik	RIKEN cDNA 4931408C20 gene
chr1:26333437-26333845	chr1	26333437	26333845	5.2	5.38	5	0.39	0.371	0.65	1	1	32.97	50.43	25.79	38	-	+	-	+	Distal Intergenic	1	26681801	26687460	5660	2	210940	uc007amz.2	353615	ENSMUSG00000073722	4931408C20Rik	RIKEN cDNA 4931408C20 gene
chr1:26339959-26341126	chr1	26339959	26341126	6.81	6.67	6.94	-0.26	0.291	0.58	2	2	115.9	88.25	139.28	106	+	+	+	+	Distal Intergenic	1	26681801	26687460	5660	2	210940	uc007amz.2	346334	ENSMUSG00000073722	4931408C20Rik	RIKEN cDNA 4931408C20 gene
chr1:26388125-26389269	chr1	26388125	26389269	6.38	6.59	6.13	0.46	0.144	0.414	2	1	110.91	81.65	74.43	66	+	+	-	+	Distal Intergenic	1	26681801	26687460	5660	2	210940	uc007amz.2	298191	ENSMUSG00000073722	4931408C20Rik	RIKEN cDNA 4931408C20 gene
chr1:26395645-26396185	chr1	26395645	26396185	4.5	4.48	4.52	-0.04	0.964	1	0	0	19.98	24.61	19.9	26	-	-	-	-	Distal Intergenic	1	26681801	26687460	5660	2	210940	uc007amz.2	291275	ENSMUSG00000073722	4931408C20Rik	RIKEN cDNA 4931408C20 gene
chr1:26524436-26525306	chr1	26524436	26525306	6.64	7	6.17	0.83	0.00244	0.0431	2	1	138.89	117.07	75.16	69	+	+	+	-	Distal Intergenic	1	26681801	26687460	5660	2	210940	uc007amz.2	162154	ENSMUSG00000073722	4931408C20Rik	RIKEN cDNA 4931408C20 gene
chr1:26527750-26528364	chr1	26527750	26528364	4.95	4.97	4.93	0.04	0.922	0.97	0	0	25.98	36.62	33.9	27	-	-	-	-	Distal Intergenic	1	26681801	26687460	5660	2	210940	uc007amz.2	159096	ENSMUSG00000073722	4931408C20Rik	RIKEN cDNA 4931408C20 gene
chr1:26548259-26548718	chr1	26548259	26548718	5.21	5.32	5.08	0.24	0.576	0.796	2	0	34.97	45.03	22.84	45	+	+	-	-	Distal Intergenic	1	26681801	26687460	5660	2	210940	uc007amz.2	138742	ENSMUSG00000073722	4931408C20Rik	RIKEN cDNA 4931408C20 gene
chr1:26685985-26686661	chr1	26685985	26686661	6.74	6.79	6.69	0.1	0.682	0.856	2	2	101.92	119.47	104.64	102	+	+	+	+	Promoter	1	26681801	26687460	5660	2	210940	uc007amz.2	799	ENSMUSG00000073722	4931408C20Rik	RIKEN cDNA 4931408C20 gene
chr1:26739772-26740414	chr1	26739772	26740414	5.49	5.91	4.88	1.03	0.0179	0.14	1	0	74.94	45.63	22.84	36	+	-	-	-	Distal Intergenic	1	26681801	26687460	5660	2	210940	uc007amz.2	-52312	ENSMUSG00000073722	4931408C20Rik	RIKEN cDNA 4931408C20 gene
chr1:26907588-26908184	chr1	26907588	26908184	5.22	5.51	4.84	0.67	0.131	0.397	0	0	49.96	41.42	29.48	28	-	-	-	-	Distal Intergenic	1	26681801	26687460	5660	2	210940	uc007amz.2	-220128	ENSMUSG00000073722	4931408C20Rik	RIKEN cDNA 4931408C20 gene
chr1:27032344-27033212	chr1	27032344	27033212	7.54	7.72	7.33	0.39	0.0431	0.224	2	2	203.83	217.93	152.54	169	+	+	+	+	Distal Intergenic	1	26681801	26687460	5660	2	210940	uc007amz.2	-344884	ENSMUSG00000073722	4931408C20Rik	RIKEN cDNA 4931408C20 gene
chr1:27158982-27160265	chr1	27158982	27160265	6.14	6.33	5.93	0.4	0.254	0.544	2	2	76.94	83.45	76.64	45	+	+	+	+	Distal Intergenic	1	26681801	26687460	5660	2	210940	uc007amz.2	-471522	ENSMUSG00000073722	4931408C20Rik	RIKEN cDNA 4931408C20 gene
chr1:27275983-27276697	chr1	27275983	27276697	6.12	6.28	5.95	0.33	0.312	0.6	2	2	60.95	94.25	65.58	58	+	+	+	+	Distal Intergenic	1	26681801	26687460	5660	2	210940	uc007amz.2	-588523	ENSMUSG00000073722	4931408C20Rik	RIKEN cDNA 4931408C20 gene
chr1:27281181-27282020	chr1	27281181	27282020	5.95	6.29	5.51	0.78	0.0353	0.201	2	0	77.94	78.65	58.22	33	+	+	-	-	Distal Intergenic	1	26681801	26687460	5660	2	210940	uc007amz.2	-593721	ENSMUSG00000073722	4931408C20Rik	RIKEN cDNA 4931408C20 gene
chr1:27307605-27308188	chr1	27307605	27308188	5.08	4.87	5.27	-0.4	0.38	0.657	0	1	28.98	29.42	44.95	32	-	-	+	-	Distal Intergenic	1	26681801	26687460	5660	2	210940	uc007amz.2	-620145	ENSMUSG00000073722	4931408C20Rik	RIKEN cDNA 4931408C20 gene
chr1:27312145-27312443	chr1	27312145	27312443	3.38	3.39	3.37	0.02	0.972	1	0	0	14.99	6	14.74	6	-	-	-	-	Distal Intergenic	1	26681801	26687460	5660	2	210940	uc007amz.2	-624685	ENSMUSG00000073722	4931408C20Rik	RIKEN cDNA 4931408C20 gene
chr1:27442863-27443392	chr1	27442863	27443392	5.84	6.01	5.64	0.38	0.292	0.58	2	0	64.95	64.24	54.53	45	+	+	-	-	Distal Intergenic	1	26681801	26687460	5660	2	210940	uc007amz.2	-755403	ENSMUSG00000073722	4931408C20Rik	RIKEN cDNA 4931408C20 gene
chr1:27470825-27471096	chr1	27470825	27471096	4.77	5.21	4.14	1.07	0.0588	1	1	0	28.98	45.03	24.32	11	-	+	-	-	Distal Intergenic	1	26681801	26687460	5660	2	210940	uc007amz.2	-783365	ENSMUSG00000073722	4931408C20Rik	RIKEN cDNA 4931408C20 gene
chr1:27503545-27504256	chr1	27503545	27504256	5.36	5.66	4.98	0.68	0.106	0.358	0	0	50.96	50.43	24.32	39	-	-	-	-	Distal Intergenic	1	26681801	26687460	5660	2	210940	uc007amz.2	-816085	ENSMUSG00000073722	4931408C20Rik	RIKEN cDNA 4931408C20 gene
chr1:27900218-27900762	chr1	27900218	27900762	5.37	5.59	5.12	0.47	0.246	0.536	1	0	39.97	56.43	32.42	37	-	+	-	-	Exon (uc007ana.1/uc007ana.1, exon 2 of 2)	1	28776122	28780252	4131	2	210962	uc007anb.1	879490	ENSMUSG00000048411	Gm597	predicted gene 597
chr1:28180471-28180960	chr1	28180471	28180960	4.67	5.05	4.15	0.91	0.102	1	0	0	39.97	26.42	18.42	17	-	-	-	-	Distal Intergenic	1	28776122	28780252	4131	2	210962	uc007anb.1	599292	ENSMUSG00000048411	Gm597	predicted gene 597
chr1:28287504-28288192	chr1	28287504	28288192	4.42	4.58	4.24	0.33	0.552	1	0	0	18.98	28.82	19.9	18	-	-	-	-	Distal Intergenic	1	28776122	28780252	4131	2	210962	uc007anb.1	492060	ENSMUSG00000048411	Gm597	predicted gene 597
chr1:28320798-28321831	chr1	28320798	28321831	6.29	6.57	5.95	0.62	0.0405	0.217	2	1	94.92	94.86	53.79	70	+	+	-	+	Distal Intergenic	1	28776122	28780252	4131	2	210962	uc007anb.1	458421	ENSMUSG00000048411	Gm597	predicted gene 597
chr1:28430894-28431338	chr1	28430894	28431338	5.04	5.32	4.7	0.63	0.175	0.454	1	0	40.97	39.02	22.84	29	-	+	-	-	Distal Intergenic	1	28776122	28780252	4131	2	210962	uc007anb.1	348914	ENSMUSG00000048411	Gm597	predicted gene 597
chr1:28611087-28611801	chr1	28611087	28611801	5.66	5.79	5.51	0.29	0.478	0.731	0	0	63.95	46.83	47.9	43	-	-	-	-	Distal Intergenic	1	28776122	28780252	4131	2	210962	uc007anb.1	168451	ENSMUSG00000048411	Gm597	predicted gene 597
chr1:28622485-28623235	chr1	28622485	28623235	5.79	6.02	5.51	0.51	0.159	0.433	2	0	71.94	58.23	44.21	47	+	+	-	-	Distal Intergenic	1	28776122	28780252	4131	2	210962	uc007anb.1	157017	ENSMUSG00000048411	Gm597	predicted gene 597
chr1:28675376-28676187	chr1	28675376	28676187	6.39	6.47	6.31	0.16	0.558	0.784	2	2	81.93	95.46	80.32	78	+	+	+	+	Distal Intergenic	1	28776122	28780252	4131	2	210962	uc007anb.1	104065	ENSMUSG00000048411	Gm597	predicted gene 597
chr1:29137148-29137964	chr1	29137148	29137964	5.59	5.83	5.31	0.51	0.174	0.453	1	0	49.96	63.64	37.58	42	-	+	-	-	Distal Intergenic	1	29421488	29421612	125	1	102465174	uc033fii.1	-283524	ENSMUSG00000099257	Mir6342	microRNA 6342
chr1:29160049-29160495	chr1	29160049	29160495	4.84	5.15	4.44	0.71	0.151	1	2	0	34.97	36.02	21.37	22	+	+	-	-	Distal Intergenic	1	29421488	29421612	125	1	102465174	uc033fii.1	-260993	ENSMUSG00000099257	Mir6342	microRNA 6342
chr1:29265081-29265373	chr1	29265081	29265373	4.55	4.93	4.04	0.89	0.112	1	0	0	25.98	34.82	11.79	21	-	-	-	-	Distal Intergenic	1	29421488	29421612	125	1	102465174	uc033fii.1	-156115	ENSMUSG00000099257	Mir6342	microRNA 6342
chr1:29368047-29368965	chr1	29368047	29368965	6.55	7	5.88	1.13	0.000214	0.00849	2	2	105.91	150.69	68.53	49	+	+	+	+	Distal Intergenic	1	29421488	29421612	125	1	102465174	uc033fii.1	-52523	ENSMUSG00000099257	Mir6342	microRNA 6342
chr1:29586283-29586699	chr1	29586283	29586699	4.54	4.74	4.32	0.42	0.449	1	1	0	23.98	29.42	22.84	17	-	+	-	-	Distal Intergenic	1	29421488	29421612	125	1	102465174	uc033fii.1	164795	ENSMUSG00000099257	Mir6342	microRNA 6342
chr1:29703181-29703652	chr1	29703181	29703652	4.83	4.69	4.95	-0.25	0.631	1	1	0	22.98	28.82	28.74	33	-	+	-	-	Distal Intergenic	1	29421488	29421612	125	1	102465174	uc033fii.1	281693	ENSMUSG00000099257	Mir6342	microRNA 6342
chr1:29736811-29737612	chr1	29736811	29737612	6.22	6.37	6.06	0.31	0.301	0.59	2	2	74.94	90.65	65.58	68	+	+	+	+	Distal Intergenic	1	29421488	29421612	125	1	102465174	uc033fii.1	315323	ENSMUSG00000099257	Mir6342	microRNA 6342
chr1:29791004-29791660	chr1	29791004	29791660	5.37	5.25	5.48	-0.23	0.627	0.826	1	0	30.97	45.03	39.06	50	-	+	-	-	Distal Intergenic	1	29421488	29421612	125	1	102465174	uc033fii.1	369516	ENSMUSG00000099257	Mir6342	microRNA 6342
chr1:29894820-29895632	chr1	29894820	29895632	6.2	6.26	6.15	0.11	0.745	0.889	2	1	86.93	66.04	61.9	80	+	+	-	+	Distal Intergenic	1	29421488	29421612	125	1	102465174	uc033fii.1	473332	ENSMUSG00000099257	Mir6342	microRNA 6342
chr1:29978301-29979255	chr1	29978301	29979255	6.65	6.8	6.48	0.32	0.225	0.512	2	2	98.92	123.67	84.74	94	+	+	+	+	Distal Intergenic	1	29421488	29421612	125	1	102465174	uc033fii.1	556813	ENSMUSG00000099257	Mir6342	microRNA 6342
chr1:29996454-29996959	chr1	29996454	29996959	5.59	5.77	5.38	0.4	0.29	0.578	2	1	46.96	62.44	39.06	44	+	+	-	+	Distal Intergenic	1	29421488	29421612	125	1	102465174	uc033fii.1	574966	ENSMUSG00000099257	Mir6342	microRNA 6342
chr1:30047038-30047679	chr1	30047038	30047679	5.44	5.75	5.02	0.73	0.083	0.316	2	0	41.97	66.04	36.11	29	+	+	-	-	Distal Intergenic	1	29421488	29421612	125	1	102465174	uc033fii.1	625550	ENSMUSG00000099257	Mir6342	microRNA 6342
chr1:30066316-30066917	chr1	30066316	30066917	5.32	5.46	5.16	0.3	0.467	0.722	2	1	40.97	46.83	29.48	42	+	+	-	+	Distal Intergenic	1	29421488	29421612	125	1	102465174	uc033fii.1	644828	ENSMUSG00000099257	Mir6342	microRNA 6342
chr1:30259428-30259981	chr1	30259428	30259981	5.77	5.84	5.69	0.15	0.655	0.842	1	1	49.96	64.84	40.53	63	-	+	-	+	Distal Intergenic	1	30802342	30863256	60915	2	213109	uc007ane.1	603275	ENSMUSG00000048874	Phf3	PHD finger protein 3
chr1:30262381-30262837	chr1	30262381	30262837	4.79	5.1	4.4	0.71	0.168	1	1	0	36.97	31.82	22.11	20	-	+	-	-	Distal Intergenic	1	30802342	30863256	60915	2	213109	uc007ane.1	600419	ENSMUSG00000048874	Phf3	PHD finger protein 3
chr1:30274474-30275073	chr1	30274474	30275073	5.71	6.04	5.29	0.75	0.0451	0.229	2	0	70.94	60.64	42	36	+	+	-	-	Distal Intergenic	1	30802342	30863256	60915	2	213109	uc007ane.1	588183	ENSMUSG00000048874	Phf3	PHD finger protein 3
chr1:30301556-30302178	chr1	30301556	30302178	5.02	5.45	4.41	1.03	0.0386	0.211	1	0	52.96	34.22	23.58	19	+	-	-	-	Distal Intergenic	1	30802342	30863256	60915	2	213109	uc007ane.1	561078	ENSMUSG00000048874	Phf3	PHD finger protein 3
chr1:30332930-30333602	chr1	30332930	30333602	5.36	5.27	5.46	-0.19	0.695	0.863	1	0	31.97	45.03	36.85	51	-	+	-	-	Distal Intergenic	1	30802342	30863256	60915	2	213109	uc007ane.1	529654	ENSMUSG00000048874	Phf3	PHD finger protein 3
chr1:30413810-30414124	chr1	30413810	30414124	4.89	4.94	4.83	0.11	0.871	0.948	0	0	31.97	29.42	39.06	18	-	-	-	-	Distal Intergenic	1	30802342	30863256	60915	2	213109	uc007ane.1	449132	ENSMUSG00000048874	Phf3	PHD finger protein 3
chr1:30414995-30415604	chr1	30414995	30415604	5.9	5.53	6.2	-0.67	0.0654	0.28	1	2	38.97	53.43	67.8	79	-	+	+	+	Distal Intergenic	1	30802342	30863256	60915	2	213109	uc007ane.1	447652	ENSMUSG00000048874	Phf3	PHD finger protein 3
chr1:30515720-30516319	chr1	30515720	30516319	5.22	5.08	5.35	-0.28	0.546	0.777	0	0	30.97	36.62	36.85	45	-	-	-	-	Distal Intergenic	1	30802342	30863256	60915	2	213109	uc007ane.1	346937	ENSMUSG00000048874	Phf3	PHD finger protein 3
chr1:30548427-30549437	chr1	30548427	30549437	7.81	8.08	7.49	0.6	0.00194	0.0373	2	2	267.78	273.76	203.39	155	+	+	+	+	Distal Intergenic	1	30802342	30863256	60915	2	213109	uc007ane.1	313819	ENSMUSG00000048874	Phf3	PHD finger protein 3
chr1:30574992-30575763	chr1	30574992	30575763	5.51	5.71	5.27	0.44	0.251	0.541	1	0	47.96	57.03	33.16	44	-	+	-	-	Distal Intergenic	1	30802342	30863256	60915	2	213109	uc007ane.1	287493	ENSMUSG00000048874	Phf3	PHD finger protein 3
chr1:30584412-30585003	chr1	30584412	30585003	5.05	5.29	4.77	0.51	0.269	0.558	2	0	38.97	39.02	28.74	26	+	+	-	-	Distal Intergenic	1	30802342	30863256	60915	2	213109	uc007ane.1	278253	ENSMUSG00000048874	Phf3	PHD finger protein 3
chr1:30639738-30640142	chr1	30639738	30640142	4.31	4.66	3.84	0.81	0.179	1	0	0	23.98	26.42	14.74	14	-	-	-	-	Distal Intergenic	1	30802342	30863256	60915	2	213109	uc007ane.1	223114	ENSMUSG00000048874	Phf3	PHD finger protein 3
chr1:30666599-30667670	chr1	30666599	30667670	6.22	6.33	6.1	0.23	0.431	0.697	2	2	74.94	86.45	63.37	74	+	+	+	+	Distal Intergenic	1	30802342	30863256	60915	2	213109	uc007ane.1	195586	ENSMUSG00000048874	Phf3	PHD finger protein 3
chr1:30696292-30696822	chr1	30696292	30696822	5.26	5.74	4.54	1.19	0.00616	0.0755	0	0	51.96	54.63	23.58	23	-	-	-	-	Distal Intergenic	1	30802342	30863256	60915	2	213109	uc007ane.1	166434	ENSMUSG00000048874	Phf3	PHD finger protein 3
chr1:30700420-30700860	chr1	30700420	30700860	5.29	5.5	5.04	0.46	0.288	0.577	1	0	33.97	56.43	33.9	32	-	+	-	-	Distal Intergenic	1	30802342	30863256	60915	2	213109	uc007ane.1	162396	ENSMUSG00000048874	Phf3	PHD finger protein 3
chr1:30730397-30730915	chr1	30730397	30730915	5.36	5.49	5.21	0.28	0.49	0.739	2	0	36.97	52.83	36.11	38	+	+	-	-	Distal Intergenic	1	30802342	30863256	60915	2	213109	uc007ane.1	132341	ENSMUSG00000048874	Phf3	PHD finger protein 3
chr1:30740794-30741096	chr1	30740794	30741096	5.1	5.23	4.95	0.28	0.538	0.772	1	0	22.98	52.23	28	34	-	+	-	-	Distal Intergenic	1	30802342	30863256	60915	2	213109	uc007ane.1	122160	ENSMUSG00000048874	Phf3	PHD finger protein 3
chr1:30756464-30757416	chr1	30756464	30757416	5.96	5.92	5.99	-0.07	0.823	0.927	2	1	71.94	49.23	55.27	72	+	+	-	+	Distal Intergenic	1	30802342	30863256	60915	2	213109	uc007ane.1	105840	ENSMUSG00000048874	Phf3	PHD finger protein 3
chr1:30760478-30761117	chr1	30760478	30761117	6.07	6.16	5.98	0.19	0.546	0.777	2	2	59.95	83.45	53.06	73	+	+	+	+	Distal Intergenic	1	30802342	30863256	60915	2	213109	uc007ane.1	102139	ENSMUSG00000048874	Phf3	PHD finger protein 3
chr1:30771651-30772073	chr1	30771651	30772073	4.95	4.52	5.28	-0.76	0.133	0.4	0	1	18.98	27.02	34.63	43	-	-	-	+	Distal Intergenic	1	30802342	30863256	60915	2	213109	uc007ane.1	91183	ENSMUSG00000048874	Phf3	PHD finger protein 3
chr1:30778481-30778899	chr1	30778481	30778899	4.68	5.05	4.18	0.86	0.11	1	1	0	31.97	34.22	21.37	15	-	+	-	-	Distal Intergenic	1	30802342	30863256	60915	2	213109	uc007ane.1	84357	ENSMUSG00000048874	Phf3	PHD finger protein 3
chr1:30780389-30780837	chr1	30780389	30780837	5.41	5.56	5.25	0.31	0.437	0.701	2	0	46.96	47.43	36.11	40	+	+	-	-	Distal Intergenic	1	30802342	30863256	60915	2	213109	uc007ane.1	82419	ENSMUSG00000048874	Phf3	PHD finger protein 3
chr1:30804648-30805584	chr1	30804648	30805584	6.42	6.74	6.02	0.72	0.0151	0.127	2	2	113.91	99.66	71.48	58	+	+	+	+	Exon (uc007ane.1/213109, exon 15 of 15)	1	30802342	30863256	60915	2	213109	uc007ane.1	57672	ENSMUSG00000048874	Phf3	PHD finger protein 3
chr1:30847407-30848302	chr1	30847407	30848302	6.13	6.09	6.18	-0.09	0.82	0.926	1	1	51.96	84.05	78.85	66	-	+	+	-	Intron (uc007ane.1/213109, intron 1 of 14)	1	30802342	30863256	60915	2	213109	uc007ane.1	14954	ENSMUSG00000048874	Phf3	PHD finger protein 3
chr1:30867675-30868225	chr1	30867675	30868225	5.22	4.92	5.47	-0.55	0.244	0.534	1	1	21.98	38.42	42.74	46	-	+	-	+	Intron (uc007anf.1/213109, intron 1 of 6)	1	30802342	30863256	60915	2	213109	uc007ane.1	-4419	ENSMUSG00000048874	Phf3	PHD finger protein 3
chr1:30873215-30874954	chr1	30873215	30874954	8.32	8.44	8.19	0.25	0.138	0.406	2	2	326.73	365.61	243.18	339	+	+	+	+	Promoter	1	30813571	30873872	60302	2	213109	uc007anf.1	0	ENSMUSG00000048874	Phf3	PHD finger protein 3
chr1:30883851-30884525	chr1	30883851	30884525	5.63	5.52	5.73	-0.21	0.626	0.825	1	0	35.97	55.83	53.06	53	-	+	-	-	Distal Intergenic	1	30815315	30873872	58558	2	213109	uc007ang.1	-9979	ENSMUSG00000048874	Phf3	PHD finger protein 3
chr1:30908767-30909206	chr1	30908767	30909206	5.81	6.03	5.56	0.47	0.184	0.465	2	0	66.94	63.64	46.43	48	+	+	-	-	Distal Intergenic	1	30815315	30873872	58558	2	213109	uc007ang.1	-34895	ENSMUSG00000048874	Phf3	PHD finger protein 3
chr1:30920761-30921080	chr1	30920761	30921080	5.16	5.39	4.89	0.49	0.269	0.559	1	0	37.97	45.63	32.42	27	-	+	-	-	Distal Intergenic	1	30940303	30949755	9453	2	19243	uc007anh.1	28675	ENSMUSG00000026064	Ptp4a1	protein tyrosine phosphatase 4a1
chr1:30929249-30930015	chr1	30929249	30930015	5.74	5.83	5.65	0.18	0.635	0.83	1	0	58.95	54.63	51.58	49	-	+	-	-	Distal Intergenic	1	30940303	30949755	9453	2	19243	uc007anh.1	19740	ENSMUSG00000026064	Ptp4a1	protein tyrosine phosphatase 4a1
chr1:30930774-30931254	chr1	30930774	30931254	5.81	5.46	6.08	-0.62	0.0764	0.303	0	2	47.96	40.22	68.53	67	-	-	+	+	Distal Intergenic	1	30940303	30949755	9453	2	19243	uc007anh.1	18501	ENSMUSG00000026064	Ptp4a1	protein tyrosine phosphatase 4a1
chr1:30937545-30938306	chr1	30937545	30938306	6.23	6.49	5.91	0.57	0.0613	0.271	1	1	84.93	94.25	63.37	57	-	+	-	+	Downstream (1-2kb)	1	30940303	30949755	9453	2	19243	uc007anh.1	11449	ENSMUSG00000026064	Ptp4a1	protein tyrosine phosphatase 4a1
chr1:30948544-30950341	chr1	30948544	30950341	8.65	8.67	8.62	0.06	0.65	0.839	2	2	398.67	418.44	355.19	429	+	+	+	+	Promoter	1	30940303	30949755	9453	2	19243	uc007anh.1	0	ENSMUSG00000026064	Ptp4a1	protein tyrosine phosphatase 4a1
chr1:30977518-30977918	chr1	30977518	30977918	4.85	5.21	4.37	0.84	0.0924	1	1	0	31.97	42.02	21.37	20	-	+	-	-	Distal Intergenic	1	30940303	30949755	9453	2	19243	uc007ani.1	-27763	ENSMUSG00000026064	Ptp4a1	protein tyrosine phosphatase 4a1
chr1:31074862-31075321	chr1	31074862	31075321	4.68	4.87	4.47	0.4	0.445	1	1	1	28.98	29.42	21.37	23	-	+	-	+	Distal Intergenic	1	31176435	31204725	28291	1	266744	uc007ank.1	-101114	ENSMUSG00000050217	Lgsn	lengsin, lens protein with glutamine synthetase domain
chr1:31103205-31103662	chr1	31103205	31103662	5.41	5.88	4.72	1.17	0.00677	0.0793	1	0	69.94	48.03	26.53	26	-	+	-	-	Distal Intergenic	1	31176435	31204725	28291	1	266744	uc007ank.1	-72773	ENSMUSG00000050217	Lgsn	lengsin, lens protein with glutamine synthetase domain
chr1:31150480-31150828	chr1	31150480	31150828	4.9	5.26	4.43	0.83	0.145	0.415	1	0	16.99	59.43	22.11	21	-	+	-	-	Intron (uc007anj.2/70988, intron 2 of 2)	1	31176435	31204725	28291	1	266744	uc007ank.1	-25607	ENSMUSG00000050217	Lgsn	lengsin, lens protein with glutamine synthetase domain
chr1:31153937-31154256	chr1	31153937	31154256	4.95	5.01	4.88	0.13	0.78	0.907	0	0	27.98	36.62	33.9	25	-	-	-	-	Intron (uc007anj.2/70988, intron 2 of 2)	1	31176435	31204725	28291	1	266744	uc007ank.1	-22179	ENSMUSG00000050217	Lgsn	lengsin, lens protein with glutamine synthetase domain
chr1:31210248-31210558	chr1	31210248	31210558	4.25	4.56	3.85	0.71	0.284	1	0	0	21.98	25.21	19.9	9	-	-	-	-	Intron (uc007anj.2/70988, intron 1 of 2)	1	31141078	31222656	81579	2	70988	uc007anj.2	12098	ENSMUSG00000086727	4931428L18Rik	RIKEN cDNA 4931428L18 gene
chr1:31222176-31222936	chr1	31222176	31222936	6.13	6.6	5.42	1.19	0.000286	0.0104	2	0	97.92	96.66	35.37	50	+	+	-	-	Promoter	1	31141078	31222656	81579	2	70988	uc007anj.2	0	ENSMUSG00000086727	4931428L18Rik	RIKEN cDNA 4931428L18 gene
chr1:31233387-31234362	chr1	31233387	31234362	7.73	7.95	7.47	0.49	0.024	0.163	2	2	245.8	249.75	214.44	139	+	+	+	+	Distal Intergenic	1	31222839	31224287	1449	1	74708	uc007anm.1	10548	ENSMUSG00000026063	Pih1d3	PIH1 domain containing 3
chr1:31335046-31335846	chr1	31335046	31335846	6.1	6.16	6.03	0.13	0.719	0.876	1	1	82.93	60.03	53.06	78	-	+	-	+	Distal Intergenic	1	31264847	31268061	3215	1	226957	uc011wiu.1	70199	NA	Gm4850	THO complex 4 pseudogene
chr1:31345728-31346104	chr1	31345728	31346104	3.99	4.1	3.88	0.23	0.773	1	0	0	16.99	17.41	21.37	8	-	-	-	-	Distal Intergenic	1	31264847	31268061	3215	1	226957	uc011wiu.1	80881	NA	Gm4850	THO complex 4 pseudogene
chr1:31383528-31384186	chr1	31383528	31384186	5.43	5.87	4.81	1.05	0.0114	0.108	1	0	49.96	66.64	30.21	26	-	+	-	-	Distal Intergenic	1	31264847	31268061	3215	1	226957	uc011wiu.1	118681	NA	Gm4850	THO complex 4 pseudogene
chr1:31395138-31395702	chr1	31395138	31395702	5.14	5.65	4.34	1.31	0.0096	0.0976	1	0	59.95	40.22	26.53	14	+	-	-	-	Distal Intergenic	1	31264847	31268061	3215	1	226957	uc011wiu.1	130291	NA	Gm4850	THO complex 4 pseudogene
chr1:31416361-31416811	chr1	31416361	31416811	5.37	5.55	5.15	0.4	0.323	0.61	2	1	42.96	51.03	36.11	35	+	+	+	-	Distal Intergenic	1	31264847	31268061	3215	1	226957	uc011wiu.1	151514	NA	Gm4850	THO complex 4 pseudogene
chr1:31491923-31492798	chr1	31491923	31492798	6.77	7.03	6.45	0.59	0.0268	0.174	2	2	133.89	127.87	71.48	103	+	+	+	+	Distal Intergenic	1	31264847	31268061	3215	1	226957	uc011wiu.1	227076	NA	Gm4850	THO complex 4 pseudogene
chr1:31572124-31572406	chr1	31572124	31572406	4.86	5.25	4.32	0.93	0.0833	1	1	0	26.98	49.23	25.05	15	-	+	-	-	Distal Intergenic	1	31264847	31268061	3215	1	226957	uc011wiu.1	307277	NA	Gm4850	THO complex 4 pseudogene
chr1:31627252-31627667	chr1	31627252	31627667	5.41	5.31	5.5	-0.19	0.625	0.825	1	0	42.96	36.62	48.64	42	-	+	-	-	Distal Intergenic	1	31264847	31268061	3215	1	226957	uc011wiu.1	362405	NA	Gm4850	THO complex 4 pseudogene
chr1:31678282-31679101	chr1	31678282	31679101	7.36	7.65	6.99	0.66	0.00266	0.0454	2	2	170.86	231.73	121.59	133	+	+	+	+	Distal Intergenic	1	31264847	31268061	3215	1	226957	uc011wiu.1	413435	NA	Gm4850	THO complex 4 pseudogene
chr1:31835229-31835573	chr1	31835229	31835573	5.29	5.3	5.28	0.02	0.959	0.985	1	0	31.97	46.83	44.95	33	-	+	-	-	Distal Intergenic	1	32172806	32246872	74067	1	170771	uc007ann.1	-337233	ENSMUSG00000026058	Khdrbs2	KH domain containing, RNA binding, signal transduction associated 2
chr1:31891964-31892523	chr1	31891964	31892523	5.54	5.67	5.4	0.28	0.494	0.742	1	0	38.97	63.04	27.27	57	-	+	-	-	Distal Intergenic	1	32172806	32246872	74067	1	170771	uc007ann.1	-280283	ENSMUSG00000026058	Khdrbs2	KH domain containing, RNA binding, signal transduction associated 2
chr1:31931386-31932648	chr1	31931386	31932648	6.39	6.47	6.3	0.17	0.582	0.799	2	0	96.92	79.85	65.58	92	+	+	-	-	Distal Intergenic	1	32172806	32246872	74067	1	170771	uc007ann.1	-240158	ENSMUSG00000026058	Khdrbs2	KH domain containing, RNA binding, signal transduction associated 2
chr1:32073739-32074930	chr1	32073739	32074930	5.59	5.73	5.44	0.29	0.437	0.701	2	1	47.96	58.23	42	45	+	+	-	+	Distal Intergenic	1	32172806	32246872	74067	1	170771	uc007ann.1	-97876	ENSMUSG00000026058	Khdrbs2	KH domain containing, RNA binding, signal transduction associated 2
chr1:32172146-32173241	chr1	32172146	32173241	8.64	8.78	8.48	0.3	0.0348	0.2	2	2	452.63	424.45	371.4	343	+	+	+	+	Promoter	1	32172806	32246872	74067	1	170771	uc007ann.1	0	ENSMUSG00000026058	Khdrbs2	KH domain containing, RNA binding, signal transduction associated 2
chr1:32221094-32221612	chr1	32221094	32221612	5.5	5.66	5.32	0.34	0.381	0.658	1	0	48.96	52.23	36.11	44	-	+	-	-	Intron (uc007ann.1/170771, intron 1 of 1)	1	32172806	32657738	484933	1	170771	uc007anp.1	48288	ENSMUSG00000026058	Khdrbs2	KH domain containing, RNA binding, signal transduction associated 2
chr1:32231070-32231633	chr1	32231070	32231633	4.68	4.73	4.63	0.1	0.821	1	0	0	15.99	37.22	26.53	23	-	-	-	-	Intron (uc007ann.1/170771, intron 1 of 1)	1	32172806	32657738	484933	1	170771	uc007anp.1	58264	ENSMUSG00000026058	Khdrbs2	KH domain containing, RNA binding, signal transduction associated 2
chr1:32265343-32266205	chr1	32265343	32266205	7.08	7.25	6.89	0.36	0.114	0.37	2	2	146.88	157.89	126.01	111	+	+	+	+	Intron (uc007ano.1/170771, intron 2 of 2)	1	32172806	32657738	484933	1	170771	uc007anp.1	92537	ENSMUSG00000026058	Khdrbs2	KH domain containing, RNA binding, signal transduction associated 2
chr1:32519404-32519787	chr1	32519404	32519787	4.59	4.97	4.08	0.9	0.0985	1	1	0	27.98	34.82	14.74	19	-	+	-	-	Exon (uc011wiv.1/408192, exon 1 of 1)	1	32519563	32520999	1437	2	408192	uc011wiv.1	1212	ENSMUSG00000091318	Gm9839	predicted gene 9839
chr1:32701805-32702371	chr1	32701805	32702371	5.26	5.52	4.92	0.6	0.178	0.458	1	0	31.97	60.03	28.74	32	-	+	-	-	Distal Intergenic	1	32543546	32547293	3748	2	408191	uc011wiw.1	-154512	ENSMUSG00000091318	Gm5415	predicted gene 5415
chr1:32834933-32835513	chr1	32834933	32835513	5.39	5.67	5.05	0.62	0.144	0.414	1	0	46.96	54.63	39.06	27	-	+	-	-	Distal Intergenic	1	32543546	32547293	3748	2	408191	uc011wiw.1	-287640	ENSMUSG00000091318	Gm5415	predicted gene 5415
chr1:32915828-32916274	chr1	32915828	32916274	4.28	4.16	4.4	-0.24	0.737	1	0	0	12.99	22.81	19.16	23	-	-	-	-	Distal Intergenic	1	32543546	32547293	3748	2	408191	uc011wiw.1	-368535	ENSMUSG00000091318	Gm5415	predicted gene 5415
chr1:32964907-32965573	chr1	32964907	32965573	5.95	5.97	5.92	0.05	0.902	0.962	1	2	64.95	60.64	66.32	55	-	+	+	+	Distal Intergenic	1	32543546	32547293	3748	2	408191	uc011wiw.1	-417614	ENSMUSG00000091318	Gm5415	predicted gene 5415
chr1:33019792-33020592	chr1	33019792	33020592	4.87	4.98	4.76	0.22	0.646	1	1	0	26.98	36.02	27.27	27	+	-	-	-	Distal Intergenic	1	32543546	32547293	3748	2	408191	uc011wiw.1	-472499	ENSMUSG00000091318	Gm5415	predicted gene 5415
chr1:33106148-33106826	chr1	33106148	33106826	6.28	6.55	5.97	0.58	0.0587	0.265	2	0	97.92	88.85	67.06	58	+	+	-	-	Distal Intergenic	1	33478942	33622142	143201	2	19076	uc007anr.1	515316	ENSMUSG00000026134	Prim2	DNA primase, p58 subunit
chr1:33173316-33173554	chr1	33173316	33173554	4.65	4.75	4.54	0.21	0.679	1	1	0	12.99	40.82	18.42	28	-	+	-	-	Distal Intergenic	1	33478942	33622142	143201	2	19076	uc007anr.1	448588	ENSMUSG00000026134	Prim2	DNA primase, p58 subunit
chr1:33256633-33257518	chr1	33256633	33257518	5.46	6.04	4.5	1.54	0.000426	0.0137	2	0	48.96	82.25	19.16	26	+	+	-	-	Distal Intergenic	1	33478942	33622142	143201	2	19076	uc007anr.1	364624	ENSMUSG00000026134	Prim2	DNA primase, p58 subunit
chr1:33271151-33272074	chr1	33271151	33272074	6.42	6.88	5.74	1.14	0.000107	0.0052	2	1	105.91	129.07	54.53	52	+	+	-	+	Distal Intergenic	1	33478942	33622142	143201	2	19076	uc007anr.1	350068	ENSMUSG00000026134	Prim2	DNA primase, p58 subunit
chr1:33305509-33305975	chr1	33305509	33305975	4.68	5.02	4.24	0.78	0.138	1	1	0	29.98	34.82	14.74	23	-	+	-	-	Distal Intergenic	1	33478942	33622142	143201	2	19076	uc007anr.1	316167	ENSMUSG00000026134	Prim2	DNA primase, p58 subunit
chr1:33406977-33407744	chr1	33406977	33407744	5.81	5.84	5.79	0.05	0.86	0.944	1	2	43.96	70.24	54.53	56	-	+	+	+	Distal Intergenic	1	33478942	33622142	143201	2	19076	uc007anr.1	214398	ENSMUSG00000026134	Prim2	DNA primase, p58 subunit
chr1:33555451-33556480	chr1	33555451	33556480	7	7.24	6.7	0.54	0.0212	0.153	2	2	144.88	157.29	102.43	106	+	+	+	+	Intron (uc007anq.2/19076, intron 7 of 13)	1	33478942	33622142	143201	2	19076	uc007anr.1	65662	ENSMUSG00000026134	Prim2	DNA primase, p58 subunit
chr1:33565683-33566313	chr1	33565683	33566313	6	6.14	5.85	0.29	0.418	0.687	2	2	79.93	60.64	44.21	71	+	+	+	+	Intron (uc007anq.2/19076, intron 7 of 13)	1	33478942	33622142	143201	2	19076	uc007anr.1	55829	ENSMUSG00000026134	Prim2	DNA primase, p58 subunit
chr1:33600121-33600769	chr1	33600121	33600769	5.43	5.67	5.15	0.52	0.201	0.484	1	1	39.97	61.84	30.95	40	-	+	-	+	Intron (uc007anq.2/19076, intron 7 of 13)	1	33478942	33622142	143201	2	19076	uc007anr.1	21373	ENSMUSG00000026134	Prim2	DNA primase, p58 subunit
chr1:33616632-33617060	chr1	33616632	33617060	4.86	5.19	4.43	0.77	0.18	1	1	0	47.96	25.21	28	15	+	-	-	-	Intron (uc007anq.2/19076, intron 7 of 13)	1	33478942	33622142	143201	2	19076	uc007anr.1	5082	ENSMUSG00000026134	Prim2	DNA primase, p58 subunit
chr1:33621778-33622359	chr1	33621778	33622359	6.4	6.99	5.38	1.61	1.02e-07	2.69e-05	2	0	132.89	121.27	43.48	40	+	+	-	-	Promoter	1	33478942	33622142	143201	2	19076	uc007anr.1	0	ENSMUSG00000026134	Prim2	DNA primase, p58 subunit
chr1:33635971-33636957	chr1	33635971	33636957	7.09	7.3	6.85	0.45	0.0482	0.238	2	1	162.87	152.49	109.06	122	+	+	+	-	Intron (uc007anq.2/19076, intron 5 of 13)	1	33478942	33622142	143201	2	19076	uc007anr.1	-13829	ENSMUSG00000026134	Prim2	DNA primase, p58 subunit
chr1:33637734-33638252	chr1	33637734	33638252	5.95	6.3	5.5	0.8	0.0207	0.151	2	0	64.95	92.45	43.48	47	+	+	-	-	Intron (uc007anq.2/19076, intron 5 of 13)	1	33478942	33622142	143201	2	19076	uc007anr.1	-15592	ENSMUSG00000026134	Prim2	DNA primase, p58 subunit
chr1:33669519-33670681	chr1	33669519	33670681	7.12	7.17	7.07	0.1	0.656	0.842	2	2	111.91	176.5	132.64	137	+	+	+	+	Promoter	1	33453808	33669794	215987	2	19076	uc007anq.2	0	ENSMUSG00000026134	Prim2	DNA primase, p58 subunit
chr1:33684432-33684893	chr1	33684432	33684893	4.69	4.88	4.46	0.42	0.494	1	1	0	34.97	24.01	30.95	13	+	-	-	-	Distal Intergenic	1	33669824	33670712	889	1	67503	uc007ant.4	14608	ENSMUSG00000103746	1700001G17Rik	RIKEN cDNA 1700001G17 gene
chr1:33714524-33715140	chr1	33714524	33715140	6.51	6.61	6.41	0.2	0.474	0.728	2	1	106.91	88.85	75.9	94	+	+	+	-	Distal Intergenic	1	33719896	33726891	6996	1	19335	uc007anu.1	-4756	ENSMUSG00000004768	Rab23	RAB23, member RAS oncogene family
chr1:33719520-33720507	chr1	33719520	33720507	6.76	6.89	6.62	0.27	0.299	0.587	2	2	117.9	119.47	106.85	90	+	+	+	+	Promoter	1	33719896	33726891	6996	1	19335	uc007anu.1	0	ENSMUSG00000004768	Rab23	RAB23, member RAS oncogene family
chr1:33739067-33739597	chr1	33739067	33739597	6.07	6.21	5.93	0.28	0.382	0.659	1	0	62.95	84.65	62.64	59	-	+	-	-	3' UTR	1	33745484	33757750	12267	2	213539	uc007any.1	18153	ENSMUSG00000042215	Bag2	BCL2-associated athanogene 2
chr1:33741747-33742193	chr1	33741747	33742193	5.2	5.44	4.92	0.52	0.248	0.538	0	0	37.97	48.63	35.37	25	-	-	-	-	3' UTR	1	33745484	33757750	12267	2	213539	uc007any.1	15557	ENSMUSG00000042215	Bag2	BCL2-associated athanogene 2
chr1:33742662-33743285	chr1	33742662	33743285	6.39	6.59	6.17	0.42	0.138	0.407	2	1	92.92	99.66	67.8	76	+	+	+	-	Downstream (2-3kb)	1	33745484	33757750	12267	2	213539	uc007any.1	14465	ENSMUSG00000042215	Bag2	BCL2-associated athanogene 2
chr1:33755908-33756670	chr1	33755908	33756670	5.99	6.28	5.63	0.65	0.0636	0.276	2	0	90.93	64.84	44.21	55	+	+	-	-	Intron (uc007any.1/213539, intron 1 of 2)	1	33745484	33757750	12267	2	213539	uc007any.1	1080	ENSMUSG00000042215	Bag2	BCL2-associated athanogene 2
chr1:33757239-33758371	chr1	33757239	33758371	6.29	6.22	6.37	-0.15	0.603	0.813	0	1	74.94	73.84	97.27	68	-	-	+	-	Promoter	1	33745484	33757750	12267	2	213539	uc007any.1	0	ENSMUSG00000042215	Bag2	BCL2-associated athanogene 2
chr1:33813736-33815233	chr1	33813736	33815233	7.11	7.31	6.88	0.43	0.0767	0.304	2	2	151.87	165.1	137.06	98	+	+	+	+	Promoter	1	33761541	33814595	53055	2	98403	uc007anz.2	0	ENSMUSG00000042197	Zfp451	zinc finger protein 451
chr1:33883417-33884268	chr1	33883417	33884268	5.84	5.96	5.7	0.26	0.482	0.733	1	0	66.94	57.63	38.32	66	-	+	-	-	Promoter	1	33863171	33883842	20672	2	320705	uc007aoe.1	0	ENSMUSG00000042182	Bend6	BEN domain containing 6
chr1:33906975-33907742	chr1	33906975	33907742	6.78	6.92	6.62	0.3	0.227	0.514	1	2	111.91	130.88	94.32	103	-	+	+	+	Promoter	1	33852052	33907767	55716	2	320705	uc007aoc.2	25	ENSMUSG00000042182	Bend6	BEN domain containing 6
chr1:33926455-33927403	chr1	33926455	33927403	5.81	5.71	5.91	-0.19	0.597	0.809	1	0	54.95	49.83	50.85	69	+	-	-	-	Intron (uc007aon.2/13518, intron 2 of 102)	1	33908225	34308662	400438	1	13518	uc007aon.2	18230	ENSMUSG00000026131	Dst	dystonin
chr1:33943850-33944342	chr1	33943850	33944342	6.3	6.64	5.84	0.8	0.0173	0.137	2	0	112.91	87.05	70.74	44	+	+	-	-	Intron (uc007aon.2/13518, intron 2 of 102)	1	33908225	34308662	400438	1	13518	uc007aon.2	35625	ENSMUSG00000026131	Dst	dystonin
chr1:33944762-33945613	chr1	33944762	33945613	6.86	6.77	6.94	-0.17	0.519	0.759	2	2	102.92	115.87	115.69	130	+	+	+	+	Intron (uc007aon.2/13518, intron 2 of 102)	1	33908225	34308662	400438	1	13518	uc007aon.2	36537	ENSMUSG00000026131	Dst	dystonin
chr1:33964174-33965050	chr1	33964174	33965050	5.75	5.69	5.81	-0.11	0.739	0.886	0	0	51.96	51.63	61.16	51	-	-	-	-	Intron (uc007aon.2/13518, intron 2 of 102)	1	34005883	34137135	131253	1	13518	uc007aog.1	-40833	ENSMUSG00000026131	Dst	dystonin
chr1:33974589-33974974	chr1	33974589	33974974	4.85	5.25	4.31	0.94	0.0836	1	1	0	48.96	27.02	14.74	25	+	-	-	-	Intron (uc007aon.2/13518, intron 3 of 102)	1	34005883	34137135	131253	1	13518	uc007aog.1	-30909	ENSMUSG00000026131	Dst	dystonin
chr1:34005606-34006113	chr1	34005606	34006113	5.49	5.77	5.15	0.62	0.114	0.371	0	0	48.96	60.03	33.9	37	-	-	-	-	Promoter	1	34005883	34137135	131253	1	13518	uc007aog.1	0	ENSMUSG00000026131	Dst	dystonin
chr1:34006542-34007653	chr1	34006542	34007653	6.99	7.23	6.69	0.54	0.0263	0.172	2	0	165.86	135.08	98.75	108	+	+	-	-	Promoter	1	34006150	34137135	130986	1	13518	uc007aoh.1	392	ENSMUSG00000026131	Dst	dystonin
chr1:34011125-34012282	chr1	34011125	34012282	6.96	7.01	6.92	0.09	0.693	0.862	2	2	117.9	139.28	123.8	118	+	+	+	+	Promoter	1	34011825	34308662	296838	1	13518	uc007aoi.2	0	ENSMUSG00000026131	Dst	dystonin
chr1:34038564-34038849	chr1	34038564	34038849	5.16	5.61	4.48	1.13	0.018	0.14	1	0	49.96	48.03	28.74	16	-	+	-	-	Intron (uc007aon.2/13518, intron 4 of 102)	1	34011825	34308662	296838	1	13518	uc007aoj.2	26739	ENSMUSG00000026131	Dst	dystonin
chr1:34041153-34041599	chr1	34041153	34041599	5.72	5.62	5.82	-0.2	0.57	0.792	0	2	50.96	47.43	67.06	46	-	-	+	+	Intron (uc007aon.2/13518, intron 4 of 102)	1	34011825	34308662	296838	1	13518	uc007aoj.2	29328	ENSMUSG00000026131	Dst	dystonin
chr1:34059139-34059609	chr1	34059139	34059609	5.27	5.36	5.18	0.19	0.65	0.839	0	0	25.98	56.43	35.37	37	-	-	-	-	Intron (uc007aon.2/13518, intron 4 of 102)	1	34011825	34308662	296838	1	13518	uc007aoj.2	47314	ENSMUSG00000026131	Dst	dystonin
chr1:34060893-34061378	chr1	34060893	34061378	5.81	5.9	5.72	0.18	0.599	0.81	0	0	41.97	77.44	46.43	59	-	-	-	-	Intron (uc007aon.2/13518, intron 4 of 102)	1	34011825	34308662	296838	1	13518	uc007aoj.2	49068	ENSMUSG00000026131	Dst	dystonin
chr1:34068188-34068783	chr1	34068188	34068783	5.93	6.06	5.79	0.26	0.505	0.75	1	0	83.93	49.23	42	69	+	-	-	-	Intron (uc007aon.2/13518, intron 4 of 102)	1	34117359	34117431	73	1	102466987	uc033fij.1	-48576	ENSMUSG00000105982	Mir6896	microRNA 6896
chr1:34073703-34075089	chr1	34073703	34075089	7.64	7.79	7.47	0.32	0.118	0.376	2	2	222.82	219.13	199.7	155	+	+	+	+	Intron (uc007aon.2/13518, intron 4 of 102)	1	34117359	34117431	73	1	102466987	uc033fij.1	-42270	ENSMUSG00000105982	Mir6896	microRNA 6896
chr1:34076942-34077629	chr1	34076942	34077629	6.79	6.75	6.84	-0.09	0.751	0.892	2	1	99.92	115.27	113.48	115	+	+	+	-	Intron (uc007aon.2/13518, intron 4 of 102)	1	34117359	34117431	73	1	102466987	uc033fij.1	-39730	ENSMUSG00000105982	Mir6896	microRNA 6896
chr1:34103010-34104332	chr1	34103010	34104332	7.64	7.94	7.26	0.68	0.00168	0.0341	2	2	247.8	243.74	119.38	188	+	+	+	+	Intron (uc007aon.2/13518, intron 5 of 102)	1	34117359	34117431	73	1	102466987	uc033fij.1	-13027	ENSMUSG00000105982	Mir6896	microRNA 6896
chr1:34106997-34107776	chr1	34106997	34107776	6.41	6.69	6.07	0.61	0.05	0.243	2	1	117.9	88.25	76.64	58	+	+	+	-	Intron (uc007aon.2/13518, intron 5 of 102)	1	34117359	34117431	73	1	102466987	uc033fij.1	-9583	ENSMUSG00000105982	Mir6896	microRNA 6896
chr1:34116433-34116896	chr1	34116433	34116896	4.64	4.73	4.55	0.18	0.87	1	0	0	36.97	16.21	36.85	10	-	-	-	-	Promoter	1	34117359	34117431	73	1	102466987	uc033fij.1	-463	ENSMUSG00000105982	Mir6896	microRNA 6896
chr1:34139345-34140910	chr1	34139345	34140910	7.41	7.59	7.21	0.39	0.0574	0.262	1	2	177.85	208.32	139.28	156	-	+	+	+	Intron (uc007aon.2/13518, intron 9 of 102)	1	34121582	34152519	30938	1	13518	uc007aok.1	17763	ENSMUSG00000026131	Dst	dystonin
chr1:34144343-34144759	chr1	34144343	34144759	5	5.34	4.56	0.78	0.101	0.349	1	0	33.97	46.83	19.16	28	-	+	-	-	Intron (uc007aon.2/13518, intron 9 of 102)	1	34160330	34183903	23574	1	13518	uc007aol.2	-15571	ENSMUSG00000026131	Dst	dystonin
chr1:34164447-34165073	chr1	34164447	34165073	5.63	5.79	5.44	0.35	0.37	0.649	2	1	62.95	48.03	42	45	+	+	-	+	Exon (uc007aon.2/13518, exon 22 of 103)	1	34160330	34183903	23574	1	13518	uc007aol.2	4117	ENSMUSG00000026131	Dst	dystonin
chr1:34177894-34178691	chr1	34177894	34178691	5.92	6.14	5.66	0.49	0.18	0.46	2	1	75.94	65.44	58.95	42	+	+	+	-	Exon (uc007aol.2/13518, exon 23 of 24)	1	34160330	34183903	23574	1	13518	uc007aol.2	17564	ENSMUSG00000026131	Dst	dystonin
chr1:34189999-34190355	chr1	34189999	34190355	5.08	5.07	5.08	-0.01	0.993	0.997	0	0	25.98	41.42	36.85	31	-	-	-	-	Exon (uc007aon.2/13518, exon 39 of 103)	1	34215269	34229246	13978	1	13518	uc007aom.1	-24914	ENSMUSG00000026131	Dst	dystonin
chr1:34218225-34218601	chr1	34218225	34218601	5.19	5.56	4.68	0.87	0.0774	0.306	1	0	38.97	55.23	35.37	16	-	+	-	-	5' UTR	1	34215269	34229246	13978	1	13518	uc007aom.1	2956	ENSMUSG00000026131	Dst	dystonin
chr1:34236250-34236725	chr1	34236250	34236725	5.76	5.8	5.72	0.08	0.82	0.926	2	2	53.96	57.63	54.53	51	+	+	+	+	Intron (uc007aon.2/13518, intron 60 of 102)	1	34215269	34229246	13978	1	13518	uc007aom.1	20981	ENSMUSG00000026131	Dst	dystonin
chr1:34434695-34435205	chr1	34434695	34435205	6.09	6.04	6.13	-0.1	0.83	0.93	1	1	42.96	88.25	80.32	60	-	+	+	-	Exon (uc033fik.1/uc033fik.1, exon 1 of 1)	1	34433121	34433199	79	2	100628580	uc029qns.1	-1496	ENSMUSG00000092852	Mir5103	microRNA 5103
chr1:34439156-34440156	chr1	34439156	34440156	7.66	7.95	7.31	0.64	0.000942	0.0237	2	2	258.79	234.74	167.28	150	+	+	+	+	Promoter	1	34436670	34439672	3003	2	69668	uc011wja.1	0	ENSMUSG00000042111	Ccdc115	coiled-coil domain containing 115
chr1:34459237-34460181	chr1	34459237	34460181	6.77	7.1	6.35	0.75	0.0032	0.0508	2	2	128.89	145.28	80.32	83	+	+	+	+	Promoter	1	34459746	34473779	14034	1	19253	uc007aos.1	0	ENSMUSG00000026126	Ptpn18	protein tyrosine phosphatase, non-receptor type 18
chr1:34468073-34468733	chr1	34468073	34468733	5.05	5.47	4.45	1.02	0.0435	0.225	0	0	56.95	31.82	22.84	21	-	-	-	-	Exon (uc007aos.1/19253, exon 6 of 15)	1	34472736	34475733	2998	1	19253	uc007aot.3	-4003	ENSMUSG00000026126	Ptpn18	protein tyrosine phosphatase, non-receptor type 18
chr1:34472843-34473267	chr1	34472843	34473267	5.48	5.56	5.4	0.16	0.735	0.884	0	1	50.96	43.23	52.32	32	-	-	+	-	Promoter	1	34472736	34475733	2998	1	19253	uc007aot.3	107	ENSMUSG00000026126	Ptpn18	protein tyrosine phosphatase, non-receptor type 18
chr1:34485391-34486284	chr1	34485391	34486284	6.28	6.67	5.75	0.92	0.00379	0.0566	2	1	80.93	123.07	54.53	53	+	+	+	-	Exon (uc007aou.1/uc007aou.1, exon 1 of 5)	1	34498430	34503062	4633	1	21755	uc007aov.1	-12146	ENSMUSG00000026125	Prss39	protease, serine 39
chr1:34516730-34517126	chr1	34516730	34517126	5.3	5.58	4.94	0.64	0.128	0.393	2	0	41.97	54.03	26.53	35	+	+	-	-	Distal Intergenic	1	34498430	34503062	4633	1	21755	uc007aov.1	18300	ENSMUSG00000026125	Prss39	protease, serine 39
chr1:34536525-34537495	chr1	34536525	34537495	6.44	6.83	5.89	0.95	0.00248	0.0435	2	0	101.92	126.07	72.22	46	+	+	-	-	Promoter	1	34535648	34544311	8664	1	12627	uc007aow.1	877	ENSMUSG00000026124	Cfc1	cripto, FRL-1, cryptic family 1
chr1:34579131-34580136	chr1	34579131	34580136	6.15	6.37	5.89	0.48	0.131	0.397	2	1	87.93	78.05	61.9	57	+	+	+	-	Promoter	1	34579693	34590944	11252	1	211383	uc011wjc.1	0	ENSMUSG00000045174	Amer3	APC membrane recruitment 3
chr1:34642392-34643044	chr1	34642392	34643044	5.26	5.41	5.1	0.3	0.506	0.751	0	0	49.96	34.82	34.63	34	-	-	-	-	Distal Intergenic	1	34633535	34636210	2676	2	241051	uc011wjd.1	-6182	NA	AA619741	PHD finger protein 19 pseudogene
chr1:34677505-34678439	chr1	34677505	34678439	5.58	5.58	5.57	0.01	0.968	0.988	0	0	48.96	46.83	38.32	57	-	-	-	-	5' UTR	1	34633535	34636210	2676	2	241051	uc011wjd.1	-41295	NA	AA619741	PHD finger protein 19 pseudogene
chr1:34801505-34802328	chr1	34801505	34802328	6.33	6.42	6.24	0.18	0.753	0.893	1	2	51.96	118.87	81.06	70	-	+	+	+	Promoter	1	34801722	34808911	7190	1	226970	uc007apg.1	0	ENSMUSG00000037509	Arhgef4	Rho guanine nucleotide exchange factor (GEF) 4
chr1:34806039-34806663	chr1	34806039	34806663	5.52	5.74	5.26	0.48	0.233	0.522	1	0	45.96	60.64	43.48	33	-	+	-	-	Exon (uc007apf.1/226970, exon 6 of 13)	1	34801722	34812754	11033	1	226970	uc007api.1	4317	ENSMUSG00000037509	Arhgef4	Rho guanine nucleotide exchange factor (GEF) 4
chr1:34842547-34843753	chr1	34842547	34843753	6.55	6.65	6.45	0.2	0.577	0.796	2	1	124.9	76.24	107.59	67	+	+	+	-	Promoter	1	34813218	34843050	29833	2	214469	uc007apj.2	0	ENSMUSG00000037503	Fam168b	family with sequence similarity 168, member B
chr1:34849885-34850199	chr1	34849885	34850199	5.04	5.31	4.7	0.61	0.204	0.488	1	0	40.97	38.42	16.95	35	-	+	-	-	Promoter	1	34849959	34871557	21599	1	226971	uc007apk.2	0	ENSMUSG00000026123	Plekhb2	pleckstrin homology domain containing, family B (evectins) member 2
chr1:34867302-34867682	chr1	34867302	34867682	5.16	5.26	5.04	0.21	0.67	0.849	0	0	48.96	27.62	28	38	-	-	-	-	Intron (uc007apk.2/226971, intron 6 of 6)	1	34849959	34879585	29627	1	226971	uc007apl.1	17343	ENSMUSG00000026123	Plekhb2	pleckstrin homology domain containing, family B (evectins) member 2
chr1:34891622-34892047	chr1	34891622	34892047	5.12	5.49	4.61	0.88	0.0567	0.26	2	0	40.97	49.23	28	21	+	+	-	-	Distal Intergenic	1	34849959	34879585	29627	1	226971	uc007apl.1	41663	ENSMUSG00000026123	Plekhb2	pleckstrin homology domain containing, family B (evectins) member 2
chr1:34929662-34930897	chr1	34929662	34930897	6.44	6.33	6.54	-0.2	0.466	0.722	1	1	89.93	71.44	107.59	78	+	-	+	-	Distal Intergenic	1	34849959	34879585	29627	1	226971	uc007apl.1	79703	ENSMUSG00000026123	Plekhb2	pleckstrin homology domain containing, family B (evectins) member 2
chr1:35220186-35220695	chr1	35220186	35220695	4.97	4.54	5.3	-0.77	0.158	0.432	0	1	16.99	29.42	28	51	-	-	-	+	Distal Intergenic	1	34849959	34879585	29627	1	226971	uc007apl.1	370227	ENSMUSG00000026123	Plekhb2	pleckstrin homology domain containing, family B (evectins) member 2
chr1:35231918-35233028	chr1	35231918	35233028	6.59	6.55	6.64	-0.09	0.715	0.874	2	2	99.92	87.05	100.22	99	+	+	+	+	Distal Intergenic	1	34849959	34879585	29627	1	226971	uc007apl.1	381959	ENSMUSG00000026123	Plekhb2	pleckstrin homology domain containing, family B (evectins) member 2
chr1:35266547-35266865	chr1	35266547	35266865	4.53	4.35	4.69	-0.34	0.553	1	0	0	17.99	22.81	29.48	22	-	-	-	-	Distal Intergenic	1	34849959	34879585	29627	1	226971	uc007apl.1	416588	ENSMUSG00000026123	Plekhb2	pleckstrin homology domain containing, family B (evectins) member 2
chr1:35674084-35674387	chr1	35674084	35674387	3.85	3.73	3.96	-0.23	0.738	1	0	0	13.99	12.61	22.11	9	-	-	-	-	Distal Intergenic	1	36068400	36106446	38047	1	50785	uc007apn.2	-394013	ENSMUSG00000045216	Hs6st1	heparan sulfate 6-O-sulfotransferase 1
chr1:35697510-35698291	chr1	35697510	35698291	5.9	6.08	5.71	0.37	0.312	0.6	1	1	67.94	67.24	63.37	41	-	+	+	-	Distal Intergenic	1	36068400	36106446	38047	1	50785	uc007apn.2	-370109	ENSMUSG00000045216	Hs6st1	heparan sulfate 6-O-sulfotransferase 1
chr1:35749584-35750746	chr1	35749584	35750746	6	6.22	5.73	0.5	0.162	0.437	2	0	88.93	60.64	50.11	56	+	+	-	-	Distal Intergenic	1	36068400	36106446	38047	1	50785	uc007apn.2	-317654	ENSMUSG00000045216	Hs6st1	heparan sulfate 6-O-sulfotransferase 1
chr1:35822291-35823114	chr1	35822291	35823114	5.66	5.86	5.42	0.44	0.253	0.543	2	0	65.95	50.43	39.79	46	+	+	-	-	Distal Intergenic	1	36068400	36106446	38047	1	50785	uc007apn.2	-245286	ENSMUSG00000045216	Hs6st1	heparan sulfate 6-O-sulfotransferase 1
chr1:35825420-35825979	chr1	35825420	35825979	5.37	5.74	4.87	0.87	0.0391	0.212	2	0	46.96	60.03	32.42	26	+	+	-	-	Distal Intergenic	1	36068400	36106446	38047	1	50785	uc007apn.2	-242421	ENSMUSG00000045216	Hs6st1	heparan sulfate 6-O-sulfotransferase 1
chr1:35839484-35839745	chr1	35839484	35839745	5.28	5.81	4.45	1.36	0.00175	0.035	1	0	56.95	55.23	20.63	23	-	+	-	-	Distal Intergenic	1	36068400	36106446	38047	1	50785	uc007apn.2	-228655	ENSMUSG00000045216	Hs6st1	heparan sulfate 6-O-sulfotransferase 1
chr1:35869683-35870100	chr1	35869683	35870100	5.55	5.96	4.97	1	0.0105	0.103	1	0	59.95	64.84	29.48	33	-	+	-	-	Distal Intergenic	1	36068400	36106446	38047	1	50785	uc007apn.2	-198300	ENSMUSG00000045216	Hs6st1	heparan sulfate 6-O-sulfotransferase 1
chr1:35944017-35945111	chr1	35944017	35945111	6.4	6.49	6.31	0.18	0.519	0.759	1	1	85.93	93.65	76.64	82	-	+	+	-	Distal Intergenic	1	36068400	36106446	38047	1	50785	uc007apn.2	-123289	ENSMUSG00000045216	Hs6st1	heparan sulfate 6-O-sulfotransferase 1
chr1:36013625-36014320	chr1	36013625	36014320	6.94	7.34	6.39	0.95	0.000103	0.00504	2	1	162.87	161.49	91.38	76	+	+	+	-	Distal Intergenic	1	36068400	36106446	38047	1	50785	uc007apn.2	-54080	ENSMUSG00000045216	Hs6st1	heparan sulfate 6-O-sulfotransferase 1
chr1:36017072-36017606	chr1	36017072	36017606	6.46	6.64	6.26	0.38	0.198	0.482	1	1	101.92	97.26	86.96	66	-	+	+	-	Distal Intergenic	1	36068400	36106446	38047	1	50785	uc007apn.2	-50794	ENSMUSG00000045216	Hs6st1	heparan sulfate 6-O-sulfotransferase 1
chr1:36030450-36031107	chr1	36030450	36031107	5.02	5.41	4.5	0.91	0.0502	0.243	1	0	39.97	45.03	22.11	23	-	+	-	-	Distal Intergenic	1	36068400	36106446	38047	1	50785	uc007apn.2	-37293	ENSMUSG00000045216	Hs6st1	heparan sulfate 6-O-sulfotransferase 1
chr1:36060021-36061599	chr1	36060021	36061599	7.56	7.8	7.26	0.54	0.00548	0.07	2	1	224.81	220.93	153.28	154	+	+	+	-	Distal Intergenic	1	36068400	36106446	38047	1	50785	uc007apn.2	-6801	ENSMUSG00000045216	Hs6st1	heparan sulfate 6-O-sulfotransferase 1
chr1:36067857-36068449	chr1	36067857	36068449	6.18	6.39	5.93	0.46	0.152	0.425	1	1	66.94	100.86	65.58	56	-	+	+	-	Promoter	1	36068400	36106446	38047	1	50785	uc007apn.2	0	ENSMUSG00000045216	Hs6st1	heparan sulfate 6-O-sulfotransferase 1
chr1:36089405-36090004	chr1	36089405	36090004	5.3	5.42	5.17	0.25	0.58	0.798	0	0	30.97	54.63	44.95	27	-	-	-	-	Intron (uc007apn.2/50785, intron 1 of 1)	1	36068400	36106446	38047	1	50785	uc007apn.2	21005	ENSMUSG00000045216	Hs6st1	heparan sulfate 6-O-sulfotransferase 1
chr1:36103406-36104128	chr1	36103406	36104128	5.56	5.45	5.65	-0.2	0.592	0.805	0	1	47.96	39.62	48.64	52	-	-	-	+	Exon (uc007apn.2/50785, exon 2 of 2)	1	36068400	36106446	38047	1	50785	uc007apn.2	35006	ENSMUSG00000045216	Hs6st1	heparan sulfate 6-O-sulfotransferase 1
chr1:36243986-36244640	chr1	36243986	36244640	6.11	6.3	5.88	0.42	0.204	0.488	2	1	77.94	79.85	67.06	51	+	+	+	-	Promoter	1	36140028	36244302	104275	2	320011	uc007app.2	0	ENSMUSG00000037470	Uggt1	UDP-glucose glycoprotein glucosyltransferase 1
chr1:36254644-36255113	chr1	36254644	36255113	5.64	5.77	5.51	0.26	0.515	0.756	1	0	60.95	48.03	47.16	44	+	-	-	-	Distal Intergenic	1	36179254	36244302	65049	2	320011	uc007apr.2	-10342	ENSMUSG00000037470	Uggt1	UDP-glucose glycoprotein glucosyltransferase 1
chr1:36269188-36269551	chr1	36269188	36269551	4.52	4.04	4.88	-0.84	0.168	1	0	1	11.99	21.01	39.06	20	-	-	+	-	Exon (uc007aps.1/214854, exon 2 of 4)	1	36264602	36273425	8824	2	214854	uc007aps.1	3874	ENSMUSG00000047180	Neurl3	neuralized E3 ubiquitin protein ligase 3
chr1:36307447-36308133	chr1	36307447	36308133	5.83	5.67	5.97	-0.3	0.382	0.659	2	1	58.95	43.23	62.64	63	+	+	+	-	Promoter	1	36307733	36324029	16297	1	214855	uc007apu.2	0	ENSMUSG00000037447	Arid5a	AT rich interactive domain 5A (MRF1-like)
chr1:36314852-36315514	chr1	36314852	36315514	6.78	6.94	6.6	0.34	0.176	0.455	2	2	124.9	120.67	95.06	99	+	+	+	+	Intron (uc007apu.2/214855, intron 1 of 4)	1	36307733	36324029	16297	1	214855	uc056ycj.1	7119	ENSMUSG00000037447	Arid5a	AT rich interactive domain 5A (MRF1-like)
chr1:36321758-36322332	chr1	36321758	36322332	5.12	5.08	5.15	-0.06	0.86	0.944	1	0	35.97	31.82	47.9	23	-	+	-	-	3' UTR	1	36307733	36324029	16297	1	214855	uc056ycj.1	14025	ENSMUSG00000037447	Arid5a	AT rich interactive domain 5A (MRF1-like)
chr1:36368722-36369555	chr1	36368722	36369555	5.94	6.19	5.64	0.55	0.115	0.372	1	0	81.93	63.64	46.43	53	-	+	-	-	Promoter	1	36335730	36369181	33452	2	226976	uc007apz.2	0	ENSMUSG00000010453	Kansl3	KAT8 regulatory NSL complex subunit 3
chr1:36444720-36445732	chr1	36444720	36445732	6.74	6.94	6.5	0.45	0.0862	0.322	2	2	129.89	116.47	92.85	88	+	+	+	+	Promoter	1	36423186	36445271	22086	2	214895	uc007aqd.2	0	ENSMUSG00000001143	Lman2l	lectin, mannose-binding 2-like
chr1:36467393-36467895	chr1	36467393	36467895	5.2	5.44	4.93	0.51	0.251	0.54	1	0	37.97	48.63	33.9	27	-	+	-	-	Distal Intergenic	1	36471597	36508776	37180	1	94220	uc007aqg.2	-3702	ENSMUSG00000037408	Cnnm4	cyclin M4
chr1:36471288-36472030	chr1	36471288	36472030	5.96	5.92	6	-0.08	0.808	0.92	1	0	58.95	61.84	64.85	63	+	-	-	-	Promoter	1	36471597	36508776	37180	1	94220	uc007aqg.2	0	ENSMUSG00000037408	Cnnm4	cyclin M4
chr1:36511416-36512100	chr1	36511416	36512100	6.74	6.92	6.53	0.38	0.143	0.413	2	1	109.91	131.48	100.96	84	+	+	+	-	Promoter	1	36511876	36528237	16362	1	94218	uc007aqi.1	0	ENSMUSG00000001138	Cnnm3	cyclin M3
chr1:36532104-36532682	chr1	36532104	36532682	5.29	5.61	4.89	0.72	0.104	0.355	1	0	54.95	42.62	33.16	26	-	+	-	-	5' UTR	1	36530193	36535739	5547	2	78321	uc007aql.2	3057	ENSMUSG00000067653	Ankrd23	ankyrin repeat domain 23
chr1:36546789-36547611	chr1	36546789	36547611	7.14	7.44	6.76	0.68	0.00514	0.0673	2	2	193.84	153.69	120.12	97	+	+	+	+	Promoter	1	36538171	36547252	9082	2	109346	uc007aqo.2	0	ENSMUSG00000079610	Ankrd39	ankyrin repeat domain 39
chr1:36556599-36557654	chr1	36556599	36557654	6.48	6.4	6.54	-0.14	0.64	0.833	1	0	77.94	91.25	87.69	99	-	+	-	-	Promoter	1	36548639	36557557	8919	2	20353	uc007aqq.4	0	ENSMUSG00000026121	Sema4c	sema domain, immunoglobulin domain (Ig), transmembrane domain (TM) and short cytoplasmic domain, (semaphorin) 4C
chr1:36558271-36558891	chr1	36558271	36558891	5.75	5.99	5.47	0.51	0.149	0.42	1	0	58.95	67.84	42.74	46	-	+	-	-	Promoter	1	36548639	36558381	9743	2	20353	uc007aqr.4	0	ENSMUSG00000026121	Sema4c	sema domain, immunoglobulin domain (Ig), transmembrane domain (TM) and short cytoplasmic domain, (semaphorin) 4C
chr1:36580104-36581087	chr1	36580104	36581087	6.91	6.91	6.91	0	0.968	0.988	2	2	136.89	103.86	114.96	126	+	+	+	+	Intron (uc007aqu.2/381337, intron 2 of 5)	1	36562696	36593332	30637	2	381337	uc007aqu.2	12245	ENSMUSG00000046337	Fam178b	family with sequence similarity 178, member B
chr1:36593029-36593446	chr1	36593029	36593446	4.8	5.19	4.26	0.92	0.0721	1	0	0	34.97	37.82	21.37	17	-	-	-	-	Promoter	1	36562696	36593332	30637	2	381337	uc007aqu.2	0	ENSMUSG00000046337	Fam178b	family with sequence similarity 178, member B
chr1:36595946-36596528	chr1	36595946	36596528	5.07	5.04	5.09	-0.04	0.962	0.986	0	0	26.98	39.02	30.95	37	-	-	-	-	Intron (uc011wjn.1/381337, intron 10 of 14)	1	36562696	36593332	30637	2	381337	uc007aqu.2	-2614	ENSMUSG00000046337	Fam178b	family with sequence similarity 178, member B
chr1:36634895-36635393	chr1	36634895	36635393	5.2	5.4	4.96	0.44	0.331	0.617	1	1	44.96	39.62	21.37	41	-	+	-	+	Exon (uc011wjn.1/381337, exon 5 of 15)	1	36562696	36593332	30637	2	381337	uc007aqu.2	-41563	ENSMUSG00000046337	Fam178b	family with sequence similarity 178, member B
chr1:36682676-36683248	chr1	36682676	36683248	5.6	5.58	5.62	-0.04	0.967	0.987	0	0	35.97	59.43	41.27	57	-	-	-	-	Promoter	1	36562696	36683183	120488	2	381337	uc011wjn.1	0	ENSMUSG00000046337	Fam178b	family with sequence similarity 178, member B
chr1:36683747-36684785	chr1	36683747	36684785	5.83	6.02	5.61	0.41	0.237	0.526	0	0	54.95	75.04	48.64	49	-	-	-	-	Promoter	1	36599971	36683183	83213	2	381337	uc007aqv.3	-564	ENSMUSG00000046337	Fam178b	family with sequence similarity 178, member B
chr1:36691026-36691790	chr1	36691026	36691790	6.08	6.15	6	0.15	0.663	0.846	2	0	76.94	65.44	70.01	58	+	+	-	-	Promoter	1	36691487	36693388	1902	1	12859	uc007aqw.1	0	ENSMUSG00000061518	Cox5b	cytochrome c oxidase subunit Vb
chr1:36707898-36708350	chr1	36707898	36708350	5.87	6.12	5.58	0.54	0.12	0.379	2	0	74.94	64.24	46.43	49	+	+	-	-	Exon (uc007aqx.1/226977, exon 2 of 11)	1	36699202	36709925	10724	2	226977	uc007aqx.1	1575	ENSMUSG00000037351	Actr1b	ARP1 actin-related protein 1B, centractin beta
chr1:36709464-36710214	chr1	36709464	36710214	6.61	6.8	6.39	0.41	0.162	0.437	2	1	104.91	118.27	102.43	65	+	+	+	-	Promoter	1	36699202	36709925	10724	2	226977	uc007aqx.1	0	ENSMUSG00000037351	Actr1b	ARP1 actin-related protein 1B, centractin beta
chr1:36744533-36744890	chr1	36744533	36744890	5.26	5.53	4.93	0.6	0.167	0.444	2	0	49.96	42.62	25.05	36	+	+	-	-	Exon (uc007aqy.2/71166, exon 7 of 9)	1	36761798	36782820	21023	1	22637	uc007aqz.2	-16908	ENSMUSG00000026117	Zap70	zeta-chain (TCR) associated protein kinase
chr1:36770884-36771457	chr1	36770884	36771457	5.84	6.15	5.44	0.71	0.0618	0.272	2	0	76.94	65.44	53.79	33	+	+	-	-	Exon (uc007aqz.2/22637, exon 2 of 13)	1	36766934	36782820	15887	1	22637	uc033fis.1	3950	ENSMUSG00000026117	Zap70	zeta-chain (TCR) associated protein kinase
chr1:36784562-36785279	chr1	36784562	36785279	5.91	6.09	5.7	0.4	0.238	0.527	2	0	64.95	71.44	48.64	55	+	+	-	-	Distal Intergenic	1	36779654	36782820	3167	1	22637	uc007arb.2	4908	ENSMUSG00000026117	Zap70	zeta-chain (TCR) associated protein kinase
chr1:36804149-36804851	chr1	36804149	36804851	6.07	5.79	6.3	-0.51	0.114	0.37	1	0	55.95	54.63	73.69	84	+	-	-	-	Exon (uc007arc.1/56030, exon 2 of 11)	1	36792189	36808476	16288	2	56030	uc007arc.1	3625	ENSMUSG00000026116	Tmem131	transmembrane protein 131
chr1:36830848-36831718	chr1	36830848	36831718	5.5	6.08	4.52	1.56	0.000574	0.017	2	0	76.94	58.23	30.95	15	+	+	-	-	Intron (uc007ard.1/56030, intron 11 of 40)	1	36792189	36808476	16288	2	56030	uc007arc.1	-22372	ENSMUSG00000026116	Tmem131	transmembrane protein 131
chr1:36845037-36845386	chr1	36845037	36845386	5.36	5.68	4.94	0.75	0.0708	0.291	0	0	49.96	52.83	27.27	34	-	-	-	-	Intron (uc007ard.1/56030, intron 5 of 40)	1	36792189	36808476	16288	2	56030	uc007arc.1	-36561	ENSMUSG00000026116	Tmem131	transmembrane protein 131
chr1:36857022-36857364	chr1	36857022	36857364	5.17	5.24	5.1	0.14	0.755	0.895	1	0	36.97	38.42	34.63	34	-	+	-	-	Intron (uc007ard.1/56030, intron 4 of 40)	1	36792189	36808476	16288	2	56030	uc007arc.1	-48546	ENSMUSG00000026116	Tmem131	transmembrane protein 131
chr1:36939463-36940218	chr1	36939463	36940218	6.58	6.75	6.39	0.36	0.196	0.479	2	1	92.92	121.87	70.74	97	+	+	-	+	Promoter	1	36792189	36939527	147339	2	56030	uc007ard.1	0	ENSMUSG00000026116	Tmem131	transmembrane protein 131
chr1:36943509-36944324	chr1	36943509	36944324	5.73	5.74	5.71	0.03	0.909	0.964	1	0	51.96	55.23	48.64	56	+	-	-	-	Distal Intergenic	1	36792189	36939527	147339	2	56030	uc007ard.1	-3982	ENSMUSG00000026116	Tmem131	transmembrane protein 131
chr1:36982620-36982997	chr1	36982620	36982997	6.32	6.82	5.55	1.27	5.21e-05	0.00323	2	0	97.92	128.47	39.79	54	+	+	-	-	Distal Intergenic	1	36792189	36939527	147339	2	56030	uc007ard.1	-43093	ENSMUSG00000026116	Tmem131	transmembrane protein 131
chr1:36983707-36984172	chr1	36983707	36984172	6.62	6.79	6.42	0.38	0.154	0.427	1	0	98.92	123.07	84.74	86	-	+	-	-	Distal Intergenic	1	36792189	36939527	147339	2	56030	uc007ard.1	-44180	ENSMUSG00000026116	Tmem131	transmembrane protein 131
chr1:36985807-36986275	chr1	36985807	36986275	7.4	7.75	6.93	0.81	0.000104	0.00508	2	2	201.83	227.53	111.27	133	+	+	+	+	Distal Intergenic	1	36792189	36939527	147339	2	56030	uc007ard.1	-46280	ENSMUSG00000026116	Tmem131	transmembrane protein 131
chr1:37001726-37002153	chr1	37001726	37002153	5.07	4.97	5.16	-0.18	0.703	0.867	1	0	27.98	34.82	35.37	36	-	+	-	-	Distal Intergenic	1	36792189	36939527	147339	2	56030	uc007ard.1	-62199	ENSMUSG00000026116	Tmem131	transmembrane protein 131
chr1:37029103-37029540	chr1	37029103	37029540	5.83	6.04	5.57	0.47	0.242	0.532	1	1	79.93	51.63	55.27	40	+	-	+	-	5' UTR	1	36792189	36939527	147339	2	56030	uc007ard.1	-89576	ENSMUSG00000026116	Tmem131	transmembrane protein 131
chr1:37101446-37102193	chr1	37101446	37102193	5.99	6.22	5.71	0.5	0.13	0.395	1	0	63.95	84.65	50.85	54	-	+	-	-	Distal Intergenic	1	37218278	37263384	45107	1	12790	uc033fit.1	-116085	ENSMUSG00000026114	Cnga3	cyclic nucleotide gated channel alpha 3
chr1:37130027-37130377	chr1	37130027	37130377	5.43	5.76	5	0.76	0.0732	0.297	1	0	50.96	57.63	39.06	25	-	+	-	-	Distal Intergenic	1	37218278	37263384	45107	1	12790	uc033fit.1	-87901	ENSMUSG00000026114	Cnga3	cyclic nucleotide gated channel alpha 3
chr1:37299648-37300515	chr1	37299648	37300515	6.29	6.46	6.11	0.34	0.298	0.587	2	1	78.93	96.66	85.48	53	+	+	+	-	Promoter	1	37299838	37399557	99720	1	269180	uc007ark.2	0	ENSMUSG00000026113	Inpp4a	inositol polyphosphate-4-phosphatase, type I
chr1:37401764-37402533	chr1	37401764	37402533	5.7	5.48	5.89	-0.41	0.315	0.602	1	1	33.97	55.23	57.48	61	-	+	+	-	Intron (uc007arl.3/269180, intron 25 of 25)	1	37417085	37430103	13019	2	76178	uc007aro.2	27570	ENSMUSG00000026112	Coa5	cytochrome C oxidase assembly factor 5
chr1:37409745-37410367	chr1	37409745	37410367	5.36	5.56	5.12	0.44	0.327	0.614	1	0	58.95	35.42	29.48	40	-	+	-	-	3' UTR	1	37417085	37430103	13019	2	76178	uc007aro.2	19736	ENSMUSG00000026112	Coa5	cytochrome C oxidase assembly factor 5
chr1:37412765-37413075	chr1	37412765	37413075	4.41	4.57	4.22	0.35	0.542	1	0	0	19.98	27.62	10.32	27	-	-	-	-	Distal Intergenic	1	37417085	37430103	13019	2	76178	uc007aro.2	17028	ENSMUSG00000026112	Coa5	cytochrome C oxidase assembly factor 5
chr1:37429596-37430627	chr1	37429596	37430627	6.79	6.96	6.59	0.38	0.128	0.393	2	2	116.9	132.68	92.11	100	+	+	+	+	Promoter	1	37417085	37430103	13019	2	76178	uc007aro.2	0	ENSMUSG00000026112	Coa5	cytochrome C oxidase assembly factor 5
chr1:37540756-37541474	chr1	37540756	37541474	6.41	6.44	6.37	0.07	0.787	0.91	2	1	68.94	105.06	87.69	78	+	+	+	-	Promoter	1	37439340	37541016	101677	2	269181	uc007arv.3	0	ENSMUSG00000026110	Mgat4a	mannoside acetylglucosaminyltransferase 4, isoenzyme A
chr1:37639181-37639612	chr1	37639181	37639612	4.99	5.01	4.98	0.03	0.911	0.965	1	0	28.98	35.42	16.95	46	-	+	-	-	Intron (uc007arx.2/72097, intron 2 of 9)	1	37611677	37626068	14392	2	72097	uc007arw.1	-13113	ENSMUSG00000026090	2010300C02Rik	RIKEN cDNA 2010300C02 gene
chr1:37671236-37671614	chr1	37671236	37671614	4.54	4.63	4.45	0.18	0.714	1	0	0	18.98	30.62	20.63	23	-	-	-	-	Intron (uc007arx.2/72097, intron 1 of 9)	1	37611677	37626068	14392	2	72097	uc007arw.1	-45168	ENSMUSG00000026090	2010300C02Rik	RIKEN cDNA 2010300C02 gene
chr1:37675393-37675923	chr1	37675393	37675923	4.54	4.41	4.66	-0.25	0.673	1	0	0	21.98	20.41	18.42	32	-	-	-	-	Intron (uc007arx.2/72097, intron 1 of 9)	1	37611676	37719811	108136	2	72097	uc007arx.2	43888	ENSMUSG00000026090	2010300C02Rik	RIKEN cDNA 2010300C02 gene
chr1:37864510-37865525	chr1	37864510	37865525	7.95	8.02	7.88	0.14	0.474	0.727	2	2	206.83	312.78	254.97	217	+	+	+	+	Promoter	1	37832406	37864807	32402	2	211484	uc007asd.1	0	ENSMUSG00000060771	Tsga10	testis specific 10
chr1:37871749-37872824	chr1	37871749	37872824	6.35	6.5	6.18	0.32	0.265	0.554	1	1	83.93	96.66	65.58	79	-	+	-	+	Promoter	1	37872206	37876298	4093	1	623661	uc007ash.2	0	ENSMUSG00000037216	Lipt1	lipoyltransferase 1
chr1:37890100-37890753	chr1	37890100	37890753	5.51	5.74	5.22	0.53	0.187	0.469	2	0	54.95	52.23	29.48	45	+	+	-	-	Promoter	1	37878890	37890411	11522	2	69028	uc007asi.1	0	ENSMUSG00000026088	Mitd1	MIT, microtubule interacting and transport, domain containing 1
chr1:37900091-37900670	chr1	37900091	37900670	5.4	5.8	4.85	0.95	0.0223	0.157	1	0	57.95	53.43	23.58	34	-	+	-	-	Distal Intergenic	1	37890553	37898333	7781	1	107734	uc007asj.1	9538	ENSMUSG00000026087	Mrpl30	mitochondrial ribosomal protein L30
chr1:37931720-37932149	chr1	37931720	37932149	5.98	6.31	5.53	0.78	0.0377	0.208	1	1	100.92	58.23	40.53	52	-	+	-	+	Distal Intergenic	1	37905923	37916493	10571	2	332427	uc007ask.1	-15227	ENSMUSG00000061584	Lyg2	lysozyme G-like 2
chr1:37985893-37986301	chr1	37985893	37986301	4.83	4.55	5.06	-0.51	0.365	1	0	0	19.98	27.02	22.84	44	-	-	-	-	3' UTR	1	37983867	37997208	13342	2	98258	uc007asm.1	10907	ENSMUSG00000058407	Txndc9	thioredoxin domain containing 9
chr1:37996899-37998475	chr1	37996899	37998475	7.91	7.96	7.85	0.11	0.533	0.768	2	2	247.8	249.75	211.49	251	+	+	+	+	Promoter	1	37983867	37997208	13342	2	98258	uc007asm.1	0	ENSMUSG00000058407	Txndc9	thioredoxin domain containing 9
chr1:38058306-38058981	chr1	38058306	38058981	5.84	6.22	5.33	0.88	0.0196	0.147	2	0	56.95	91.85	31.69	49	+	+	-	-	Intron (uc007asp.1/56210, intron 7 of 15)	1	38052786	38083827	31042	2	56210	uc007asp.1	24846	ENSMUSG00000026082	Rev1	REV1, DNA directed polymerase
chr1:38129449-38130492	chr1	38129449	38130492	6.73	6.76	6.7	0.06	0.859	0.943	2	1	110.91	106.26	125.27	83	+	+	+	-	Promoter	1	38052786	38129662	76877	2	56210	uc007asr.1	0	ENSMUSG00000026082	Rev1	REV1, DNA directed polymerase
chr1:38181122-38181608	chr1	38181122	38181608	5.1	5.24	4.95	0.3	0.523	0.761	0	0	40.97	34.82	31.69	30	-	-	-	-	Exon (uc007ast.2/16764, exon 21 of 22)	1	38052786	38129662	76877	2	56210	uc007asr.1	-51460	ENSMUSG00000026082	Rev1	REV1, DNA directed polymerase
chr1:38198442-38199463	chr1	38198442	38199463	5.07	5.15	4.99	0.16	0.711	0.871	1	0	23.98	46.83	32.42	31	-	+	-	-	Intron (uc007ast.2/16764, intron 15 of 21)	1	38052786	38129662	76877	2	56210	uc007asr.1	-68780	ENSMUSG00000026082	Rev1	REV1, DNA directed polymerase
chr1:38394409-38395332	chr1	38394409	38395332	5.42	5.79	4.93	0.86	0.0548	0.255	2	0	65.95	44.43	36.85	24	+	+	-	-	Intron (uc007ast.2/16764, intron 5 of 21)	1	38175991	38627244	451254	2	16764	uc007ast.2	231912	ENSMUSG00000037138	Aff3	AF4/FMR2 family, member 3
chr1:38621726-38622557	chr1	38621726	38622557	5.35	5.74	4.81	0.93	0.049	0.24	1	0	47.96	58.83	39.06	17	-	+	-	-	Intron (uc007ast.2/16764, intron 1 of 21)	1	38175991	38627244	451254	2	16764	uc007ast.2	4687	ENSMUSG00000037138	Aff3	AF4/FMR2 family, member 3
chr1:38626635-38627117	chr1	38626635	38627117	5.2	5.32	5.07	0.25	0.564	0.788	0	0	35.97	43.83	36.11	31	-	-	-	-	Promoter	1	38175991	38627244	451254	2	16764	uc007ast.2	127	ENSMUSG00000037138	Aff3	AF4/FMR2 family, member 3
chr1:38627710-38628706	chr1	38627710	38628706	5.68	5.55	5.81	-0.26	0.514	0.756	0	0	38.97	54.63	58.95	53	-	-	-	-	Promoter	1	38209553	38627244	417692	2	16764	uc007asu.1	-466	ENSMUSG00000037138	Aff3	AF4/FMR2 family, member 3
chr1:38770014-38770554	chr1	38770014	38770554	5.42	5.72	5.05	0.67	0.106	0.358	2	0	42.96	62.44	35.37	31	+	+	-	-	Distal Intergenic	1	38794509	38821215	26707	2	381338	uc007asx.1	50661	ENSMUSG00000048814	Lonrf2	LON peptidase N-terminal domain and ring finger 2
chr1:38823731-38824526	chr1	38823731	38824526	6.43	6.41	6.45	-0.04	0.867	0.946	2	2	92.92	76.84	84.74	90	+	+	+	+	Distal Intergenic	1	38794509	38821215	26707	2	381338	uc007asx.1	-2516	ENSMUSG00000048814	Lonrf2	LON peptidase N-terminal domain and ring finger 2
chr1:38834936-38836162	chr1	38834936	38836162	6.01	5.84	6.16	-0.32	0.378	0.656	1	1	65.95	48.63	53.06	90	+	-	-	+	Distal Intergenic	1	38794509	38821215	26707	2	381338	uc007asx.1	-13721	ENSMUSG00000048814	Lonrf2	LON peptidase N-terminal domain and ring finger 2
chr1:38869101-38869883	chr1	38869101	38869883	5.3	5.56	4.98	0.58	0.201	0.484	1	0	29.98	64.24	30.21	33	-	+	-	-	Intron (uc007asy.1/98388, intron 5 of 6)	1	38863873	38898160	34288	2	98388	uc007asy.1	28277	ENSMUSG00000026080	Chst10	carbohydrate sulfotransferase 10
chr1:38873886-38874242	chr1	38873886	38874242	3.59	3.91	3.19	0.72	0.445	1	0	0	11.99	18.01	16.21	2	-	-	-	-	Exon (uc007asy.1/98388, exon 4 of 7)	1	38863873	38898160	34288	2	98388	uc007asy.1	23918	ENSMUSG00000026080	Chst10	carbohydrate sulfotransferase 10
chr1:38897230-38898430	chr1	38897230	38898430	6.49	6.52	6.45	0.06	0.858	0.943	2	1	85.93	97.26	111.27	64	+	+	+	-	Promoter	1	38863873	38898160	34288	2	98388	uc007asy.1	0	ENSMUSG00000026080	Chst10	carbohydrate sulfotransferase 10
chr1:38987120-38988035	chr1	38987120	38988035	7.2	7.07	7.32	-0.26	0.311	0.599	2	2	109.91	157.89	179.81	140	+	+	+	+	Promoter	1	38987814	38997236	9423	1	68833	uc007atc.1	0	ENSMUSG00000026078	Pdcl3	phosducin-like 3
chr1:39005832-39006269	chr1	39005832	39006269	5.12	5.51	4.56	0.95	0.0374	0.208	1	0	46.96	44.43	24.32	23	-	+	-	-	Distal Intergenic	1	38987814	38997236	9423	1	68833	uc007atc.1	18018	ENSMUSG00000026078	Pdcl3	phosducin-like 3
chr1:39010573-39010995	chr1	39010573	39010995	5.23	5.55	4.83	0.72	0.107	0.36	1	0	44.96	48.63	19.9	37	-	+	-	-	Distal Intergenic	1	38987814	38997236	9423	1	68833	uc007atc.1	22759	ENSMUSG00000026078	Pdcl3	phosducin-like 3
chr1:39122556-39123813	chr1	39122556	39123813	6.74	7.05	6.36	0.69	0.0067	0.0789	2	2	131.89	132.68	78.85	85	+	+	+	+	Distal Intergenic	1	39186896	39186992	97	2	102466631	uc033fiv.1	63179	ENSMUSG00000098833	Mir6349	microRNA 6349
chr1:39186622-39187000	chr1	39186622	39187000	5.07	4.73	5.35	-0.63	0.227	0.514	0	1	16.99	36.02	39.79	42	-	-	+	-	Promoter	1	39186896	39186992	97	2	102466631	uc033fiv.1	0	ENSMUSG00000098833	Mir6349	microRNA 6349
chr1:39291933-39292483	chr1	39291933	39292483	5.23	5.6	4.75	0.85	0.0676	0.285	1	0	46.96	49.83	34.63	19	-	+	-	-	Intron (uc007atd.2/18143, intron 3 of 20)	1	39367851	39371366	3516	1	114641	uc007ate.2	-75368	ENSMUSG00000073702	Rpl31	ribosomal protein L31
chr1:39361720-39362702	chr1	39361720	39362702	6.2	6.09	6.31	-0.22	0.533	0.768	1	1	55.95	80.45	77.38	81	+	-	+	-	3' UTR	1	39367851	39371366	3516	1	114641	uc007ate.2	-5149	ENSMUSG00000073702	Rpl31	ribosomal protein L31
chr1:39367370-39368209	chr1	39367370	39368209	6.7	6.89	6.47	0.42	0.102	0.35	2	0	108.91	128.47	86.22	91	+	+	-	-	Promoter	1	39367851	39371366	3516	1	114641	uc007ate.2	0	ENSMUSG00000073702	Rpl31	ribosomal protein L31
chr1:39372991-39374147	chr1	39372991	39374147	6.6	6.53	6.67	-0.14	0.584	0.801	0	1	98.92	85.85	120.85	83	-	-	+	-	3' UTR	1	39367851	39371910	4060	1	114641	uc029qnx.1	5140	ENSMUSG00000073702	Rpl31	ribosomal protein L31
chr1:39374424-39374769	chr1	39374424	39374769	5.48	5.65	5.3	0.35	0.411	0.682	1	0	56.95	43.23	42.74	36	+	-	-	-	Intron (uc007atg.3/54610, intron 17 of 19)	1	39367851	39371910	4060	1	114641	uc029qnx.1	6573	ENSMUSG00000073702	Rpl31	ribosomal protein L31
chr1:39478093-39479085	chr1	39478093	39479085	6.86	6.78	6.93	-0.15	0.545	0.776	2	2	114.91	105.06	111.27	133	+	+	+	+	Promoter	1	39371496	39478747	107252	2	54610	uc007atg.3	0	ENSMUSG00000003134	Tbc1d8	TBC1 domain family, member 8
chr1:39527380-39527894	chr1	39527380	39527894	5.91	5.97	5.85	0.11	0.765	0.899	1	0	57.95	67.24	70.74	45	-	+	-	-	Distal Intergenic	1	39535554	39546877	11324	1	52846	uc007ati.1	-7660	ENSMUSG00000003135	Cnot11	CCR4-NOT transcription complex, subunit 11
chr1:39535382-39536287	chr1	39535382	39536287	6.69	6.68	6.69	-0.01	0.961	0.986	1	2	79.93	125.47	85.48	121	-	+	+	+	Promoter	1	39535554	39546877	11324	1	52846	uc007ati.1	0	ENSMUSG00000003135	Cnot11	CCR4-NOT transcription complex, subunit 11
chr1:39563343-39563657	chr1	39563343	39563657	3.91	4.08	3.72	0.36	0.618	1	0	0	19.98	13.81	7.37	19	-	-	-	-	Intron (uc007atl.3/67702, intron 3 of 6)	1	39551296	39577347	26052	2	67702	uc007atl.3	13690	ENSMUSG00000048234	Rnf149	ring finger protein 149
chr1:39576406-39577714	chr1	39576406	39577714	6.78	6.65	6.9	-0.25	0.402	0.675	2	2	77.94	122.47	140.75	98	+	+	+	+	Promoter	1	39551296	39577347	26052	2	67702	uc007atl.3	0	ENSMUSG00000048234	Rnf149	ring finger protein 149
chr1:39614197-39615306	chr1	39614197	39615306	6.11	6.31	5.88	0.43	0.174	0.452	2	0	77.94	80.45	56.74	61	+	+	-	-	Distal Intergenic	1	39618406	39651182	32777	2	263764	uc007atm.1	35876	ENSMUSG00000050967	Creg2	cellular repressor of E1A-stimulated genes 2
chr1:39649957-39650755	chr1	39649957	39650755	5.35	5.27	5.43	-0.16	0.714	0.873	0	1	42.96	34.22	32.42	54	-	-	-	+	Promoter	1	39618406	39651182	32777	2	263764	uc007atm.1	427	ENSMUSG00000050967	Creg2	cellular repressor of E1A-stimulated genes 2
chr1:39700528-39700961	chr1	39700528	39700961	5.12	5.51	4.59	0.92	0.0451	0.229	2	0	50.96	40.22	22.11	26	+	+	-	-	Intron (uc007atn.2/619289, intron 4 of 14)	1	39665301	39720989	55689	2	619289	uc007atn.2	20028	ENSMUSG00000057173	Rfx8	regulatory factor X 8
chr1:39701120-39701711	chr1	39701120	39701711	5.2	5.49	4.83	0.66	0.136	0.403	1	0	36.97	52.83	28	29	-	+	-	-	Intron (uc007atn.2/619289, intron 4 of 14)	1	39665301	39720989	55689	2	619289	uc007atn.2	19278	ENSMUSG00000057173	Rfx8	regulatory factor X 8
chr1:39720674-39721393	chr1	39720674	39721393	5.48	5.57	5.38	0.19	0.622	0.823	1	0	41.97	52.83	41.27	42	-	+	-	-	Promoter	1	39665301	39720989	55689	2	619289	uc007atn.2	0	ENSMUSG00000057173	Rfx8	regulatory factor X 8
chr1:39736291-39736793	chr1	39736291	39736793	5.02	5.51	4.26	1.25	0.0103	0.102	1	0	52.96	38.42	18.42	20	+	-	-	-	Distal Intergenic	1	39665301	39720989	55689	2	619289	uc007atn.2	-15302	ENSMUSG00000057173	Rfx8	regulatory factor X 8
chr1:39761318-39762396	chr1	39761318	39762396	6.08	5.92	6.22	-0.3	0.354	0.636	1	1	58.95	62.44	78.11	71	-	+	+	-	Distal Intergenic	1	39665301	39720989	55689	2	619289	uc007atn.2	-40329	ENSMUSG00000057173	Rfx8	regulatory factor X 8
chr1:39900181-39900904	chr1	39900181	39900904	6.39	6.32	6.46	-0.14	0.613	0.818	2	0	77.94	81.65	102.43	74	+	+	-	-	Promoter	1	39900913	40026310	125398	1	26921	uc007atr.1	-9	ENSMUSG00000026074	Map4k4	mitogen-activated protein kinase kinase kinase kinase 4
chr1:39902656-39903286	chr1	39902656	39903286	6.33	6.42	6.24	0.18	0.527	0.764	1	1	84.93	86.45	61.9	89	-	+	-	+	Intron (uc007atr.1/26921, intron 2 of 30)	1	39900913	40026310	125398	1	26921	uc011wjx.1	1743	ENSMUSG00000026074	Map4k4	mitogen-activated protein kinase kinase kinase kinase 4
chr1:39917936-39918320	chr1	39917936	39918320	4.93	5.07	4.77	0.3	0.551	0.78	1	1	34.97	32.42	31.69	23	-	+	+	-	Intron (uc007atr.1/26921, intron 2 of 30)	1	39900913	40026310	125398	1	26921	uc011wjx.1	17023	ENSMUSG00000026074	Map4k4	mitogen-activated protein kinase kinase kinase kinase 4
chr1:39923333-39924040	chr1	39923333	39924040	5.94	5.75	6.11	-0.36	0.332	0.618	2	2	50.96	57.03	55.27	83	+	+	+	+	Intron (uc007atr.1/26921, intron 2 of 30)	1	39900913	40026310	125398	1	26921	uc011wjx.1	22420	ENSMUSG00000026074	Map4k4	mitogen-activated protein kinase kinase kinase kinase 4
chr1:39936320-39936825	chr1	39936320	39936825	5.42	5.49	5.34	0.15	0.704	0.867	1	0	44.96	45.03	39.06	42	-	+	-	-	Intron (uc007atr.1/26921, intron 2 of 30)	1	39900913	40026310	125398	1	26921	uc011wjx.1	35407	ENSMUSG00000026074	Map4k4	mitogen-activated protein kinase kinase kinase kinase 4
chr1:39949847-39950490	chr1	39949847	39950490	6.02	6.12	5.91	0.22	0.512	0.754	2	1	68.94	70.24	61.9	58	+	+	+	-	Intron (uc007atr.1/26921, intron 2 of 30)	1	39900913	40026310	125398	1	26921	uc011wjx.1	48934	ENSMUSG00000026074	Map4k4	mitogen-activated protein kinase kinase kinase kinase 4
chr1:39956652-39956959	chr1	39956652	39956959	4.3	4.65	3.84	0.81	0.198	1	1	0	24.98	25.21	17.69	11	+	-	-	-	Intron (uc007atr.1/26921, intron 2 of 30)	1	39900913	40026310	125398	1	26921	uc011wjx.1	55739	ENSMUSG00000026074	Map4k4	mitogen-activated protein kinase kinase kinase kinase 4
chr1:40000608-40001169	chr1	40000608	40001169	5.49	5.25	5.7	-0.45	0.283	0.572	0	2	30.97	45.03	53.79	50	-	-	+	+	Exon (uc007atr.1/26921, exon 15 of 31)	1	40084768	40125226	40459	1	16178	uc007atu.2	-83599	ENSMUSG00000026073	Il1r2	interleukin 1 receptor, type II
chr1:40002173-40002577	chr1	40002173	40002577	5.65	5.64	5.66	-0.01	0.978	0.992	2	1	57.95	42.02	36.85	64	+	+	-	+	Intron (uc007atr.1/26921, intron 15 of 30)	1	40084768	40125226	40459	1	16178	uc007atu.2	-82191	ENSMUSG00000026073	Il1r2	interleukin 1 receptor, type II
chr1:40055404-40055926	chr1	40055404	40055926	4.84	4.83	4.84	-0.01	0.974	1	1	0	20.98	36.02	27.27	30	-	+	-	-	Distal Intergenic	1	40084768	40125226	40459	1	16178	uc007atu.2	-28842	ENSMUSG00000026073	Il1r2	interleukin 1 receptor, type II
chr1:40057209-40058041	chr1	40057209	40058041	5.23	5.29	5.16	0.12	0.757	0.895	0	0	35.97	42.02	28.74	43	-	-	-	-	Distal Intergenic	1	40084768	40125226	40459	1	16178	uc007atu.2	-26727	ENSMUSG00000026073	Il1r2	interleukin 1 receptor, type II
chr1:40085595-40085924	chr1	40085595	40085924	4.45	4.71	4.13	0.58	0.342	1	0	0	32.97	19.21	16.95	18	-	-	-	-	Promoter	1	40076212	40085851	9640	2	100047133	uc007att.2	0	ENSMUSG00000097899	Gm16894	predicted gene, 16894
chr1:40116384-40116666	chr1	40116384	40116666	5.16	5.27	5.04	0.23	0.65	0.839	0	0	33.97	43.23	45.69	20	-	-	-	-	Intron (uc007atu.2/16178, intron 5 of 8)	1	40076212	40085851	9640	2	100047133	uc007att.2	-30533	ENSMUSG00000097899	Gm16894	predicted gene, 16894
chr1:40266503-40267067	chr1	40266503	40267067	5.92	5.77	6.06	-0.3	0.47	0.725	1	2	40.97	67.84	53.79	80	-	+	+	+	Promoter	1	40266586	40316177	49592	1	16177	uc007atw.1	0	ENSMUSG00000026072	Il1r1	interleukin 1 receptor, type I
chr1:40306059-40306561	chr1	40306059	40306561	4.44	4.61	4.25	0.36	0.573	1	0	0	27.98	21.01	25.05	13	-	-	-	-	Intron (uc007atv.1/16177, intron 8 of 10)	1	40324627	40365471	40845	1	107527	uc007atx.1	-18066	ENSMUSG00000070942	Il1rl2	interleukin 1 receptor-like 2
chr1:40325201-40326288	chr1	40325201	40326288	6.21	6.22	6.21	0.01	0.994	0.998	2	0	82.93	66.04	78.85	69	+	+	-	-	Promoter	1	40324690	40365471	40782	1	107527	uc007aty.1	511	ENSMUSG00000070942	Il1rl2	interleukin 1 receptor-like 2
chr1:40458086-40458524	chr1	40458086	40458524	4.97	4.99	4.94	0.05	0.919	0.969	0	0	32.97	30.62	29.48	32	-	-	-	-	Intron (uc007aub.3/17082, intron 10 of 10)	1	40465552	40491580	26029	1	16182	uc007aud.1	-7028	ENSMUSG00000026070	Il18r1	interleukin 18 receptor 1
chr1:40465490-40465946	chr1	40465490	40465946	4.75	5.37	3.64	1.73	0.00226	1	1	0	43.96	39.02	16.95	8	-	+	-	-	Promoter	1	40465552	40491580	26029	1	16182	uc007aud.1	0	ENSMUSG00000026070	Il18r1	interleukin 18 receptor 1
chr1:40657907-40658402	chr1	40657907	40658402	4.9	5.29	4.37	0.92	0.375	0.653	1	0	21.98	56.43	32.42	9	-	+	-	-	Distal Intergenic	1	40681712	40727160	45449	1	226999	uc007aum.1	-23310	ENSMUSG00000026062	Slc9a2	solute carrier family 9 (sodium/hydrogen exchanger), member 2
chr1:40680044-40682053	chr1	40680044	40682053	7.19	7.23	7.14	0.09	0.662	0.845	2	1	129.89	170.5	129.7	153	+	+	-	+	Promoter	1	40681712	40727160	45449	1	226999	uc007aum.1	0	ENSMUSG00000026062	Slc9a2	solute carrier family 9 (sodium/hydrogen exchanger), member 2
chr1:40768575-40769073	chr1	40768575	40769073	5.19	5.29	5.08	0.2	0.651	0.84	1	1	32.97	45.03	39.79	28	-	+	+	-	3' UTR	1	40772040	40790657	18618	2	211798	uc007auo.1	21584	ENSMUSG00000041945	Mfsd9	major facilitator superfamily domain containing 9
chr1:40790162-40791142	chr1	40790162	40791142	6.2	6.12	6.27	-0.15	0.622	0.823	2	1	68.94	70.24	76.64	78	+	+	-	+	Promoter	1	40772040	40790657	18618	2	211798	uc007auo.1	0	ENSMUSG00000041945	Mfsd9	major facilitator superfamily domain containing 9
chr1:40797270-40797640	chr1	40797270	40797640	5.48	5.6	5.34	0.26	0.547	0.777	2	0	45.96	51.03	50.11	31	+	+	-	-	Distal Intergenic	1	40772040	40790657	18618	2	211798	uc007aup.1	-6613	ENSMUSG00000041945	Mfsd9	major facilitator superfamily domain containing 9
chr1:40802710-40803167	chr1	40802710	40803167	4.3	4.32	4.29	0.03	0.999	1	0	0	24.98	15.01	25.05	14	-	-	-	-	Distal Intergenic	1	40805601	40855267	49667	1	381339	uc007auq.1	-2434	ENSMUSG00000079588	Tmem182	transmembrane protein 182
chr1:40844619-40844902	chr1	40844619	40844902	4.14	4.08	4.2	-0.12	0.863	1	0	0	16.99	16.81	14.74	22	-	-	-	-	Intron (uc007auq.1/381339, intron 4 of 4)	1	40805601	40855267	49667	1	381339	uc007auq.1	39018	ENSMUSG00000079588	Tmem182	transmembrane protein 182
chr1:40887570-40888011	chr1	40887570	40888011	5.14	5.39	4.84	0.55	0.242	0.531	0	0	35.97	48.03	35.37	22	-	-	-	-	Distal Intergenic	1	40805601	40855267	49667	1	381339	uc007auq.1	81969	ENSMUSG00000079588	Tmem182	transmembrane protein 182
chr1:41131177-41132004	chr1	41131177	41132004	6.33	6.51	6.12	0.39	0.188	0.469	2	1	81.93	100.26	72.22	67	+	+	+	-	Distal Intergenic	1	41167560	41181252	13693	2	74897	uc029qny.1	49248	ENSMUSG00000104072	4930448I06Rik	RIKEN cDNA 4930448I06 gene
chr1:41139794-41140858	chr1	41139794	41140858	6.35	6.42	6.27	0.15	0.591	0.804	2	1	80.93	90.65	70.74	84	+	+	-	+	Distal Intergenic	1	41167560	41181252	13693	2	74897	uc029qny.1	40394	ENSMUSG00000104072	4930448I06Rik	RIKEN cDNA 4930448I06 gene
chr1:41264074-41264677	chr1	41264074	41264677	5.75	5.86	5.62	0.24	0.516	0.757	1	1	56.95	59.43	54.53	44	-	+	-	+	Distal Intergenic	1	41167560	41181252	13693	2	74897	uc029qny.1	-82822	ENSMUSG00000104072	4930448I06Rik	RIKEN cDNA 4930448I06 gene
chr1:41390147-41390825	chr1	41390147	41390825	6.61	6.65	6.57	0.07	0.779	0.906	2	2	96.92	103.26	93.59	97	+	+	+	+	Distal Intergenic	1	41167560	41181252	13693	2	74897	uc029qny.1	-208895	ENSMUSG00000104072	4930448I06Rik	RIKEN cDNA 4930448I06 gene
chr1:41810441-41810789	chr1	41810441	41810789	5.38	5.63	5.08	0.55	0.21	0.495	1	1	60.95	38.42	28.74	39	+	-	-	+	Distal Intergenic	1	41167560	41181252	13693	2	74897	uc029qny.1	-629189	ENSMUSG00000104072	4930448I06Rik	RIKEN cDNA 4930448I06 gene
chr1:41891041-41891481	chr1	41891041	41891481	5.07	5.11	5.04	0.07	0.843	0.936	1	1	26.98	42.02	28.74	37	-	+	-	+	Distal Intergenic	1	41167560	41181252	13693	2	74897	uc029qny.1	-709789	ENSMUSG00000104072	4930448I06Rik	RIKEN cDNA 4930448I06 gene
chr1:42035214-42035672	chr1	42035214	42035672	5.47	5.51	5.44	0.07	0.898	0.96	2	1	42.96	48.03	59.69	27	+	+	+	-	Distal Intergenic	1	42648200	42667672	19473	2	66297	uc007aur.1	632000	ENSMUSG00000060424	Pantr1	POU domain, class 3, transcription factor 3 adjacent noncoding transcript 1
chr1:42058230-42059050	chr1	42058230	42059050	6.05	5.92	6.17	-0.25	0.431	0.697	2	2	62.95	58.23	81.06	63	+	+	+	+	Distal Intergenic	1	42648200	42667672	19473	2	66297	uc007aur.1	608622	ENSMUSG00000060424	Pantr1	POU domain, class 3, transcription factor 3 adjacent noncoding transcript 1
chr1:42186250-42186766	chr1	42186250	42186766	5.45	5.23	5.64	-0.42	0.314	0.601	0	0	38.97	36.02	42	58	-	-	-	-	Distal Intergenic	1	42648200	42667672	19473	2	66297	uc007aur.1	480906	ENSMUSG00000060424	Pantr1	POU domain, class 3, transcription factor 3 adjacent noncoding transcript 1
chr1:42201688-42202156	chr1	42201688	42202156	4.84	4.52	5.11	-0.59	0.226	1	0	1	28.98	16.81	36.11	33	-	-	+	-	Distal Intergenic	1	42648200	42667672	19473	2	66297	uc007aur.1	465516	ENSMUSG00000060424	Pantr1	POU domain, class 3, transcription factor 3 adjacent noncoding transcript 1
chr1:42230659-42230931	chr1	42230659	42230931	4.21	4.53	3.8	0.73	0.286	1	1	0	17.99	28.22	19.9	8	-	+	-	-	Distal Intergenic	1	42648200	42667672	19473	2	66297	uc007aur.1	436741	ENSMUSG00000060424	Pantr1	POU domain, class 3, transcription factor 3 adjacent noncoding transcript 1
chr1:42238200-42238612	chr1	42238200	42238612	4.56	4.41	4.71	-0.3	0.636	1	0	1	15.99	26.42	41.27	11	-	-	+	-	Distal Intergenic	1	42648200	42667672	19473	2	66297	uc007aur.1	429060	ENSMUSG00000060424	Pantr1	POU domain, class 3, transcription factor 3 adjacent noncoding transcript 1
chr1:42334280-42334879	chr1	42334280	42334879	5.36	5.28	5.43	-0.15	0.685	0.858	2	1	45.96	31.82	49.37	37	+	+	+	-	Distal Intergenic	1	42648200	42667672	19473	2	66297	uc007aur.1	332793	ENSMUSG00000060424	Pantr1	POU domain, class 3, transcription factor 3 adjacent noncoding transcript 1
chr1:42436437-42437178	chr1	42436437	42437178	5.73	6	5.4	0.6	0.116	0.374	1	0	73.94	54.03	43.48	41	-	+	-	-	Distal Intergenic	1	42648200	42667672	19473	2	66297	uc007aur.1	230494	ENSMUSG00000060424	Pantr1	POU domain, class 3, transcription factor 3 adjacent noncoding transcript 1
chr1:42490989-42492337	chr1	42490989	42492337	6.8	6.83	6.76	0.07	0.772	0.903	2	2	110.91	117.07	116.43	100	+	+	+	+	Distal Intergenic	1	42648200	42667672	19473	2	66297	uc007aur.1	175335	ENSMUSG00000060424	Pantr1	POU domain, class 3, transcription factor 3 adjacent noncoding transcript 1
chr1:42684157-42684655	chr1	42684157	42684655	5.57	5.43	5.7	-0.27	0.478	0.73	1	1	41.97	44.43	58.22	46	-	+	+	-	Intron (uc007aus.1/66297, intron 1 of 3)	1	42648200	42693115	44916	2	66297	uc007aus.1	8460	ENSMUSG00000060424	Pantr1	POU domain, class 3, transcription factor 3 adjacent noncoding transcript 1
chr1:42686110-42687161	chr1	42686110	42687161	6.87	6.95	6.78	0.17	0.504	0.749	2	2	134.89	112.87	100.22	120	+	+	+	+	Intron (uc007aus.1/66297, intron 1 of 3)	1	42648200	42693115	44916	2	66297	uc007aus.1	5954	ENSMUSG00000060424	Pantr1	POU domain, class 3, transcription factor 3 adjacent noncoding transcript 1
chr1:42694751-42695184	chr1	42694751	42695184	5.67	5.74	5.6	0.14	0.707	0.869	1	0	39.97	66.64	53.06	44	-	+	-	-	Promoter	1	42648200	42694825	46626	2	66297	uc007auu.1	0	ENSMUSG00000060424	Pantr1	POU domain, class 3, transcription factor 3 adjacent noncoding transcript 1
chr1:42695583-42696579	chr1	42695583	42696579	6.91	7.08	6.71	0.37	0.126	0.39	2	1	125.9	144.68	106.85	103	+	+	+	-	Promoter	1	42697146	42700209	3064	1	18993	uc007auw.1	-567	ENSMUSG00000045515	Pou3f3	POU domain, class 3, transcription factor 3
chr1:42698129-42698601	chr1	42698129	42698601	5.83	5.92	5.74	0.18	0.592	0.805	1	0	48.96	72.04	53.79	53	-	+	-	-	Promoter	1	42697146	42700209	3064	1	18993	uc007auw.1	983	ENSMUSG00000045515	Pou3f3	POU domain, class 3, transcription factor 3
chr1:42713205-42714438	chr1	42713205	42714438	6.44	6.54	6.33	0.21	0.461	0.719	1	2	85.93	100.26	86.96	74	-	+	+	+	Promoter	1	42707063	42713454	6392	2	66620	uc033fix.1	0	ENSMUSG00000097063	Pantr2	POU domain, class 3, transcription factor 3 adjacent noncoding transcript 2
chr1:42714703-42714955	chr1	42714703	42714955	5.22	5.08	5.34	-0.27	0.55	0.779	1	1	30.97	36.62	41.27	40	-	+	+	-	Distal Intergenic	1	42707063	42713454	6392	2	66620	uc033fix.1	-1249	ENSMUSG00000097063	Pantr2	POU domain, class 3, transcription factor 3 adjacent noncoding transcript 2
chr1:42850813-42851576	chr1	42850813	42851576	7.35	7.43	7.27	0.15	0.451	0.711	2	2	158.87	184.91	143.7	166	+	+	+	+	Promoter	1	42851233	42881931	30699	1	69527	uc007auz.2	0	ENSMUSG00000060679	Mrps9	mitochondrial ribosomal protein S9
chr1:42856265-42856626	chr1	42856265	42856626	4.94	5.1	4.76	0.34	0.479	0.731	1	0	28.98	39.62	30.21	24	-	+	-	-	Intron (uc007auz.2/69527, intron 1 of 3)	1	42851233	42905683	54451	1	69527	uc007ava.2	5032	ENSMUSG00000060679	Mrps9	mitochondrial ribosomal protein S9
chr1:42888056-42888845	chr1	42888056	42888845	5.46	5.55	5.37	0.18	0.66	0.844	0	0	46.96	46.83	45.69	37	-	-	-	-	Intron (uc007ava.2/69527, intron 5 of 10)	1	42862469	42899127	36659	1	69527	uc007avb.1	25587	ENSMUSG00000060679	Mrps9	mitochondrial ribosomal protein S9
chr1:42889423-42889835	chr1	42889423	42889835	4.99	5.06	4.92	0.14	0.804	0.918	0	1	43.96	22.81	26.53	34	-	-	-	+	Intron (uc007ava.2/69527, intron 5 of 10)	1	42862469	42899127	36659	1	69527	uc007avb.1	26954	ENSMUSG00000060679	Mrps9	mitochondrial ribosomal protein S9
chr1:42906705-42907778	chr1	42906705	42907778	5.9	6.05	5.73	0.32	0.4	0.673	1	0	67.94	64.84	66.32	40	+	-	-	-	Distal Intergenic	1	42862469	42899127	36659	1	69527	uc007avb.1	44236	ENSMUSG00000060679	Mrps9	mitochondrial ribosomal protein S9
chr1:42914982-42915464	chr1	42914982	42915464	5.31	5.44	5.17	0.27	0.589	0.804	0	1	51.96	34.82	44.95	27	-	-	+	-	Distal Intergenic	1	42952872	42955147	2276	1	93690	uc007avc.2	-37408	ENSMUSG00000041907	Gpr45	G protein-coupled receptor 45
chr1:42917976-42918560	chr1	42917976	42918560	6.34	6.56	6.09	0.46	0.139	0.408	1	2	105.91	82.25	73.69	63	-	+	+	+	Distal Intergenic	1	42952872	42955147	2276	1	93690	uc007avc.2	-34312	ENSMUSG00000041907	Gpr45	G protein-coupled receptor 45
chr1:42952550-42953618	chr1	42952550	42953618	6.62	6.62	6.61	0.01	0.936	0.975	2	1	87.93	109.26	96.53	99	+	+	+	-	Promoter	1	42952872	42955147	2276	1	93690	uc007avc.2	0	ENSMUSG00000041907	Gpr45	G protein-coupled receptor 45
chr1:43065877-43066395	chr1	43065877	43066395	5.57	5.61	5.53	0.08	0.853	0.941	1	0	57.95	39.62	35.37	57	+	-	-	-	Intron (uc007ave.1/73122, intron 4 of 11)	1	43054708	43060933	6226	2	73122	uc007avg.1	-4944	ENSMUSG00000070939	Tgfbrap1	transforming growth factor, beta receptor associated protein 1
chr1:43091637-43093101	chr1	43091637	43093101	6.57	6.7	6.43	0.27	0.34	0.624	2	0	114.91	93.05	89.9	82	+	+	-	-	Promoter	1	43047269	43092486	45218	2	73122	uc007ave.1	0	ENSMUSG00000070939	Tgfbrap1	transforming growth factor, beta receptor associated protein 1
chr1:43098181-43099108	chr1	43098181	43099108	7.28	7.38	7.17	0.21	0.365	0.645	2	2	191.84	142.28	137.06	151	+	+	+	+	Promoter	1	43047269	43098622	51354	2	73122	uc007avf.1	0	ENSMUSG00000070939	Tgfbrap1	transforming growth factor, beta receptor associated protein 1
chr1:43139504-43140088	chr1	43139504	43140088	6.13	6.36	5.87	0.49	0.163	0.438	1	0	99.92	64.24	61.9	55	+	-	-	-	Intron (uc007avk.2/14200, intron 3 of 5)	1	43123071	43163961	40891	2	14200	uc007avk.2	23873	ENSMUSG00000008136	Fhl2	four and a half LIM domains 2
chr1:43163536-43164397	chr1	43163536	43164397	6.03	5.75	6.27	-0.52	0.136	0.403	1	1	48.96	58.83	66.32	88	-	+	-	+	Promoter	1	43123071	43163961	40891	2	14200	uc007avk.2	0	ENSMUSG00000008136	Fhl2	four and a half LIM domains 2
chr1:43168074-43168895	chr1	43168074	43168895	5.89	5.96	5.81	0.16	0.647	0.837	1	0	65.95	58.83	47.9	64	-	+	-	-	Intron (uc007avl.2/14200, intron 1 of 5)	1	43123071	43163961	40891	2	14200	uc007avk.2	-4113	ENSMUSG00000008136	Fhl2	four and a half LIM domains 2
chr1:43186176-43186829	chr1	43186176	43186829	5.58	5.61	5.55	0.06	0.857	0.942	1	1	43.96	54.03	47.9	46	+	-	+	-	Intron (uc007avl.2/14200, intron 1 of 5)	1	43123071	43196761	73691	2	14200	uc007avl.2	9932	ENSMUSG00000008136	Fhl2	four and a half LIM domains 2
chr1:43226152-43226436	chr1	43226152	43226436	4.1	4.43	3.67	0.75	0.244	1	1	0	18.98	24.01	12.53	13	-	+	-	-	Distal Intergenic	1	43123071	43196761	73691	2	14200	uc007avl.2	-29391	ENSMUSG00000008136	Fhl2	four and a half LIM domains 2
chr1:43264533-43264799	chr1	43264533	43264799	4.84	4.92	4.76	0.16	0.741	1	0	0	32.97	27.62	22.11	32	-	-	-	-	Distal Intergenic	1	43123071	43196761	73691	2	14200	uc007avl.2	-67772	ENSMUSG00000008136	Fhl2	four and a half LIM domains 2
chr1:43269424-43270135	chr1	43269424	43270135	5.11	5.44	4.69	0.76	0.108	0.361	1	0	47.96	39.02	29.48	22	+	-	-	-	Distal Intergenic	1	43123071	43196761	73691	2	14200	uc007avl.2	-72663	ENSMUSG00000008136	Fhl2	four and a half LIM domains 2
chr1:43299581-43299886	chr1	43299581	43299886	4.86	4.92	4.8	0.13	0.791	1	2	0	29.98	30.62	26.53	29	+	+	-	-	Distal Intergenic	1	43123071	43196761	73691	2	14200	uc007avl.2	-102820	ENSMUSG00000008136	Fhl2	four and a half LIM domains 2
chr1:43396471-43396872	chr1	43396471	43396872	4.87	5.42	3.99	1.43	0.00578	1	1	0	46.96	38.42	11.79	20	-	+	-	-	Distal Intergenic	1	43445751	43462222	16472	1	17974	uc007avn.1	-48879	ENSMUSG00000066877	Nck2	non-catalytic region of tyrosine kinase adaptor protein 2
chr1:43445026-43447045	chr1	43445026	43447045	7.57	7.67	7.46	0.21	0.265	0.554	2	2	192.84	215.53	173.91	179	+	+	+	+	Promoter	1	43445751	43462222	16472	1	17974	uc007avn.1	0	ENSMUSG00000066877	Nck2	non-catalytic region of tyrosine kinase adaptor protein 2
chr1:43472144-43472731	chr1	43472144	43472731	5	5.57	4.07	1.5	0.00898	0.0936	1	0	38.97	55.83	26.53	7	-	+	-	-	Intron (uc007avo.2/17974, intron 1 of 4)	1	43445751	43570518	124768	1	17974	uc007avo.2	26393	ENSMUSG00000066877	Nck2	non-catalytic region of tyrosine kinase adaptor protein 2
chr1:43483814-43484403	chr1	43483814	43484403	4.9	5.05	4.73	0.32	0.496	0.744	1	0	25.98	40.22	25.05	28	-	+	-	-	Intron (uc007avo.2/17974, intron 1 of 4)	1	43445751	43570518	124768	1	17974	uc007avo.2	38063	ENSMUSG00000066877	Nck2	non-catalytic region of tyrosine kinase adaptor protein 2
chr1:43511236-43511548	chr1	43511236	43511548	5.11	5.56	4.47	1.09	0.0292	0.182	1	0	41.97	52.23	30.21	14	-	+	-	-	Intron (uc007avo.2/17974, intron 2 of 4)	1	43445751	43570518	124768	1	17974	uc007avo.2	65485	ENSMUSG00000066877	Nck2	non-catalytic region of tyrosine kinase adaptor protein 2
chr1:43553862-43554529	chr1	43553862	43554529	5.33	5.58	5.02	0.56	0.19	0.472	0	0	53.96	42.02	28	37	-	-	-	-	Exon (uc007avo.2/17974, exon 4 of 5)	1	43445751	43570518	124768	1	17974	uc007avo.2	108111	ENSMUSG00000066877	Nck2	non-catalytic region of tyrosine kinase adaptor protein 2
chr1:43570709-43571683	chr1	43570709	43571683	6.48	6.49	6.47	0.02	0.94	0.977	1	2	89.93	90.05	88.43	89	-	+	+	+	Distal Intergenic	1	43445751	43570518	124768	1	17974	uc007avo.2	124958	ENSMUSG00000066877	Nck2	non-catalytic region of tyrosine kinase adaptor protein 2
chr1:43730311-43731206	chr1	43730311	43731206	6.44	6.53	6.34	0.19	0.487	0.737	2	2	75.94	108.66	76.64	85	+	+	+	+	Promoter	1	43730602	43742564	11963	1	78896	uc007avp.2	0	ENSMUSG00000026051	1500015O10Rik	RIKEN cDNA 1500015O10 gene
chr1:43737993-43738699	chr1	43737993	43738699	5.23	5.34	5.11	0.23	0.579	0.797	0	0	38.97	42.02	28	41	-	-	-	-	Exon (uc007avp.2/78896, exon 3 of 4)	1	43730602	43742564	11963	1	78896	uc007avp.2	7391	ENSMUSG00000026051	1500015O10Rik	RIKEN cDNA 1500015O10 gene
chr1:43820364-43821526	chr1	43820364	43821526	5.9	6.17	5.58	0.59	0.104	0.354	1	0	61.95	82.25	57.48	38	-	+	-	-	Intron (uc007avq.1/67883, intron 1 of 14)	1	43750231	43827708	77478	2	67883	uc007avq.1	6182	ENSMUSG00000057363	Uxs1	UDP-glucuronate decarboxylase 1
chr1:43827069-43828310	chr1	43827069	43828310	8.04	8.13	7.95	0.18	0.262	0.552	2	2	260.79	300.77	235.81	259	+	+	+	+	Promoter	1	43750231	43827708	77478	2	67883	uc007avq.1	0	ENSMUSG00000057363	Uxs1	UDP-glucuronate decarboxylase 1
chr1:43882255-43883114	chr1	43882255	43883114	5.92	5.99	5.85	0.14	0.681	0.855	2	2	56.95	70.24	62.64	53	+	+	+	+	Distal Intergenic	1	43933994	43957003	23010	1	22019	uc007avr.2	-50880	ENSMUSG00000041763	Tpp2	tripeptidyl peptidase II
chr1:43888149-43888670	chr1	43888149	43888670	5.06	5.47	4.48	0.99	0.0586	0.264	2	0	54.95	33.62	12.53	32	+	+	-	-	Distal Intergenic	1	43933994	43957003	23010	1	22019	uc007avr.2	-45324	ENSMUSG00000041763	Tpp2	tripeptidyl peptidase II
chr1:43898808-43899865	chr1	43898808	43899865	7.37	7.6	7.1	0.5	0.0156	0.129	2	2	188.84	199.92	143.7	131	+	+	+	+	Distal Intergenic	1	43933994	43957003	23010	1	22019	uc007avr.2	-34129	ENSMUSG00000041763	Tpp2	tripeptidyl peptidase II
chr1:43933460-43934303	chr1	43933460	43934303	7.92	8.1	7.72	0.37	0.0325	0.193	2	2	251.79	295.97	215.91	207	+	+	+	+	Promoter	1	43933994	43957003	23010	1	22019	uc007avr.2	0	ENSMUSG00000041763	Tpp2	tripeptidyl peptidase II
chr1:43970965-43971539	chr1	43970965	43971539	5.44	5.43	5.45	-0.02	0.934	0.974	1	1	43.96	42.02	52.32	35	+	-	+	-	Intron (uc011wkb.2/22019, intron 12 of 23)	1	43983072	44001499	18428	1	22019	uc007avu.1	-11533	ENSMUSG00000041763	Tpp2	tripeptidyl peptidase II
chr1:44027124-44027444	chr1	44027124	44027444	4.56	4.82	4.25	0.56	0.304	1	0	0	20.98	35.42	19.16	19	-	-	-	-	Distal Intergenic	1	44010510	44020006	9497	2	433294	uc007avw.1	-7118	ENSMUSG00000047343	Mettl21c	methyltransferase like 21C
chr1:44034935-44035918	chr1	44034935	44035918	6.58	6.8	6.32	0.48	0.0829	0.316	2	2	109.91	112.87	67.06	93	+	+	+	+	Distal Intergenic	1	44010510	44020006	9497	2	433294	uc007avw.1	-14929	ENSMUSG00000047343	Mettl21c	methyltransferase like 21C
chr1:44041568-44042681	chr1	44041568	44042681	6.08	6.39	5.68	0.72	0.0351	0.2	2	1	85.93	82.25	60.43	42	+	+	+	-	Distal Intergenic	1	44010510	44020006	9497	2	433294	uc007avw.1	-21562	ENSMUSG00000047343	Mettl21c	methyltransferase like 21C
chr1:44101789-44102790	chr1	44101789	44102790	7.66	7.89	7.39	0.51	0.00681	0.0796	2	2	235.81	239.54	157.7	177	+	+	+	+	Promoter	1	44086617	44102343	15727	2	75623	uc007avx.2	0	ENSMUSG00000026049	Tex30	testis expressed 30
chr1:44118394-44120226	chr1	44118394	44120226	8.48	8.57	8.38	0.19	0.185	0.466	2	2	372.69	388.43	316.13	352	+	+	+	+	Promoter	1	44106546	44118773	12228	2	72050	uc007awb.1	0	ENSMUSG00000026047	Kdelc1	KDEL (Lys-Asp-Glu-Leu) containing 1
chr1:44147407-44148463	chr1	44147407	44148463	8.15	8.28	8.02	0.27	0.103	0.352	2	2	292.76	329.59	272.66	245	+	+	+	+	Promoter	1	44147744	44178374	30631	1	22592	uc007awh.2	0	ENSMUSG00000026048	Ercc5	excision repair cross-complementing rodent repair deficiency, complementation group 5
chr1:44173499-44174352	chr1	44173499	44174352	5.56	5.85	5.2	0.65	0.0949	0.339	1	0	48.96	66.64	31.69	42	-	+	-	-	Exon (uc007awh.2/22592, exon 9 of 13)	1	44147932	44178374	30443	1	22592	uc007awj.1	25567	ENSMUSG00000026048	Ercc5	excision repair cross-complementing rodent repair deficiency, complementation group 5
chr1:44198290-44199141	chr1	44198290	44199141	6.37	6.51	6.21	0.31	0.338	0.623	2	1	106.91	75.64	76.64	71	+	+	-	+	Distal Intergenic	1	44204070	44218931	14862	2	403183	uc007awk.1	19790	ENSMUSG00000046828	Mettl21e	methyltransferase like 21E
chr1:44202726-44203292	chr1	44202726	44203292	5.68	5.82	5.51	0.31	0.465	0.721	0	1	69.94	43.23	49.37	42	-	-	+	-	Downstream (<1kb)	1	44204070	44218931	14862	2	403183	uc007awk.1	15639	ENSMUSG00000046828	Mettl21e	methyltransferase like 21E
chr1:44229184-44229583	chr1	44229184	44229583	4.99	4.99	4.99	0	0.967	0.987	0	1	36.97	26.42	35.37	28	-	-	-	+	Distal Intergenic	1	44204070	44218931	14862	2	403183	uc007awk.1	-10253	ENSMUSG00000046828	Mettl21e	methyltransferase like 21E
chr1:44234559-44235551	chr1	44234559	44235551	5.93	5.81	6.04	-0.24	0.512	0.754	0	0	51.96	60.03	58.95	73	-	-	-	-	Distal Intergenic	1	44204070	44218931	14862	2	403183	uc007awk.1	-15628	ENSMUSG00000046828	Mettl21e	methyltransferase like 21E
chr1:44244700-44245505	chr1	44244700	44245505	5.76	5.91	5.6	0.31	0.419	0.688	2	1	52.96	67.24	58.22	39	+	+	+	-	Distal Intergenic	1	44204070	44218931	14862	2	403183	uc007awk.1	-25769	ENSMUSG00000046828	Mettl21e	methyltransferase like 21E
chr1:44331301-44332498	chr1	44331301	44332498	7.33	7.42	7.24	0.17	0.41	0.682	2	2	173.86	168.1	156.96	146	+	+	+	+	Distal Intergenic	1	44204070	44218931	14862	2	403183	uc007awk.1	-112370	ENSMUSG00000046828	Mettl21e	methyltransferase like 21E
chr1:44348246-44349150	chr1	44348246	44349150	6.46	6.25	6.64	-0.39	0.219	0.506	2	2	72.94	79.25	76.64	123	+	+	+	+	Distal Intergenic	1	44204070	44218931	14862	2	403183	uc007awk.1	-129315	ENSMUSG00000046828	Mettl21e	methyltransferase like 21E
chr1:44418639-44419215	chr1	44418639	44419215	5.69	5.77	5.6	0.17	0.647	0.837	2	2	51.96	57.03	33.16	64	+	+	+	+	Distal Intergenic	1	44551671	44788874	237204	1	70676	uc007awl.2	-132456	ENSMUSG00000056870	Gulp1	GULP, engulfment adaptor PTB domain containing 1
chr1:44480410-44480653	chr1	44480410	44480653	3.44	3.41	3.48	-0.08	0.92	1	0	0	13.99	7.2	7.37	15	-	-	-	-	Distal Intergenic	1	44551671	44788874	237204	1	70676	uc007awl.2	-71018	ENSMUSG00000056870	Gulp1	GULP, engulfment adaptor PTB domain containing 1
chr1:44539743-44540329	chr1	44539743	44540329	4.65	4.52	4.78	-0.26	0.614	1	0	0	25.98	19.81	25.79	29	-	-	-	-	Distal Intergenic	1	44551671	44788874	237204	1	70676	uc007awl.2	-11342	ENSMUSG00000056870	Gulp1	GULP, engulfment adaptor PTB domain containing 1
chr1:44551312-44552737	chr1	44551312	44552737	7.85	8.04	7.62	0.42	0.0185	0.142	2	2	276.77	250.35	184.96	208	+	+	+	+	Promoter	1	44551671	44788874	237204	1	70676	uc007awl.2	0	ENSMUSG00000056870	Gulp1	GULP, engulfment adaptor PTB domain containing 1
chr1:44564466-44564957	chr1	44564466	44564957	5	4.95	5.05	-0.1	0.874	0.949	1	0	23.98	37.82	30.21	36	-	+	-	-	Intron (uc007awl.2/70676, intron 1 of 9)	1	44551671	44796836	245166	1	70676	uc007awn.2	12795	ENSMUSG00000056870	Gulp1	GULP, engulfment adaptor PTB domain containing 1
chr1:44584909-44585253	chr1	44584909	44585253	5.2	5.71	4.38	1.33	0.00335	0.0524	1	0	56.95	48.03	17.69	24	-	+	-	-	Intron (uc007awl.2/70676, intron 1 of 9)	1	44551671	44796836	245166	1	70676	uc007awn.2	33238	ENSMUSG00000056870	Gulp1	GULP, engulfment adaptor PTB domain containing 1
chr1:44612952-44614042	chr1	44612952	44614042	7.84	7.91	7.78	0.13	0.517	0.757	2	2	271.78	208.32	211.49	227	+	+	+	+	Intron (uc007awl.2/70676, intron 1 of 9)	1	44551671	44796836	245166	1	70676	uc007awn.2	61281	ENSMUSG00000056870	Gulp1	GULP, engulfment adaptor PTB domain containing 1
chr1:44644471-44645197	chr1	44644471	44645197	4.76	4.68	4.83	-0.15	0.758	1	0	0	27.98	23.41	28	29	-	-	-	-	Intron (uc007awl.2/70676, intron 1 of 9)	1	44551671	44796836	245166	1	70676	uc007awn.2	92800	ENSMUSG00000056870	Gulp1	GULP, engulfment adaptor PTB domain containing 1
chr1:44720962-44721307	chr1	44720962	44721307	5.12	5.46	4.69	0.76	0.105	0.356	2	0	49.96	37.82	28.74	23	+	+	-	-	Intron (uc007awl.2/70676, intron 3 of 9)	1	44739675	44744949	5275	2	75066	uc029qoa.1	23642	ENSMUSG00000101701	4930521E06Rik	RIKEN cDNA 4930521E06 gene
chr1:44728233-44728824	chr1	44728233	44728824	5.27	5.39	5.13	0.25	0.59	0.804	1	2	21.98	61.84	41.27	29	-	+	+	+	Intron (uc007awl.2/70676, intron 3 of 9)	1	44739675	44744949	5275	2	75066	uc029qoa.1	16125	ENSMUSG00000101701	4930521E06Rik	RIKEN cDNA 4930521E06 gene
chr1:44889911-44890275	chr1	44889911	44890275	4.47	4.76	4.11	0.65	0.244	1	0	0	22.98	31.22	15.48	19	-	-	-	-	Distal Intergenic	1	44739675	44744949	5275	2	75066	uc029qoa.1	-144962	ENSMUSG00000101701	4930521E06Rik	RIKEN cDNA 4930521E06 gene
chr1:44891495-44892488	chr1	44891495	44892488	5.78	5.78	5.77	0.02	0.959	0.985	1	1	42.96	67.24	67.06	42	-	+	+	-	Distal Intergenic	1	44739675	44744949	5275	2	75066	uc029qoa.1	-146546	ENSMUSG00000101701	4930521E06Rik	RIKEN cDNA 4930521E06 gene
chr1:44990841-44991384	chr1	44990841	44991384	4.63	5.24	3.55	1.69	0.00697	1	1	0	37.97	37.82	18.42	5	-	+	-	-	Distal Intergenic	1	44739675	44744949	5275	2	75066	uc029qoa.1	-245892	ENSMUSG00000101701	4930521E06Rik	RIKEN cDNA 4930521E06 gene
chr1:45165396-45166282	chr1	45165396	45166282	4.76	4.75	4.77	-0.02	0.995	1	0	0	24.98	28.82	20.63	34	-	-	-	-	Distal Intergenic	1	45311538	45325018	13481	1	12825	uc007awp.2	-145256	ENSMUSG00000026043	Col3a1	collagen, type III, alpha 1
chr1:45268387-45269169	chr1	45268387	45269169	4.91	4.84	4.98	-0.14	0.793	0.913	0	0	22.98	34.22	33.16	30	-	-	-	-	Distal Intergenic	1	45311538	45325018	13481	1	12825	uc007awp.2	-42369	ENSMUSG00000026043	Col3a1	collagen, type III, alpha 1
chr1:45313663-45314196	chr1	45313663	45314196	5.59	5.87	5.25	0.63	0.138	0.406	2	0	64.95	52.23	47.9	28	+	+	-	-	Intron (uc007awp.2/12825, intron 1 of 3)	1	45311538	45349706	38169	1	12825	uc007awq.2	2125	ENSMUSG00000026043	Col3a1	collagen, type III, alpha 1
chr1:45357645-45358525	chr1	45357645	45358525	6.96	7.31	6.51	0.8	0.000879	0.0227	2	1	145.88	170.5	86.96	95	+	+	+	-	Distal Intergenic	1	45311538	45349706	38169	1	12825	uc007awq.2	46107	ENSMUSG00000026043	Col3a1	collagen, type III, alpha 1
chr1:45359747-45360025	chr1	45359747	45360025	5.19	5.87	3.84	2.03	6.05e-05	0.00355	0	0	71.94	45.03	17.69	11	-	-	-	-	Distal Intergenic	1	45311538	45349706	38169	1	12825	uc007awq.2	48209	ENSMUSG00000026043	Col3a1	collagen, type III, alpha 1
chr1:45431711-45432322	chr1	45431711	45432322	5.54	5.99	4.89	1.1	0.00713	0.082	1	1	51.96	75.04	32.42	27	-	+	+	-	Intron (uc007awr.1/12832, intron 6 of 53)	1	45374331	45503282	128952	2	12832	uc007awr.1	70960	ENSMUSG00000026042	Col5a2	collagen, type V, alpha 2
chr1:45438979-45439502	chr1	45438979	45439502	5.6	5.77	5.4	0.37	0.337	0.622	2	1	50.96	58.23	45.69	39	+	+	+	-	Intron (uc007awr.1/12832, intron 2 of 53)	1	45374331	45503282	128952	2	12832	uc007awr.1	63780	ENSMUSG00000026042	Col5a2	collagen, type V, alpha 2
chr1:45501965-45503381	chr1	45501965	45503381	6.7	6.73	6.67	0.07	0.765	0.899	2	2	88.93	123.67	89.17	114	+	+	+	+	Promoter	1	45374331	45503282	128952	2	12832	uc007awr.1	0	ENSMUSG00000026042	Col5a2	collagen, type V, alpha 2
chr1:45547719-45549081	chr1	45547719	45549081	6.48	6.88	5.93	0.95	0.000863	0.0224	1	0	109.91	124.87	54.53	67	-	+	-	-	Distal Intergenic	1	45414199	45503282	89084	2	12832	uc007aws.1	-44437	ENSMUSG00000026042	Col5a2	collagen, type V, alpha 2
chr1:45574966-45575552	chr1	45574966	45575552	5.82	6.11	5.46	0.64	0.0697	0.289	1	2	66.94	70.84	47.16	41	-	+	+	+	Distal Intergenic	1	45414199	45503282	89084	2	12832	uc007aws.1	-71684	ENSMUSG00000026042	Col5a2	collagen, type V, alpha 2
chr1:45590178-45590990	chr1	45590178	45590990	5.22	5.42	4.97	0.45	0.304	0.592	1	0	38.97	46.83	22.84	40	+	-	-	-	Distal Intergenic	1	45414199	45503282	89084	2	12832	uc007aws.1	-86896	ENSMUSG00000026042	Col5a2	collagen, type V, alpha 2
chr1:45627611-45628479	chr1	45627611	45628479	5.05	5.05	5.04	0.01	0.975	0.991	0	0	27.98	38.42	39.79	26	-	-	-	-	Distal Intergenic	1	45414199	45503282	89084	2	12832	uc007aws.1	-124329	ENSMUSG00000026042	Col5a2	collagen, type V, alpha 2
chr1:45672338-45673029	chr1	45672338	45673029	5.32	5.3	5.34	-0.03	0.909	0.964	0	0	45.96	33.02	42.74	38	-	-	-	-	Distal Intergenic	1	45795501	45823613	28113	1	73674	uc007awt.1	-122472	ENSMUSG00000025995	Wdr75	WD repeat domain 75
chr1:45768340-45769713	chr1	45768340	45769713	6.82	6.92	6.72	0.2	0.411	0.682	2	1	122.9	119.47	101.69	109	+	+	+	-	Distal Intergenic	1	45795501	45823613	28113	1	73674	uc007awt.1	-25788	ENSMUSG00000025995	Wdr75	WD repeat domain 75
chr1:45794872-45795898	chr1	45794872	45795898	7.84	8.08	7.56	0.51	0.00393	0.058	2	2	252.79	286.97	185.7	193	+	+	+	+	Promoter	1	45795501	45823613	28113	1	73674	uc007awt.1	0	ENSMUSG00000025995	Wdr75	WD repeat domain 75
chr1:45818601-45819002	chr1	45818601	45819002	4.74	4.78	4.7	0.09	0.881	1	0	0	18.98	36.02	36.85	15	-	-	-	-	5' UTR	1	45814545	45823613	9069	1	73674	uc011wkg.1	4056	ENSMUSG00000025995	Wdr75	WD repeat domain 75
chr1:45824462-45825545	chr1	45824462	45825545	6.21	6.45	5.93	0.52	0.115	0.371	2	1	83.93	90.65	73.69	48	+	+	+	-	Distal Intergenic	1	45814545	45823613	9069	1	73674	uc011wkg.1	9917	ENSMUSG00000025995	Wdr75	WD repeat domain 75
chr1:45865941-45866214	chr1	45865941	45866214	4.88	5.17	4.53	0.64	0.187	0.469	0	0	33.97	37.82	22.11	24	-	-	-	-	Distal Intergenic	1	45814545	45823613	9069	1	73674	uc011wkg.1	51396	ENSMUSG00000025995	Wdr75	WD repeat domain 75
chr1:45882977-45883988	chr1	45882977	45883988	5.43	5.62	5.22	0.4	0.352	0.634	1	0	30.97	67.24	37.58	37	-	+	-	-	Distal Intergenic	1	45908070	45925594	17525	2	53945	uc007awu.1	41606	ENSMUSG00000025993	Slc40a1	solute carrier family 40 (iron-regulated transporter), member 1
chr1:45925222-45926694	chr1	45925222	45926694	8.02	8.3	7.68	0.62	0.000267	0.00989	2	2	308.75	320.59	187.91	222	+	+	+	+	Promoter	1	45908070	45925594	17525	2	53945	uc007awu.1	0	ENSMUSG00000025993	Slc40a1	solute carrier family 40 (iron-regulated transporter), member 1
chr1:46018275-46018831	chr1	46018275	46018831	5.31	5.62	4.92	0.7	0.103	0.353	2	0	55.95	42.62	29.48	31	+	+	-	-	Downstream (1-2kb)	1	46020415	46030437	10023	2	212225	uc011wkk.1	11606	ENSMUSG00000044457	Stk-ps2	serine/threonine kinase 2
chr1:46066415-46067409	chr1	46066415	46067409	7.28	7.41	7.13	0.27	0.196	0.479	2	2	155.87	183.11	137.8	143	+	+	+	+	Promoter	1	46066738	46373550	306813	1	227058	uc007awx.2	0	ENSMUSG00000041144	Dnah7b	dynein, axonemal, heavy chain 7B
chr1:46089282-46089814	chr1	46089282	46089814	4.88	5.15	4.56	0.58	0.233	0.521	1	0	29.98	40.82	24.32	23	-	+	-	-	Intron (uc007awx.2/227058, intron 6 of 65)	1	46066738	46373550	306813	1	227058	uc007awx.2	22544	ENSMUSG00000041144	Dnah7b	dynein, axonemal, heavy chain 7B
chr1:46116744-46117521	chr1	46116744	46117521	5.64	5.8	5.45	0.35	0.372	0.65	1	0	47.96	63.64	51.58	36	-	+	-	-	Intron (uc007awx.2/227058, intron 10 of 65)	1	46066738	46373550	306813	1	227058	uc007awx.2	50006	ENSMUSG00000041144	Dnah7b	dynein, axonemal, heavy chain 7B
chr1:46176864-46177250	chr1	46176864	46177250	5.09	5.21	4.95	0.27	0.601	0.811	0	0	45.96	28.22	31.69	30	-	-	-	-	Exon (uc007awx.2/227058, exon 22 of 66)	1	46235248	46271175	35928	1	227058	uc007awy.2	-57998	ENSMUSG00000041144	Dnah7b	dynein, axonemal, heavy chain 7B
chr1:46180363-46180994	chr1	46180363	46180994	5.35	5.77	4.77	1	0.0296	0.184	1	0	52.96	55.83	15.48	39	-	+	-	-	Intron (uc007awx.2/227058, intron 22 of 65)	1	46235248	46271175	35928	1	227058	uc007awy.2	-54254	ENSMUSG00000041144	Dnah7b	dynein, axonemal, heavy chain 7B
chr1:46279718-46280209	chr1	46279718	46280209	4.37	4.32	4.41	-0.09	0.858	1	0	0	21.98	18.01	23.58	19	-	-	-	-	Intron (uc007awx.2/227058, intron 50 of 65)	1	46289533	46373550	84018	1	227058	uc007awz.2	-9324	ENSMUSG00000041144	Dnah7b	dynein, axonemal, heavy chain 7B
chr1:46313259-46313846	chr1	46313259	46313846	4.88	5.08	4.66	0.42	0.402	0.675	0	0	33.97	33.62	15.48	35	-	-	-	-	Intron (uc007awx.2/227058, intron 55 of 65)	1	46289533	46373550	84018	1	227058	uc007awz.2	23726	ENSMUSG00000041144	Dnah7b	dynein, axonemal, heavy chain 7B
chr1:46342420-46343920	chr1	46342420	46343920	6.62	6.69	6.55	0.14	0.588	0.803	2	2	98.92	107.46	72.95	114	+	+	+	+	Exon (uc007awx.2/227058, exon 61 of 66)	1	46289533	46373550	84018	1	227058	uc007awz.2	52887	ENSMUSG00000041144	Dnah7b	dynein, axonemal, heavy chain 7B
chr1:46425206-46426062	chr1	46425206	46426062	7.1	7.39	6.74	0.65	0.00813	0.0886	2	2	180.85	154.29	122.33	91	+	+	+	+	Promoter	1	46425518	46807477	381960	1	100101919	uc007axb.2	0	ENSMUSG00000101337	Dnah7c	dynein, axonemal, heavy chain 7C
chr1:46449860-46450328	chr1	46449860	46450328	4.98	5.04	4.92	0.11	0.82	0.926	1	1	28.98	36.62	37.58	23	-	+	+	-	Intron (uc007axb.2/100101919, intron 3 of 64)	1	46425518	46807477	381960	1	100101919	uc007axb.2	24342	ENSMUSG00000101337	Dnah7c	dynein, axonemal, heavy chain 7C
chr1:46514614-46515071	chr1	46514614	46515071	5.7	5.74	5.66	0.08	0.807	0.919	1	1	45.96	60.64	50.85	50	-	+	+	-	Exon (uc007axb.2/100101919, exon 11 of 65)	1	46425518	46807477	381960	1	100101919	uc007axb.2	89096	ENSMUSG00000101337	Dnah7c	dynein, axonemal, heavy chain 7C
chr1:46582959-46583652	chr1	46582959	46583652	5.29	5.61	4.88	0.72	0.0896	0.329	2	0	40.97	56.43	28	31	+	+	-	-	Intron (uc007axb.2/100101919, intron 19 of 64)	1	46425518	46807477	381960	1	100101919	uc007axb.2	157441	ENSMUSG00000101337	Dnah7c	dynein, axonemal, heavy chain 7C
chr1:46649722-46650706	chr1	46649722	46650706	6.43	6.54	6.31	0.23	0.454	0.713	2	1	84.93	100.86	93.59	65	+	+	+	-	Intron (uc007axb.2/100101919, intron 35 of 64)	1	46817602	46836151	18550	2	227059	uc007axd.1	185445	ENSMUSG00000025986	Slc39a10	solute carrier family 39 (zinc transporter), member 10
chr1:46707393-46708173	chr1	46707393	46708173	6.52	6.8	6.18	0.62	0.0302	0.185	2	2	117.9	104.46	78.85	66	+	+	+	+	Intron (uc007axb.2/100101919, intron 47 of 64)	1	46817602	46836151	18550	2	227059	uc007axd.1	127978	ENSMUSG00000025986	Slc39a10	solute carrier family 39 (zinc transporter), member 10
chr1:46769401-46769779	chr1	46769401	46769779	5.43	5.67	5.15	0.52	0.194	0.477	1	0	49.96	51.63	33.9	37	+	-	-	-	Intron (uc007axb.2/100101919, intron 56 of 64)	1	46817602	46836151	18550	2	227059	uc007axd.1	66372	ENSMUSG00000025986	Slc39a10	solute carrier family 39 (zinc transporter), member 10
chr1:46805156-46806163	chr1	46805156	46806163	5.5	5.71	5.25	0.47	0.24	0.529	0	0	53.96	51.03	39.06	37	-	-	-	-	Intron (uc007axb.2/100101919, intron 64 of 64)	1	46817602	46836151	18550	2	227059	uc007axd.1	29988	ENSMUSG00000025986	Slc39a10	solute carrier family 39 (zinc transporter), member 10
chr1:46845205-46845483	chr1	46845205	46845483	4.41	4.81	3.86	0.96	0.111	1	1	0	21.98	34.22	16.95	12	-	+	-	-	Intron (uc007axc.1/227059, intron 1 of 9)	1	46807544	46853509	45966	2	227059	uc007axc.1	8026	ENSMUSG00000025986	Slc39a10	solute carrier family 39 (zinc transporter), member 10
chr1:46852768-46854245	chr1	46852768	46854245	8.54	8.63	8.44	0.2	0.187	0.468	2	2	412.66	382.42	366.98	327	+	+	+	+	Promoter	1	46807544	46853509	45966	2	227059	uc007axc.1	0	ENSMUSG00000025986	Slc39a10	solute carrier family 39 (zinc transporter), member 10
chr1:46863438-46864129	chr1	46863438	46864129	5.63	5.94	5.23	0.7	0.0667	0.283	1	0	61.95	60.64	41.27	34	-	+	-	-	Distal Intergenic	1	46807544	46853509	45966	2	227059	uc007axc.1	-9929	ENSMUSG00000025986	Slc39a10	solute carrier family 39 (zinc transporter), member 10
chr1:46887844-46888487	chr1	46887844	46888487	5.06	5.15	4.97	0.18	0.772	0.903	0	0	44.96	25.81	40.53	22	-	-	-	-	Distal Intergenic	1	46807544	46853509	45966	2	227059	uc007axc.1	-34335	ENSMUSG00000025986	Slc39a10	solute carrier family 39 (zinc transporter), member 10
chr1:46894043-46894984	chr1	46894043	46894984	6.94	7.41	6.25	1.17	2.85e-06	0.000376	2	1	172.86	168.1	64.85	87	+	+	-	+	Distal Intergenic	1	46807544	46853509	45966	2	227059	uc007axc.1	-40534	ENSMUSG00000025986	Slc39a10	solute carrier family 39 (zinc transporter), member 10
chr1:46904880-46905385	chr1	46904880	46905385	4.8	5.3	4.02	1.29	0.0234	1	0	0	33.97	45.03	7.37	25	-	-	-	-	Distal Intergenic	1	46807544	46853509	45966	2	227059	uc007axc.1	-51371	ENSMUSG00000025986	Slc39a10	solute carrier family 39 (zinc transporter), member 10
chr1:46916046-46916568	chr1	46916046	46916568	5.76	6.25	5.01	1.24	0.111	0.366	2	1	89.93	62.44	48.64	16	+	+	+	-	Distal Intergenic	1	46807544	46853509	45966	2	227059	uc007axc.1	-62537	ENSMUSG00000025986	Slc39a10	solute carrier family 39 (zinc transporter), member 10
chr1:46921420-46922116	chr1	46921420	46922116	6.85	7.4	5.93	1.47	9.01e-07	0.000152	2	1	152.87	184.91	80.32	42	+	+	+	-	Distal Intergenic	1	46807544	46853509	45966	2	227059	uc007axc.1	-67911	ENSMUSG00000025986	Slc39a10	solute carrier family 39 (zinc transporter), member 10
chr1:46964012-46965460	chr1	46964012	46965460	6.12	6.33	5.87	0.46	0.156	0.429	2	0	69.94	91.25	63.37	54	+	+	-	-	Distal Intergenic	1	46807544	46853509	45966	2	227059	uc007axc.1	-110503	ENSMUSG00000025986	Slc39a10	solute carrier family 39 (zinc transporter), member 10
chr1:46978840-46979284	chr1	46978840	46979284	3.67	3.76	3.59	0.17	0.813	1	0	0	8.99	18.01	14	10	-	-	-	-	Distal Intergenic	1	46807544	46853509	45966	2	227059	uc007axc.1	-125331	ENSMUSG00000025986	Slc39a10	solute carrier family 39 (zinc transporter), member 10
chr1:46997932-46998501	chr1	46997932	46998501	4.62	4.94	4.22	0.72	0.194	1	0	0	34.97	26.42	13.26	24	-	-	-	-	Distal Intergenic	1	46807544	46853509	45966	2	227059	uc007axc.1	-144423	ENSMUSG00000025986	Slc39a10	solute carrier family 39 (zinc transporter), member 10
chr1:47006962-47007323	chr1	47006962	47007323	5.05	5.25	4.81	0.45	0.362	0.643	1	0	26.98	49.23	16.95	39	-	+	-	-	Distal Intergenic	1	46807544	46853509	45966	2	227059	uc007axc.1	-153453	ENSMUSG00000025986	Slc39a10	solute carrier family 39 (zinc transporter), member 10
chr1:47076379-47077039	chr1	47076379	47077039	6.8	7.08	6.46	0.62	0.0136	0.119	2	1	123.9	145.88	85.48	90	+	+	-	+	Distal Intergenic	1	46807544	46853509	45966	2	227059	uc007axc.1	-222870	ENSMUSG00000025986	Slc39a10	solute carrier family 39 (zinc transporter), member 10
chr1:47116638-47117007	chr1	47116638	47117007	5.06	5.5	4.41	1.09	0.0234	0.161	1	0	35.97	54.63	23.58	19	-	+	-	-	Distal Intergenic	1	46807544	46853509	45966	2	227059	uc007axc.1	-263129	ENSMUSG00000025986	Slc39a10	solute carrier family 39 (zinc transporter), member 10
chr1:47149229-47149900	chr1	47149229	47149900	5.27	5.53	4.95	0.58	0.171	0.449	2	0	40.97	51.63	28	34	+	+	-	-	Distal Intergenic	1	46807544	46853509	45966	2	227059	uc007axc.1	-295720	ENSMUSG00000025986	Slc39a10	solute carrier family 39 (zinc transporter), member 10
chr1:47180968-47181986	chr1	47180968	47181986	6.61	6.66	6.57	0.09	0.734	0.884	2	2	101.92	100.26	95.8	94	+	+	+	+	Distal Intergenic	1	47467021	47467125	105	2	102466969	uc033fiz.1	285139	ENSMUSG00000098876	Mir6350	microRNA 6350
chr1:47488407-47488968	chr1	47488407	47488968	5.29	5.71	4.69	1.02	0.0346	0.199	1	0	59.95	44.43	34.63	17	-	+	-	-	Distal Intergenic	1	47467021	47467125	105	2	102466969	uc033fiz.1	-21282	ENSMUSG00000098876	Mir6350	microRNA 6350
chr1:47720751-47721683	chr1	47720751	47721683	6.63	6.9	6.29	0.6	0.032	0.191	2	2	101.92	136.28	86.96	70	+	+	+	+	Distal Intergenic	1	47467021	47467125	105	2	102466969	uc033fiz.1	-253626	ENSMUSG00000098876	Mir6350	microRNA 6350
chr1:47752396-47752850	chr1	47752396	47752850	5.13	5.29	4.96	0.33	0.452	0.712	0	1	34.97	43.23	24.32	38	-	-	-	+	Distal Intergenic	1	47467021	47467125	105	2	102466969	uc033fiz.1	-285271	ENSMUSG00000098876	Mir6350	microRNA 6350
chr1:47826763-47827690	chr1	47826763	47827690	6.1	6.41	5.72	0.69	0.0572	0.261	2	1	82.93	87.05	69.27	36	+	+	+	-	Distal Intergenic	1	47467021	47467125	105	2	102466969	uc033fiz.1	-359638	ENSMUSG00000098876	Mir6350	microRNA 6350
chr1:47914100-47914768	chr1	47914100	47914768	5.04	5.72	3.69	2.04	0.00019	0.00786	0	0	70.94	34.82	14.74	11	-	-	-	-	Distal Intergenic	1	47467021	47467125	105	2	102466969	uc033fiz.1	-446975	ENSMUSG00000098876	Mir6350	microRNA 6350
chr1:47929794-47930206	chr1	47929794	47930206	5.13	5.49	4.66	0.83	0.0736	0.298	1	0	49.96	39.62	26.53	24	+	-	-	-	Distal Intergenic	1	47467021	47467125	105	2	102466969	uc033fiz.1	-462669	ENSMUSG00000098876	Mir6350	microRNA 6350
chr1:48002688-48003055	chr1	48002688	48003055	4.6	4.72	4.48	0.25	0.638	1	1	0	20.98	31.82	12.53	32	-	+	-	-	Distal Intergenic	1	47467021	47467125	105	2	102466969	uc033fiz.1	-535563	ENSMUSG00000098876	Mir6350	microRNA 6350
chr1:48231123-48231703	chr1	48231123	48231703	4.83	5.07	4.53	0.55	0.272	1	2	1	25.98	41.42	19.16	27	+	+	+	-	Distal Intergenic	1	47467021	47467125	105	2	102466969	uc033fiz.1	-763998	ENSMUSG00000098876	Mir6350	microRNA 6350
chr1:48368383-48368907	chr1	48368383	48368907	6.18	6.35	5.99	0.36	0.249	0.539	2	2	67.94	94.86	61.16	66	+	+	+	+	Distal Intergenic	1	47467021	47467125	105	2	102466969	uc033fiz.1	-901258	ENSMUSG00000098876	Mir6350	microRNA 6350
chr1:48380101-48380492	chr1	48380101	48380492	4.4	5.13	2.84	2.28	0.000635	1	1	0	45.96	24.01	7.37	7	+	-	-	-	Distal Intergenic	1	47467021	47467125	105	2	102466969	uc033fiz.1	-912976	ENSMUSG00000098876	Mir6350	microRNA 6350
chr1:48479795-48480218	chr1	48479795	48480218	4.62	5.26	3.45	1.82	0.00204	1	1	0	26.98	49.83	11.79	10	-	+	-	-	Distal Intergenic	1	47467021	47467125	105	2	102466969	uc033fiz.1	-1012670	ENSMUSG00000098876	Mir6350	microRNA 6350
chr1:48494595-48495202	chr1	48494595	48495202	5.28	5.49	5.02	0.47	0.289	0.578	2	0	47.96	42.02	36.11	29	+	+	-	-	Distal Intergenic	1	47467021	47467125	105	2	102466969	uc033fiz.1	-1027470	ENSMUSG00000098876	Mir6350	microRNA 6350
chr1:48545512-48546173	chr1	48545512	48546173	5.3	5.37	5.23	0.14	0.725	0.88	1	1	40.97	42.02	36.11	39	+	-	-	+	Distal Intergenic	1	47467021	47467125	105	2	102466969	uc033fiz.1	-1078387	ENSMUSG00000098876	Mir6350	microRNA 6350
chr1:48634740-48635524	chr1	48634740	48635524	5.34	5.44	5.24	0.2	0.618	0.821	1	0	31.97	54.63	34.63	41	-	+	-	-	Distal Intergenic	1	47467021	47467125	105	2	102466969	uc033fiz.1	-1167615	ENSMUSG00000098876	Mir6350	microRNA 6350
chr1:48651385-48653242	chr1	48651385	48653242	7.5	7.83	7.09	0.74	0.000187	0.00776	2	2	216.82	237.14	134.85	137	+	+	+	+	Distal Intergenic	1	47467021	47467125	105	2	102466969	uc033fiz.1	-1184260	ENSMUSG00000098876	Mir6350	microRNA 6350
chr1:48656557-48656916	chr1	48656557	48656916	4.57	4.79	4.3	0.49	0.363	1	1	0	25.98	29.42	15.48	24	-	+	-	-	Distal Intergenic	1	47467021	47467125	105	2	102466969	uc033fiz.1	-1189432	ENSMUSG00000098876	Mir6350	microRNA 6350
chr1:48698444-48699027	chr1	48698444	48699027	5.61	6.07	4.92	1.16	0.00324	0.0512	2	0	58.95	75.64	32.42	28	+	+	-	-	Distal Intergenic	1	47467021	47467125	105	2	102466969	uc033fiz.1	-1231319	ENSMUSG00000098876	Mir6350	microRNA 6350
chr1:48814815-48815623	chr1	48814815	48815623	5.92	6.36	5.27	1.09	0.00171	0.0344	2	1	75.94	88.25	35.37	42	+	+	-	+	Distal Intergenic	1	47467021	47467125	105	2	102466969	uc033fiz.1	-1347690	ENSMUSG00000098876	Mir6350	microRNA 6350
chr1:48927719-48928236	chr1	48927719	48928236	3.89	4.34	3.23	1.1	0.137	1	1	0	13.99	26.42	11.79	7	-	+	-	-	Distal Intergenic	1	47467021	47467125	105	2	102466969	uc033fiz.1	-1460594	ENSMUSG00000098876	Mir6350	microRNA 6350
chr1:49059188-49059479	chr1	49059188	49059479	4.77	5	4.48	0.53	0.301	1	0	0	26.98	37.22	23.58	21	-	-	-	-	Distal Intergenic	1	47467021	47467125	105	2	102466969	uc033fiz.1	-1592063	ENSMUSG00000098876	Mir6350	microRNA 6350
chr1:49232614-49233297	chr1	49232614	49233297	5.62	5.91	5.25	0.66	0.0957	0.34	2	0	61.95	58.23	44.95	31	+	+	-	-	Distal Intergenic	1	50909962	50979920	69959	1	56363	uc007axi.1	-1676665	ENSMUSG00000026109	Tmeff2	transmembrane protein with EGF-like and two follistatin-like domains 2
chr1:49260810-49261175	chr1	49260810	49261175	5.37	5.59	5.12	0.46	0.255	0.544	1	0	43.96	52.23	28.74	41	-	+	-	-	Intron (uc007axf.1/uc007axf.1, intron 1 of 4)	1	50909962	50979920	69959	1	56363	uc007axi.1	-1648787	ENSMUSG00000026109	Tmeff2	transmembrane protein with EGF-like and two follistatin-like domains 2
chr1:49353205-49354153	chr1	49353205	49354153	6.27	6.44	6.08	0.36	0.242	0.532	2	0	95.92	78.05	66.32	69	+	+	-	-	Distal Intergenic	1	50909962	50979920	69959	1	56363	uc007axi.1	-1555809	ENSMUSG00000026109	Tmeff2	transmembrane protein with EGF-like and two follistatin-like domains 2
chr1:49517268-49517493	chr1	49517268	49517493	4.49	4.9	3.91	0.98	0.0975	1	1	0	25.98	33.62	19.16	11	-	+	-	-	Distal Intergenic	1	50909962	50979920	69959	1	56363	uc007axi.1	-1392469	ENSMUSG00000026109	Tmeff2	transmembrane protein with EGF-like and two follistatin-like domains 2
chr1:49708785-49709112	chr1	49708785	49709112	5.17	5.56	4.63	0.93	0.037	0.206	1	0	47.96	46.23	21.37	28	-	+	-	-	Distal Intergenic	1	50909962	50979920	69959	1	56363	uc007axi.1	-1200850	ENSMUSG00000026109	Tmeff2	transmembrane protein with EGF-like and two follistatin-like domains 2
chr1:49785918-49786196	chr1	49785918	49786196	4.64	4.85	4.38	0.47	0.373	1	0	0	28.98	28.82	20.63	21	-	-	-	-	Distal Intergenic	1	50909962	50979920	69959	1	56363	uc007axi.1	-1123766	ENSMUSG00000026109	Tmeff2	transmembrane protein with EGF-like and two follistatin-like domains 2
chr1:49879198-49879800	chr1	49879198	49879800	5.73	6.05	5.33	0.72	0.0909	0.331	2	1	52.96	79.25	54.53	26	+	+	+	-	Distal Intergenic	1	50909962	50979920	69959	1	56363	uc007axi.1	-1030162	ENSMUSG00000026109	Tmeff2	transmembrane protein with EGF-like and two follistatin-like domains 2
chr1:49885437-49886143	chr1	49885437	49886143	5.5	5.66	5.32	0.35	0.403	0.676	1	0	44.96	56.43	48.64	31	+	-	-	-	Distal Intergenic	1	50909962	50979920	69959	1	56363	uc007axi.1	-1023819	ENSMUSG00000026109	Tmeff2	transmembrane protein with EGF-like and two follistatin-like domains 2
chr1:49934072-49935300	chr1	49934072	49935300	7.4	7.54	7.23	0.31	0.122	0.383	2	2	179.85	193.31	143.7	157	+	+	+	+	Distal Intergenic	1	50909962	50979920	69959	1	56363	uc007axi.1	-974662	ENSMUSG00000026109	Tmeff2	transmembrane protein with EGF-like and two follistatin-like domains 2
chr1:50400015-50400377	chr1	50400015	50400377	5.14	5.26	5	0.26	0.563	0.788	0	0	41.97	34.82	30.95	33	-	-	-	-	Distal Intergenic	1	50909962	50979920	69959	1	56363	uc007axi.1	-509585	ENSMUSG00000026109	Tmeff2	transmembrane protein with EGF-like and two follistatin-like domains 2
chr1:50652180-50652593	chr1	50652180	50652593	4.97	5.51	4.09	1.43	0.00347	0.0536	2	0	44.96	46.23	16.95	17	+	+	-	-	Distal Intergenic	1	50909962	50979920	69959	1	56363	uc007axi.1	-257369	ENSMUSG00000026109	Tmeff2	transmembrane protein with EGF-like and two follistatin-like domains 2
chr1:50704573-50705410	chr1	50704573	50705410	6.3	6.44	6.14	0.29	0.364	0.644	2	0	99.92	73.24	71.48	70	+	+	-	-	Distal Intergenic	1	50909962	50979920	69959	1	56363	uc007axi.1	-204552	ENSMUSG00000026109	Tmeff2	transmembrane protein with EGF-like and two follistatin-like domains 2
chr1:50900172-50900721	chr1	50900172	50900721	5.65	5.76	5.54	0.22	0.537	0.771	2	1	48.96	59.43	44.95	48	+	+	+	-	Exon (uc007axh.1/uc007axh.1, exon 1 of 2)	1	50909962	50979920	69959	1	56363	uc007axi.1	-9241	ENSMUSG00000026109	Tmeff2	transmembrane protein with EGF-like and two follistatin-like domains 2
chr1:50926401-50928192	chr1	50926401	50928192	8.73	8.77	8.69	0.09	0.492	0.74	2	2	411.66	464.07	397.19	427	+	+	+	+	Promoter	1	50927523	51187270	259748	1	56363	uc007axj.1	0	ENSMUSG00000026109	Tmeff2	transmembrane protein with EGF-like and two follistatin-like domains 2
chr1:51022939-51023256	chr1	51022939	51023256	4.94	5.1	4.76	0.33	0.522	0.761	0	0	29.98	38.42	35.37	19	-	-	-	-	Intron (uc007axj.1/56363, intron 4 of 9)	1	50927523	51187270	259748	1	56363	uc007axj.1	95416	ENSMUSG00000026109	Tmeff2	transmembrane protein with EGF-like and two follistatin-like domains 2
chr1:51265656-51266314	chr1	51265656	51266314	4.88	5.19	4.47	0.72	0.158	0.432	0	0	24.98	48.03	18.42	26	-	-	-	-	Intron (uc029qog.1/442821, intron 2 of 4)	1	51289126	51302960	13835	1	20324	uc007axk.1	-22812	ENSMUSG00000045954	Sdpr	serum deprivation response
chr1:51273321-51274210	chr1	51273321	51274210	5.71	6.13	5.12	1.01	0.0126	0.114	1	0	54.95	85.25	42.74	27	-	+	-	-	Intron (uc029qog.1/442821, intron 2 of 4)	1	51289126	51302960	13835	1	20324	uc007axk.1	-14916	ENSMUSG00000045954	Sdpr	serum deprivation response
chr1:51288727-51289462	chr1	51288727	51289462	5.62	5.89	5.28	0.61	0.172	0.451	1	0	71.94	46.83	51.58	26	+	-	-	-	Promoter	1	51289126	51302960	13835	1	20324	uc007axk.1	0	ENSMUSG00000045954	Sdpr	serum deprivation response
chr1:51331623-51331889	chr1	51331623	51331889	4.45	4.77	4.05	0.72	0.239	1	1	0	20.98	33.62	22.11	11	-	+	-	-	Intron (uc029qog.1/442821, intron 1 of 4)	1	51218386	51333779	115394	2	442821	uc029qog.1	1890	ENSMUSG00000101799	9330175M20Rik	RIKEN cDNA 9330175M20 gene
chr1:51333676-51334463	chr1	51333676	51334463	6.28	6.54	5.98	0.56	0.325	0.612	2	1	79.93	105.66	86.22	40	+	+	+	-	Promoter	1	51218386	51333779	115394	2	442821	uc029qog.1	0	ENSMUSG00000101799	9330175M20Rik	RIKEN cDNA 9330175M20 gene
chr1:51433169-51434026	chr1	51433169	51434026	6.05	6.12	5.98	0.14	0.67	0.849	2	1	73.94	64.84	56	70	+	+	-	+	Distal Intergenic	1	51466007	51478399	12393	2	109019	uc007axm.1	44373	ENSMUSG00000026107	Nabp1	nucleic acid binding protein 1
chr1:51458878-51459464	chr1	51458878	51459464	6.19	6.73	5.29	1.44	1.11e-05	0.00105	2	0	112.91	99.66	43.48	35	+	+	-	-	Exon (uc007axl.1/uc007axl.1, exon 1 of 2)	1	51466007	51478399	12393	2	109019	uc007axm.1	18935	ENSMUSG00000026107	Nabp1	nucleic acid binding protein 1
chr1:51466349-51467031	chr1	51466349	51467031	4.97	5.13	4.78	0.35	0.46	0.717	0	0	35.97	34.22	28	27	-	-	-	-	Exon (uc007axm.1/109019, exon 8 of 8)	1	51466007	51478399	12393	2	109019	uc007axm.1	11368	ENSMUSG00000026107	Nabp1	nucleic acid binding protein 1
chr1:51477698-51478866	chr1	51477698	51478866	8.17	8.27	8.07	0.2	0.223	0.51	2	2	272.78	342.8	263.81	273	+	+	+	+	Promoter	1	51466007	51478399	12393	2	109019	uc007axm.1	0	ENSMUSG00000026107	Nabp1	nucleic acid binding protein 1
chr1:51508601-51509442	chr1	51508601	51509442	6.08	6.66	5.08	1.58	4.06e-06	0.000497	2	0	101.92	100.26	26.53	41	+	+	-	-	Exon (uc007axq.1/uc007axq.1, exon 4 of 4)	1	51469820	51478399	8580	2	109019	uc007axp.1	-30202	ENSMUSG00000026107	Nabp1	nucleic acid binding protein 1
chr1:51535950-51536807	chr1	51535950	51536807	5.92	6.44	5.12	1.32	0.000142	0.00638	2	0	85.93	87.65	35.37	34	+	+	-	-	Intron (uc007axq.1/uc007axq.1, intron 3 of 3)	1	51469820	51478399	8580	2	109019	uc007axp.1	-57551	ENSMUSG00000026107	Nabp1	nucleic acid binding protein 1
chr1:51572301-51573885	chr1	51572301	51573885	6.49	6.99	5.73	1.26	0.0184	0.141	2	1	125.9	127.87	72.95	33	+	+	+	-	Intron (uc007axq.1/uc007axq.1, intron 3 of 3)	1	51469820	51478399	8580	2	109019	uc007axp.1	-93902	ENSMUSG00000026107	Nabp1	nucleic acid binding protein 1
chr1:51596743-51597465	chr1	51596743	51597465	6.22	6.43	5.99	0.44	0.171	0.449	2	1	69.94	102.06	70.74	56	+	+	+	-	Distal Intergenic	1	51469820	51478399	8580	2	109019	uc007axp.1	-118344	ENSMUSG00000026107	Nabp1	nucleic acid binding protein 1
chr1:51600392-51600677	chr1	51600392	51600677	4.62	4.63	4.61	0.02	0.963	1	1	0	19.98	29.42	28.74	20	-	+	-	-	Distal Intergenic	1	51469820	51478399	8580	2	109019	uc007axp.1	-121993	ENSMUSG00000026107	Nabp1	nucleic acid binding protein 1
chr1:51615446-51615927	chr1	51615446	51615927	5.17	5.38	4.92	0.46	0.338	0.623	1	0	51.96	31.22	29.48	31	+	-	-	-	Distal Intergenic	1	51469820	51478399	8580	2	109019	uc007axp.1	-137047	ENSMUSG00000026107	Nabp1	nucleic acid binding protein 1
chr1:51624481-51625441	chr1	51624481	51625441	6.92	6.84	6.99	-0.16	0.544	0.776	2	2	111.91	116.47	113.48	141	+	+	+	+	Distal Intergenic	1	51755643	51758022	2380	2	17912	uc029qoh.1	132581	ENSMUSG00000018417	Myo1b	myosin IB
chr1:51644378-51644678	chr1	51644378	51644678	4.4	4.6	4.18	0.42	0.467	1	0	0	24.98	23.41	16.21	20	-	-	-	-	Distal Intergenic	1	51755643	51758022	2380	2	17912	uc029qoh.1	113344	ENSMUSG00000018417	Myo1b	myosin IB
chr1:51687876-51688390	chr1	51687876	51688390	5.09	5.02	5.15	-0.14	0.791	0.912	0	0	29.98	34.82	30.21	41	-	-	-	-	Distal Intergenic	1	51755643	51758022	2380	2	17912	uc029qoh.1	69632	ENSMUSG00000018417	Myo1b	myosin IB
chr1:51717130-51718034	chr1	51717130	51718034	5.59	5.84	5.3	0.54	0.164	0.44	2	0	60.95	53.43	33.9	45	+	+	-	-	Distal Intergenic	1	51755643	51758022	2380	2	17912	uc029qoh.1	39988	ENSMUSG00000018417	Myo1b	myosin IB
chr1:51746729-51748133	chr1	51746729	51748133	6.39	6.65	6.08	0.57	0.0796	0.31	2	1	121.9	79.25	74.43	61	+	+	+	-	Downstream (1-2kb)	1	51755643	51758022	2380	2	17912	uc029qoh.1	9889	ENSMUSG00000018417	Myo1b	myosin IB
chr1:51879147-51879955	chr1	51879147	51879955	6.47	6.76	6.12	0.65	0.261	0.55	2	2	120.9	96.06	42.74	96	+	+	+	+	Intron (uc007axr.3/17912, intron 2 of 29)	1	51749758	51915978	166221	2	17912	uc007axr.3	36023	ENSMUSG00000018417	Myo1b	myosin IB
chr1:51906400-51906775	chr1	51906400	51906775	5.1	5.19	5	0.19	0.717	0.875	1	0	39.97	33.02	39.06	25	+	-	-	-	Intron (uc007axr.3/17912, intron 1 of 29)	1	51749758	51915978	166221	2	17912	uc007axr.3	9203	ENSMUSG00000018417	Myo1b	myosin IB
chr1:51913116-51913493	chr1	51913116	51913493	4.98	5.1	4.84	0.25	0.699	0.865	0	0	41.97	26.42	43.48	14	-	-	-	-	Intron (uc007axr.3/17912, intron 1 of 29)	1	51749758	51915978	166221	2	17912	uc007axr.3	2485	ENSMUSG00000018417	Myo1b	myosin IB
chr1:51914879-51916250	chr1	51914879	51916250	7.5	7.62	7.38	0.23	0.252	0.542	2	2	188.84	203.52	142.22	192	+	+	+	+	Promoter	1	51749758	51915978	166221	2	17912	uc007axr.3	0	ENSMUSG00000018417	Myo1b	myosin IB
chr1:51922772-51923108	chr1	51922772	51923108	5.08	5.49	4.5	0.99	0.0392	0.213	1	0	50.96	39.02	16.21	29	-	+	-	-	Distal Intergenic	1	51862645	51915978	53334	2	17912	uc007axv.3	-6794	ENSMUSG00000018417	Myo1b	myosin IB
chr1:51931338-51931933	chr1	51931338	51931933	6.06	6.19	5.92	0.27	0.393	0.667	2	1	68.94	76.84	56	65	+	+	-	+	Distal Intergenic	1	51862645	51915978	53334	2	17912	uc007axv.3	-15360	ENSMUSG00000018417	Myo1b	myosin IB
chr1:52008058-52009642	chr1	52008058	52009642	7.23	7.58	6.75	0.83	0.000302	0.0108	2	2	165.86	216.73	100.96	115	+	+	+	+	Promoter	1	52008240	52072444	64205	1	20849	uc007axw.2	0	ENSMUSG00000062939	Stat4	signal transducer and activator of transcription 4
chr1:52046203-52047206	chr1	52046203	52047206	6.07	6.09	6.05	0.04	0.868	0.947	1	0	55.95	80.45	65.58	67	-	+	-	-	Intron (uc011wkn.2/20849, intron 4 of 24)	1	52008240	52107189	98950	1	20849	uc007axx.2	37963	ENSMUSG00000062939	Stat4	signal transducer and activator of transcription 4
chr1:52049739-52050172	chr1	52049739	52050172	5.21	5.28	5.14	0.14	0.805	0.918	1	1	48.96	28.82	40.53	30	+	-	+	-	Intron (uc011wkn.2/20849, intron 4 of 24)	1	52008240	52107189	98950	1	20849	uc007axx.2	41499	ENSMUSG00000062939	Stat4	signal transducer and activator of transcription 4
chr1:52079841-52080915	chr1	52079841	52080915	5.93	5.88	5.97	-0.09	0.807	0.919	2	0	57.95	60.03	57.48	68	+	+	-	-	Intron (uc011wkn.2/20849, intron 11 of 24)	1	52119438	52137852	18415	1	20846	uc007axy.1	-38523	ENSMUSG00000026104	Stat1	signal transducer and activator of transcription 1
chr1:52113267-52114052	chr1	52113267	52114052	6.22	6.15	6.28	-0.12	0.691	0.86	2	2	67.94	74.44	81.06	74	+	+	+	+	Distal Intergenic	1	52119438	52137852	18415	1	20846	uc007axy.1	-5386	ENSMUSG00000026104	Stat1	signal transducer and activator of transcription 1
chr1:52118941-52120085	chr1	52118941	52120085	7.12	7.24	6.99	0.25	0.26	0.549	2	2	136.89	164.5	124.54	129	+	+	+	+	Promoter	1	52119438	52137852	18415	1	20846	uc007axy.1	0	ENSMUSG00000026104	Stat1	signal transducer and activator of transcription 1
chr1:52146494-52147078	chr1	52146494	52147078	6.04	6.07	6.02	0.05	0.879	0.952	2	2	63.95	70.24	67.8	62	+	+	+	+	Intron (uc007axz.1/20846, intron 15 of 22)	1	52144078	52161865	17788	1	20846	uc007ayd.2	2416	ENSMUSG00000026104	Stat1	signal transducer and activator of transcription 1
chr1:52170023-52170890	chr1	52170023	52170890	6.06	6.04	6.07	-0.03	0.955	0.983	1	1	57.95	73.84	65.58	69	-	+	-	+	Intron (uc007aye.2/14660, intron 14 of 17)	1	52144078	52161865	17788	1	20846	uc007ayd.2	25945	ENSMUSG00000026104	Stat1	signal transducer and activator of transcription 1
chr1:52233049-52233876	chr1	52233049	52233876	8.07	8.13	8.01	0.11	0.495	0.742	2	2	254.79	304.38	271.18	246	+	+	+	+	Promoter	1	52163450	52233232	69783	2	14660	uc007aye.2	0	ENSMUSG00000026103	Gls	glutaminase
chr1:52293188-52293709	chr1	52293188	52293709	4.22	4.57	3.74	0.84	0.211	1	1	0	16.99	30.62	17.69	9	-	+	-	-	Distal Intergenic	1	52185281	52233232	47952	2	14660	uc011wko.1	-59956	ENSMUSG00000026103	Gls	glutaminase
chr1:52302658-52303016	chr1	52302658	52303016	4.98	5.15	4.78	0.37	0.502	0.748	0	0	40.97	30.02	36.11	19	-	-	-	-	Distal Intergenic	1	52185281	52233232	47952	2	14660	uc011wko.1	-69426	ENSMUSG00000026103	Gls	glutaminase
chr1:52326149-52326740	chr1	52326149	52326740	4.13	4.73	3.08	1.65	0.0144	1	0	0	22.98	30.02	5.9	11	-	-	-	-	Distal Intergenic	1	52185281	52233232	47952	2	14660	uc011wko.1	-92917	ENSMUSG00000026103	Gls	glutaminase
chr1:52354155-52354488	chr1	52354155	52354488	4.98	5.4	4.38	1.02	0.0508	0.245	2	0	41.97	42.62	28.74	13	+	+	-	-	Distal Intergenic	1	52185281	52233232	47952	2	14660	uc011wko.1	-120923	ENSMUSG00000026103	Gls	glutaminase
chr1:52399631-52400007	chr1	52399631	52400007	4.53	4.51	4.54	-0.03	0.956	1	0	0	23.98	21.61	20.63	26	-	-	-	-	Distal Intergenic	1	52455849	52500448	44600	2	17936	uc007ayh.2	100441	ENSMUSG00000002881	Nab1	Ngfi-A binding protein 1
chr1:52431915-52432349	chr1	52431915	52432349	5.85	6.27	5.26	1.01	0.00481	0.0649	2	0	72.94	81.65	42.74	34	+	+	-	-	Distal Intergenic	1	52455849	52500448	44600	2	17936	uc007ayh.2	68099	ENSMUSG00000002881	Nab1	Ngfi-A binding protein 1
chr1:52489704-52490460	chr1	52489704	52490460	5.65	5.79	5.51	0.28	0.514	0.756	2	0	56.95	53.43	58.95	32	+	+	-	-	Exon (uc007ayh.2/17936, exon 2 of 8)	1	52455849	52500448	44600	2	17936	uc007ayh.2	9988	ENSMUSG00000002881	Nab1	Ngfi-A binding protein 1
chr1:52499698-52500186	chr1	52499698	52500186	5.37	5.64	5.05	0.59	0.175	0.454	1	0	53.96	45.63	39.06	27	-	+	-	-	Promoter	1	52455849	52500448	44600	2	17936	uc007ayh.2	262	ENSMUSG00000002881	Nab1	Ngfi-A binding protein 1
chr1:52500416-52501079	chr1	52500416	52501079	5.69	5.88	5.49	0.39	0.283	0.573	1	0	51.96	65.44	42.74	47	-	+	-	-	Promoter	1	52455849	52500448	44600	2	17936	uc007ayh.2	0	ENSMUSG00000002881	Nab1	Ngfi-A binding protein 1
chr1:52527381-52527931	chr1	52527381	52527931	5.1	5.45	4.65	0.79	0.0928	0.335	0	0	49.96	37.22	27.27	23	-	-	-	-	Distal Intergenic	1	52455849	52500448	44600	2	17936	uc007ayh.2	-26933	ENSMUSG00000002881	Nab1	Ngfi-A binding protein 1
chr1:52530057-52530531	chr1	52530057	52530531	5.54	5.78	5.24	0.53	0.171	0.448	0	0	53.96	55.83	39.79	36	-	-	-	-	Distal Intergenic	1	52455849	52500448	44600	2	17936	uc007ayh.2	-29609	ENSMUSG00000002881	Nab1	Ngfi-A binding protein 1
chr1:52597200-52598812	chr1	52597200	52598812	6.41	6.35	6.47	-0.12	0.719	0.876	1	0	69.94	93.05	86.96	90	-	+	-	-	Distal Intergenic	1	52630705	52651919	21215	1	227094	uc007ayk.3	-31893	ENSMUSG00000043015	Nemp2	nuclear envelope integral membrane protein 2
chr1:52630515-52631519	chr1	52630515	52631519	7.35	7.54	7.13	0.41	0.056	0.258	2	2	172.86	198.72	151.07	129	+	+	+	+	Promoter	1	52630705	52651919	21215	1	227094	uc007ayk.3	0	ENSMUSG00000043015	Nemp2	nuclear envelope integral membrane protein 2
chr1:52726371-52727830	chr1	52726371	52727830	6.86	7.12	6.53	0.6	0.0249	0.167	2	1	145.88	133.28	108.33	76	+	+	+	-	Promoter	1	52656305	52727318	71014	2	98682	uc007ayl.3	0	ENSMUSG00000041439	Mfsd6	major facilitator superfamily domain containing 6
chr1:52748265-52748699	chr1	52748265	52748699	4.44	4.71	4.11	0.6	0.313	1	0	0	29.98	22.21	18.42	16	-	-	-	-	Distal Intergenic	1	52675623	52727318	51696	2	98682	uc007ayn.1	-20947	ENSMUSG00000041439	Mfsd6	major facilitator superfamily domain containing 6
chr1:52816801-52818060	chr1	52816801	52818060	7.03	7.28	6.74	0.53	0.0441	0.227	2	2	139.88	169.9	131.17	83	+	+	+	+	Promoter	1	52789420	52817688	28269	2	16329	uc007ayo.2	0	ENSMUSG00000026102	Inpp1	inositol polyphosphate-1-phosphatase
chr1:52823095-52823528	chr1	52823095	52823528	4.78	5.24	4.1	1.14	0.0332	1	0	0	35.97	39.62	21.37	13	-	-	-	-	Distal Intergenic	1	52789420	52817688	28269	2	16329	uc007ayo.2	-5407	ENSMUSG00000026102	Inpp1	inositol polyphosphate-1-phosphatase
chr1:52844382-52845319	chr1	52844382	52845319	8.06	8.19	7.91	0.28	0.111	0.365	2	2	313.74	271.96	210.76	270	+	+	+	+	Promoter	1	52845038	52860165	15128	1	227095	uc011wkr.2	0	ENSMUSG00000041426	Hibch	3-hydroxyisobutyryl-Coenzyme A hydrolase
chr1:52854181-52854450	chr1	52854181	52854450	4.83	5.16	4.4	0.76	0.137	1	0	0	34.97	36.62	24.32	18	-	-	-	-	Intron (uc011wkr.2/227095, intron 3 of 3)	1	52845038	52920986	75949	1	227095	uc007ayp.2	9143	ENSMUSG00000041426	Hibch	3-hydroxyisobutyryl-Coenzyme A hydrolase
chr1:52864005-52864741	chr1	52864005	52864741	5.16	5.29	5.02	0.27	0.563	0.787	1	0	36.97	41.42	39.06	26	-	+	-	-	Intron (uc007ayp.2/227095, intron 4 of 13)	1	52845038	52920986	75949	1	227095	uc007ayp.2	18967	ENSMUSG00000041426	Hibch	3-hydroxyisobutyryl-Coenzyme A hydrolase
chr1:52918565-52919394	chr1	52918565	52919394	5.73	5.72	5.74	-0.02	0.971	0.989	1	1	43.96	61.24	56	51	-	+	+	-	Intron (uc007ayp.2/227095, intron 13 of 13)	1	52925127	52952840	27714	2	67080	uc007ayr.1	33446	ENSMUSG00000043629	1700019D03Rik	RIKEN cDNA 1700019D03 gene
chr1:52952588-52953983	chr1	52952588	52953983	8.73	8.99	8.41	0.58	1.3e-05	0.00119	2	2	488.6	530.11	338.24	343	+	+	+	+	Promoter	1	52925127	52952840	27714	2	67080	uc007ayr.1	0	ENSMUSG00000043629	1700019D03Rik	RIKEN cDNA 1700019D03 gene
chr1:52964439-52965195	chr1	52964439	52965195	6.07	6.12	6.01	0.11	0.717	0.875	1	1	61.95	77.44	67.06	62	-	+	+	-	Distal Intergenic	1	52925127	52963260	38134	2	67080	uc007ays.1	-1179	ENSMUSG00000043629	1700019D03Rik	RIKEN cDNA 1700019D03 gene
chr1:52982682-52982966	chr1	52982682	52982966	4.6	4.86	4.29	0.57	0.289	1	2	0	27.98	30.02	14	25	+	+	-	-	Distal Intergenic	1	52925127	52963260	38134	2	67080	uc007ays.1	-19422	ENSMUSG00000043629	1700019D03Rik	RIKEN cDNA 1700019D03 gene
chr1:53093013-53093432	chr1	53093013	53093432	4.31	4.77	3.63	1.14	0.075	1	1	0	18.98	35.42	14.74	10	-	+	-	-	Distal Intergenic	1	53061640	53068079	6440	1	17700	uc007ayt.2	31373	ENSMUSG00000026100	Mstn	myostatin
chr1:53182425-53182992	chr1	53182425	53182992	4.98	5.44	4.3	1.14	0.0398	0.215	1	0	47.96	39.02	29.48	10	-	+	-	-	Exon (uc007ayu.1/69397, exon 3 of 9)	1	53158577	53187617	29041	2	69397	uc007ayu.1	4625	ENSMUSG00000060715	1700019A02Rik	RIKEN cDNA 1700019A02 gene
chr1:53187328-53187768	chr1	53187328	53187768	5.26	6.01	3.56	2.45	1.31e-06	0.000203	1	0	52.96	76.24	6.63	17	-	+	-	-	Promoter	1	53158577	53187617	29041	2	69397	uc007ayu.1	0	ENSMUSG00000060715	1700019A02Rik	RIKEN cDNA 1700019A02 gene
chr1:53191364-53191594	chr1	53191364	53191594	4.32	4.71	3.78	0.93	0.131	1	0	0	20.98	31.22	15.48	12	-	-	-	-	Intron (uc007ayv.3/227099, intron 12 of 12)	1	53158577	53187617	29041	2	69397	uc007ayu.1	-3747	ENSMUSG00000060715	1700019A02Rik	RIKEN cDNA 1700019A02 gene
chr1:53209964-53210578	chr1	53209964	53210578	5.5	5.95	4.85	1.11	0.00601	0.0743	2	0	60.95	63.04	23.58	34	+	+	-	-	Intron (uc007ayv.3/227099, intron 6 of 12)	1	53158577	53187617	29041	2	69397	uc007ayu.1	-22347	ENSMUSG00000060715	1700019A02Rik	RIKEN cDNA 1700019A02 gene
chr1:53296685-53297591	chr1	53296685	53297591	7.77	8	7.5	0.5	0.00825	0.0894	2	2	278.77	233.54	174.65	188	+	+	+	+	Promoter	1	53189189	53297028	107840	2	227099	uc007ayv.3	0	ENSMUSG00000026098	Pms1	postmeiotic segregation increased 1 (S. cerevisiae)
chr1:53313047-53314092	chr1	53313047	53314092	6.55	6.76	6.3	0.46	0.155	0.429	2	2	91.92	124.87	101.69	56	+	+	+	+	Promoter	1	53313624	53324064	10441	1	72085	uc007aza.2	0	ENSMUSG00000026096	Osgepl1	O-sialoglycoprotein endopeptidase-like 1
chr1:53328446-53328974	chr1	53328446	53328974	4.78	5.15	4.3	0.84	0.136	1	1	0	47.96	22.81	15.48	24	+	-	-	-	Intron (uc007aze.2/70396, intron 6 of 6)	1	53319709	53326342	6634	1	72085	uc007azd.2	8737	ENSMUSG00000026096	Osgepl1	O-sialoglycoprotein endopeptidase-like 1
chr1:53352254-53353049	chr1	53352254	53353049	7.11	7.18	7.04	0.14	0.523	0.761	2	2	139.88	149.49	133.38	129	+	+	+	+	Promoter	1	53325507	53352752	27246	2	70396	uc007aze.2	0	ENSMUSG00000026095	Asnsd1	asparagine synthetase domain containing 1
chr1:53393532-53394871	chr1	53393532	53394871	6.55	6.82	6.21	0.61	0.0306	0.187	2	2	111.91	114.67	84.01	64	+	+	+	+	Downstream (2-3kb)	1	53347015	53352752	5738	2	70396	uc011wku.2	-40780	ENSMUSG00000026095	Asnsd1	asparagine synthetase domain containing 1
chr1:53569190-53569843	chr1	53569190	53569843	5.42	5.64	5.16	0.48	0.279	0.568	1	0	49.96	49.83	45.69	26	-	+	-	-	Intron (uc029qom.1/627872, intron 23 of 65)	1	53397002	53706784	309783	2	627872	uc029qom.1	136941	ENSMUSG00000096141	Dnah7a	dynein, axonemal, heavy chain 7A
chr1:53581016-53582239	chr1	53581016	53582239	7.73	7.87	7.59	0.28	0.127	0.391	2	2	232.81	233.54	193.81	191	+	+	+	+	Intron (uc029qom.1/627872, intron 22 of 65)	1	53397002	53706784	309783	2	627872	uc029qom.1	124545	ENSMUSG00000096141	Dnah7a	dynein, axonemal, heavy chain 7A
chr1:53622189-53622822	chr1	53622189	53622822	4.97	5.05	4.89	0.16	0.794	0.913	0	0	31.97	34.22	44.21	15	-	-	-	-	Intron (uc029qom.1/627872, intron 17 of 65)	1	53397002	53706784	309783	2	627872	uc029qom.1	83962	ENSMUSG00000096141	Dnah7a	dynein, axonemal, heavy chain 7A
chr1:53632134-53632717	chr1	53632134	53632717	6	6.33	5.57	0.76	0.034	0.197	2	0	71.94	88.85	58.22	37	+	+	-	-	Intron (uc029qom.1/627872, intron 13 of 65)	1	53397002	53706784	309783	2	627872	uc029qom.1	74067	ENSMUSG00000096141	Dnah7a	dynein, axonemal, heavy chain 7A
chr1:53635692-53636069	chr1	53635692	53636069	4.89	5.32	4.27	1.05	0.0396	0.214	0	0	38.97	40.82	12.53	26	-	-	-	-	Exon (uc029qom.1/627872, exon 12 of 66)	1	53397002	53706784	309783	2	627872	uc029qom.1	70715	ENSMUSG00000096141	Dnah7a	dynein, axonemal, heavy chain 7A
chr1:53706105-53707077	chr1	53706105	53707077	7.02	7.28	6.72	0.56	0.021	0.152	2	2	139.88	169.9	89.17	121	+	+	+	+	Promoter	1	53397002	53706784	309783	2	627872	uc029qom.1	0	ENSMUSG00000096141	Dnah7a	dynein, axonemal, heavy chain 7A
chr1:53749591-53751418	chr1	53749591	53751418	8.32	8.55	8.03	0.52	0.000676	0.019	2	2	366.7	384.22	246.13	278	+	+	+	+	Distal Intergenic	1	53755512	53785215	29704	2	98267	uc007azj.2	33797	ENSMUSG00000026094	Stk17b	serine/threonine kinase 17b (apoptosis-inducing)
chr1:53784303-53785595	chr1	53784303	53785595	7.31	7.54	7.02	0.52	0.0219	0.155	2	2	198.84	174.1	146.64	113	+	+	+	+	Promoter	1	53755512	53785215	29704	2	98267	uc007azj.2	0	ENSMUSG00000026094	Stk17b	serine/threonine kinase 17b (apoptosis-inducing)
chr1:53823480-53824555	chr1	53823480	53824555	6.99	7.17	6.8	0.37	0.132	0.398	2	2	159.87	127.27	106.11	116	+	+	+	+	Intron (uc007azk.2/329152, intron 28 of 28)	1	53849424	53849495	72	1	102465783	uc033fjb.1	-24869	ENSMUSG00000098443	Mir7681	microRNA 7681
chr1:53837959-53839070	chr1	53837959	53839070	5.35	5.26	5.43	-0.18	0.691	0.861	0	0	31.97	44.43	46.43	40	-	-	-	-	Exon (uc007azk.2/329152, exon 23 of 29)	1	53849424	53849495	72	1	102465783	uc033fjb.1	-10354	ENSMUSG00000098443	Mir7681	microRNA 7681
chr1:53866427-53867565	chr1	53866427	53867565	6.43	6.56	6.29	0.27	0.408	0.68	0	1	101.92	86.45	94.32	62	-	-	+	-	Intron (uc007azk.2/329152, intron 18 of 28)	1	53849424	53849495	72	1	102465783	uc033fjb.1	17003	ENSMUSG00000098443	Mir7681	microRNA 7681
chr1:53894360-53895030	chr1	53894360	53895030	5.37	5.54	5.19	0.35	0.382	0.659	1	0	38.97	54.03	33.9	39	-	+	-	-	Intron (uc007azk.2/329152, intron 14 of 28)	1	53849424	53849495	72	1	102465783	uc033fjb.1	44936	ENSMUSG00000098443	Mir7681	microRNA 7681
chr1:53909025-53909508	chr1	53909025	53909508	4.84	5.06	4.59	0.47	0.384	1	0	0	41.97	24.61	25.05	23	-	-	-	-	Intron (uc007azk.2/329152, intron 13 of 28)	1	53849424	53849495	72	1	102465783	uc033fjb.1	59601	ENSMUSG00000098443	Mir7681	microRNA 7681
chr1:53925403-53925820	chr1	53925403	53925820	5.02	5.02	5.01	0.01	0.947	0.98	0	0	28.98	36.02	20.63	44	-	-	-	-	Exon (uc007azk.2/329152, exon 9 of 29)	1	53849424	53849495	72	1	102465783	uc033fjb.1	75979	ENSMUSG00000098443	Mir7681	microRNA 7681
chr1:53927571-53928030	chr1	53927571	53928030	5.02	5.26	4.73	0.53	0.292	0.58	2	0	41.97	34.82	33.16	20	+	+	-	-	Intron (uc007azk.2/329152, intron 7 of 28)	1	53849424	53849495	72	1	102465783	uc033fjb.1	78147	ENSMUSG00000098443	Mir7681	microRNA 7681
chr1:54039202-54039524	chr1	54039202	54039524	4.79	4.89	4.69	0.2	0.685	1	0	0	21.98	37.22	29.48	22	-	-	-	-	Intron (uc007azk.2/329152, intron 2 of 28)	1	53806874	54195034	388161	2	329152	uc007azk.2	155510	ENSMUSG00000042807	Hecw2	HECT, C2 and WW domain containing E3 ubiquitin protein ligase 2
chr1:54052889-54053274	chr1	54052889	54053274	4.67	4.67	4.68	-0.02	0.953	1	0	0	24.98	25.81	35.37	16	-	-	-	-	Intron (uc007azk.2/329152, intron 1 of 28)	1	53806874	54195034	388161	2	329152	uc007azk.2	141760	ENSMUSG00000042807	Hecw2	HECT, C2 and WW domain containing E3 ubiquitin protein ligase 2
chr1:54185010-54185848	chr1	54185010	54185848	5.48	5.86	4.97	0.89	0.0296	0.184	1	0	65.95	50.43	31.69	31	-	+	-	-	Intron (uc007azk.2/329152, intron 1 of 28)	1	53806874	54195034	388161	2	329152	uc007azk.2	9186	ENSMUSG00000042807	Hecw2	HECT, C2 and WW domain containing E3 ubiquitin protein ligase 2
chr1:54193998-54195368	chr1	54193998	54195368	7.14	7.37	6.85	0.52	0.033	0.195	2	2	162.87	168.7	136.33	95	+	+	+	+	Promoter	1	53806874	54195034	388161	2	329152	uc007azk.2	0	ENSMUSG00000042807	Hecw2	HECT, C2 and WW domain containing E3 ubiquitin protein ligase 2
chr1:54250331-54251276	chr1	54250331	54251276	8.24	8.4	8.07	0.33	0.0451	0.229	2	2	301.75	372.22	243.92	292	+	+	+	+	Promoter	1	54250683	54278961	28279	1	78016	uc007azn.1	0	ENSMUSG00000025983	Ccdc150	coiled-coil domain containing 150
chr1:54275520-54275968	chr1	54275520	54275968	4.87	5.26	4.34	0.92	0.0662	1	1	0	37.97	38.42	15.48	25	-	+	-	-	Intron (uc007azn.1/78016, intron 5 of 6)	1	54250683	54368727	118045	1	78016	uc011wkx.1	24837	ENSMUSG00000025983	Ccdc150	coiled-coil domain containing 150
chr1:54332945-54333243	chr1	54332945	54333243	3.96	3.75	4.15	-0.39	0.552	1	0	0	14.99	12.01	18.42	17	-	-	-	-	Intron (uc007azo.1/78016, intron 17 of 27)	1	54250683	54368727	118045	1	78016	uc011wkx.1	82262	ENSMUSG00000025983	Ccdc150	coiled-coil domain containing 150
chr1:54381334-54381796	chr1	54381334	54381796	6.03	6.51	5.32	1.19	0.00117	0.0272	1	1	78.93	103.26	50.85	29	-	+	+	-	Distal Intergenic	1	54395877	54439026	43150	2	98488	uc007azp.2	57230	ENSMUSG00000041303	Gtf3c3	general transcription factor IIIC, polypeptide 3
chr1:54384047-54384630	chr1	54384047	54384630	5.98	6.51	5.13	1.38	8.53e-05	0.00446	2	0	94.92	87.05	39.79	30	+	+	-	-	Distal Intergenic	1	54395877	54439026	43150	2	98488	uc007azp.2	54396	ENSMUSG00000041303	Gtf3c3	general transcription factor IIIC, polypeptide 3
chr1:54387036-54387356	chr1	54387036	54387356	3.91	4.25	3.47	0.78	0.262	1	1	0	13.99	24.01	8.11	14	-	+	-	-	Distal Intergenic	1	54395877	54439026	43150	2	98488	uc007azp.2	51670	ENSMUSG00000041303	Gtf3c3	general transcription factor IIIC, polypeptide 3
chr1:54438494-54439386	chr1	54438494	54439386	6.55	6.44	6.64	-0.2	0.551	0.78	2	2	69.94	103.86	84.74	115	+	+	+	+	Promoter	1	54395877	54439026	43150	2	98488	uc007azp.2	0	ENSMUSG00000041303	Gtf3c3	general transcription factor IIIC, polypeptide 3
chr1:54484619-54485438	chr1	54484619	54485438	6.81	7.11	6.42	0.69	0.00675	0.0792	2	2	145.88	130.28	84.74	87	+	+	+	+	Intron (uc011wky.2/241062, intron 25 of 26)	1	54395877	54439026	43150	2	98488	uc007azp.2	-45593	ENSMUSG00000041303	Gtf3c3	general transcription factor IIIC, polypeptide 3
chr1:54551854-54552319	chr1	54551854	54552319	5	5.13	4.86	0.27	0.604	0.813	0	0	36.97	33.02	36.11	22	-	-	-	-	Intron (uc011wky.2/241062, intron 1 of 26)	1	54473000	54557684	84685	2	241062	uc011wky.2	5365	ENSMUSG00000073678	Pgap1	post-GPI attachment to proteins 1
chr1:54557054-54558216	chr1	54557054	54558216	7.42	7.51	7.33	0.17	0.377	0.655	2	2	177.85	186.11	158.44	164	+	+	+	+	Promoter	1	54473000	54557684	84685	2	241062	uc011wky.2	0	ENSMUSG00000073678	Pgap1	post-GPI attachment to proteins 1
chr1:54584878-54586187	chr1	54584878	54586187	7.64	7.72	7.55	0.17	0.404	0.677	2	2	222.82	199.32	199.7	176	+	+	+	+	Distal Intergenic	1	54524284	54557684	33401	2	241062	uc007azr.3	-27194	ENSMUSG00000073678	Pgap1	post-GPI attachment to proteins 1
chr1:54607034-54607420	chr1	54607034	54607420	5.12	5.08	5.15	-0.07	0.845	0.937	0	1	36.97	30.62	50.11	21	-	-	+	-	Distal Intergenic	1	54524284	54557684	33401	2	241062	uc007azr.3	-49350	ENSMUSG00000073678	Pgap1	post-GPI attachment to proteins 1
chr1:54612087-54613165	chr1	54612087	54613165	4.94	5.48	4.06	1.42	0.00583	0.0728	0	0	39.97	49.23	10.32	23	-	-	-	-	Distal Intergenic	1	54524284	54557684	33401	2	241062	uc007azr.3	-54403	ENSMUSG00000073678	Pgap1	post-GPI attachment to proteins 1
chr1:54676915-54677429	chr1	54676915	54677429	4.55	4.83	4.2	0.63	0.259	1	0	0	27.98	28.82	20.63	16	-	-	-	-	Intron (uc011wkz.1/329154, intron 17 of 27)	1	54524284	54557684	33401	2	241062	uc007azr.3	-119231	ENSMUSG00000073678	Pgap1	post-GPI attachment to proteins 1
chr1:54776085-54776484	chr1	54776085	54776484	4.73	4.99	4.41	0.57	0.265	1	1	0	24.98	38.42	20.63	22	-	+	-	-	Intron (uc011wkz.1/329154, intron 4 of 27)	1	54645340	54926387	281048	2	329154	uc011wkz.1	149903	ENSMUSG00000052331	Ankrd44	ankyrin repeat domain 44
chr1:54791354-54791688	chr1	54791354	54791688	4.17	4.54	3.66	0.88	0.174	1	0	0	15.99	30.62	13.26	12	-	-	-	-	Intron (uc011wkz.1/329154, intron 3 of 27)	1	54645340	54926387	281048	2	329154	uc011wkz.1	134699	ENSMUSG00000052331	Ankrd44	ankyrin repeat domain 44
chr1:54808029-54808254	chr1	54808029	54808254	4.36	4.89	3.51	1.37	0.0424	1	1	0	42.96	16.21	8.84	14	+	-	-	-	Intron (uc011wkz.1/329154, intron 2 of 27)	1	54645340	54926387	281048	2	329154	uc011wkz.1	118133	ENSMUSG00000052331	Ankrd44	ankyrin repeat domain 44
chr1:54816917-54817214	chr1	54816917	54817214	4.44	4.77	4.01	0.76	0.215	1	0	0	32.97	21.61	19.16	13	-	-	-	-	Intron (uc011wkz.1/329154, intron 2 of 27)	1	54645340	54926387	281048	2	329154	uc011wkz.1	109173	ENSMUSG00000052331	Ankrd44	ankyrin repeat domain 44
chr1:54925554-54926796	chr1	54925554	54926796	7.27	7.33	7.21	0.12	0.584	0.801	2	2	162.87	157.89	145.91	150	+	+	+	+	Promoter	1	54645340	54926387	281048	2	329154	uc011wkz.1	0	ENSMUSG00000052331	Ankrd44	ankyrin repeat domain 44
chr1:54930804-54931099	chr1	54930804	54931099	5.57	5.4	5.72	-0.32	0.387	0.663	0	0	45.96	38.42	54.53	51	-	-	-	-	Distal Intergenic	1	54760887	54926387	165501	2	329154	uc007azv.2	-4417	ENSMUSG00000052331	Ankrd44	ankyrin repeat domain 44
chr1:54983314-54984057	chr1	54983314	54984057	5.73	5.97	5.44	0.54	0.158	0.432	1	0	72.94	52.83	37.58	49	+	-	-	-	Downstream (1-2kb)	1	54985170	54991115	5946	2	81898	uc007azw.2	7058	ENSMUSG00000025982	Sf3b1	splicing factor 3b, subunit 1
chr1:55026923-55027809	chr1	55026923	55027809	6.82	7.01	6.6	0.41	0.0999	0.347	2	2	118.9	139.28	86.22	108	+	+	+	+	Promoter	1	54985170	55027478	42309	2	81898	uc007azx.2	0	ENSMUSG00000025982	Sf3b1	splicing factor 3b, subunit 1
chr1:55052273-55053272	chr1	55052273	55053272	7.87	7.94	7.81	0.13	0.433	0.698	2	2	226.81	264.15	203.39	244	+	+	+	+	Promoter	1	55052770	55072702	19933	1	67876	uc007azz.1	0	ENSMUSG00000025981	Coq10b	coenzyme Q10B
chr1:55075891-55077332	chr1	55075891	55077332	6.71	6.81	6.6	0.21	0.419	0.688	1	1	112.91	111.06	98.75	95	+	-	-	+	Downstream (<1kb)	1	55077834	55087932	10099	2	15510	uc007bab.2	10600	ENSMUSG00000025980	Hspd1	heat shock protein 1 (chaperonin)
chr1:55087377-55088566	chr1	55087377	55088566	7.57	7.56	7.59	-0.03	0.89	0.956	2	2	178.85	198.12	210.02	174	+	+	+	+	Promoter	1	55077834	55087932	10099	2	15510	uc007bab.2	0	ENSMUSG00000025980	Hspd1	heat shock protein 1 (chaperonin)
chr1:55102691-55103157	chr1	55102691	55103157	4.96	5	4.91	0.09	0.894	0.958	0	0	35.97	28.22	38.32	22	-	-	-	-	Distal Intergenic	1	55088148	55091317	3170	1	15528	uc007bac.2	14543	ENSMUSG00000073676	Hspe1	heat shock protein 1 (chaperonin 10)
chr1:55108272-55109184	chr1	55108272	55109184	7.07	7.32	6.78	0.53	0.0342	0.198	2	2	140.88	177.7	86.22	134	+	+	+	+	Distal Intergenic	1	55088148	55091317	3170	1	15528	uc007bac.2	20124	ENSMUSG00000073676	Hspe1	heat shock protein 1 (chaperonin 10)
chr1:55130811-55131952	chr1	55130811	55131952	7.28	7.44	7.09	0.35	0.1	0.348	2	2	167.86	180.1	123.06	150	+	+	+	+	Promoter	1	55131245	55154899	23655	1	19070	uc007bad.1	0	ENSMUSG00000025979	Mob4	MOB family member 4, phocein
chr1:55161850-55162379	chr1	55161850	55162379	6.42	6.39	6.46	-0.07	0.84	0.934	2	2	79.93	87.65	79.59	96	+	+	+	+	Distal Intergenic	1	55131245	55154899	23655	1	19070	uc057aun.1	30605	ENSMUSG00000025979	Mob4	MOB family member 4, phocein
chr1:55162663-55163246	chr1	55162663	55163246	6.03	5.86	6.18	-0.33	0.365	0.645	1	1	53.96	61.84	58.22	87	-	+	-	+	Distal Intergenic	1	55131245	55154899	23655	1	19070	uc057aun.1	31418	ENSMUSG00000025979	Mob4	MOB family member 4, phocein
chr1:55192086-55192323	chr1	55192086	55192323	4.75	5.28	3.9	1.38	0.0134	1	1	0	33.97	43.83	19.9	10	-	+	-	-	Intron (uc011wla.1/74013, intron 4 of 5)	1	55170160	55204392	34233	2	74013	uc011wla.1	12069	ENSMUSG00000025978	Rftn2	raftlin family member 2
chr1:55198560-55199301	chr1	55198560	55199301	7.52	7.46	7.58	-0.12	0.555	0.782	2	2	168.86	183.11	189.39	193	+	+	+	+	Intron (uc011wla.1/74013, intron 2 of 5)	1	55170160	55204392	34233	2	74013	uc011wla.1	5091	ENSMUSG00000025978	Rftn2	raftlin family member 2
chr1:55212944-55213928	chr1	55212944	55213928	6.43	6.56	6.28	0.27	0.334	0.619	2	0	86.93	101.46	81.8	74	+	+	-	-	Intron (uc007bag.1/74013, intron 2 of 8)	1	55170160	55204392	34233	2	74013	uc011wla.1	-8552	ENSMUSG00000025978	Rftn2	raftlin family member 2
chr1:55225974-55226763	chr1	55225974	55226763	5.21	5.3	5.12	0.19	0.651	0.839	0	0	36.97	42.02	29.48	40	-	-	-	-	Promoter	1	55170160	55226782	56623	2	74013	uc007bag.1	19	ENSMUSG00000025978	Rftn2	raftlin family member 2
chr1:55236823-55237799	chr1	55236823	55237799	6.99	7.16	6.8	0.37	0.114	0.37	2	2	135.89	150.69	105.38	117	+	+	+	+	Promoter	1	55237177	55240058	2882	1	212679	uc007baj.1	0	ENSMUSG00000046994	Mars2	methionine-tRNA synthetase 2 (mitochondrial)
chr1:55279189-55279554	chr1	55279189	55279554	5.08	5.1	5.07	0.02	0.923	0.97	0	1	29.98	38.42	24.32	43	-	-	-	+	Distal Intergenic	1	55237177	55240058	2882	1	212679	uc007baj.1	42012	ENSMUSG00000046994	Mars2	methionine-tRNA synthetase 2 (mitochondrial)
chr1:55306105-55306399	chr1	55306105	55306399	4.78	5.03	4.47	0.56	0.271	1	1	0	29.98	35.42	24.32	20	-	+	-	-	Intron (uc011wlb.1/75388, intron 7 of 9)	1	55300069	55362707	62639	2	75388	uc011wlb.1	56308	ENSMUSG00000025977	Boll	bol, boule-like (Drosophila)
chr1:55362198-55364036	chr1	55362198	55364036	7.6	7.6	7.6	0	0.985	0.994	2	2	192.84	195.71	179.81	209	+	+	+	+	Promoter	1	55300069	55362707	62639	2	75388	uc011wlb.1	0	ENSMUSG00000025977	Boll	bol, boule-like (Drosophila)
chr1:55383230-55383610	chr1	55383230	55383610	6.12	6.23	6	0.23	0.456	0.715	2	1	72.94	76.84	59.69	68	+	+	-	+	Distal Intergenic	1	55346257	55363469	17213	2	75388	uc007bam.1	-19761	ENSMUSG00000025977	Boll	bol, boule-like (Drosophila)
chr1:55405348-55407022	chr1	55405348	55407022	7.59	7.76	7.39	0.37	0.0516	0.247	2	2	202.83	231.13	167.28	168	+	+	+	+	Promoter	1	55405946	55754285	348340	1	227120	uc007ban.2	0	ENSMUSG00000038349	Plcl1	phospholipase C-like 1
chr1:55491618-55492236	chr1	55491618	55492236	5.44	5.45	5.43	0.01	0.963	0.986	0	1	46.96	40.22	32.42	54	-	-	-	+	Intron (uc007ban.2/227120, intron 1 of 5)	1	55405946	55754285	348340	1	227120	uc007ban.2	85672	ENSMUSG00000038349	Plcl1	phospholipase C-like 1
chr1:55497421-55497978	chr1	55497421	55497978	5.31	5.42	5.2	0.22	0.658	0.843	0	0	49.96	35.42	43.48	30	-	-	-	-	Intron (uc007ban.2/227120, intron 1 of 5)	1	55405946	55754285	348340	1	227120	uc007ban.2	91475	ENSMUSG00000038349	Plcl1	phospholipase C-like 1
chr1:55540049-55540796	chr1	55540049	55540796	5.4	5.46	5.34	0.12	0.751	0.892	0	0	35.97	52.23	41.27	40	-	-	-	-	Intron (uc007ban.2/227120, intron 1 of 5)	1	55405946	55754285	348340	1	227120	uc007ban.2	134103	ENSMUSG00000038349	Plcl1	phospholipase C-like 1
chr1:55575786-55576510	chr1	55575786	55576510	6.14	6.31	5.95	0.36	0.243	0.533	2	0	77.94	80.45	58.22	65	+	+	-	-	Intron (uc007ban.2/227120, intron 1 of 5)	1	55405946	55754285	348340	1	227120	uc007ban.2	169840	ENSMUSG00000038349	Plcl1	phospholipase C-like 1
chr1:55736272-55737252	chr1	55736272	55737252	5.84	5.94	5.73	0.22	0.575	0.795	1	0	61.95	61.24	64.11	42	+	-	-	-	Intron (uc007ban.2/227120, intron 5 of 5)	1	55931241	55972098	40858	1	329159	uc007bao.2	-193989	ENSMUSG00000099950	9130227L01Rik	RIKEN cDNA 9130227L01 gene
chr1:55751044-55751507	chr1	55751044	55751507	4.87	4.87	4.87	0	0.967	1	0	1	31.97	26.42	38.32	20	-	-	+	-	3' UTR	1	55931241	55972098	40858	1	329159	uc007bao.2	-179734	ENSMUSG00000099950	9130227L01Rik	RIKEN cDNA 9130227L01 gene
chr1:55755745-55755996	chr1	55755745	55755996	4.47	4.29	4.62	-0.33	0.574	1	0	0	16.99	22.21	24.32	25	-	-	-	-	Distal Intergenic	1	55931241	55972098	40858	1	329159	uc007bao.2	-175245	ENSMUSG00000099950	9130227L01Rik	RIKEN cDNA 9130227L01 gene
chr1:55838124-55838512	chr1	55838124	55838512	5.05	5.15	4.94	0.21	0.636	0.831	0	0	31.97	39.02	29.48	32	-	-	-	-	Distal Intergenic	1	55931241	55972098	40858	1	329159	uc007bao.2	-92729	ENSMUSG00000099950	9130227L01Rik	RIKEN cDNA 9130227L01 gene
chr1:55873898-55875278	chr1	55873898	55875278	6.91	7.07	6.72	0.35	0.175	0.454	2	2	135.89	132.68	120.12	91	+	+	+	+	Distal Intergenic	1	55931241	55972098	40858	1	329159	uc007bao.2	-55963	ENSMUSG00000099950	9130227L01Rik	RIKEN cDNA 9130227L01 gene
chr1:56098942-56099489	chr1	56098942	56099489	4.05	3.9	4.2	-0.3	0.685	1	0	0	9.99	19.81	20.63	16	-	-	-	-	Distal Intergenic	1	56018978	56020203	1226	1	69356	uc056yct.1	79964	ENSMUSG00000100372	1700003I22Rik	RIKEN cDNA 1700003I22 gene
chr1:56380097-56380747	chr1	56380097	56380747	5.45	5.71	5.13	0.57	0.151	0.423	1	1	47.96	56.43	36.11	34	-	+	+	-	Distal Intergenic	1	56636051	56637451	1401	2	71066	uc007bar.2	256704	ENSMUSG00000045336	Hsfy2	heat shock transcription factor, Y-linked 2
chr1:56668044-56668868	chr1	56668044	56668868	5.27	5.39	5.14	0.24	0.563	0.788	1	1	31.97	51.63	23.58	47	-	+	-	+	Distal Intergenic	1	56636051	56637451	1401	2	71066	uc007bar.2	-30593	ENSMUSG00000045336	Hsfy2	heat shock transcription factor, Y-linked 2
chr1:56696628-56697929	chr1	56696628	56697929	6.09	6.14	6.04	0.1	0.749	0.891	2	0	56.95	84.05	74.43	57	+	+	-	-	Distal Intergenic	1	56636051	56637451	1401	2	71066	uc007bar.2	-59177	ENSMUSG00000045336	Hsfy2	heat shock transcription factor, Y-linked 2
chr1:56714145-56715009	chr1	56714145	56715009	5.23	5.44	4.99	0.45	0.289	0.578	2	0	35.97	51.03	26.53	37	+	+	-	-	Distal Intergenic	1	56636051	56637451	1401	2	71066	uc007bar.2	-76694	ENSMUSG00000045336	Hsfy2	heat shock transcription factor, Y-linked 2
chr1:56723393-56724079	chr1	56723393	56724079	5.65	5.8	5.49	0.31	0.395	0.669	1	0	48.96	62.44	45.69	44	-	+	-	-	Distal Intergenic	1	56636051	56637451	1401	2	71066	uc007bar.2	-85942	ENSMUSG00000045336	Hsfy2	heat shock transcription factor, Y-linked 2
chr1:56839050-56839499	chr1	56839050	56839499	5.26	5.44	5.06	0.38	0.424	0.692	1	1	43.96	42.62	42.74	24	-	+	+	-	Intron (uc007bas.1/212712, intron 9 of 10)	1	56793981	56971334	177354	2	212712	uc007bas.1	131835	ENSMUSG00000038331	Satb2	special AT-rich sequence binding protein 2
chr1:56844453-56845155	chr1	56844453	56845155	6.14	6.14	6.13	0.01	1	1	2	2	83.93	57.03	61.16	79	+	+	+	+	Intron (uc007bas.1/212712, intron 9 of 10)	1	56793981	56971334	177354	2	212712	uc007bas.1	126179	ENSMUSG00000038331	Satb2	special AT-rich sequence binding protein 2
chr1:56930063-56930349	chr1	56930063	56930349	3.9	3.63	4.12	-0.49	0.491	1	0	1	10.99	13.81	22.84	12	-	-	+	-	Intron (uc007bas.1/212712, intron 3 of 10)	1	56793981	56971334	177354	2	212712	uc007bas.1	40985	ENSMUSG00000038331	Satb2	special AT-rich sequence binding protein 2
chr1:56938605-56938921	chr1	56938605	56938921	3.86	3.71	3.99	-0.28	0.735	1	0	0	9.99	16.21	11.79	20	-	-	-	-	Intron (uc007bas.1/212712, intron 3 of 10)	1	56793981	56971334	177354	2	212712	uc007bas.1	32413	ENSMUSG00000038331	Satb2	special AT-rich sequence binding protein 2
chr1:56953579-56954211	chr1	56953579	56954211	5.71	5.56	5.85	-0.29	0.467	0.722	0	2	45.96	48.63	46.43	69	-	-	+	+	Intron (uc007bas.1/212712, intron 2 of 10)	1	56793981	56971334	177354	2	212712	uc007bas.1	17123	ENSMUSG00000038331	Satb2	special AT-rich sequence binding protein 2
chr1:56955282-56955980	chr1	56955282	56955980	5.8	6.01	5.55	0.46	0.219	0.506	1	0	50.96	78.05	53.79	40	-	+	-	-	Intron (uc007bas.1/212712, intron 2 of 10)	1	56793981	56971334	177354	2	212712	uc007bas.1	15354	ENSMUSG00000038331	Satb2	special AT-rich sequence binding protein 2
chr1:56969309-56969745	chr1	56969309	56969745	5.99	6.38	5.46	0.92	0.00645	0.0773	1	0	88.93	77.44	39.79	48	-	+	-	-	Exon (uc007bas.1/212712, exon 2 of 11)	1	56793981	56971334	177354	2	212712	uc007bas.1	1589	ENSMUSG00000038331	Satb2	special AT-rich sequence binding protein 2
chr1:56972152-56973740	chr1	56972152	56973740	7.83	7.95	7.7	0.25	0.158	0.432	2	1	247.8	247.94	219.6	196	+	+	-	+	Promoter	1	56971469	57042513	71045	1	329160	uc007bat.2	683	ENSMUSG00000087022	9130024F11Rik	RIKEN cDNA 9130024F11 gene
chr1:56977233-56978659	chr1	56977233	56978659	7.59	7.69	7.49	0.2	0.316	0.604	2	2	172.86	238.94	179.81	179	+	+	+	+	Intron (uc007bat.2/329160, intron 1 of 4)	1	56971469	57042513	71045	1	329160	uc007bat.2	5764	ENSMUSG00000087022	9130024F11Rik	RIKEN cDNA 9130024F11 gene
chr1:56983656-56984811	chr1	56983656	56984811	6.28	6.36	6.2	0.16	0.607	0.814	1	0	77.94	85.85	82.53	64	-	+	-	-	Intron (uc007bat.2/329160, intron 1 of 4)	1	56971469	57042513	71045	1	329160	uc007bat.2	12187	ENSMUSG00000087022	9130024F11Rik	RIKEN cDNA 9130024F11 gene
chr1:57070342-57071237	chr1	57070342	57071237	4.94	4.99	4.9	0.09	0.88	0.952	1	0	39.97	23.41	26.53	33	+	-	-	-	Distal Intergenic	1	56971469	57042513	71045	1	329160	uc007bat.2	98873	ENSMUSG00000087022	9130024F11Rik	RIKEN cDNA 9130024F11 gene
chr1:57095540-57096452	chr1	57095540	57096452	5.5	5.41	5.59	-0.17	0.734	0.884	0	0	32.97	52.23	36.11	60	-	-	-	-	Distal Intergenic	1	57200645	57214996	14352	2	407809	uc007bav.2	118544	ENSMUSG00000101429	BC055402	cDNA sequence BC055402
chr1:57205373-57206047	chr1	57205373	57206047	5.73	6.02	5.37	0.65	0.081	0.312	1	1	52.96	76.84	34.63	48	-	+	-	+	Intron (uc007bav.2/407809, intron 5 of 6)	1	57200645	57214996	14352	2	407809	uc007bav.2	8949	ENSMUSG00000101429	BC055402	cDNA sequence BC055402
chr1:57269397-57270385	chr1	57269397	57270385	6.42	6.48	6.36	0.13	0.677	0.853	2	2	82.93	96.06	95.8	68	+	+	+	+	Distal Intergenic	1	57200645	57214996	14352	2	407809	uc007bav.2	-54401	ENSMUSG00000101429	BC055402	cDNA sequence BC055402
chr1:57281520-57282228	chr1	57281520	57282228	6.54	6.82	6.18	0.64	0.0262	0.171	2	2	112.91	113.47	84.01	61	+	+	+	+	Distal Intergenic	1	57200645	57214996	14352	2	407809	uc007bav.2	-66524	ENSMUSG00000101429	BC055402	cDNA sequence BC055402
chr1:57331620-57332453	chr1	57331620	57332453	5.7	5.84	5.55	0.29	0.48	0.732	1	0	66.94	47.43	50.85	43	-	+	-	-	Distal Intergenic	1	57359222	57377544	18323	2	75323	uc007bax.1	45091	ENSMUSG00000097519	4930558J18Rik	RIKEN cDNA 4930558J18 gene
chr1:57333726-57334339	chr1	57333726	57334339	5.42	5.49	5.34	0.16	0.68	0.855	1	0	40.97	49.23	39.79	41	-	+	-	-	Distal Intergenic	1	57359222	57377544	18323	2	75323	uc007bax.1	43205	ENSMUSG00000097519	4930558J18Rik	RIKEN cDNA 4930558J18 gene
chr1:57343521-57343909	chr1	57343521	57343909	4.65	4.86	4.4	0.46	0.42	1	0	0	29.98	28.22	27.27	15	-	-	-	-	Distal Intergenic	1	57359222	57377544	18323	2	75323	uc007bax.1	33635	ENSMUSG00000097519	4930558J18Rik	RIKEN cDNA 4930558J18 gene
chr1:57377105-57378388	chr1	57377105	57378388	7.74	7.85	7.62	0.23	0.196	0.479	2	2	220.82	241.94	199.7	194	+	+	+	+	Promoter	1	57359222	57377544	18323	2	75323	uc007bax.1	0	ENSMUSG00000097519	4930558J18Rik	RIKEN cDNA 4930558J18 gene
chr1:57394259-57394493	chr1	57394259	57394493	4.35	4.63	4.02	0.61	0.317	1	1	0	16.99	32.42	18.42	14	-	+	-	-	Intron (uc007baz.2/68736, intron 3 of 7)	1	57406548	57415958	9411	1	68115	uc007bbc.2	-12055	ENSMUSG00000025971	Maip1	matrix AAA peptidase interacting protein 1
chr1:57399453-57400289	chr1	57399453	57400289	4.76	5.12	4.27	0.85	0.117	1	0	0	38.97	30.62	23.58	15	-	-	-	-	Intron (uc007baz.2/68736, intron 2 of 7)	1	57406548	57415958	9411	1	68115	uc007bbc.2	-6259	ENSMUSG00000025971	Maip1	matrix AAA peptidase interacting protein 1
chr1:57406144-57407344	chr1	57406144	57407344	6.75	6.89	6.59	0.31	0.223	0.51	2	2	108.91	129.07	97.27	95	+	+	+	+	Promoter	1	57406548	57415958	9411	1	68115	uc007bbc.2	0	ENSMUSG00000025971	Maip1	matrix AAA peptidase interacting protein 1
chr1:57428850-57429151	chr1	57428850	57429151	5.17	5.39	4.9	0.49	0.269	0.558	1	1	42.96	40.82	25.79	34	-	+	-	+	Distal Intergenic	1	57393321	57406674	13354	2	68736	uc007bbb.2	-22176	ENSMUSG00000048495	Tyw5	tRNA-yW synthesizing protein 5
chr1:57470315-57470723	chr1	57470315	57470723	5.23	5.67	4.57	1.1	0.014	0.122	1	0	41.97	60.03	20.63	27	-	+	-	-	Distal Intergenic	1	57393321	57406674	13354	2	68736	uc007bbb.2	-63641	ENSMUSG00000048495	Tyw5	tRNA-yW synthesizing protein 5
chr1:57476600-57477146	chr1	57476600	57477146	5.56	5.85	5.19	0.66	0.0888	0.328	2	0	56.95	58.23	30.95	42	+	+	-	-	Distal Intergenic	1	57393321	57406674	13354	2	68736	uc007bbb.2	-69926	ENSMUSG00000048495	Tyw5	tRNA-yW synthesizing protein 5
chr1:57564525-57565516	chr1	57564525	57565516	6.15	6.38	5.87	0.51	0.0997	0.347	2	0	76.94	90.05	58.95	58	+	+	-	-	Distal Intergenic	1	57393321	57406674	13354	2	68736	uc007bbb.2	-157851	ENSMUSG00000048495	Tyw5	tRNA-yW synthesizing protein 5
chr1:57607015-57607593	chr1	57607015	57607593	5.13	5.33	4.89	0.44	0.343	0.627	0	0	37.97	42.62	35.37	24	-	-	-	-	Distal Intergenic	1	57774861	57948397	173537	1	67198	uc007bbd.2	-167268	ENSMUSG00000038305	Spats2l	spermatogenesis associated, serine-rich 2-like
chr1:57612139-57612675	chr1	57612139	57612675	5.38	5.59	5.12	0.47	0.261	0.55	1	0	50.96	45.63	37.58	32	-	+	-	-	Distal Intergenic	1	57774861	57948397	173537	1	67198	uc007bbd.2	-162186	ENSMUSG00000038305	Spats2l	spermatogenesis associated, serine-rich 2-like
chr1:57773851-57775755	chr1	57773851	57775755	7.83	7.88	7.78	0.1	0.55	0.779	2	2	208.83	263.55	209.28	231	+	+	+	+	Promoter	1	57774861	57948397	173537	1	67198	uc007bbd.2	0	ENSMUSG00000038305	Spats2l	spermatogenesis associated, serine-rich 2-like
chr1:57889788-57891111	chr1	57889788	57891111	6.02	6.29	5.69	0.6	0.0881	0.326	2	0	88.93	67.24	41.27	62	+	+	-	-	Intron (uc007bbd.2/67198, intron 7 of 13)	1	57845571	57948397	102827	1	67198	uc007bbe.2	44217	ENSMUSG00000038305	Spats2l	spermatogenesis associated, serine-rich 2-like
chr1:57969381-57970612	chr1	57969381	57970612	7.01	7.08	6.94	0.14	0.553	0.782	2	2	140.88	129.68	118.64	127	+	+	+	+	Promoter	1	57955101	57969524	14424	2	51960	uc011wlh.1	0	ENSMUSG00000054770	Kctd18	potassium channel tetramerisation domain containing 18
chr1:57988993-57990499	chr1	57988993	57990499	6.34	6.72	5.81	0.91	0.00554	0.0705	1	1	125.9	85.25	63.37	49	+	-	+	-	Intron (uc011wlj.1/68549, intron 1 of 5)	1	57985340	58026277	40938	1	68549	uc011wlj.1	3653	ENSMUSG00000026039	Sgol2a	shugoshin-like 2a (S. pombe)
chr1:57995652-57996627	chr1	57995652	57996627	6.8	6.92	6.67	0.26	0.304	0.592	2	2	114.91	127.87	105.38	98	+	+	+	+	Promoter	1	57995974	58026277	30304	1	68549	uc007bbk.2	0	ENSMUSG00000026039	Sgol2a	shugoshin-like 2a (S. pombe)
chr1:58029424-58031419	chr1	58029424	58031419	7.39	7.68	7.01	0.67	0.00141	0.0305	2	2	194.84	216.73	138.54	120	+	+	+	+	Promoter	1	58029969	58106410	76442	1	11761	uc007bbl.1	0	ENSMUSG00000063558	Aox1	aldehyde oxidase 1
chr1:58112754-58113398	chr1	58112754	58113398	5.91	5.6	6.16	-0.55	0.118	0.376	0	2	53.96	43.23	59.69	83	-	-	+	+	Promoter	1	58113136	58200452	87317	1	71724	uc007bbm.1	0	ENSMUSG00000064294	Aox3	aldehyde oxidase 3
chr1:58188560-58188949	chr1	58188560	58188949	4.88	4.55	5.14	-0.6	0.249	0.539	0	0	20.98	25.81	28.74	42	-	-	-	-	Intron (uc007bbm.1/71724, intron 33 of 34)	1	58210397	58268596	58200	1	71872	uc007bbo.1	-21448	ENSMUSG00000038242	Aox4	aldehyde oxidase 4
chr1:58240480-58240724	chr1	58240480	58240724	4.59	5.05	3.91	1.13	0.0553	1	1	0	22.98	43.23	19.16	11	-	+	-	-	Exon (uc007bbo.1/71872, exon 15 of 35)	1	58210397	58268596	58200	1	71872	uc007bbo.1	30083	ENSMUSG00000038242	Aox4	aldehyde oxidase 4
chr1:58290192-58290596	chr1	58290192	58290596	4.54	4.41	4.67	-0.26	0.621	1	0	0	27.98	14.41	22.84	28	-	-	-	-	Intron (uc007bbp.1/213043, intron 7 of 35)	1	58278326	58379264	100939	1	213043	uc007bbp.1	11866	ENSMUSG00000079554	Aox2	aldehyde oxidase 2
chr1:58296069-58296726	chr1	58296069	58296726	5.72	5.95	5.44	0.51	0.158	0.432	1	0	56.95	66.64	42.74	44	-	+	-	-	Intron (uc007bbp.1/213043, intron 10 of 35)	1	58278326	58379264	100939	1	213043	uc007bbp.1	17743	ENSMUSG00000079554	Aox2	aldehyde oxidase 2
chr1:58303793-58304713	chr1	58303793	58304713	5.4	5.47	5.32	0.15	0.733	0.883	0	0	38.97	49.83	50.85	29	-	-	-	-	Exon (uc007bbp.1/213043, exon 14 of 36)	1	58278326	58379264	100939	1	213043	uc007bbp.1	25467	ENSMUSG00000079554	Aox2	aldehyde oxidase 2
chr1:58359003-58359714	chr1	58359003	58359714	5.42	5.55	5.27	0.27	0.487	0.737	1	0	44.96	48.63	32.42	45	-	+	-	-	Exon (uc007bbp.1/213043, exon 34 of 36)	1	58393097	58406548	13452	1	66882	uc007bbq.1	-33383	ENSMUSG00000051223	Bzw1	basic leucine zipper and W2 domains 1
chr1:58366631-58367621	chr1	58366631	58367621	6.58	6.45	6.69	-0.24	0.426	0.693	1	2	71.94	103.26	106.85	100	-	+	+	+	Intron (uc007bbp.1/213043, intron 34 of 35)	1	58393097	58406548	13452	1	66882	uc007bbq.1	-25476	ENSMUSG00000051223	Bzw1	basic leucine zipper and W2 domains 1
chr1:58382604-58383008	chr1	58382604	58383008	4.67	4.83	4.48	0.35	0.503	1	0	0	29.98	27.02	17.69	27	-	-	-	-	Distal Intergenic	1	58393097	58406548	13452	1	66882	uc007bbq.1	-10089	ENSMUSG00000051223	Bzw1	basic leucine zipper and W2 domains 1
chr1:58392293-58393383	chr1	58392293	58393383	7.14	7.18	7.1	0.08	0.726	0.88	2	2	142.88	147.09	140.75	134	+	+	+	+	Promoter	1	58393097	58406548	13452	1	66882	uc007bbq.1	0	ENSMUSG00000051223	Bzw1	basic leucine zipper and W2 domains 1
chr1:58407462-58407931	chr1	58407462	58407931	5.23	5.05	5.39	-0.34	0.427	0.694	0	0	39.97	26.42	39.79	44	-	-	-	-	Distal Intergenic	1	58411988	58415659	3672	2	12747	uc057auo.1	7728	ENSMUSG00000026034	Clk1	CDC-like kinase 1
chr1:58409029-58409863	chr1	58409029	58409863	5.31	5.3	5.33	-0.03	0.97	0.988	0	1	29.98	48.63	40.53	40	-	-	-	+	Downstream (2-3kb)	1	58411988	58415659	3672	2	12747	uc057auo.1	5796	ENSMUSG00000026034	Clk1	CDC-like kinase 1
chr1:58423743-58425116	chr1	58423743	58425116	7.12	7.36	6.83	0.53	0.0244	0.165	2	1	168.86	159.69	126.75	101	+	+	-	+	Promoter	1	58411988	58424088	12101	2	12747	uc007bbs.2	0	ENSMUSG00000026034	Clk1	CDC-like kinase 1
chr1:58445086-58445807	chr1	58445086	58445807	7	7.19	6.77	0.42	0.0814	0.313	2	2	146.88	145.28	120.12	98	+	+	+	+	Promoter	1	58445267	58462276	17010	1	65102	uc007bbz.1	0	ENSMUSG00000026036	Nif3l1	Ngg1 interacting factor 3-like 1 (S. pombe)
chr1:58504481-58505341	chr1	58504481	58505341	7.03	7.25	6.77	0.48	0.0412	0.218	2	2	139.88	165.1	115.69	103	+	+	+	+	Promoter	1	58462771	58505109	42339	2	18393	uc007bcd.2	0	ENSMUSG00000026037	Orc2	origin recognition complex, subunit 2
chr1:58585820-58586844	chr1	58585820	58586844	6.29	6.54	5.99	0.54	0.0733	0.297	2	1	91.92	93.65	68.53	59	+	+	+	-	Promoter	1	58522806	58586154	63349	2	213056	uc007bch.3	0	ENSMUSG00000038174	Fam126b	family with sequence similarity 126, member B
chr1:58652503-58653074	chr1	58652503	58653074	5.51	5.88	5.01	0.87	0.0403	0.216	1	0	55.95	61.84	41.27	23	-	+	-	-	Promoter	1	58652641	58655831	3191	1	100504501	uc007bcl.1	0	ENSMUSG00000102059	Gm20257	caspase 8 pseudogene
chr1:58689516-58690348	chr1	58689516	58690348	6.02	6.09	5.95	0.14	0.649	0.838	0	0	62.95	73.24	60.43	63	-	-	-	-	Intron (uc007bcm.3/108812, intron 4 of 14)	1	58658363	58692445	34083	2	108812	uc011wll.2	2097	ENSMUSG00000047528	Als2cr12	amyotrophic lateral sclerosis 2 (juvenile) chromosome region, candidate 12 (human)
chr1:58697596-58698053	chr1	58697596	58698053	4.7	4.92	4.44	0.48	0.359	1	1	0	23.98	36.62	24.32	19	-	+	-	-	Distal Intergenic	1	58658121	58695989	37869	2	108812	uc007bcm.3	-1607	ENSMUSG00000047528	Als2cr12	amyotrophic lateral sclerosis 2 (juvenile) chromosome region, candidate 12 (human)
chr1:58711184-58711928	chr1	58711184	58711928	5.91	6.08	5.71	0.37	0.317	0.604	2	0	80.93	54.63	42.74	62	+	+	-	-	Promoter	1	58711491	58759209	47719	1	12633	uc007bcn.3	0	ENSMUSG00000026031	Cflar	CASP8 and FADD-like apoptosis regulator
chr1:58712255-58712766	chr1	58712255	58712766	5.28	5.25	5.31	-0.06	0.923	0.97	1	0	33.97	42.02	29.48	50	-	+	-	-	Promoter	1	58713286	58733227	19942	1	12633	uc007bcp.1	-520	ENSMUSG00000026031	Cflar	CASP8 and FADD-like apoptosis regulator
chr1:58761501-58763082	chr1	58761501	58763082	6.31	6.37	6.25	0.12	0.761	0.897	0	0	91.92	73.24	95.06	57	-	-	-	-	Distal Intergenic	1	58730552	58759209	28658	1	12633	uc056ycx.1	30949	ENSMUSG00000026031	Cflar	CASP8 and FADD-like apoptosis regulator
chr1:58768930-58769561	chr1	58768930	58769561	5.48	5.8	5.07	0.74	0.0823	0.314	1	0	55.95	55.83	42	25	+	-	-	-	Distal Intergenic	1	58795374	58847503	52130	1	12370	uc007bcs.1	-25813	ENSMUSG00000026029	Casp8	caspase 8
chr1:58795089-58796139	chr1	58795089	58796139	6.02	6.17	5.85	0.32	0.343	0.627	2	1	75.94	68.44	63.37	52	+	+	+	-	Promoter	1	58795374	58847503	52130	1	12370	uc007bcs.1	0	ENSMUSG00000026029	Casp8	caspase 8
chr1:58889920-58890158	chr1	58889920	58890158	5.02	5.25	4.76	0.49	0.284	0.573	1	0	30.97	45.03	25.05	29	-	+	-	-	Distal Intergenic	1	58900450	58973482	73033	2	70827	uc007bcv.2	83324	ENSMUSG00000026028	Trak2	trafficking protein, kinesin binding 2
chr1:58897284-58898060	chr1	58897284	58898060	5.14	5.51	4.62	0.89	0.0637	0.276	1	0	34.97	56.43	30.21	19	-	+	-	-	Downstream (2-3kb)	1	58900450	58973482	73033	2	70827	uc007bcv.2	75422	ENSMUSG00000026028	Trak2	trafficking protein, kinesin binding 2
chr1:58957822-58958359	chr1	58957822	58958359	4.87	4.78	4.95	-0.17	0.717	1	0	0	30.97	24.01	31.69	30	-	-	-	-	Intron (uc007bcv.2/70827, intron 1 of 15)	1	58900450	58973482	73033	2	70827	uc007bcv.2	15123	ENSMUSG00000026028	Trak2	trafficking protein, kinesin binding 2
chr1:58973035-58974149	chr1	58973035	58974149	7.07	7.33	6.76	0.58	0.011	0.105	2	2	161.87	160.89	109.06	107	+	+	+	+	Promoter	1	58900450	58973482	73033	2	70827	uc007bcv.2	0	ENSMUSG00000026028	Trak2	trafficking protein, kinesin binding 2
chr1:59070764-59071368	chr1	59070764	59071368	5.56	5.74	5.34	0.4	0.309	0.597	0	1	57.95	49.23	30.95	50	-	-	-	+	Promoter	1	59050506	59069842	19337	2	73463	uc011wln.1	-922	ENSMUSG00000072295	Als2cr11	amyotrophic lateral sclerosis 2 (juvenile) chromosome region, candidate 11 (human)
chr1:59119350-59120733	chr1	59119350	59120733	6.61	6.62	6.61	0.01	0.941	0.978	2	2	86.93	109.26	92.11	103	+	+	+	+	Promoter	1	59100593	59119806	19214	2	381259	uc007bdd.1	0	ENSMUSG00000038079	Tmem237	transmembrane protein 237
chr1:59162513-59163395	chr1	59162513	59163395	4.92	5.06	4.77	0.28	0.582	0.799	0	0	35.97	30.62	31.69	23	-	-	-	-	Promoter	1	59120935	59163389	42455	2	227157	uc007bdg.2	0	ENSMUSG00000079550	Mpp4	membrane protein, palmitoylated 4 (MAGUK p55 subfamily member 4)
chr1:59236712-59238182	chr1	59236712	59238182	7.29	7.42	7.13	0.29	0.187	0.468	2	1	145.88	196.91	137.06	144	+	+	+	-	Promoter	1	59162756	59237093	74338	2	74018	uc011wlp.1	0	ENSMUSG00000026024	Als2	amyotrophic lateral sclerosis 2 (juvenile)
chr1:59256442-59257196	chr1	59256442	59257196	6.05	6.13	5.97	0.16	0.64	0.833	1	0	60.95	78.65	72.22	53	-	+	-	-	Promoter	1	59256907	59352369	95463	1	271697	uc007bdq.2	0	ENSMUSG00000026023	Cdk15	cyclin-dependent kinase 15
chr1:59315085-59315665	chr1	59315085	59315665	5.04	5.12	4.95	0.17	0.713	0.872	1	0	21.98	47.43	33.9	28	-	+	-	-	Intron (uc007bdq.2/271697, intron 10 of 13)	1	59298936	59352369	53434	1	271697	uc007bds.2	16149	ENSMUSG00000026023	Cdk15	cyclin-dependent kinase 15
chr1:59376033-59377687	chr1	59376033	59377687	7.22	7.29	7.15	0.14	0.526	0.764	2	2	163.87	149.49	142.22	142	+	+	+	+	Distal Intergenic	1	59298936	59352369	53434	1	271697	uc007bds.2	77097	ENSMUSG00000026023	Cdk15	cyclin-dependent kinase 15
chr1:59422783-59423860	chr1	59422783	59423860	6.73	6.85	6.6	0.26	0.309	0.597	2	2	113.91	117.07	91.38	102	+	+	+	+	Distal Intergenic	1	59482147	59486955	4809	1	14369	uc011wlq.1	-58287	ENSMUSG00000041075	Fzd7	frizzled class receptor 7
chr1:59448187-59449458	chr1	59448187	59449458	6.67	6.9	6.4	0.5	0.0591	0.266	1	1	114.91	123.67	90.64	78	-	+	+	-	Distal Intergenic	1	59482147	59486955	4809	1	14369	uc011wlq.1	-32689	ENSMUSG00000041075	Fzd7	frizzled class receptor 7
chr1:59472377-59472935	chr1	59472377	59472935	5.13	5.49	4.66	0.83	0.0673	0.284	1	0	40.97	48.63	26.53	24	-	+	-	-	Distal Intergenic	1	59482147	59486955	4809	1	14369	uc011wlq.1	-9212	ENSMUSG00000041075	Fzd7	frizzled class receptor 7
chr1:59481468-59482418	chr1	59481468	59482418	7.22	7.21	7.23	-0.01	0.957	0.984	2	2	146.88	150.09	149.59	150	+	+	+	+	Promoter	1	59482147	59486955	4809	1	14369	uc011wlq.1	0	ENSMUSG00000041075	Fzd7	frizzled class receptor 7
chr1:59487402-59488108	chr1	59487402	59488108	5.65	5.89	5.37	0.52	0.166	0.442	1	1	48.96	69.64	39.79	43	-	+	+	-	Distal Intergenic	1	59482147	59486955	4809	1	14369	uc011wlq.1	5255	ENSMUSG00000041075	Fzd7	frizzled class receptor 7
chr1:59516030-59516750	chr1	59516030	59516750	5.67	5.88	5.41	0.48	0.227	0.515	2	0	68.94	49.23	33.9	51	+	+	-	-	Promoter	1	59516264	59634509	118246	1	381260	uc007bdv.1	0	ENSMUSG00000047361	Gm973	predicted gene 973
chr1:59523478-59523844	chr1	59523478	59523844	4.72	4.99	4.38	0.6	0.258	1	0	0	36.97	26.42	17.69	24	-	-	-	-	Intron (uc007bdv.1/381260, intron 1 of 19)	1	59516264	59634509	118246	1	381260	uc007bdv.1	7214	ENSMUSG00000047361	Gm973	predicted gene 973
chr1:59584626-59585518	chr1	59584626	59585518	5.83	5.96	5.69	0.27	0.436	0.701	1	0	60.95	63.64	52.32	51	-	+	-	-	Intron (uc007bdv.1/381260, intron 12 of 19)	1	59516264	59634509	118246	1	381260	uc007bdv.1	68362	ENSMUSG00000047361	Gm973	predicted gene 973
chr1:59603946-59604372	chr1	59603946	59604372	5.44	5.68	5.15	0.53	0.263	0.552	1	0	63.95	38.42	44.95	26	-	+	-	-	Intron (uc007bdv.1/381260, intron 12 of 19)	1	59639434	59670834	31401	2	22218	uc007bdx.1	66462	ENSMUSG00000026021	Sumo1	small ubiquitin-like modifier 1
chr1:59606661-59607105	chr1	59606661	59607105	5.25	5.52	4.92	0.6	0.17	0.448	0	0	50.96	40.82	26.53	34	-	-	-	-	Intron (uc007bdv.1/381260, intron 12 of 19)	1	59639434	59670834	31401	2	22218	uc007bdx.1	63729	ENSMUSG00000026021	Sumo1	small ubiquitin-like modifier 1
chr1:59613643-59614148	chr1	59613643	59614148	6.24	6.53	5.87	0.66	0.0378	0.209	2	2	74.94	109.86	50.85	66	+	+	+	+	Intron (uc007bdv.1/381260, intron 13 of 19)	1	59639434	59670834	31401	2	22218	uc007bdx.1	56686	ENSMUSG00000026021	Sumo1	small ubiquitin-like modifier 1
chr1:59623472-59623790	chr1	59623472	59623790	5.5	5.42	5.58	-0.16	0.661	0.845	1	1	47.96	37.82	50.85	45	+	-	-	+	Intron (uc007bdv.1/381260, intron 13 of 19)	1	59639434	59670834	31401	2	22218	uc007bdx.1	47044	ENSMUSG00000026021	Sumo1	small ubiquitin-like modifier 1
chr1:59661152-59661757	chr1	59661152	59661757	5.26	5.52	4.94	0.58	0.206	0.491	2	0	47.96	43.83	38.32	23	+	+	-	-	Intron (uc007bdx.1/22218, intron 1 of 4)	1	59639434	59670834	31401	2	22218	uc007bdx.1	9077	ENSMUSG00000026021	Sumo1	small ubiquitin-like modifier 1
chr1:59670176-59671172	chr1	59670176	59671172	6.72	6.77	6.66	0.12	0.663	0.846	2	2	102.92	115.87	112.75	89	+	+	+	+	Promoter	1	59639434	59670834	31401	2	22218	uc007bdx.1	0	ENSMUSG00000026021	Sumo1	small ubiquitin-like modifier 1
chr1:59684599-59685588	chr1	59684599	59685588	6.42	6.42	6.42	0	0.965	0.987	2	2	69.94	100.86	84.01	87	+	+	+	+	Promoter	1	59685006	59711510	26505	1	55989	uc007bdy.1	0	ENSMUSG00000026020	Nop58	NOP58 ribonucleoprotein
chr1:59697022-59698206	chr1	59697022	59698206	7.97	8.09	7.84	0.25	0.138	0.406	2	2	272.78	271.36	218.86	239	+	+	+	+	Intron (uc007bdy.1/55989, intron 4 of 14)	1	59691958	59692010	53	1	100217459	uc011wlr.1	5064	NA	Snord70	small nucleolar RNA, C/D box 70
chr1:59719503-59720521	chr1	59719503	59720521	6.18	6.25	6.1	0.15	0.595	0.807	2	0	65.95	86.45	61.9	75	+	+	-	-	Distal Intergenic	1	59704808	59704870	63	1	100217421	uc011wls.1	14695	NA	Snord11	small nucleolar RNA, C/D box 11
chr1:59728393-59729424	chr1	59728393	59729424	6.63	6.71	6.55	0.16	0.575	0.795	2	2	110.91	97.86	97.27	90	+	+	+	+	Distal Intergenic	1	59704808	59704870	63	1	100217421	uc011wls.1	23585	NA	Snord11	small nucleolar RNA, C/D box 11
chr1:59749500-59750170	chr1	59749500	59750170	5.64	5.74	5.53	0.21	0.573	0.794	2	0	50.96	55.83	50.11	42	+	+	-	-	Distal Intergenic	1	59764279	59878081	113803	1	12168	uc007bdz.2	-14109	ENSMUSG00000067336	Bmpr2	bone morphogenetic protein receptor, type II (serine/threonine kinase)
chr1:59762473-59764153	chr1	59762473	59764153	7.17	7.08	7.25	-0.17	0.544	0.775	1	2	98.92	171.1	166.54	138	-	+	+	+	Promoter	1	59764279	59878081	113803	1	12168	uc007bdz.2	-126	ENSMUSG00000067336	Bmpr2	bone morphogenetic protein receptor, type II (serine/threonine kinase)
chr1:59912551-59913286	chr1	59912551	59913286	7.08	7.13	7.03	0.1	0.7	0.866	2	2	126.9	152.49	154.01	107	+	+	+	+	Promoter	1	59913006	59985348	72343	1	72750	uc011wlt.2	0	ENSMUSG00000041040	Fam117b	family with sequence similarity 117, member B
chr1:60042438-60043476	chr1	60042438	60043476	5.93	5.78	6.07	-0.28	0.396	0.67	2	1	54.95	55.23	75.16	59	+	+	-	+	Promoter	1	59989068	60043122	54055	2	70375	uc007beb.2	0	ENSMUSG00000026018	Ica1l	islet cell autoantigen 1-like
chr1:60076489-60076961	chr1	60076489	60076961	5.26	5.07	5.43	-0.36	0.435	0.7	0	1	32.97	34.22	33.16	53	-	-	-	+	3' UTR	1	60076868	60097907	21040	2	57750	uc007bee.2	20946	ENSMUSG00000026019	Wdr12	WD repeat domain 12
chr1:60097456-60098800	chr1	60097456	60098800	7.54	7.62	7.46	0.16	0.414	0.684	2	2	180.85	211.32	184.96	166	+	+	+	+	Promoter	1	60076868	60097907	21040	2	57750	uc007bee.2	0	ENSMUSG00000026019	Wdr12	WD repeat domain 12
chr1:60180060-60181164	chr1	60180060	60181164	7.65	7.53	7.76	-0.23	0.253	0.543	2	2	174.86	195.11	250.55	184	+	+	+	+	Promoter	1	60180599	60334705	154107	1	269198	uc007bej.1	0	ENSMUSG00000073664	Nbeal1	neurobeachin like 1
chr1:60196746-60197243	chr1	60196746	60197243	4.87	5.02	4.69	0.33	0.494	1	1	0	28.98	36.02	25.79	26	-	+	-	-	Intron (uc007bej.1/269198, intron 4 of 54)	1	60180599	60334705	154107	1	269198	uc007bej.1	16147	ENSMUSG00000073664	Nbeal1	neurobeachin like 1
chr1:60319680-60320200	chr1	60319680	60320200	4.12	4.39	3.78	0.62	0.371	1	1	0	14.99	27.02	18.42	9	-	+	-	-	Exon (uc007bej.1/269198, exon 52 of 55)	1	60343300	60372707	29408	1	77951	uc007bem.2	-23100	ENSMUSG00000049439	Cyp20a1	cytochrome P450, family 20, subfamily a, polypeptide 1
chr1:60342977-60343965	chr1	60342977	60343965	7.46	7.42	7.49	-0.07	0.747	0.891	2	2	176.85	166.3	167.28	192	+	+	+	+	Promoter	1	60343300	60372707	29408	1	77951	uc007bem.2	0	ENSMUSG00000049439	Cyp20a1	cytochrome P450, family 20, subfamily a, polypeptide 1
chr1:60409018-60410159	chr1	60409018	60410159	7.34	7.54	7.11	0.42	0.0695	0.289	2	2	159.87	211.32	159.17	118	+	+	+	+	Promoter	1	60409619	60481163	71545	1	329165	uc007bep.2	0	ENSMUSG00000026782	Abi2	abl-interactor 2
chr1:60428882-60429174	chr1	60428882	60429174	5.07	5.35	4.71	0.64	0.171	0.448	1	0	40.97	40.82	29.48	23	-	+	-	-	Intron (uc007bep.2/329165, intron 1 of 11)	1	60409619	60481163	71545	1	329165	uc007ber.2	19263	ENSMUSG00000026782	Abi2	abl-interactor 2
chr1:60432348-60432892	chr1	60432348	60432892	6.36	6.5	6.2	0.3	0.345	0.628	2	1	107.91	73.24	70.74	76	+	+	+	-	Intron (uc007bep.2/329165, intron 1 of 11)	1	60409619	60481163	71545	1	329165	uc007ber.2	22729	ENSMUSG00000026782	Abi2	abl-interactor 2
chr1:60482817-60483383	chr1	60482817	60483383	4.07	4.43	3.59	0.84	0.204	1	0	0	23.98	19.21	11.05	13	-	-	-	-	3' UTR	1	60409619	60481163	71545	1	329165	uc007ber.2	73198	ENSMUSG00000026782	Abi2	abl-interactor 2
chr1:60535059-60535595	chr1	60535059	60535595	5.3	5.34	5.25	0.08	0.827	0.928	0	0	38.97	42.02	35.37	41	-	-	-	-	Intron (uc007bet.2/77300, intron 1 of 13)	1	60483185	60566765	83581	2	77300	uc007bet.2	31170	ENSMUSG00000026014	Raph1	Ras association (RalGDS/AF-6) and pleckstrin homology domains 1
chr1:60542592-60544132	chr1	60542592	60544132	6.44	6.78	5.98	0.8	0.0089	0.0932	2	0	129.89	90.65	62.64	64	+	+	-	-	Intron (uc007bet.2/77300, intron 1 of 13)	1	60483185	60566765	83581	2	77300	uc007bet.2	22633	ENSMUSG00000026014	Raph1	Ras association (RalGDS/AF-6) and pleckstrin homology domains 1
chr1:60544847-60545086	chr1	60544847	60545086	4.54	4.85	4.14	0.71	0.204	1	1	0	29.98	27.62	13.26	22	-	+	-	-	Intron (uc007bet.2/77300, intron 1 of 13)	1	60483185	60566765	83581	2	77300	uc007bet.2	21679	ENSMUSG00000026014	Raph1	Ras association (RalGDS/AF-6) and pleckstrin homology domains 1
chr1:60565282-60565827	chr1	60565282	60565827	6.24	6.31	6.17	0.14	0.641	0.834	1	0	72.94	85.85	74.43	70	-	+	-	-	Promoter	1	60483185	60566765	83581	2	77300	uc007bet.2	938	ENSMUSG00000026014	Raph1	Ras association (RalGDS/AF-6) and pleckstrin homology domains 1
chr1:60565995-60567498	chr1	60565995	60567498	7.74	7.91	7.54	0.38	0.0389	0.212	2	2	244.8	237.14	178.33	193	+	+	+	+	Promoter	1	60483185	60566765	83581	2	77300	uc007bet.2	0	ENSMUSG00000026014	Raph1	Ras association (RalGDS/AF-6) and pleckstrin homology domains 1
chr1:60625965-60626689	chr1	60625965	60626689	5.06	5.17	4.95	0.22	0.677	0.854	1	0	39.97	31.82	36.85	25	-	+	-	-	Distal Intergenic	1	60483185	60566765	83581	2	77300	uc007bet.2	-59200	ENSMUSG00000026014	Raph1	Ras association (RalGDS/AF-6) and pleckstrin homology domains 1
chr1:60753741-60754389	chr1	60753741	60754389	5.23	5.42	5.01	0.41	0.36	0.641	1	0	26.98	58.83	32.42	32	-	+	-	-	Intron (uc007bev.2/12487, intron 1 of 1)	1	60746388	60773359	26972	1	12487	uc007bew.2	7353	ENSMUSG00000026012	Cd28	CD28 antigen
chr1:60778611-60779397	chr1	60778611	60779397	5.9	6.03	5.76	0.27	0.429	0.695	2	0	67.94	62.44	50.11	58	+	+	-	-	Exon (uc007bey.1/uc007bey.1, exon 1 of 4)	1	60746388	60773359	26972	1	12487	uc007bew.2	32223	ENSMUSG00000026012	Cd28	CD28 antigen
chr1:60822843-60823409	chr1	60822843	60823409	6.15	6.39	5.85	0.54	0.0981	0.345	2	1	95.92	72.04	55.27	60	+	+	+	-	Distal Intergenic	1	60746388	60773359	26972	1	12487	uc007bew.2	76455	ENSMUSG00000026012	Cd28	CD28 antigen
chr1:60839057-60839456	chr1	60839057	60839456	5.03	5.21	4.84	0.37	0.437	0.701	0	0	38.97	34.82	30.21	27	-	-	-	-	Distal Intergenic	1	60909025	60915832	6808	1	12477	uc007bez.2	-69569	ENSMUSG00000026011	Ctla4	cytotoxic T-lymphocyte-associated protein 4
chr1:60850890-60851409	chr1	60850890	60851409	6.47	6.82	6	0.82	0.00532	0.0686	2	2	121.9	103.86	70.74	57	+	+	+	+	Distal Intergenic	1	60909025	60915832	6808	1	12477	uc007bez.2	-57616	ENSMUSG00000026011	Ctla4	cytotoxic T-lymphocyte-associated protein 4
chr1:60852427-60854025	chr1	60852427	60854025	7.88	8.33	7.23	1.1	2.59e-09	1.44e-06	2	2	348.71	295.37	141.49	159	+	+	+	+	Distal Intergenic	1	60909025	60915832	6808	1	12477	uc007bez.2	-55000	ENSMUSG00000026011	Ctla4	cytotoxic T-lymphocyte-associated protein 4
chr1:60860276-60861063	chr1	60860276	60861063	5.83	5.97	5.68	0.29	0.416	0.685	2	0	66.94	58.23	43.48	59	+	+	-	-	Distal Intergenic	1	60909025	60915832	6808	1	12477	uc007bez.2	-47962	ENSMUSG00000026011	Ctla4	cytotoxic T-lymphocyte-associated protein 4
chr1:60868381-60868901	chr1	60868381	60868901	5.68	5.97	5.32	0.65	0.0915	0.333	1	1	48.96	76.24	42	38	-	+	-	+	Distal Intergenic	1	60909025	60915832	6808	1	12477	uc007bez.2	-40124	ENSMUSG00000026011	Ctla4	cytotoxic T-lymphocyte-associated protein 4
chr1:60920508-60921131	chr1	60920508	60921131	4.46	4.33	4.59	-0.26	0.688	1	0	0	14.99	25.21	22.11	26	-	-	-	-	Distal Intergenic	1	60909025	60915832	6808	1	12477	uc007bfa.2	11483	ENSMUSG00000026011	Ctla4	cytotoxic T-lymphocyte-associated protein 4
chr1:60960678-60961346	chr1	60960678	60961346	5.58	5.69	5.47	0.22	0.544	0.775	1	0	44.96	58.23	40.53	48	-	+	-	-	Distal Intergenic	1	60977914	61000321	22408	1	54167	uc011wlz.2	-16568	ENSMUSG00000026009	Icos	inducible T cell co-stimulator
chr1:60967833-60968326	chr1	60967833	60968326	4.44	4.41	4.48	-0.07	0.874	1	0	0	24.98	17.41	23.58	21	-	-	-	-	Distal Intergenic	1	60977914	61000321	22408	1	54167	uc011wlz.2	-9588	ENSMUSG00000026009	Icos	inducible T cell co-stimulator
chr1:61054952-61055389	chr1	61054952	61055389	4.99	5.09	4.89	0.2	0.696	0.863	0	1	30.97	37.22	38.32	21	-	-	+	-	Distal Intergenic	1	60977914	61000321	22408	1	54167	uc011wlz.2	77038	ENSMUSG00000026009	Icos	inducible T cell co-stimulator
chr1:61095459-61096160	chr1	61095459	61096160	5.81	6.24	5.2	1.04	0.00413	0.0595	2	0	74.94	76.24	40.53	33	+	+	-	-	Distal Intergenic	1	60977914	61000321	22408	1	54167	uc011wlz.2	117545	ENSMUSG00000026009	Icos	inducible T cell co-stimulator
chr1:61101768-61102065	chr1	61101768	61102065	4.23	4.61	3.72	0.9	0.15	1	0	0	18.98	30.02	13.26	13	-	-	-	-	Distal Intergenic	1	60977914	61000321	22408	1	54167	uc011wlz.2	123854	ENSMUSG00000026009	Icos	inducible T cell co-stimulator
chr1:61181012-61181576	chr1	61181012	61181576	5.57	5.61	5.53	0.08	0.833	0.931	1	0	44.96	52.83	52.32	40	-	+	-	-	Distal Intergenic	1	61378432	61395904	17473	1	77341	uc029qot.1	-196856	ENSMUSG00000085447	9530026F06Rik	RIKEN cDNA 9530026F06 gene
chr1:61297314-61298419	chr1	61297314	61298419	6.04	6.16	5.91	0.25	0.453	0.712	1	1	74.94	67.84	61.16	59	-	+	-	+	Distal Intergenic	1	61378432	61395904	17473	1	77341	uc029qot.1	-80013	ENSMUSG00000085447	9530026F06Rik	RIKEN cDNA 9530026F06 gene
chr1:61377236-61377693	chr1	61377236	61377693	4.73	4.77	4.69	0.08	0.909	1	1	0	30.97	23.41	29.48	22	-	+	-	-	Promoter	1	61378432	61395904	17473	1	77341	uc029qot.1	-739	ENSMUSG00000085447	9530026F06Rik	RIKEN cDNA 9530026F06 gene
chr1:61378251-61378848	chr1	61378251	61378848	5.17	5.42	4.86	0.56	0.248	0.538	2	0	48.96	36.62	16.95	41	+	+	-	-	Promoter	1	61378432	61395904	17473	1	77341	uc029qot.1	0	ENSMUSG00000085447	9530026F06Rik	RIKEN cDNA 9530026F06 gene
chr1:61418382-61418722	chr1	61418382	61418722	4.71	4.79	4.62	0.17	0.748	1	0	0	31.97	23.41	19.16	30	-	-	-	-	Distal Intergenic	1	61378432	61395904	17473	1	77341	uc029qot.1	39950	ENSMUSG00000085447	9530026F06Rik	RIKEN cDNA 9530026F06 gene
chr1:61418980-61420299	chr1	61418980	61420299	6.97	7.06	6.87	0.19	0.48	0.732	2	2	151.87	115.27	125.27	109	+	+	+	+	Distal Intergenic	1	61378432	61395904	17473	1	77341	uc029qot.1	40548	ENSMUSG00000085447	9530026F06Rik	RIKEN cDNA 9530026F06 gene
chr1:61499033-61499791	chr1	61499033	61499791	4.72	4.71	4.74	-0.03	0.991	1	1	0	22.98	29.42	21.37	32	-	+	-	-	Distal Intergenic	1	61378432	61395904	17473	1	77341	uc029qot.1	120601	ENSMUSG00000085447	9530026F06Rik	RIKEN cDNA 9530026F06 gene
chr1:61513806-61514935	chr1	61513806	61514935	6.22	6.24	6.2	0.03	0.908	0.964	2	2	75.94	75.04	71.48	76	+	+	+	+	Distal Intergenic	1	61638824	61769859	131036	1	72823	uc007bfc.2	-123889	ENSMUSG00000052062	Pard3b	par-3 family cell polarity regulator beta
chr1:61638399-61640048	chr1	61638399	61640048	7.44	7.51	7.37	0.14	0.491	0.739	2	2	184.85	180.7	172.44	159	+	+	+	+	Promoter	1	61638824	61769859	131036	1	72823	uc007bfc.2	0	ENSMUSG00000052062	Pard3b	par-3 family cell polarity regulator beta
chr1:61683813-61684401	chr1	61683813	61684401	5.5	5.52	5.47	0.05	0.912	0.965	1	0	44.96	46.83	47.9	41	-	+	-	-	Intron (uc007bfc.2/72823, intron 1 of 1)	1	61638824	62642284	1003461	1	72823	uc007bfe.2	44989	ENSMUSG00000052062	Pard3b	par-3 family cell polarity regulator beta
chr1:61771312-61771622	chr1	61771312	61771622	5.51	5.74	5.23	0.51	0.189	0.471	1	0	45.96	61.24	33.16	42	-	+	-	-	Intron (uc007bfd.2/72823, intron 2 of 9)	1	61638824	62642284	1003461	1	72823	uc007bfe.2	132488	ENSMUSG00000052062	Pard3b	par-3 family cell polarity regulator beta
chr1:61967098-61967569	chr1	61967098	61967569	4.95	4.89	5	-0.12	0.86	0.944	1	0	18.98	40.22	33.16	31	-	+	-	-	Intron (uc007bfd.2/72823, intron 2 of 9)	1	62010307	62642284	631978	1	72823	uc011wma.1	-42738	ENSMUSG00000052062	Pard3b	par-3 family cell polarity regulator beta
chr1:62018123-62018419	chr1	62018123	62018419	3.72	3.93	3.48	0.46	0.616	1	0	0	23.98	6.6	13.26	9	-	-	-	-	Intron (uc007bfd.2/72823, intron 3 of 9)	1	62010307	62642284	631978	1	72823	uc011wma.1	7816	ENSMUSG00000052062	Pard3b	par-3 family cell polarity regulator beta
chr1:62181360-62182194	chr1	62181360	62182194	7.29	7.44	7.11	0.33	0.12	0.379	2	2	159.87	188.51	128.22	149	+	+	+	+	Intron (uc007bfe.2/72823, intron 10 of 22)	1	62010307	62642284	631978	1	72823	uc011wma.1	171053	ENSMUSG00000052062	Pard3b	par-3 family cell polarity regulator beta
chr1:62294786-62295578	chr1	62294786	62295578	5.56	5.56	5.56	0	0.995	0.998	0	0	51.96	42.62	43.48	51	-	-	-	-	Intron (uc007bfe.2/72823, intron 16 of 22)	1	62010307	62642284	631978	1	72823	uc011wma.1	284479	ENSMUSG00000052062	Pard3b	par-3 family cell polarity regulator beta
chr1:62397854-62398964	chr1	62397854	62398964	7.26	7.18	7.34	-0.17	0.442	0.705	2	2	139.88	149.49	159.91	165	+	+	+	+	Intron (uc007bfe.2/72823, intron 18 of 22)	1	62703317	62739932	36616	1	18187	uc007bfi.1	-304353	ENSMUSG00000025969	Nrp2	neuropilin 2
chr1:62564043-62564790	chr1	62564043	62564790	5.05	5.6	4.17	1.42	0.00676	0.0792	1	0	55.95	40.82	25.05	11	+	-	-	-	Intron (uc007bfe.2/72823, intron 21 of 22)	1	62703317	62739932	36616	1	18187	uc007bfi.1	-138527	ENSMUSG00000025969	Nrp2	neuropilin 2
chr1:62648048-62648870	chr1	62648048	62648870	5.49	5.59	5.38	0.21	0.634	0.829	0	0	55.95	40.22	44.21	39	-	-	-	-	Distal Intergenic	1	62703317	62739932	36616	1	18187	uc007bfi.1	-54447	ENSMUSG00000025969	Nrp2	neuropilin 2
chr1:62660690-62661259	chr1	62660690	62661259	5.25	5.43	5.05	0.38	0.365	0.645	1	0	41.97	44.43	33.16	33	-	+	-	-	Distal Intergenic	1	62703317	62739932	36616	1	18187	uc007bfi.1	-42058	ENSMUSG00000025969	Nrp2	neuropilin 2
chr1:62664866-62665648	chr1	62664866	62665648	6.49	6.63	6.33	0.29	0.32	0.607	2	2	111.91	85.85	77.38	84	+	+	+	+	Distal Intergenic	1	62703317	62739932	36616	1	18187	uc007bfi.1	-37669	ENSMUSG00000025969	Nrp2	neuropilin 2
chr1:62678406-62679268	chr1	62678406	62679268	5.66	5.69	5.62	0.07	0.83	0.93	0	0	51.96	51.63	40.53	58	-	-	-	-	Distal Intergenic	1	62703317	62739932	36616	1	18187	uc007bfi.1	-24049	ENSMUSG00000025969	Nrp2	neuropilin 2
chr1:62696543-62697216	chr1	62696543	62697216	5.5	5.47	5.52	-0.06	0.9	0.961	0	0	43.96	44.43	39.06	53	-	-	-	-	Distal Intergenic	1	62703317	62739932	36616	1	18187	uc007bfi.1	-6101	ENSMUSG00000025969	Nrp2	neuropilin 2
chr1:62701151-62701439	chr1	62701151	62701439	6.17	6.46	5.82	0.64	0.0417	0.22	1	0	81.93	93.65	58.95	54	-	+	-	-	Distal Intergenic	1	62703317	62739932	36616	1	18187	uc007bfi.1	-1878	ENSMUSG00000025969	Nrp2	neuropilin 2
chr1:62702889-62703698	chr1	62702889	62703698	7.2	7.41	6.95	0.46	0.0422	0.222	2	1	172.86	167.5	135.59	112	+	+	+	-	Promoter	1	62703317	62739932	36616	1	18187	uc007bfi.1	0	ENSMUSG00000025969	Nrp2	neuropilin 2
chr1:62706514-62707253	chr1	62706514	62707253	6.76	6.77	6.75	0.02	0.957	0.984	2	1	103.91	114.07	118.64	97	+	+	+	-	Intron (uc007bfi.1/18187, intron 1 of 2)	1	62703317	62818692	115376	1	18187	uc007bfo.1	3197	ENSMUSG00000025969	Nrp2	neuropilin 2
chr1:62707647-62707958	chr1	62707647	62707958	6.06	6.09	6.04	0.06	0.862	0.945	1	1	64.95	71.44	69.27	62	-	+	+	-	Intron (uc007bfi.1/18187, intron 1 of 2)	1	62703317	62818692	115376	1	18187	uc007bfo.1	4330	ENSMUSG00000025969	Nrp2	neuropilin 2
chr1:62722459-62723186	chr1	62722459	62723186	6.03	6.39	5.54	0.84	0.0142	0.123	2	0	83.93	83.45	35.37	58	+	+	-	-	Intron (uc007bfi.1/18187, intron 2 of 2)	1	62703317	62818692	115376	1	18187	uc007bfo.1	19142	ENSMUSG00000025969	Nrp2	neuropilin 2
chr1:62736180-62737687	chr1	62736180	62737687	8.04	8.28	7.75	0.53	0.00716	0.0822	2	2	302.75	319.39	258.65	173	+	+	+	+	Intron (uc007bfi.1/18187, intron 2 of 2)	1	62768969	62797091	28123	1	18187	uc007bfp.1	-31282	ENSMUSG00000025969	Nrp2	neuropilin 2
chr1:62738005-62738486	chr1	62738005	62738486	6.37	6.7	5.93	0.77	0.00782	0.0867	1	0	98.92	109.26	59.69	62	-	+	-	-	3' UTR	1	62768969	62797091	28123	1	18187	uc007bfp.1	-30483	ENSMUSG00000025969	Nrp2	neuropilin 2
chr1:62743127-62743780	chr1	62743127	62743780	6.33	6.38	6.28	0.1	0.81	0.921	2	2	91.92	74.44	100.22	55	+	+	+	+	Intron (uc007bfj.1/18187, intron 3 of 15)	1	62768969	62797091	28123	1	18187	uc007bfp.1	-25189	ENSMUSG00000025969	Nrp2	neuropilin 2
chr1:62752914-62753217	chr1	62752914	62753217	4.38	4.64	4.08	0.56	0.329	1	0	0	23.98	25.81	14.74	19	-	-	-	-	Intron (uc007bfj.1/18187, intron 7 of 15)	1	62768969	62797091	28123	1	18187	uc007bfp.1	-15752	ENSMUSG00000025969	Nrp2	neuropilin 2
chr1:62767310-62768329	chr1	62767310	62768329	7.12	7.18	7.05	0.14	0.565	0.789	2	2	137.89	153.09	150.33	114	+	+	+	+	Promoter	1	62768969	62797091	28123	1	18187	uc007bfp.1	-640	ENSMUSG00000025969	Nrp2	neuropilin 2
chr1:62783153-62784248	chr1	62783153	62784248	7.33	7.3	7.36	-0.06	0.755	0.894	2	2	159.87	155.49	163.59	166	+	+	+	+	Exon (uc007bfj.1/18187, exon 13 of 16)	1	62790918	62794732	3815	2	74992	uc029qou.1	10484	NA	4930487H11Rik	RIKEN cDNA 4930487H11 gene
chr1:62794273-62795049	chr1	62794273	62795049	6.39	6.56	6.2	0.36	0.203	0.488	2	2	95.92	93.05	67.8	79	+	+	+	+	Promoter	1	62790918	62794732	3815	2	74992	uc029qou.1	0	NA	4930487H11Rik	RIKEN cDNA 4930487H11 gene
chr1:62795458-62796354	chr1	62795458	62796354	6.41	6.45	6.37	0.08	0.847	0.938	2	1	104.91	69.64	92.11	73	+	+	+	-	Promoter	1	62790918	62794732	3815	2	74992	uc029qou.1	-726	NA	4930487H11Rik	RIKEN cDNA 4930487H11 gene
chr1:62832213-62832701	chr1	62832213	62832701	4.57	4.32	4.78	-0.46	0.467	1	0	0	12.99	27.02	22.11	33	-	-	-	-	Distal Intergenic	1	62790918	62794732	3815	2	74992	uc029qou.1	-37481	NA	4930487H11Rik	RIKEN cDNA 4930487H11 gene
chr1:62884679-62885564	chr1	62884679	62885564	5.6	5.77	5.42	0.35	0.37	0.649	1	0	51.96	57.03	49.37	36	-	+	-	-	Distal Intergenic	1	62790918	62794732	3815	2	74992	uc029qou.1	-89947	NA	4930487H11Rik	RIKEN cDNA 4930487H11 gene
chr1:62908607-62908960	chr1	62908607	62908960	4.86	4.91	4.81	0.1	0.826	1	0	0	23.98	36.02	30.95	25	-	-	-	-	Distal Intergenic	1	62790918	62794732	3815	2	74992	uc029qou.1	-113875	NA	4930487H11Rik	RIKEN cDNA 4930487H11 gene
chr1:62929273-62929781	chr1	62929273	62929781	5.46	5.64	5.26	0.37	0.356	0.638	1	1	42.96	56.43	42.74	34	-	+	+	-	Distal Intergenic	1	62790918	62794732	3815	2	74992	uc029qou.1	-134541	NA	4930487H11Rik	RIKEN cDNA 4930487H11 gene
chr1:62964421-62964755	chr1	62964421	62964755	4.96	5.29	4.53	0.75	0.123	0.384	1	0	29.98	48.03	24.32	22	-	+	-	-	Distal Intergenic	1	63047801	63114267	66467	2	227195	uc011wmb.1	149512	ENSMUSG00000040865	Ino80d	INO80 complex subunit D
chr1:62966776-62967441	chr1	62966776	62967441	5.47	5.4	5.54	-0.14	0.711	0.871	0	1	40.97	43.23	56	37	-	-	+	-	Distal Intergenic	1	63047801	63114267	66467	2	227195	uc011wmb.1	146826	ENSMUSG00000040865	Ino80d	INO80 complex subunit D
chr1:62984215-62984907	chr1	62984215	62984907	6.04	6.21	5.84	0.37	0.257	0.547	2	1	77.94	70.24	51.58	63	+	+	-	+	Distal Intergenic	1	63047801	63114267	66467	2	227195	uc011wmb.1	129360	ENSMUSG00000040865	Ino80d	INO80 complex subunit D
chr1:62986482-62986814	chr1	62986482	62986814	4.65	4.55	4.73	-0.18	0.81	1	0	1	13.99	33.02	22.11	31	-	-	-	+	Distal Intergenic	1	63047801	63114267	66467	2	227195	uc011wmb.1	127453	ENSMUSG00000040865	Ino80d	INO80 complex subunit D
chr1:62991136-62991447	chr1	62991136	62991447	4.81	5.27	4.13	1.14	0.0322	1	1	0	36.97	40.22	22.11	13	+	-	-	-	Distal Intergenic	1	63047801	63114267	66467	2	227195	uc011wmb.1	122820	ENSMUSG00000040865	Ino80d	INO80 complex subunit D
chr1:63057423-63058505	chr1	63057423	63058505	5.99	6.16	5.79	0.37	0.268	0.557	1	1	67.94	75.04	60.43	50	-	+	+	-	3' UTR	1	63047801	63114267	66467	2	227195	uc011wmb.1	55762	ENSMUSG00000040865	Ino80d	INO80 complex subunit D
chr1:63091792-63092509	chr1	63091792	63092509	5.68	5.9	5.42	0.48	0.231	0.519	1	0	66.94	52.83	51.58	34	+	-	-	-	Intron (uc011wmb.1/227195, intron 4 of 11)	1	63047801	63114267	66467	2	227195	uc011wmb.1	21758	ENSMUSG00000040865	Ino80d	INO80 complex subunit D
chr1:63107729-63108136	chr1	63107729	63108136	5.5	5.36	5.62	-0.27	0.515	0.756	1	0	36.97	45.03	48.64	50	-	+	-	-	Intron (uc011wmb.1/227195, intron 1 of 11)	1	63047801	63114267	66467	2	227195	uc011wmb.1	6131	ENSMUSG00000040865	Ino80d	INO80 complex subunit D
chr1:63110620-63111119	chr1	63110620	63111119	6.62	6.71	6.52	0.2	0.453	0.712	2	2	105.91	103.86	86.96	96	+	+	+	+	Intron (uc011wmb.1/227195, intron 1 of 11)	1	63047801	63114267	66467	2	227195	uc011wmb.1	3148	ENSMUSG00000040865	Ino80d	INO80 complex subunit D
chr1:63114466-63114797	chr1	63114466	63114797	6.09	5.74	6.37	-0.63	0.0489	0.24	1	1	56.95	49.83	76.64	89	-	+	-	+	Promoter	1	63114471	63158295	43825	1	100380944	uc007bft.2	0	ENSMUSG00000084799	Ino80dos	INO80 complex subunit D, opposite strand
chr1:63129825-63130331	chr1	63129825	63130331	5.38	5.82	4.74	1.09	0.0231	0.16	1	0	57.95	55.23	38.32	15	-	+	-	-	Intron (uc007bft.2/100380944, intron 1 of 3)	1	63114740	63158295	43556	1	100380944	uc029qov.1	15085	ENSMUSG00000084799	Ino80dos	INO80 complex subunit D, opposite strand
chr1:63137988-63139284	chr1	63137988	63139284	7.38	7.35	7.4	-0.05	0.839	0.934	2	2	143.88	183.11	173.91	165	+	+	+	+	Intron (uc007bft.2/100380944, intron 1 of 3)	1	63114740	63158295	43556	1	100380944	uc029qov.1	23248	ENSMUSG00000084799	Ino80dos	INO80 complex subunit D, opposite strand
chr1:63176507-63177024	chr1	63176507	63177024	6.23	6.34	6.12	0.22	0.499	0.745	0	1	85.93	76.24	78.11	61	-	-	+	-	Promoter	1	63143592	63176822	33231	2	227197	uc007bfu.2	0	ENSMUSG00000025968	Ndufs1	NADH dehydrogenase (ubiquinone) Fe-S protein 1
chr1:63180328-63181670	chr1	63180328	63181670	8.4	8.41	8.39	0.02	0.951	0.982	2	2	359.7	320.59	357.4	315	+	+	+	+	3' UTR	1	63179023	63179135	113	1	100217464	uc011wme.1	1305	ENSMUSG00000064602	Snora41	small nucleolar RNA, H/ACA box 41
chr1:63199887-63200707	chr1	63199887	63200707	7.19	7.22	7.15	0.06	0.783	0.908	2	2	144.88	152.49	151.8	133	+	+	+	+	Promoter	1	63200358	63314575	114218	1	73884	uc033fje.1	0	ENSMUSG00000027520	Zdbf2	zinc finger, DBF-type containing 2
chr1:63204075-63204852	chr1	63204075	63204852	6.41	6.31	6.5	-0.19	0.487	0.737	0	0	85.93	72.64	103.17	78	-	-	-	-	Intron (uc033fje.1/73884, intron 1 of 6)	1	63200358	63314575	114218	1	73884	uc033fjf.1	3717	ENSMUSG00000027520	Zdbf2	zinc finger, DBF-type containing 2
chr1:63210069-63210594	chr1	63210069	63210594	5.77	6.1	5.35	0.74	0.0639	0.277	2	0	62.95	73.84	53.79	28	+	+	-	-	Intron (uc033fje.1/73884, intron 2 of 6)	1	63182571	63214281	31711	2	241070	uc007bga.3	3687	ENSMUSG00000046856	Gpr1	G protein-coupled receptor 1
chr1:63213784-63214480	chr1	63213784	63214480	6.36	6.43	6.3	0.13	0.698	0.864	2	1	92.92	79.25	88.43	69	+	+	+	-	Promoter	1	63182571	63214281	31711	2	241070	uc007bga.3	0	ENSMUSG00000046856	Gpr1	G protein-coupled receptor 1
chr1:63219183-63219542	chr1	63219183	63219542	5.1	5.28	4.89	0.39	0.398	0.672	0	0	42.96	34.82	30.21	29	-	-	-	-	Intron (uc033fje.1/73884, intron 2 of 6)	1	63182571	63214281	31711	2	241070	uc007bga.3	-4902	ENSMUSG00000046856	Gpr1	G protein-coupled receptor 1
chr1:63247010-63248339	chr1	63247010	63248339	7.51	7.58	7.45	0.13	0.528	0.765	2	2	202.83	179.5	179.07	170	+	+	+	+	Intron (uc033fje.1/73884, intron 2 of 6)	1	63273269	63314575	41307	1	73884	uc007bgb.2	-24930	ENSMUSG00000027520	Zdbf2	zinc finger, DBF-type containing 2
chr1:63261009-63261414	chr1	63261009	63261414	4.5	3.88	4.93	-1.05	0.0612	1	0	0	17.99	11.41	30.95	30	-	-	-	-	Intron (uc033fje.1/73884, intron 2 of 6)	1	63273269	63314575	41307	1	73884	uc007bgb.2	-11855	ENSMUSG00000027520	Zdbf2	zinc finger, DBF-type containing 2
chr1:63266090-63266510	chr1	63266090	63266510	4.04	3.94	4.13	-0.18	0.816	1	0	0	10.99	19.81	16.95	18	-	-	-	-	Intron (uc033fje.1/73884, intron 3 of 6)	1	63273269	63314575	41307	1	73884	uc007bgb.2	-6759	ENSMUSG00000027520	Zdbf2	zinc finger, DBF-type containing 2
chr1:63272306-63273604	chr1	63272306	63273604	6.57	6.69	6.44	0.24	0.364	0.644	2	2	101.92	104.46	89.17	85	+	+	+	+	Promoter	1	63273269	63314575	41307	1	73884	uc007bgb.2	0	ENSMUSG00000027520	Zdbf2	zinc finger, DBF-type containing 2
chr1:63323645-63324273	chr1	63323645	63324273	7.15	7.15	7.15	0	0.966	0.987	2	2	138.89	145.88	134.85	149	+	+	+	+	Distal Intergenic	1	63273269	63314575	41307	1	73884	uc007bgc.2	50376	ENSMUSG00000027520	Zdbf2	zinc finger, DBF-type containing 2
chr1:63431036-63432066	chr1	63431036	63432066	5.99	5.87	6.09	-0.23	0.57	0.792	1	2	42.96	73.84	65.58	71	-	+	+	+	Distal Intergenic	1	63445891	63532849	86959	1	23792	uc007bgd.2	-13825	ENSMUSG00000025964	Adam23	a disintegrin and metallopeptidase domain 23
chr1:63441869-63442875	chr1	63441869	63442875	7.27	7.42	7.12	0.3	0.162	0.437	2	2	176.85	164.5	130.43	147	+	+	+	+	Distal Intergenic	1	63445891	63532849	86959	1	23792	uc007bgd.2	-3016	ENSMUSG00000025964	Adam23	a disintegrin and metallopeptidase domain 23
chr1:63445773-63446352	chr1	63445773	63446352	6.18	6.3	6.05	0.26	0.448	0.709	1	1	67.94	90.05	80.32	52	-	+	+	-	Promoter	1	63445891	63532849	86959	1	23792	uc007bgd.2	0	ENSMUSG00000025964	Adam23	a disintegrin and metallopeptidase domain 23
chr1:63458272-63458688	chr1	63458272	63458688	4.27	4.5	3.99	0.51	0.434	1	0	0	28.98	16.21	14.74	17	-	-	-	-	Intron (uc007bgd.2/23792, intron 2 of 5)	1	63445891	63596101	150211	1	23792	uc007bgg.2	12381	ENSMUSG00000025964	Adam23	a disintegrin and metallopeptidase domain 23
chr1:63614327-63614875	chr1	63614327	63614875	5.57	5.54	5.6	-0.06	0.854	0.941	2	1	47.96	45.03	56	41	+	+	+	-	Distal Intergenic	1	63567849	63596101	28253	1	23792	uc011wmf.2	46478	ENSMUSG00000025964	Adam23	a disintegrin and metallopeptidase domain 23
chr1:63657923-63658448	chr1	63657923	63658448	4.67	4.81	4.51	0.3	0.571	1	0	0	24.98	31.22	26.53	19	-	-	-	-	Intron (uc007bgi.1/241073, intron 10 of 14)	1	63622851	63686927	64077	2	241073	uc007bgi.1	28479	ENSMUSG00000069085	Dytn	dystrotelin
chr1:63667408-63668396	chr1	63667408	63668396	5.51	5.73	5.26	0.48	0.251	0.541	0	0	52.96	53.43	46.43	30	-	-	-	-	Intron (uc007bgi.1/241073, intron 6 of 14)	1	63622851	63686927	64077	2	241073	uc007bgi.1	18531	ENSMUSG00000069085	Dytn	dystrotelin
chr1:63729959-63731061	chr1	63729959	63731061	6.2	6.39	5.97	0.42	0.175	0.454	1	0	82.93	84.65	62.64	63	-	+	-	-	Promoter	1	63698827	63730318	31492	2	76668	uc007bgj.1	0	ENSMUSG00000025963	Mdh1b	malate dehydrogenase 1B, NAD (soluble)
chr1:63804313-63804670	chr1	63804313	63804670	3.96	3.81	4.09	-0.28	0.675	1	0	0	12.99	15.01	22.11	12	-	-	-	-	Distal Intergenic	1	63754909	63769267	14359	2	74426	uc029qow.1	-35046	ENSMUSG00000025961	4933402D24Rik	RIKEN cDNA 4933402D24 gene
chr1:63858988-63859560	chr1	63858988	63859560	4.48	4.86	3.96	0.9	0.127	1	0	0	29.98	28.22	19.16	12	-	-	-	-	Distal Intergenic	1	63754909	63769267	14359	2	74426	uc029qow.1	-89721	ENSMUSG00000025961	4933402D24Rik	RIKEN cDNA 4933402D24 gene
chr1:63944922-63946018	chr1	63944922	63946018	5.83	5.93	5.73	0.2	0.555	0.783	1	0	54.95	66.64	53.79	52	-	+	-	-	Distal Intergenic	1	63964727	63968999	4273	1	433315	uc007bgm.1	-18709	ENSMUSG00000044689	Gm13749	predicted gene 13749
chr1:63953300-63953820	chr1	63953300	63953820	4.99	5.16	4.8	0.36	0.449	0.709	0	0	35.97	35.42	28.74	27	-	-	-	-	Distal Intergenic	1	63964727	63968999	4273	1	433315	uc007bgm.1	-10907	ENSMUSG00000044689	Gm13749	predicted gene 13749
chr1:64040949-64041229	chr1	64040949	64041229	4.05	4.04	4.06	-0.02	0.98	1	0	0	14.99	18.01	18.42	15	-	-	-	-	Intron (uc007bgo.2/93691, intron 3 of 3)	1	64042438	64042501	64	2	102466760	uc033fjg.1	1272	ENSMUSG00000098487	Mir6899	microRNA 6899
chr1:64121272-64122595	chr1	64121272	64122595	8.26	8.31	8.21	0.1	0.513	0.755	2	2	322.73	311.58	296.24	295	+	+	+	+	Promoter	1	64035671	64121389	85719	2	93691	uc007bgo.2	0	ENSMUSG00000025959	Klf7	Kruppel-like factor 7 (ubiquitous)
chr1:64225926-64226892	chr1	64225926	64226892	7.16	7.21	7.11	0.1	0.657	0.843	2	2	133.89	162.09	150.33	126	+	+	+	+	Distal Intergenic	1	64041926	64121426	79501	2	93691	uc007bgq.1	-104500	ENSMUSG00000025959	Klf7	Kruppel-like factor 7 (ubiquitous)
chr1:64305338-64305923	chr1	64305338	64305923	5.53	5.86	5.11	0.75	0.0684	0.287	2	0	55.95	60.03	42	27	+	+	-	-	Distal Intergenic	1	64041926	64121426	79501	2	93691	uc007bgq.1	-183912	ENSMUSG00000025959	Klf7	Kruppel-like factor 7 (ubiquitous)
chr1:64311387-64311904	chr1	64311387	64311904	4.97	5.35	4.45	0.9	0.0799	0.31	0	0	39.97	41.42	28.74	15	-	-	-	-	Distal Intergenic	1	64041926	64121426	79501	2	93691	uc007bgq.1	-189961	ENSMUSG00000025959	Klf7	Kruppel-like factor 7 (ubiquitous)
chr1:64338328-64338817	chr1	64338328	64338817	4.97	5.39	4.38	1.01	0.0548	0.255	1	0	35.97	48.03	28.74	13	-	+	-	-	Distal Intergenic	1	64532804	64604548	71745	1	12912	uc007bgr.1	-193987	ENSMUSG00000025958	Creb1	cAMP responsive element binding protein 1
chr1:64445705-64446295	chr1	64445705	64446295	4.98	5.25	4.65	0.6	0.2	0.484	0	0	36.97	39.02	25.05	25	-	-	-	-	Distal Intergenic	1	64532804	64604548	71745	1	12912	uc007bgr.1	-86509	ENSMUSG00000025958	Creb1	cAMP responsive element binding protein 1
chr1:64531918-64533142	chr1	64531918	64533142	7.36	7.38	7.33	0.05	0.785	0.909	2	2	160.87	172.9	150.33	172	+	+	+	+	Promoter	1	64532804	64604548	71745	1	12912	uc007bgr.1	0	ENSMUSG00000025958	Creb1	cAMP responsive element binding protein 1
chr1:64575903-64576230	chr1	64575903	64576230	4.75	4.94	4.53	0.4	0.429	1	1	0	23.98	37.22	24.32	22	-	+	-	-	Exon (uc007bgr.1/12912, exon 8 of 9)	1	64550849	64604548	53700	1	12912	uc011wmg.1	25054	ENSMUSG00000025958	Creb1	cAMP responsive element binding protein 1
chr1:64577788-64579250	chr1	64577788	64579250	6.73	7.07	6.29	0.78	0.00256	0.0442	2	1	137.89	130.88	73.69	83	+	+	+	-	Intron (uc007bgr.1/12912, intron 8 of 8)	1	64550849	64604548	53700	1	12912	uc011wmg.1	26939	ENSMUSG00000025958	Creb1	cAMP responsive element binding protein 1
chr1:64616842-64618063	chr1	64616842	64618063	7.28	7.43	7.11	0.32	0.139	0.408	2	2	176.85	166.9	140.01	136	+	+	+	+	Promoter	1	64606480	64617168	10689	2	67099	uc007bgu.1	0	ENSMUSG00000025956	Mettl21a	methyltransferase like 21A
chr1:64623594-64624163	chr1	64623594	64624163	5.09	4.93	5.24	-0.31	0.564	0.788	0	0	21.98	39.02	32.42	43	-	-	-	-	Distal Intergenic	1	64606480	64617206	10727	2	67099	uc007bgv.1	-6388	ENSMUSG00000025956	Mettl21a	methyltransferase like 21A
chr1:64655302-64655949	chr1	64655302	64655949	5.34	5.64	4.96	0.69	0.117	0.374	0	0	54.95	45.03	22.11	40	-	-	-	-	Distal Intergenic	1	64679869	64690659	10791	2	69941	uc007bgw.2	34710	ENSMUSG00000087213	2810408I11Rik	RIKEN cDNA 2810408I11 gene
chr1:64669501-64669850	chr1	64669501	64669850	4.47	4.39	4.54	-0.14	0.833	1	0	0	17.99	24.01	18.42	28	-	-	-	-	Distal Intergenic	1	64679869	64690659	10791	2	69941	uc007bgw.2	20809	ENSMUSG00000087213	2810408I11Rik	RIKEN cDNA 2810408I11 gene
chr1:64690271-64690992	chr1	64690271	64690992	7.39	7.47	7.3	0.17	0.395	0.669	2	2	164.86	189.11	154.75	160	+	+	+	+	Promoter	1	64679869	64690659	10791	2	69941	uc007bgw.2	0	ENSMUSG00000087213	2810408I11Rik	RIKEN cDNA 2810408I11 gene
chr1:64695111-64695476	chr1	64695111	64695476	5.13	5.42	4.76	0.66	0.155	0.428	0	0	45.96	39.62	30.21	24	-	-	-	-	Intron (uc007bgx.1/227210, intron 1 of 9)	1	64691213	64725642	34430	1	227210	uc007bgx.1	3898	ENSMUSG00000070871	Ccnyl1	cyclin Y-like 1
chr1:64705203-64705688	chr1	64705203	64705688	4.39	4.69	4	0.69	0.257	1	0	0	29.98	21.61	11.05	21	-	-	-	-	Intron (uc007bgx.1/227210, intron 3 of 9)	1	64691213	64725642	34430	1	227210	uc007bgx.1	13990	ENSMUSG00000070871	Ccnyl1	cyclin Y-like 1
chr1:64717499-64717949	chr1	64717499	64717949	5.09	4.96	5.2	-0.24	0.691	0.861	0	0	20.98	41.42	26.53	47	-	-	-	-	Intron (uc007bgx.1/227210, intron 7 of 9)	1	64730558	64737750	7193	2	14367	uc007bgy.1	19801	ENSMUSG00000045005	Fzd5	frizzled class receptor 5
chr1:64732143-64734048	chr1	64732143	64734048	7.91	7.97	7.85	0.11	0.503	0.748	1	1	242.8	256.95	232.13	230	-	+	+	-	3' UTR	1	64730558	64737750	7193	2	14367	uc007bgy.1	3702	ENSMUSG00000045005	Fzd5	frizzled class receptor 5
chr1:64737337-64738982	chr1	64737337	64738982	8.11	8.23	7.99	0.23	0.209	0.494	2	2	303.75	294.77	294.03	215	+	+	+	+	Promoter	1	64730558	64737750	7193	2	14367	uc007bgy.1	0	ENSMUSG00000045005	Fzd5	frizzled class receptor 5
chr1:64779884-64780261	chr1	64779884	64780261	4.64	5.02	4.12	0.9	0.0923	1	1	0	29.98	34.82	14.74	20	-	+	-	-	Distal Intergenic	1	64730558	64737750	7193	2	14367	uc007bgz.1	-42134	ENSMUSG00000045005	Fzd5	frizzled class receptor 5
chr1:64884772-64885466	chr1	64884772	64885466	5.78	5.77	5.79	-0.02	0.914	0.966	1	1	58.95	49.83	65.58	45	+	-	+	-	Intron (uc033fji.1/241075, intron 4 of 8)	1	64860298	64928097	67800	2	241075	uc007bhb.1	42631	ENSMUSG00000051344	Plekhm3	pleckstrin homology domain containing, family M, member 3
chr1:64918872-64919615	chr1	64918872	64919615	5.51	5.5	5.53	-0.02	0.931	0.973	1	0	49.96	40.82	50.11	42	-	+	-	-	Intron (uc033fji.1/241075, intron 3 of 8)	1	64860298	64928097	67800	2	241075	uc007bhb.1	8482	ENSMUSG00000051344	Plekhm3	pleckstrin homology domain containing, family M, member 3
chr1:64949092-64949633	chr1	64949092	64949633	5	4.67	5.27	-0.59	0.207	0.492	0	0	23.98	27.02	42	35	-	-	-	-	Intron (uc033fji.1/241075, intron 1 of 8)	1	64785983	64956824	170842	2	241075	uc033fji.1	7191	ENSMUSG00000051344	Plekhm3	pleckstrin homology domain containing, family M, member 3
chr1:64956321-64957239	chr1	64956321	64957239	6.33	6.6	5.99	0.61	0.0384	0.21	2	1	90.93	103.26	63.37	64	+	+	-	+	Promoter	1	64785983	64956824	170842	2	241075	uc033fji.1	0	ENSMUSG00000051344	Plekhm3	pleckstrin homology domain containing, family M, member 3
chr1:64982119-64982631	chr1	64982119	64982631	4.7	5.14	4.07	1.07	0.0464	1	1	0	27.98	42.62	12.53	21	-	+	-	-	Distal Intergenic	1	64789121	64956824	167704	2	241075	uc007bha.1	-25295	ENSMUSG00000051344	Plekhm3	pleckstrin homology domain containing, family M, member 3
chr1:65010119-65010639	chr1	65010119	65010639	5.65	6.03	5.13	0.9	0.0308	0.187	2	0	82.93	47.43	30.95	39	+	+	-	-	Downstream (2-3kb)	1	65013078	65032759	19682	2	70861	uc007bhc.2	22120	ENSMUSG00000025955	Akr1cl	aldo-keto reductase family 1, member C-like
chr1:65012810-65013194	chr1	65012810	65013194	4.38	4.49	4.26	0.22	0.688	1	0	0	18.98	25.81	18.42	20	-	-	-	-	3' UTR	1	65013078	65032759	19682	2	70861	uc007bhc.2	19565	ENSMUSG00000025955	Akr1cl	aldo-keto reductase family 1, member C-like
chr1:65037547-65038108	chr1	65037547	65038108	5.4	5.57	5.22	0.35	0.472	0.726	1	0	61.95	33.02	21.37	53	+	-	-	-	Distal Intergenic	1	65027716	65032759	5044	2	70861	uc007bhe.3	-4788	ENSMUSG00000025955	Akr1cl	aldo-keto reductase family 1, member C-like
chr1:65046400-65046847	chr1	65046400	65046847	4.67	4.99	4.27	0.72	0.186	1	1	0	36.97	26.42	15.48	23	-	+	-	-	Downstream (1-2kb)	1	65048557	65051163	2607	2	12968	uc007bhf.1	4316	ENSMUSG00000070870	Cryge	crystallin, gamma E
chr1:65050788-65051235	chr1	65050788	65051235	5.01	5.26	4.7	0.57	0.237	0.525	1	0	41.97	34.82	19.9	32	-	+	-	-	Promoter	1	65048557	65051163	2607	2	12968	uc007bhf.1	0	ENSMUSG00000070870	Cryge	crystallin, gamma E
chr1:65051658-65052390	chr1	65051658	65052390	5.55	5.55	5.54	0.02	0.976	0.991	1	1	48.96	45.03	47.9	45	-	+	+	-	Promoter	1	65048557	65051163	2607	2	12968	uc007bhf.1	-495	ENSMUSG00000070870	Cryge	crystallin, gamma E
chr1:65063030-65063513	chr1	65063030	65063513	5.54	5.81	5.2	0.61	0.116	0.374	2	0	57.95	54.63	37.58	36	+	+	-	-	Promoter	1	65061838	65063440	1603	2	12967	uc007bhg.2	0	ENSMUSG00000067299	Crygd	crystallin, gamma D
chr1:65067898-65068143	chr1	65067898	65068143	4.31	4.55	4.02	0.54	0.391	1	0	0	25.98	21.01	18.42	14	-	-	-	-	Distal Intergenic	1	65061838	65063440	1603	2	12967	uc007bhg.2	-4458	ENSMUSG00000067299	Crygd	crystallin, gamma D
chr1:65073185-65073915	chr1	65073185	65073915	5.39	5.1	5.64	-0.54	0.255	0.544	0	1	23.98	44.43	40.53	59	-	-	-	+	Promoter	1	65071525	65073532	2008	2	12966	uc007bhh.3	0	ENSMUSG00000025952	Crygc	crystallin, gamma C
chr1:65102996-65103379	chr1	65102996	65103379	4.71	5.12	4.13	0.99	0.0623	1	0	0	38.97	30.62	16.95	18	-	-	-	-	Promoter	1	65100389	65103363	2975	2	12964	uc007bhk.1	0	ENSMUSG00000044429	Cryga	crystallin, gamma A
chr1:65109476-65110502	chr1	65109476	65110502	6.39	6.2	6.56	-0.35	0.236	0.525	1	1	66.94	80.45	103.17	85	-	+	+	-	Exon (uc007bhl.2/98303, exon 6 of 8)	1	65100389	65103363	2975	2	12964	uc007bhk.1	-6113	ENSMUSG00000044429	Cryga	crystallin, gamma A
chr1:65112560-65113026	chr1	65112560	65113026	5.21	4.95	5.42	-0.47	0.29	0.579	0	0	31.97	30.02	36.85	49	-	-	-	-	Intron (uc007bhl.2/98303, intron 5 of 7)	1	65100389	65103363	2975	2	12964	uc007bhk.1	-9197	ENSMUSG00000044429	Cryga	crystallin, gamma A
chr1:65118492-65118837	chr1	65118492	65118837	4.1	4.43	3.68	0.75	0.268	1	0	0	21.98	21.01	6.63	19	-	-	-	-	Intron (uc007bhl.2/98303, intron 3 of 7)	1	65105285	65123214	17930	2	98303	uc007bhl.2	4377	ENSMUSG00000044816	D630023F18Rik	RIKEN cDNA D630023F18 gene
chr1:65178147-65179661	chr1	65178147	65179661	8.67	8.85	8.47	0.38	0.0045	0.0625	2	2	444.63	479.08	357.4	351	+	+	+	+	Promoter	1	65158616	65179142	20527	2	15926	uc007bhn.2	0	ENSMUSG00000025950	Idh1	isocitrate dehydrogenase 1 (NADP+), soluble
chr1:65186048-65187164	chr1	65186048	65187164	7.76	7.98	7.49	0.5	0.00624	0.0759	2	2	247.8	258.75	166.54	192	+	+	+	+	Promoter	1	65158616	65186479	27864	2	15926	uc011wmj.1	0	ENSMUSG00000025950	Idh1	isocitrate dehydrogenase 1 (NADP+), soluble
chr1:65213069-65213632	chr1	65213069	65213632	5.76	6.18	5.17	1.01	0.00604	0.0745	2	0	78.93	66.04	33.9	38	+	+	-	-	Intron (uc007bhq.1/18711, intron 7 of 10)	1	65186685	65278696	92012	1	18711	uc007bht.1	26384	ENSMUSG00000025949	Pikfyve	phosphoinositide kinase, FYVE finger containing
chr1:65282897-65283371	chr1	65282897	65283371	5.81	5.96	5.64	0.32	0.36	0.641	1	0	58.95	65.44	47.9	52	-	+	-	-	Distal Intergenic	1	65311257	65389244	77988	1	213527	uc007bhu.1	-27886	ENSMUSG00000025946	Pth2r	parathyroid hormone 2 receptor
chr1:65311087-65312289	chr1	65311087	65312289	6.88	7.05	6.68	0.37	0.133	0.4	2	2	114.91	150.69	106.11	99	+	+	+	+	Promoter	1	65311257	65389244	77988	1	213527	uc007bhu.1	0	ENSMUSG00000025946	Pth2r	parathyroid hormone 2 receptor
chr1:65329760-65330186	chr1	65329760	65330186	5.24	5.73	4.47	1.26	0.00857	0.0913	1	0	67.94	38.42	24.32	20	+	-	-	-	Intron (uc007bhu.1/213527, intron 2 of 12)	1	65311257	65389244	77988	1	213527	uc007bhu.1	18503	ENSMUSG00000025946	Pth2r	parathyroid hormone 2 receptor
chr1:65352254-65352763	chr1	65352254	65352763	5.36	5.39	5.33	0.06	0.883	0.953	1	0	35.97	48.03	45.69	35	-	+	-	-	Intron (uc007bhu.1/213527, intron 8 of 12)	1	65311257	65389244	77988	1	213527	uc007bhu.1	40997	ENSMUSG00000025946	Pth2r	parathyroid hormone 2 receptor
chr1:65388266-65388845	chr1	65388266	65388845	7.02	7.36	6.58	0.78	0.001	0.0247	2	2	176.85	152.49	89.17	102	+	+	+	+	3' UTR	1	65311257	65389244	77988	1	213527	uc007bhu.1	77009	ENSMUSG00000025946	Pth2r	parathyroid hormone 2 receptor
chr1:65417753-65418288	chr1	65417753	65418288	4.65	4.36	4.89	-0.52	0.356	1	1	0	15.99	25.21	27.27	32	-	+	-	-	Distal Intergenic	1	65311257	65389244	77988	1	213527	uc007bhu.1	106496	ENSMUSG00000025946	Pth2r	parathyroid hormone 2 receptor
chr1:65422449-65422877	chr1	65422449	65422877	4.63	4.85	4.38	0.47	0.374	1	0	0	26.98	30.62	20.63	21	-	-	-	-	Distal Intergenic	1	65311257	65389244	77988	1	213527	uc007bhu.1	111192	ENSMUSG00000025946	Pth2r	parathyroid hormone 2 receptor
chr1:65438816-65439631	chr1	65438816	65439631	5.62	5.83	5.37	0.46	0.233	0.522	1	0	43.96	69.64	36.85	46	-	+	-	-	Distal Intergenic	1	65311257	65389244	77988	1	213527	uc007bhu.1	127559	ENSMUSG00000025946	Pth2r	parathyroid hormone 2 receptor
chr1:65526283-65526901	chr1	65526283	65526901	7.24	7.22	7.25	-0.03	0.95	0.981	2	2	122.9	175.3	144.43	160	+	+	+	+	Distal Intergenic	1	65311257	65389244	77988	1	213527	uc007bhu.1	215026	ENSMUSG00000025946	Pth2r	parathyroid hormone 2 receptor
chr1:65535799-65536419	chr1	65535799	65536419	4.85	5.21	4.38	0.83	0.123	1	0	0	25.98	48.03	26.53	15	-	-	-	-	Distal Intergenic	1	65311257	65389244	77988	1	213527	uc007bhu.1	224542	ENSMUSG00000025946	Pth2r	parathyroid hormone 2 receptor
chr1:65681792-65682360	chr1	65681792	65682360	5.01	5.18	4.8	0.38	0.697	0.864	1	0	14.99	57.63	36.85	19	-	+	-	-	Distal Intergenic	1	65926522	65928304	1783	1	12969	uc007bhv.1	-244162	ENSMUSG00000025945	Crygf	crystallin, gamma F
chr1:65727673-65728398	chr1	65727673	65728398	5.77	5.57	5.95	-0.38	0.34	0.625	1	1	35.97	58.83	73.69	50	-	+	+	-	Distal Intergenic	1	65926522	65928304	1783	1	12969	uc007bhv.1	-198124	ENSMUSG00000025945	Crygf	crystallin, gamma F
chr1:65779916-65780315	chr1	65779916	65780315	4.85	4.7	4.99	-0.29	0.539	1	1	0	27.98	24.01	34.63	29	+	-	-	-	Distal Intergenic	1	65926522	65928304	1783	1	12969	uc007bhv.1	-146207	ENSMUSG00000025945	Crygf	crystallin, gamma F
chr1:65799821-65800591	chr1	65799821	65800591	5.83	6.16	5.39	0.77	0.0361	0.203	2	1	54.95	88.25	42.74	41	+	+	+	-	Distal Intergenic	1	65926522	65928304	1783	1	12969	uc007bhv.1	-125931	ENSMUSG00000025945	Crygf	crystallin, gamma F
chr1:65831316-65831957	chr1	65831316	65831957	4.5	4.87	4	0.87	0.139	1	0	0	34.97	23.41	16.95	15	-	-	-	-	Distal Intergenic	1	65926522	65928304	1783	1	12969	uc007bhv.1	-94565	ENSMUSG00000025945	Crygf	crystallin, gamma F
chr1:65979444-65980271	chr1	65979444	65980271	5.48	5.71	5.21	0.5	0.203	0.488	2	2	47.96	57.03	39.06	35	+	+	+	+	Distal Intergenic	1	65926522	65928304	1783	1	12969	uc007bhv.1	52922	ENSMUSG00000025945	Crygf	crystallin, gamma F
chr1:66004006-66004424	chr1	66004006	66004424	4.71	4.91	4.48	0.43	0.421	1	1	0	26.98	33.02	26.53	18	-	+	-	-	Distal Intergenic	1	65926522	65928304	1783	1	12969	uc007bhv.1	77484	ENSMUSG00000025945	Crygf	crystallin, gamma F
chr1:66120672-66121579	chr1	66120672	66121579	5.5	5.97	4.81	1.16	0.00409	0.0592	2	0	62.95	62.44	30.21	26	+	+	-	-	Distal Intergenic	1	66175329	66442583	267255	1	17756	uc007bhw.1	-53750	ENSMUSG00000015222	Map2	microtubule-associated protein 2
chr1:66173616-66173962	chr1	66173616	66173962	6.28	6.64	5.81	0.82	0.00943	0.0966	2	0	114.91	84.05	54.53	58	+	+	-	-	Distal Intergenic	1	66175329	66442583	267255	1	17756	uc007bhw.1	-1367	ENSMUSG00000015222	Map2	microtubule-associated protein 2
chr1:66174561-66175786	chr1	66174561	66175786	7.91	8.06	7.74	0.31	0.0792	0.309	2	2	282.77	249.14	205.6	223	+	+	+	+	Promoter	1	66175329	66442583	267255	1	17756	uc007bhw.1	0	ENSMUSG00000015222	Map2	microtubule-associated protein 2
chr1:66211443-66212036	chr1	66211443	66212036	4.93	5.27	4.46	0.81	0.0972	0.343	0	0	41.97	35.42	19.16	25	-	-	-	-	Intron (uc007bhw.1/17756, intron 2 of 14)	1	66175329	66442583	267255	1	17756	uc007bhx.1	36114	ENSMUSG00000015222	Map2	microtubule-associated protein 2
chr1:66223370-66223627	chr1	66223370	66223627	4.83	4.64	4.99	-0.35	0.513	1	0	0	22.98	27.02	26.53	37	-	-	-	-	Intron (uc007bhw.1/17756, intron 2 of 14)	1	66175329	66442583	267255	1	17756	uc007bhx.1	48041	ENSMUSG00000015222	Map2	microtubule-associated protein 2
chr1:66266032-66266932	chr1	66266032	66266932	5.62	5.69	5.55	0.14	0.702	0.867	0	0	44.96	58.23	47.9	46	-	-	-	-	Intron (uc007bhw.1/17756, intron 3 of 14)	1	66321724	66404131	82408	1	17756	uc007bhy.2	-54792	ENSMUSG00000015222	Map2	microtubule-associated protein 2
chr1:66277002-66278096	chr1	66277002	66278096	6.4	6.52	6.28	0.24	0.428	0.695	2	2	97.92	85.25	84.01	71	+	+	+	+	Intron (uc007bhw.1/17756, intron 3 of 14)	1	66321724	66404131	82408	1	17756	uc007bhy.2	-43628	ENSMUSG00000015222	Map2	microtubule-associated protein 2
chr1:66321648-66322319	chr1	66321648	66322319	5.39	5.63	5.11	0.52	0.225	0.512	1	0	53.96	45.03	39.06	30	-	+	-	-	Promoter	1	66321724	66404131	82408	1	17756	uc007bhy.2	0	ENSMUSG00000015222	Map2	microtubule-associated protein 2
chr1:66349334-66350298	chr1	66349334	66350298	6.33	6.58	6.03	0.55	0.0615	0.272	1	0	97.92	93.05	63.37	67	-	+	-	-	Intron (uc007bhw.1/17756, intron 4 of 14)	1	66364655	66442583	77929	1	17756	uc007bia.1	-14357	ENSMUSG00000015222	Map2	microtubule-associated protein 2
chr1:66386611-66387263	chr1	66386611	66387263	5.68	6.12	5.06	1.06	0.00462	0.0635	2	0	63.95	75.04	31.69	35	+	+	-	-	Promoter	1	66386952	66442583	55632	1	17756	uc007bid.1	0	ENSMUSG00000015222	Map2	microtubule-associated protein 2
chr1:66407313-66407889	chr1	66407313	66407889	5.65	5.93	5.32	0.61	0.146	0.416	1	0	38.97	82.85	45.69	34	-	+	-	-	Intron (uc007bhw.1/17756, intron 8 of 14)	1	66386978	66416147	29170	1	17756	uc007bie.1	20335	ENSMUSG00000015222	Map2	microtubule-associated protein 2
chr1:66442867-66443488	chr1	66442867	66443488	5.39	5.76	4.9	0.86	0.0424	0.222	2	0	56.95	51.63	34.63	25	+	+	-	-	Distal Intergenic	1	66468447	66486190	17744	1	329178	uc007bif.2	-24959	ENSMUSG00000055567	Unc80	unc-80, NALCN activator
chr1:66467687-66468859	chr1	66467687	66468859	7.66	7.65	7.67	-0.02	0.965	0.987	2	2	170.86	231.13	196.02	212	+	+	+	+	Promoter	1	66468447	66486190	17744	1	329178	uc007bif.2	0	ENSMUSG00000055567	Unc80	unc-80, NALCN activator
chr1:66492928-66493326	chr1	66492928	66493326	4.49	4.73	4.19	0.54	0.353	1	0	0	30.97	22.21	12.53	24	-	-	-	-	Intron (uc011wmk.1/329178, intron 6 of 7)	1	66468447	66699148	230702	1	329178	uc007bih.2	24481	ENSMUSG00000055567	Unc80	unc-80, NALCN activator
chr1:66520900-66521538	chr1	66520900	66521538	5.03	5.45	4.42	1.04	0.0276	0.177	2	0	41.97	45.63	17.69	25	+	+	-	-	Exon (uc007bih.2/329178, exon 14 of 65)	1	66468447	66699148	230702	1	329178	uc007bih.2	52453	ENSMUSG00000055567	Unc80	unc-80, NALCN activator
chr1:66525271-66525832	chr1	66525271	66525832	4.99	4.84	5.13	-0.29	0.548	0.778	0	0	25.98	31.22	36.85	33	-	-	-	-	Exon (uc007bih.2/329178, exon 15 of 65)	1	66468447	66699148	230702	1	329178	uc007bih.2	56824	ENSMUSG00000055567	Unc80	unc-80, NALCN activator
chr1:66606211-66606639	chr1	66606211	66606639	4.9	5.3	4.35	0.94	0.0557	0.258	0	0	41.97	36.62	19.9	21	-	-	-	-	Exon (uc007bih.2/329178, exon 27 of 65)	1	66679564	66699148	19585	1	329178	uc007bii.2	-72925	ENSMUSG00000055567	Unc80	unc-80, NALCN activator
chr1:66643975-66644835	chr1	66643975	66644835	6.1	6.16	6.04	0.12	0.686	0.858	1	2	60.95	82.25	64.85	67	-	+	+	+	Exon (uc007bih.2/329178, exon 43 of 65)	1	66679564	66699148	19585	1	329178	uc007bii.2	-34729	ENSMUSG00000055567	Unc80	unc-80, NALCN activator
chr1:66655141-66655964	chr1	66655141	66655964	5.81	5.83	5.79	0.04	0.883	0.953	1	1	50.96	62.44	49.37	61	-	+	+	-	Intron (uc007bih.2/329178, intron 51 of 64)	1	66679564	66699148	19585	1	329178	uc007bii.2	-23600	ENSMUSG00000055567	Unc80	unc-80, NALCN activator
chr1:66677281-66678302	chr1	66677281	66678302	5.82	5.96	5.66	0.31	0.4	0.674	1	0	62.95	61.84	56	45	-	+	-	-	Exon (uc007bih.2/329178, exon 57 of 65)	1	66679564	66699148	19585	1	329178	uc007bii.2	-1262	ENSMUSG00000055567	Unc80	unc-80, NALCN activator
chr1:66699740-66701367	chr1	66699740	66701367	8.56	8.65	8.47	0.18	0.189	0.471	2	2	406.67	397.43	336.03	372	+	+	+	+	Promoter	1	66700831	66719805	18975	1	66646	uc007bij.2	0	ENSMUSG00000026005	Rpe	ribulose-5-phosphate-3-epimerase
chr1:66730084-66730980	chr1	66730084	66730980	5.04	4.77	5.27	-0.51	0.299	0.587	1	0	21.98	32.42	46.43	31	-	+	-	-	Intron (uc011wml.1/68691, intron 9 of 14)	1	66700831	66719805	18975	1	66646	uc057aut.1	29253	ENSMUSG00000026005	Rpe	ribulose-5-phosphate-3-epimerase
chr1:66816124-66818249	chr1	66816124	66818249	8.28	8.44	8.11	0.33	0.0352	0.201	2	2	333.73	359.61	293.29	258	+	+	+	+	Promoter	1	66719243	66817461	98219	2	68691	uc011wml.1	0	ENSMUSG00000026004	Kansl1l	KAT8 regulatory NSL complex subunit 1-like
chr1:66834863-66835251	chr1	66834863	66835251	5.1	5.46	4.63	0.83	0.0911	0.332	1	0	55.95	31.82	21.37	28	+	-	-	-	Intron (uc007bir.2/11363, intron 10 of 10)	1	66800742	66817595	16854	2	68691	uc007biq.2	-17268	ENSMUSG00000026004	Kansl1l	KAT8 regulatory NSL complex subunit 1-like
chr1:66838706-66838969	chr1	66838706	66838969	4.87	4.99	4.75	0.23	0.66	1	0	0	30.97	32.42	33.9	20	-	-	-	-	Intron (uc007bir.2/11363, intron 8 of 10)	1	66800742	66817595	16854	2	68691	uc007biq.2	-21111	ENSMUSG00000026004	Kansl1l	KAT8 regulatory NSL complex subunit 1-like
chr1:66847479-66847979	chr1	66847479	66847979	5.64	5.81	5.45	0.36	0.372	0.651	1	0	63.95	48.63	29.48	58	-	+	-	-	Intron (uc007bir.2/11363, intron 5 of 10)	1	66830839	66863309	32471	2	11363	uc007bir.2	15330	ENSMUSG00000026003	Acadl	acyl-Coenzyme A dehydrogenase, long-chain
chr1:66862451-66863460	chr1	66862451	66863460	6.95	7.11	6.76	0.35	0.147	0.418	2	2	142.88	133.28	105.38	112	+	+	+	+	Promoter	1	66830839	66863309	32471	2	11363	uc007bir.2	0	ENSMUSG00000026003	Acadl	acyl-Coenzyme A dehydrogenase, long-chain
chr1:66895554-66896653	chr1	66895554	66896653	6.31	6.4	6.21	0.18	0.535	0.77	1	2	84.93	83.45	71.48	77	-	+	+	+	Distal Intergenic	1	66830839	66863309	32471	2	11363	uc007bir.2	-32245	ENSMUSG00000026003	Acadl	acyl-Coenzyme A dehydrogenase, long-chain
chr1:66912129-66912990	chr1	66912129	66912990	6.09	6.34	5.78	0.56	0.129	0.394	2	0	91.92	70.24	69.27	41	+	+	-	-	Distal Intergenic	1	66924296	66935366	11071	2	17901	uc007bis.2	22376	ENSMUSG00000061816	Myl1	myosin, light polypeptide 1
chr1:66940506-66941419	chr1	66940506	66941419	5.96	5.93	5.99	-0.06	0.821	0.926	1	1	69.94	51.63	64.11	63	-	+	+	-	Intron (uc007bit.2/17901, intron 1 of 6)	1	66924296	66945056	20761	2	17901	uc007bit.2	3637	ENSMUSG00000061816	Myl1	myosin, light polypeptide 1
chr1:66960290-66961378	chr1	66960290	66961378	7.73	7.93	7.49	0.44	0.0176	0.138	2	2	221.82	265.95	176.12	183	+	+	+	+	Distal Intergenic	1	66924296	66945056	20761	2	17901	uc007bit.2	-15234	ENSMUSG00000061816	Myl1	myosin, light polypeptide 1
chr1:66980150-66980399	chr1	66980150	66980399	3.87	3.94	3.8	0.13	0.913	1	1	0	8.99	21.61	2.95	25	-	+	-	-	Distal Intergenic	1	66924296	66945056	20761	2	17901	uc007bit.2	-35094	ENSMUSG00000061816	Myl1	myosin, light polypeptide 1
chr1:66987541-66988421	chr1	66987541	66988421	5.98	6.25	5.66	0.59	0.0758	0.302	2	0	78.93	73.24	50.85	50	+	+	-	-	Distal Intergenic	1	67000517	67021065	20549	2	14768	uc011wmm.1	32644	ENSMUSG00000026000	Lancl1	LanC (bacterial lantibiotic synthetase component C)-like 1
chr1:66992383-66993201	chr1	66992383	66993201	5.49	5.6	5.36	0.24	0.528	0.765	0	0	42.96	54.03	33.16	49	-	-	-	-	Distal Intergenic	1	67000517	67021065	20549	2	14768	uc011wmm.1	27864	ENSMUSG00000026000	Lancl1	LanC (bacterial lantibiotic synthetase component C)-like 1
chr1:67020618-67021040	chr1	67020618	67021040	4.79	4.67	4.9	-0.23	0.655	1	0	0	23.98	27.02	31.69	28	-	-	-	-	Promoter	1	67000517	67021065	20549	2	14768	uc011wmm.1	25	ENSMUSG00000026000	Lancl1	LanC (bacterial lantibiotic synthetase component C)-like 1
chr1:67038413-67039406	chr1	67038413	67039406	7.61	7.73	7.47	0.26	0.218	0.505	2	2	177.85	247.34	198.97	155	+	+	+	+	Promoter	1	67000517	67038834	38318	2	14768	uc007biv.1	0	ENSMUSG00000026000	Lancl1	LanC (bacterial lantibiotic synthetase component C)-like 1
chr1:67061379-67062070	chr1	67061379	67062070	6.91	7.1	6.68	0.42	0.0831	0.316	2	1	136.89	137.48	105.38	100	+	+	+	-	Distal Intergenic	1	67000517	67038872	38356	2	14768	uc007bix.2	-22507	ENSMUSG00000026000	Lancl1	LanC (bacterial lantibiotic synthetase component C)-like 1
chr1:67143918-67144179	chr1	67143918	67144179	4.71	4.66	4.76	-0.1	0.89	1	1	0	16.99	33.62	27.27	27	-	+	-	-	Exon (uc007biy.2/227231, exon 4 of 38)	1	67123027	67231267	108241	1	227231	uc007biy.2	20891	ENSMUSG00000025991	Cps1	carbamoyl-phosphate synthetase 1
chr1:67181129-67181966	chr1	67181129	67181966	5.96	5.99	5.93	0.06	0.82	0.926	1	1	55.95	71.44	50.11	72	-	+	-	+	Intron (uc007biy.2/227231, intron 21 of 37)	1	67123027	67231267	108241	1	227231	uc007biy.2	58102	ENSMUSG00000025991	Cps1	carbamoyl-phosphate synthetase 1
chr1:67218061-67218717	chr1	67218061	67218717	5.56	5.65	5.47	0.18	0.64	0.833	0	1	50.96	49.23	43.48	45	-	-	-	+	Intron (uc007biy.2/227231, intron 33 of 37)	1	67123027	67231267	108241	1	227231	uc007biy.2	95034	ENSMUSG00000025991	Cps1	carbamoyl-phosphate synthetase 1
chr1:67259284-67259760	chr1	67259284	67259760	5.27	5.45	5.06	0.39	0.424	0.692	2	0	50.96	36.62	42.74	24	+	+	-	-	Intron (uc007bja.1/uc007bja.1, intron 2 of 3)	1	67123027	67231267	108241	1	227231	uc007biy.2	136257	ENSMUSG00000025991	Cps1	carbamoyl-phosphate synthetase 1
chr1:67307396-67308055	chr1	67307396	67308055	5.46	5.33	5.58	-0.25	0.516	0.757	1	2	42.96	37.22	45.69	50	-	+	+	+	Intron (uc007bja.1/uc007bja.1, intron 2 of 3)	1	67123027	67231267	108241	1	227231	uc007biy.2	184369	ENSMUSG00000025991	Cps1	carbamoyl-phosphate synthetase 1
chr1:67405190-67405409	chr1	67405190	67405409	4.36	4.57	4.11	0.46	0.434	1	1	0	14.99	32.42	15.48	19	-	+	-	-	Distal Intergenic	1	67123027	67231267	108241	1	227231	uc007biy.2	282163	ENSMUSG00000025991	Cps1	carbamoyl-phosphate synthetase 1
chr1:67411457-67412107	chr1	67411457	67412107	5.49	5.38	5.59	-0.22	0.623	0.824	0	2	34.97	48.03	43.48	53	-	-	+	+	Distal Intergenic	1	67123027	67231267	108241	1	227231	uc007biy.2	288430	ENSMUSG00000025991	Cps1	carbamoyl-phosphate synthetase 1
chr1:67428416-67429343	chr1	67428416	67429343	5.24	5.3	5.18	0.13	0.821	0.926	0	0	48.96	30.02	41.27	31	-	-	-	-	Distal Intergenic	1	67123027	67231267	108241	1	227231	uc007biy.2	305389	ENSMUSG00000025991	Cps1	carbamoyl-phosphate synthetase 1
chr1:67442015-67442496	chr1	67442015	67442496	4.93	5.25	4.52	0.73	0.129	0.394	0	0	36.97	39.02	22.84	23	-	-	-	-	Distal Intergenic	1	67123027	67231267	108241	1	227231	uc007biy.2	318988	ENSMUSG00000025991	Cps1	carbamoyl-phosphate synthetase 1
chr1:67477165-67478465	chr1	67477165	67478465	5.64	6.07	5.02	1.05	0.00641	0.077	0	0	63.95	70.84	36.11	29	-	-	-	-	Distal Intergenic	1	67123027	67231267	108241	1	227231	uc007biy.2	354138	ENSMUSG00000025991	Cps1	carbamoyl-phosphate synthetase 1
chr1:67484728-67485137	chr1	67484728	67485137	4.87	5.3	4.26	1.03	0.0411	1	1	0	32.97	45.63	21.37	17	-	+	-	-	Distal Intergenic	1	67123027	67231267	108241	1	227231	uc007biy.2	361701	ENSMUSG00000025991	Cps1	carbamoyl-phosphate synthetase 1
chr1:67542270-67543331	chr1	67542270	67543331	6.78	7	6.53	0.47	0.0605	0.269	2	2	127.89	127.87	94.32	90	+	+	+	+	Distal Intergenic	1	67123027	67231267	108241	1	227231	uc007biy.2	419243	ENSMUSG00000025991	Cps1	carbamoyl-phosphate synthetase 1
chr1:67625459-67627185	chr1	67625459	67627185	6.76	6.81	6.7	0.12	0.618	0.821	2	0	101.92	123.07	94.32	113	+	+	-	-	Distal Intergenic	1	68042441	68071688	29248	2	13869	uc007bjc.1	444503	ENSMUSG00000062209	Erbb4	erb-b2 receptor tyrosine kinase 4
chr1:67640302-67640966	chr1	67640302	67640966	5.71	5.74	5.68	0.05	0.853	0.941	1	0	45.96	60.64	48.64	54	-	+	-	-	Distal Intergenic	1	68042441	68071688	29248	2	13869	uc007bjc.1	430722	ENSMUSG00000062209	Erbb4	erb-b2 receptor tyrosine kinase 4
chr1:67709534-67710032	chr1	67709534	67710032	5.08	5.15	5.02	0.13	0.771	0.902	1	0	23.98	46.83	36.85	28	-	+	-	-	Distal Intergenic	1	68042441	68071688	29248	2	13869	uc007bjc.1	361656	ENSMUSG00000062209	Erbb4	erb-b2 receptor tyrosine kinase 4
chr1:67893500-67893797	chr1	67893500	67893797	4.1	4.29	3.9	0.39	0.637	1	0	0	17.99	21.01	25.79	4	-	-	-	-	Distal Intergenic	1	68042441	68071688	29248	2	13869	uc007bjc.1	177891	ENSMUSG00000062209	Erbb4	erb-b2 receptor tyrosine kinase 4
chr1:67933896-67934204	chr1	67933896	67934204	5.15	5.42	4.81	0.61	0.186	0.467	0	0	47.96	37.82	30.21	26	-	-	-	-	Distal Intergenic	1	68042441	68071688	29248	2	13869	uc007bjc.1	137484	ENSMUSG00000062209	Erbb4	erb-b2 receptor tyrosine kinase 4
chr1:67934966-67936555	chr1	67934966	67936555	7.98	8.09	7.87	0.22	0.201	0.484	2	2	277.77	267.16	214.44	254	+	+	+	+	Distal Intergenic	1	68042441	68071688	29248	2	13869	uc007bjc.1	135133	ENSMUSG00000062209	Erbb4	erb-b2 receptor tyrosine kinase 4
chr1:67967279-67968542	chr1	67967279	67968542	7.01	7.14	6.88	0.26	0.257	0.547	2	2	138.89	142.88	108.33	127	+	+	+	+	Distal Intergenic	1	68042441	68071688	29248	2	13869	uc007bjc.1	103146	ENSMUSG00000062209	Erbb4	erb-b2 receptor tyrosine kinase 4
chr1:67982809-67983337	chr1	67982809	67983337	4.77	4.73	4.82	-0.09	0.908	1	0	0	19.98	33.02	24.32	32	-	-	-	-	Distal Intergenic	1	68042441	68071688	29248	2	13869	uc007bjc.1	88351	ENSMUSG00000062209	Erbb4	erb-b2 receptor tyrosine kinase 4
chr1:68046929-68047534	chr1	68046929	68047534	5.08	5.52	4.45	1.07	0.0227	0.158	1	0	35.97	55.83	20.63	23	-	+	-	-	Intron (uc007bjb.2/13869, intron 25 of 26)	1	68042441	68071688	29248	2	13869	uc007bjc.1	24154	ENSMUSG00000062209	Erbb4	erb-b2 receptor tyrosine kinase 4
chr1:68075608-68076256	chr1	68075608	68076256	5.48	5.34	5.61	-0.27	0.491	0.739	1	1	49.96	31.22	59.69	38	-	+	+	-	Intron (uc007bjb.2/13869, intron 22 of 26)	1	68042441	68071688	29248	2	13869	uc007bjc.1	-3920	ENSMUSG00000062209	Erbb4	erb-b2 receptor tyrosine kinase 4
chr1:68106471-68106730	chr1	68106471	68106730	4.72	5.15	4.11	1.04	0.06	1	2	0	40.97	30.02	20.63	14	+	+	-	-	Intron (uc007bjb.2/13869, intron 20 of 26)	1	68042441	68071688	29248	2	13869	uc007bjc.1	-34783	ENSMUSG00000062209	Erbb4	erb-b2 receptor tyrosine kinase 4
chr1:68178636-68179290	chr1	68178636	68179290	4.66	4.57	4.74	-0.16	0.744	1	0	0	25.98	21.61	27.27	26	-	-	-	-	Intron (uc007bjb.2/13869, intron 20 of 26)	1	68042441	68071688	29248	2	13869	uc007bjc.1	-106948	ENSMUSG00000062209	Erbb4	erb-b2 receptor tyrosine kinase 4
chr1:68268096-68268478	chr1	68268096	68268478	4.59	5.23	3.4	1.83	0.00143	1	2	0	34.97	40.22	8.11	13	+	+	-	-	Intron (uc007bjb.2/13869, intron 16 of 26)	1	68042441	68071688	29248	2	13869	uc007bjc.1	-196408	ENSMUSG00000062209	Erbb4	erb-b2 receptor tyrosine kinase 4
chr1:68303178-68303856	chr1	68303178	68303856	5.49	5.71	5.24	0.47	0.271	0.56	1	0	55.95	48.63	46.43	29	-	+	-	-	Intron (uc007bjb.2/13869, intron 14 of 26)	1	68042441	68071688	29248	2	13869	uc007bjc.1	-231490	ENSMUSG00000062209	Erbb4	erb-b2 receptor tyrosine kinase 4
chr1:68304377-68305083	chr1	68304377	68305083	6.07	6.22	5.89	0.33	0.294	0.582	2	1	68.94	80.45	56.74	62	+	+	+	-	Intron (uc007bjb.2/13869, intron 14 of 26)	1	68042441	68071688	29248	2	13869	uc007bjc.1	-232689	ENSMUSG00000062209	Erbb4	erb-b2 receptor tyrosine kinase 4
chr1:68333579-68334424	chr1	68333579	68334424	7.27	7.36	7.18	0.18	0.384	0.661	2	2	152.87	175.3	128.22	161	+	+	+	+	Intron (uc007bjb.2/13869, intron 9 of 26)	1	68042441	68071688	29248	2	13869	uc007bjc.1	-261891	ENSMUSG00000062209	Erbb4	erb-b2 receptor tyrosine kinase 4
chr1:68385798-68386316	chr1	68385798	68386316	5.04	5.26	4.77	0.49	0.353	0.635	0	0	45.96	30.62	34.63	20	-	-	-	-	Intron (uc007bjb.2/13869, intron 4 of 26)	1	68042441	68071688	29248	2	13869	uc007bjc.1	-314110	ENSMUSG00000062209	Erbb4	erb-b2 receptor tyrosine kinase 4
chr1:68405406-68406351	chr1	68405406	68406351	6.3	6.45	6.14	0.31	0.322	0.609	2	2	87.93	87.05	81.06	60	+	+	+	+	Intron (uc007bjb.2/13869, intron 3 of 26)	1	68042441	68071688	29248	2	13869	uc007bjc.1	-333718	ENSMUSG00000062209	Erbb4	erb-b2 receptor tyrosine kinase 4
chr1:68468827-68469782	chr1	68468827	68469782	7.07	7.04	7.11	-0.07	0.801	0.916	2	2	119.9	142.88	129.7	146	+	+	+	+	Intron (uc007bjb.2/13869, intron 3 of 26)	1	68042441	68071688	29248	2	13869	uc007bjc.1	-397139	ENSMUSG00000062209	Erbb4	erb-b2 receptor tyrosine kinase 4
chr1:68589010-68589885	chr1	68589010	68589885	5.52	5.59	5.44	0.15	0.836	0.932	2	1	51.96	44.43	22.11	65	+	+	-	+	Intron (uc007bjb.2/13869, intron 2 of 26)	1	68042441	68071688	29248	2	13869	uc007bjc.1	-517322	ENSMUSG00000062209	Erbb4	erb-b2 receptor tyrosine kinase 4
chr1:68590105-68590433	chr1	68590105	68590433	5.13	5.22	5.03	0.19	0.687	0.859	1	1	34.97	39.62	15.48	50	-	+	-	+	Intron (uc007bjb.2/13869, intron 2 of 26)	1	68032187	69108059	1075873	2	13869	uc007bjb.2	517626	ENSMUSG00000062209	Erbb4	erb-b2 receptor tyrosine kinase 4
chr1:68598230-68599037	chr1	68598230	68599037	6.58	6.82	6.3	0.52	0.0697	0.289	2	2	101.92	124.27	60.43	97	+	+	+	+	Intron (uc007bjb.2/13869, intron 2 of 26)	1	68032187	69108059	1075873	2	13869	uc007bjb.2	509022	ENSMUSG00000062209	Erbb4	erb-b2 receptor tyrosine kinase 4
chr1:68624634-68625428	chr1	68624634	68625428	5.57	5.74	5.38	0.36	0.358	0.639	2	2	57.95	48.63	36.11	47	+	+	+	+	Intron (uc007bjb.2/13869, intron 2 of 26)	1	68032187	69108059	1075873	2	13869	uc007bjb.2	482631	ENSMUSG00000062209	Erbb4	erb-b2 receptor tyrosine kinase 4
chr1:68637361-68637761	chr1	68637361	68637761	5.02	5.41	4.49	0.92	0.0523	0.249	1	0	34.97	49.83	19.9	25	-	+	-	-	Intron (uc007bjb.2/13869, intron 2 of 26)	1	68032187	69108059	1075873	2	13869	uc007bjb.2	470298	ENSMUSG00000062209	Erbb4	erb-b2 receptor tyrosine kinase 4
chr1:68779925-68780914	chr1	68779925	68780914	7.45	7.54	7.35	0.18	0.381	0.658	2	2	196.84	174.1	153.28	174	+	+	+	+	Intron (uc007bjb.2/13869, intron 1 of 26)	1	68032187	69108059	1075873	2	13869	uc007bjb.2	327145	ENSMUSG00000062209	Erbb4	erb-b2 receptor tyrosine kinase 4
chr1:68803251-68803821	chr1	68803251	68803821	4.73	4.85	4.6	0.26	0.597	1	0	0	22.98	34.82	21.37	27	-	-	-	-	Intron (uc007bjb.2/13869, intron 1 of 26)	1	68032187	69108059	1075873	2	13869	uc007bjb.2	304238	ENSMUSG00000062209	Erbb4	erb-b2 receptor tyrosine kinase 4
chr1:69064778-69065519	chr1	69064778	69065519	5.39	5.67	5.04	0.63	0.129	0.394	1	0	38.97	63.04	31.69	34	-	+	-	-	Intron (uc007bjb.2/13869, intron 1 of 26)	1	68032187	69108059	1075873	2	13869	uc007bjb.2	42540	ENSMUSG00000062209	Erbb4	erb-b2 receptor tyrosine kinase 4
chr1:69105497-69108886	chr1	69105497	69108886	8.72	8.75	8.68	0.06	0.631	0.827	2	2	394.67	463.47	378.77	444	+	+	+	+	Promoter	1	68032187	69108059	1075873	2	13869	uc007bjb.2	0	ENSMUSG00000062209	Erbb4	erb-b2 receptor tyrosine kinase 4
chr1:69139025-69139549	chr1	69139025	69139549	5.04	5.05	5.03	0.02	0.967	0.987	1	0	36.97	29.42	26.53	39	+	-	-	-	Distal Intergenic	1	68032187	69108059	1075873	2	13869	uc007bjb.2	-30966	ENSMUSG00000062209	Erbb4	erb-b2 receptor tyrosine kinase 4
chr1:69165118-69165788	chr1	69165118	69165788	5.32	5.29	5.36	-0.08	0.866	0.946	0	0	35.97	42.02	41.27	41	-	-	-	-	Distal Intergenic	1	68032187	69108059	1075873	2	13869	uc007bjb.2	-57059	ENSMUSG00000062209	Erbb4	erb-b2 receptor tyrosine kinase 4
chr1:69241680-69242305	chr1	69241680	69242305	5.49	5.75	5.18	0.57	0.161	0.436	1	0	53.96	53.43	40.53	32	-	+	-	-	Distal Intergenic	1	68032187	69108059	1075873	2	13869	uc007bjb.2	-133621	ENSMUSG00000062209	Erbb4	erb-b2 receptor tyrosine kinase 4
chr1:69376642-69378535	chr1	69376642	69378535	7.7	7.79	7.61	0.18	0.332	0.618	2	2	200.83	241.34	199.7	191	+	+	+	+	Distal Intergenic	1	68032187	69108059	1075873	2	13869	uc007bjb.2	-268583	ENSMUSG00000062209	Erbb4	erb-b2 receptor tyrosine kinase 4
chr1:69433817-69434285	chr1	69433817	69434285	3.87	3.64	4.06	-0.42	0.64	1	0	0	4	21.01	18.42	15	-	-	-	-	Distal Intergenic	1	69531210	69685960	154751	2	22779	uc007bjd.2	251675	ENSMUSG00000025997	Ikzf2	IKAROS family zinc finger 2
chr1:69460021-69460466	chr1	69460021	69460466	5.27	5.1	5.42	-0.32	0.455	0.714	1	1	34.97	33.62	40.53	45	-	+	+	-	Distal Intergenic	1	69531210	69685960	154751	2	22779	uc007bjd.2	225494	ENSMUSG00000025997	Ikzf2	IKAROS family zinc finger 2
chr1:69466315-69467239	chr1	69466315	69467239	5.42	5.74	4.99	0.75	0.0653	0.28	0	0	52.96	54.03	28.74	35	-	-	-	-	Distal Intergenic	1	69531210	69685960	154751	2	22779	uc007bjd.2	218721	ENSMUSG00000025997	Ikzf2	IKAROS family zinc finger 2
chr1:69488775-69489341	chr1	69488775	69489341	5.35	5.66	4.95	0.71	0.103	0.352	1	0	42.96	58.23	36.85	25	-	+	-	-	Distal Intergenic	1	69531210	69685960	154751	2	22779	uc007bjd.2	196619	ENSMUSG00000025997	Ikzf2	IKAROS family zinc finger 2
chr1:69656827-69657560	chr1	69656827	69657560	5.37	5.54	5.18	0.37	0.415	0.685	1	0	54.95	38.42	41.27	31	+	-	-	-	Intron (uc007bjd.2/22779, intron 3 of 7)	1	69531210	69685960	154751	2	22779	uc007bjd.2	28400	ENSMUSG00000025997	Ikzf2	IKAROS family zinc finger 2
chr1:69686932-69687952	chr1	69686932	69687952	7.12	7.19	7.05	0.14	0.561	0.786	2	2	154.87	137.48	142.96	122	+	+	+	+	Promoter	1	69681571	69687140	5570	2	22779	uc029qoy.1	0	ENSMUSG00000025997	Ikzf2	IKAROS family zinc finger 2
chr1:69688921-69689295	chr1	69688921	69689295	6.36	6.61	6.07	0.53	0.0807	0.311	2	1	101.92	93.05	76.64	58	+	+	+	-	Distal Intergenic	1	69681571	69687140	5570	2	22779	uc029qoy.1	-1781	ENSMUSG00000025997	Ikzf2	IKAROS family zinc finger 2
chr1:69724156-69724669	chr1	69724156	69724669	4.46	4.72	4.14	0.58	0.303	1	0	0	24.98	27.62	16.21	19	-	-	-	-	Distal Intergenic	1	69681571	69687140	5570	2	22779	uc029qoy.1	-37016	ENSMUSG00000025997	Ikzf2	IKAROS family zinc finger 2
chr1:69729074-69729978	chr1	69729074	69729978	5.7	6.21	4.92	1.3	0.000858	0.0223	1	0	77.94	70.24	35.37	25	-	+	-	-	Distal Intergenic	1	69681571	69687140	5570	2	22779	uc029qoy.1	-41934	ENSMUSG00000025997	Ikzf2	IKAROS family zinc finger 2
chr1:69731698-69732300	chr1	69731698	69732300	5.15	5.26	5.05	0.21	0.669	0.849	1	0	40.97	35.42	39.06	27	-	+	-	-	Distal Intergenic	1	69681571	69687140	5570	2	22779	uc029qoy.1	-44558	ENSMUSG00000025997	Ikzf2	IKAROS family zinc finger 2
chr1:69775222-69775849	chr1	69775222	69775849	4.24	4.49	3.93	0.56	0.355	1	0	0	17.99	27.02	12.53	18	-	-	-	-	Distal Intergenic	1	69826970	69926250	99281	1	66722	uc033fjj.1	-51121	ENSMUSG00000053153	Spag16	sperm associated antigen 16
chr1:69790386-69791180	chr1	69790386	69791180	6.27	6.48	6.04	0.44	0.149	0.421	2	1	79.93	98.46	72.22	59	+	+	-	+	Distal Intergenic	1	69826970	69926250	99281	1	66722	uc033fjj.1	-35790	ENSMUSG00000053153	Spag16	sperm associated antigen 16
chr1:69826675-69827538	chr1	69826675	69827538	7.17	7.35	6.96	0.39	0.0896	0.329	2	2	154.87	171.1	105.38	144	+	+	+	+	Promoter	1	69826970	69926250	99281	1	66722	uc033fjj.1	0	ENSMUSG00000053153	Spag16	sperm associated antigen 16
chr1:69847888-69848813	chr1	69847888	69848813	6.68	6.89	6.44	0.45	0.101	0.349	2	1	119.9	117.07	68.53	105	+	+	-	+	Intron (uc033fjj.1/66722, intron 3 of 10)	1	69826970	70725132	898163	1	66722	uc007bjh.2	20918	ENSMUSG00000053153	Spag16	sperm associated antigen 16
chr1:69867758-69868192	chr1	69867758	69868192	5.51	5.67	5.34	0.33	0.391	0.666	1	0	45.96	55.83	42.74	38	-	+	-	-	Intron (uc033fjj.1/66722, intron 5 of 10)	1	69826970	70725132	898163	1	66722	uc007bjh.2	40788	ENSMUSG00000053153	Spag16	sperm associated antigen 16
chr1:69969004-69969407	chr1	69969004	69969407	5.01	5.1	4.91	0.19	0.671	0.85	1	0	31.97	36.62	30.95	29	-	+	-	-	Intron (uc007bjg.2/66722, intron 10 of 12)	1	69951615	70725132	773518	1	66722	uc007bji.2	17389	ENSMUSG00000053153	Spag16	sperm associated antigen 16
[truncated: 72,397 more rows]

## Sheet: SRFff vs DeltaDelta
Supplementary Data 3. Differential chromatin accessibility as detected by ATAC-seq in pluripotent stem cells of indicated genotypes.
[truncated: 74,003 more rows]
